# Supplementary material for: Identification and functional prediction of cold-related long non-coding RNA (lncRNA) in grapevine
Source: Sci Rep. 2019 Apr 29;9:6638. doi: 10.1038/s41598-019-43269-5 (PMC6488645; doi:10.1038/s41598-019-43269-5)
Supplement: Supplementary file 1 — Dataset 1 [file 41598_2019_43269_MOESM1_ESM.zip › Table S1.xlsx]

>LTCONS_00000001
GTATTGCATTGCCAGCAGCGGCTACTAGAGCAGCTTATTCTTGAACGACTCGTCCGAAAACACTATCACC
AGTTTCCGATGTCCTTCTTAGTCGCTTGCACAAGTCACTGCCACTCCTTGCGCACCCTATTAGGGTTTGC
TTGCAGCAGAAGAAGCGTCATCTCTATTTACACAAAAGCATTCGATCATTCCTTCTCTCTACATTGCATT
TCGATTGATCTCTAGGTTCCAGGTACTATTCCAATCTCTATTCCCAATTCAATCATTTCACTTTTAGATT
AGATACAATCGTTTGAATGCCAAGAAAATAATGATAATATGATGGAAAATTTTCTCCCTCTAGGTCTAAG
AATACTGAAAAATTGTAGTTGATCTGAGTTTTAAAATTTTTCTTCTTGTTGTGCATCTTTGGGAGCAAAG
AAAGTGAGAGAGATAACATAGCAATCAAGATGAGGTTTTCTTTTATTTCTTTTCATTTTCTAACCCAAAA
CAGAGCGTTATAAATTGGGAATGCTATTGCTGGAAATTTTGAATTGTACGGTTTCTCTTTAAACAGCCGT
GGAACTATTGACAATTTGGATAATAACTCAGACTGATATTCTTGTTAGATTAACAGTCTTTACTATTTCG
GAATGTTTCTTCTATAAACATTTGATTTAGTTTAGATACAGAAAAAATATGAAGAAAGTAATTAAGATTT
TGAATGATAAAATTTTCACTAATGATGATTCAAGAACACAGAAATGCGTAATGATGATTCAAGAATACAG
AAAATGTTTTGTTACTTAAAATTCACCTTGAGGGTTTTTTCTTTTTTCCTTTTTCTTTTTGAAAGCAAAA
GATGAAAAATAACATAGGAATGATAATGTTGTTTTCTTTTATTGCTCTATTTTCTTGGAAACTAAACAGA
GGGCTAGGGTTTTTTCTTGAACTGCTTTTAACCTATTATTGTTGAATTTTATTTTTTTCTAGGATTCCAT
TCTTGACTACATGGAAAATGCCAGATGATTATTGGTTTACCAATTTCCTCATGATGTGAAAACCTTTTTT
AATTATAGGATAACCATGGAGAATTCCTCACCTGGATGAGGAAGTATTAGAACAAATTGACTGATTCTGG
AAAGGAGTCTAAGAAATAGAGGAATTTGTAGAAGGTGTCATCTGGAATGACAAATAAAATTGGTTTGATA
AATCACAATAATAAAAAAAGGCAATTGATTTGGACATCCATTATTTGTCAAGTGGAATATCTTGCAAAGC
CAATCCTTCTTCACAATTTCTTATGCATTTTGCTTATAAAAAATGGAAAATTCTTAGGCAGTTTCTACAA
TTAATCTTACGTGAGTGTATATTAATGTTAATAAAAAAAAAGGGAAAATGTCAAATGAAAAAAAATAAAT
AAATCAGTAGATTATAAAGAATAAGGGAGAAGAAATTAGAAGTGCGAGAACTGAGAAGAAATAATGGAAA
GGAGAACGAAGAGAGTAGAACCAAGGAGCATTCATGGAGATCTTGCAGGAGCAAAGTGAAGATGTTGAAG
CTACCTATGCTAGGGTGAACTACCACTGATGGTTTAGAAGTCTGAGATCCTGCGGTCAGAGTTAGTGTTA
GGTTTTTTTTTCCTTTCCTTTGTTTTTGACTCTCCATGGGTTGTTTTAGGTTAAAAGACGTCGTTTTTTA
AAAAAAATTTATTCATTTATTTATTGGTCTAGTCATCTTAGCAACAAAAACACCTTTGAGGCTTTCATCA
CAAGCTCTGGCACATTGAAGGTGCATTGGTCCGGTGCATTGAAGGCGCACTGGAAGCGCGCCTTAGGGTC
AGCCTTGAAGCATGCCTCACTAATAAAATTAGAATTGCATTGCCGCTTGCTCATGATATTGGTGTGAAGG
TAGAAAATAATTAAGGGATGAATTACCACTCTATGATTAGTGAATGATGCTAAATCATATTATATTGATT
TAAATCTAATACTTTTATTATTTTAGGAAAAATCCAAAACATGCTTTACAAATTAATGAACAAACATGAG
CATCGAACCATTTAATAGGTATAGTTTCACTTTGTGCCAAATTTATCAGGTAAACTTATTATTTTAGTAT
GTCATCAATTCTCCAAAACAAGAATGGTGATTTAATTTTTGTCCTGTTTCTTCTTTTGTTTTGCCTTTTG
ATGAATTTTTCACAGGTTGGTGAAGCTTGCAACTAGGGCATTTTATGATGATATAACAACCAAGGGAGAC
AACCAACCTAAGACTGGGAGGAGCGATAACCGGGGCATTGTTGTAGTGATGCTTGATGCTCTCACAAGAT
ATATGTTGTGAGGTATAGATTGCATCGTATGAAGAAAAAACTAAAAGATGAACTGGAGGACAAGGACACA
TCAGGAGTATATATGCTCCACTTGTGGGAAAAGATACAATGCTTTAGATGCACTGCGACTGATATCTATG
GAAGATGAATATTTTCACTGTGAAAGTTGCAATGGAGAACTTGTAGCGGAGAGTGACAAGTTAGCTTCTC
AAGAGATAGGTGATGGGGATGACAATGCCAGGAGGCGGTGACATGAAAAATTGAAAGACATGCTTCAAAA
AATGGTGTGATTTTTTGCGATTACTCCTTTCTTACCATGTTGATGATATTCATTTGCCTACCTTATTTTC
TGATCAGTTCAGCTAGTGCAGGAATAAATATTTTTTTCCCTGAAATTCCACAACAGCAAACCTATGTTTA
TAATCTGAAATATAGGCATGGTTTTGTAACTAGTTCAAAGAGAAAATATCTTAATGGCTATGATTAAATA
ATGTTTTGGCTGTCTACCATGAGTCCCTTTTGCCCTGTGGGACAGAATGGGATGGACTGGGAAGGCTTTG
GTAATCAACAGACGGTAAGGCAGTAACAATCTTTATTTTAATAGTGATGCTCTTAAATTACTTGCAGGGA
ACCCTTCATTTCATCTTATTCCTCAATAAATCAGCTAGTGCTCTCCGAGGACTCACCACATCGACATTTG
TCATTTTGTCTCAATCTCGCCTCTCTGTTATGCATATATACTATCATAAATTATACATGAAACCCTGACA
GCATGTAGTGCACAAGATCACTGGTCCCATTCAAGAACTCCAATTTCATACTTTTTGAGTATGCTTTACT
AAATTGCTTTTGAAAATATCTGTCCAAAAATTTGAAATTATTGAGAATTTTGGAAAATTCCGGAGGTTGT
TGTGGTTGTTGACATTGTTAATGTTTTTATTGCAATTCTATTCAAATGTTTCCTAATATTGATTGTTGTC
TACGAAGTTTGACAATTTCTATTTTTCATAAGTTTACACAAATTACTGAACAGTGAGTTAGTGACCATAA
TCAATGATATGTGGTTTAATGTCACTCAGACCAGAGAAGAAACATGGTTATTTGGTATTTTGACCACAAA
GATTATGTTCAACTTGACTTAAAAAGTATGATCGAGAATAGGAAAAACAACAAAAGTATTGGATGAAACA
GTCTTTGTCTTAGCATAATTGCCCAAGTAAAAAGAGTGGAAATATTTGTTGGTGGTTGAGTGCAATACCT
TTTTATTTTATTTTATGTTTATTTTTTATTATTAGATCTACAAAATGAGAAATGAATAGAAGATCATTGA
GTCTACAAGATTTACAATGCCTGCAAACTATCTTCATCAAATTTGAGTTAATTTTGGAACATCCAAATCC
CAAGTATGAGTCTTCTATAAACATTATAACCACATGATATTAAAATATGTACATATATTCATCCTTAGGA
CATGGGATGAATATCAAACCCTACAAAAGAAGGCTAGTACATCCTAAAAAGGTTTCTAACATGCTCAAAG
CCTAAGCTCTAAAACAAGTTGTAAGGCATTTTGGATTACTCTAATCCTATCCTTGGACCAGTTAGGGTGT
ATACTATTTTTCCTAAGGCATCTACATCCTAGCAACAAAAGCATACTTGCATATTAAAACTTTTAAGCTC
TAGTATAGAAGTGCTTGCCTCAAATCTAGATGTTCTCATATCAATTCGTGTTGGTGAAGAATATGCCAAT
TGTGTAAAAGATCTTGTAGGCTCAATAGTCTTTTGCTTGGTGGTTTTTTTCAAATCTTGATGTGGAAAAG
TGGAAACCCCAATTGATGACTAGGTTCTCTTTCTCTAAGTGAATAGAAAGAATAGACTGTCAAAAGTGAA
GTCCAAACCCCTAAAAAAGGTTTATATAAGCTTTTAGTAGGTTTAAATGATTTGAGTTCAACTTGAACTT
GAGTCACTTAAACTAGCTTACATGTGTCTTGATTGATTAATTAGCTTTAGTGAGTTTCAATTAATCAATT
AGTTTAATTTAGAG
>LTCONS_00000002
TGCATTGCCAGCAGCGGCTACTAGAGCAGCTTATTCTTGAACGACTCGTCCGAAAACACTATCACCAGTT
TCCGATGTCCTTCTTAGTCGCTTGCACAAGTCACTGCCACTCCTTGCGCACCCTATTAGGGTTTGCTTGC
AGCAGAAGAAGCGTCATCTCTATTTACACAAAAGCATTCGATCATTCCTTCTCTCTACATTGCATTTCGA
TTGATCTCTAGGTTCCAGGTTGGTGAAGCTTGCAACTAGGGCATTTTATGATGATATAACAACCAAGGGA
GACAACCAACCTAAGACTGGGAGGAGCGATAACCGGGGCATTGTTGTAGTGATGCTTGATGCTCTCACAA
GATATATGTTGTGAGGTATAGATTGCATCGTATGAAGAAAAAACTAAAAGATGAACTGGAGGACAAGGAC
ACATCAGGAGTATATATGCTCCACTTGTGGGAAAAGATACAATGCTTTAGATGCACTGCGACTGATATCT
ATGGAAGATGAATATTTTCACTGTGAAAGTTGCAATGGAGAACTTGTAGCGGAGAGTGACAAGTTAGCTT
CTCAAGAGATAGGTGATGGGGATGACAATGCCAGGAGGCGGTGACATGAAAAATTGAAAGACATGCTTCA
AAAAATGGTGTGATTTTTTGCGATTACTCCTTTCTTACCATGTTGATGATATTCATTTGCCTACCTTATT
TTCTGATCAGTTCAGCTAGTGCAGGAATAAATATTTTTTTCCCTGAAATTCCACAACAGCAAACCTATGT
TTATAATCTGAAATATAGGCATGGTTTTGTAACTAGTTCAAAGAGAAAATATCTTAATGGCTATGATTAA
ATAATGTTTTGGCTGTCTACCATGAGTCCCTTTTGCCCTGTGGGACAGAATGGGATGGACTGGGAAGGCT
TTGGTAATCAACAGACGGTAAGGCAGTAACAATCTTTATTTTAATAGTGATGCTCTTAAATTACTTGCAG
GGAACCCTTCATTTCATCTTATTCCTCAATAAATCAGCTAGTGCTCTCCGAGGACTCACCACATCGACAT
TTGTCATTTTGTCTCAATCTCGCCTCTCTGTTATGCATATATACTATCATAAATTATACATGAAACCCTG
ACAGCATGTAGTGCACAAGATCACTGGTCCCATTCAAGAACTCCAATTTCATACTTTTTGAGTATGCTTT
ACTAAATTGCTTTTGAAAATATCTGTCCAAAAATTTGAAATTATTGAGAATTTTGGAAAATTCCGGAGGT
TGTTGTGGTTGTTGACATTGTTAATGTTTTTATTGCAATTCTATTCAAATGTTTCCTAATATTGATTGTT
GTCTACGAAGTTTGACAATTTCTATTTTTCATAAGTTTACACAAATTACTGAACAGTGAGTTAGTGACCA
TAATCAATGATATGTGGTTTAATGTCACTCAGACCAGAGAAGAAACATGGTTATTTGGTATTTTGACCAC
AAAGATTATGTTCAACTTGACTTAAAAAGTATGATCGAGAATAGGAAAAACAACAAAAGTATTGGATGAA
ACAGTCTTTGTCTTAGCATAATTGCCCAAGTAAAAAGAGTGGAAATATTTGTTGGTGGTTGAGTGCAATA
CCTTTTTATTTTATTTTATGTTTATTTTTTATTATTAGATCTACAAAATGAGAAATGAATAGAAGATCAT
TGAGTCTACAAGATTTACAATGCCTGCAAACTATCTTCATCAAATTTGAGTTAATTTTGGAACATCCAAA
TCCCAAGTATGAGTCTTCTATAAACATTATAACCACATGATATTAAAATATGTACATATATTCATCCTTA
GGACATGGGATGAATATCAAACCCTACAAAAGAAGGCTAGTACATCCTAAAAAGGTTTCTAACATGCTCA
AAGCCTAAGCTCTAAAACAAGTTGTAAGGCATTTTGGATTACTCTAATCCTATCCTTGGACCAGTTAGGG
TGTATACTATTTTTCCTAAGGCATCTACATCCTAGCAACAAAAGCATACTTGCATATTAAAACTTTTAAG
CTCTAGTATAGAAGTGCTTGCCTCAAATCTAGATGTTCTCATATCAATTCGTGTTGGTGAAGAATATGCC
AATTGTGTAAAAGATCTTGTAGGCTCAATAGTCTTTTGCTTGGTGGTTTTTTTCAAATCTTGATGTGGAA
AAGTGGAAACCCCAATTGATGACTAGGTTCTCTTTCTCTAAGTGAATAGAAAGAATAGACTGTCAAAAGT
GAAGTCCAAACCCCTAAAAAAGGTTTATATAAGCTTTTAGTAGGTTTAAATGATTTGAGTTCAACTTGAA
CTTGAGTCACTTAAACTAGCTTACATGTGTCTTGATTGATTAATTAGCTTTAGTGAGTTTCAATTAATCA
ATTAGTTTAATTTAGAG
>LTCONS_00000072
GGAATATCCCACCTTGAATAAGCATTGATTTGAGTGTCATATAACAGAAGGTACACCCCAAGGGAGTGGC
ACCTGAGAACACCGGTTGTGTTGGCTGCGCCAAGCTCTGCTAGCTAATGCATTTTGTGTTCTCAGGTCAC
CCCTTTGGGGCACCATGTTTACGTGTTTAGTGTCTTCTCAGTTTAGGAATCTCCTAAGTCCGTCATATTA
TGCTATGTGAGTAAATTCTTTTTTCACATTTTTGTGAATCTTTTGTAAATTTTTTGAGTCATGGGAATGA
CTAAGTTCATGACATAAAGGAATTTTTATTTTTTTTAGAATTATTTTTGGTAATTTATATTAACATATAA
TTTATATAAAATAAAAGTTATTATCTTATTTGTTTAAAATGTAAATAAGATCAGGCAGAGAAACGAACTG
TAGCAAATCCGGATTCCGACTTGATAAACCCTATACCCTACTAACTGCTAAGTGTGGAGGCCGCTCACCA
TGGATATGGAAATTGATCCTACAGAACCAGAAGCCCAGATCAAGGACGAAGATCTGTTCAGAGCCGCCGA
TTCAGGCGATTCTTCGGTTTTTAGAGCTCTCTCTCCTCAGCAGCTTCTGAGAGCTCTCTCGCTTAGGAAC
GAAGATGACCGATCCCTCCTTCACGTCGCCACCTCTTTGGGTCACTTGGAGGTCTGTCTGTCCCACAATT
GTTTCCCCCCTTCGTTTGGTTGTTGAGAAAATTGACGAAAGAGAAAAGAAAATGAAATTTCCTTACACAT
TTATTCGCGCTGCAAGGTAGGAAGCAATGAAGCGATTCATTTGCTTTGGTGAATGTACTGTTCTAGGGTG
TTTTTTTGTCTTGGTGATGAATTTCCGTTGTGCGGATTGCTGTCTCGTTTTGAAGTGTCGTCACTTCTCC
ATGTTTAATGCTTTTCTTTTTATAGCCTATTTTGCTATTCTTAGATCTGAATCTTGTGGAATTAGGTGGT
GAAGATGTTATCGGAAGCTGATCCATCAGTAAGTGGAATAAACAGCGTTGATGAAGAAGGTTGGGCGCCA
CTCCACTCTGCTGCAAGCAGTGGGCATACAGAAATTGTGGAGATTTTGATTAGCAGAGGGGCTGATGTTA
ATTTGAAAAATGATGGAGGTCGCACTGCTCTTCACTATGCTGCCAGCAAAGGATGGTTGAAAATTGCTGA
ATTTCTGATTTTACACAATGCAAAGATTAATGCCAAGGATAAGGCTTGTAATCTCATACCAGAGCATTTT
GATTTATTCAAGGAGCTTAGGATCTCTTTGGCAATATTTTCAAAAATGATTCTCCAAAAAATCATTTTTG
AGAAAAGTTCTTAAAAACAACTCTTCTTTCAAGAACAAATCCTGTTTGGGAACTCAATTCTAATAAGATA
AAGGAGATGAAGAAAATAATGATGAGGGTTTTATGGTTAGGGTTAGGGTTGTGCAGAATTGATTTTTCTG
AGTGTCCTTGATTCTCTGAACTGTTTACAAAAAAATAAGTGAAAATACTTTAAAAATCTGTTTTAAAAAA
TCACTTTGTTTCTAGAATGCATTCTCAAAAAACTGTTTTCAGTCCACAATCTACCAAATGTGTTTTTTTC
AGTTCGGAAAATTCTTCTCTGTTCTAAAGCATAGGAAATTTTTTTAAGAACAGTTGTCAAACAAGTCATT
AATTTTTATTTTGTTTCTTCTCATGCACATGCCAGGTCTGGCATCATATTTAATTGTTTTCTGCATATGT
GTCTGTATGATTAACTATTGAATGTGATTGCATTCAGATCGGTTGCACCCCATTGCATCGAGCAGCAAGC
ACAGGGAACTCAGCAATGTGTGAACTCTTAATTGAGGAAGGAGCAGAAGTTGATGCTATTGATAAAGCTG
GTCAAACTCCTCTTATGAATGCAGTAATATGCCAAAACAAAGAGGTAAATTTCTGTAGAGATGTTTAAAA
TATTCATGATATACCTATTAATTAGTAATTTTGTGTCATTTCAAGCCACCTATTTCATGATTGGCATTTG
TTTTCAGTTTTGCAGATGTGAGTTGGGATAAGGAATAGTAGTACTTCTTGTAGTATCACTAGTAAAACCA
ACATAAATAATATGGAAAGTTCTAAAGTACTGGATAGATACCATACTGAACTCAAAATCTGGACCGATGA
AGCATAGGGCTAAATCTGAACCATTGAATAAATGTACAAAGAAACGGGTTTCGGATGCAAAGAAATGAAA
CCAAAATACAAAGATATAGGACATAGGTACAAAGCAATGAGAGCCTGTTTTTACCATGTGGCGTTTTGTG
ATTAGATTGCCTTTTTAGTACCATGATTTTACCCAAATAATATTAGAAAAAAGATTAATATTCCCAGTAT
GGTAGCTGTGAACTGTATCATTAGATCAAGGGATTTTCTATAGAAACAAAAGGCAAACCTTTCAAGCTCT
TGTTTGAAGTGGTTGGGCCTTTATCAAATATATGATATACTGATTAGTGGATTGGCCATACTATAACTAC
AGACTGAAAATAAGAATGCTTCTGTTCTATGGCTAATTTTAATTACTGAGATTGATTGGAAATGGTCCTT
AGTACCTTTTGTAGGGGTGTAAACAAGTTGCCATTGAGCTTCACATAATCTCAACTGTCTCTGTTCAAGC
TTGCCGTCTGTTGGTTCGAATGAGCTCTTACTTGTTCATGTGCCTTAATGAGTTGTTTATTCTGAAATTC
ATATTCGTGTTACAATAAAATACTTCTGCATATACTCAAAAGCATACCCTATTTCTTGTCAAACCTCATG
GACCTTTATTTGTGAATTTCCTTTAAAGTATTTTTTTTAACTGTAAATTTGTGGAGTTATAGTAGTACAA
GTAAATGATGTCTATGCTACTGTTCATGAGCCTAATAAATCCAAGGCTGTTATCACTCAAGCTTGGTCCA
TTAAGCTATCAAGCTTATTTGGACCTGGAACTGAATGAGAAAACTAATGAACCACATTTGAGCTATTCAT
CAGCACCTTGTTCATTTATCTTTGTCCTAGCCTCTCATTCAGATGCAGCTTTGTGAAGGATGCCAGTCGC
CCTAATAAATGGTTTCAATAGGCAGTGAACCTTGGTAAAATTTTACAGACTGCTTGACCAATCTTCCTTT
TTCTGTTTTTTCTTCTCAACCACAAAGAACAGTTTGGCAGGGGAGACGTTCAGTAGAGACCTCTAATGTG
ATGTTTCCTCTTTGTCGTTGACATTGATCATCATGCATTGAAGAACCTCTTGATTCTTAAGCCTTCACAA
TACTATTACGAGGGCCAAACATTTGCAATTCCAAATTGTTTGACTCACTTAAGCCTCTTCTATTGATTGT
GTGAATTAAGTATTAACTTTCGAATAGTTATCATGTCTCTTTGTTACACAAGATATCCTGATTTGTGCAG
ATAAAAAATAAAAGGGGTCAGTAGATAGCATTGGCAGAGTTAACTAAGGCCCAGGAGGGCCACATGCCCC
CCCTAAAAAATAAAATCATAAAAGGGGTTTTGAATCCTTGTCCTCATGTCTAAGAGAAAAACTTGTTTTC
CACTGCACTATATACCATTATCTCTCCCTTTTTTGCGCCCCCCCCCCCCTAGAGCACATTCGTAGCTCCG
CTACTGGTAGATAGTGCTGTTGCTGTCATTCTCTTGATGAGTGATGAAAAACACAAGTTCTTCTCAAATC
TTTATTACTTTTGTTTGGATGACAGGTGGCTCTCCTTCTGATAAGACATGGTGCAGATGTGGATGTAGAA
GACAAGGAAGGATACACTGTACTTGGACGAACTTCAGATGATTTTAGACCAATACTGGTAGATGCTGCGA
AGGCCATGCTTGAAGGATGAGCAATACTTTGAAGTAGTAACATATGGATTTGTGGAGGAGGACTAACCTG
CTAGGATGTGTTTTGTTCATGAACTACAGAGGGAACTGAAAGGTAAGTGATCAAGCTGTATGTCATAAAC
CAACTTATTATAAAGCCAAATGGGGAAAAATATGTAAACATGCAACTCTTATTATTTAAATTTTTTGATG
ATGCAAAGTAATCACAAGTTCCTCCAATTTAATTACCTGTTTCAGATTTTAAATTTCTATACCCTTGAAC
ATTGCTCTACAGTTTTGAGTTCATTCTATCAAGAGAGTTGAAAGGTGTTTGAGACATTTAGATTCAACTA
ACCAAAAAATACCAGAAGAACAAGAACCTCAATTTTGGCTACTTATATCTAGTCACTGGTAATCAGGAAG
TCTCAGCTTAGTTTTATGCCTTCATGGATAGCAGCAGCTTCTTTGGGTATAGGTTTTTTGTGCCTATATG
TTGGATGCAGGCAGCAGTGCTCCTCCTTGAAGACATTTCCTTCCTGCACTTCCACAACCTTTATTCTATT
CCTCTTTTGTGACCACTTAACATCTATTCAGTAGCTCCATACTTGGCATAAATTCCATAAAAGAGTTGAA
ATTTTTATTTGCCTTTCGGCGCCTGATGTATATGTCCAGTGTAATTTGGTTCATTAATTCTTTGGGTGCT
TTTAATATGTTTTCTTTTTTTGCCTATCAAAAAAAAAAAAAAAAAATATATATATATATATATATATATA
TATATATATCATGGAAATACTAGTAGGAAAATCAGGCGGCTGTGTGTTCAAGGCATAGTGGCCTTCACTT
CCTCCACCCTACTTGGCTAATGGCAAGTTGCTGAGGCTGTCTGGGTTCTGGTTATGGCTTGATCCTATGT
GGGATTTTTGACCAAAAAAAATAATAATATATATATATATATATATATATATATATATATATATATATAT
ATATATATAACAATTTAAAAAAATATTCTTTAACATATGGTAATTCACAAAAATATATATATTCAAAATT
TGGATACTTTGGAGGCA
>LTCONS_00002169
CACGAGATGGGGTCCAATTCCAAACCCACGAATGTGCTGCTGAAGCTAGCTCCAAAGTTGGCGATTTCCT
CCGATTAAAATCGGATTTCTATCAATTTCAGCTTCCGGGGACTGTTGGATCTGTTGAAGAAGCTCGTTTT
TCCATAGGTTCCCTCAGCACCTTGATGATCCTACCCAGTTTGCTGGAGTTTCCCTGATATTTTTGAGTTT
GTTCAGTTCCCAGAACTTGCACCACTGCTATAATGTCAATGTTATCAAAATTACGCTGTATCACCTTCGA
TGTCACGGGTACACTCATAGCTTACAAAGGTGAGCTTGGTGATTACTATTGCATGGCAGCCAAATCTATT
GGATTGCCATGTCCTGACTACAAAAGGGTCCACGAGGGCTTCAAACTTGCATACACAGAGATGGCAAAGA
AGTATCCATGTTTTGGATATGCAGCAAAAATGCCTAACATTGTGTGGTGGAAAACTTGTGTTAGAGACTC
TTTCGTCAGGGTAAGCTACATAACTTTTCCTTTAGATCTTTAGGCACAATTTATCATGATCACCAGCCTC
TCCTAGTATTCCTTGCATGACACAAGGGTATAAGGACGTTAATTATTTCTTTTAAAATGTGAGAAACATG
TTAGAAACGTACCTATTTTGGTTTTCAGTATTTGGGCAGTATTACCTGTCACTTTGTTATACTAATTGCA
GTAAGTTTAAGAGCAAATATGGAAGAGCTGTGTCCAGGATTTTTTCGTTTAAATATTTTTTATTCTTAGC
TTTGCCATGAAATGGAAATCTTGTTTTCCTGACAGGCAGGATATGATTACGATGAGGAGACATTTGAGAA
GGTGTTCAGACGTATATACTCAACATTTGGTTCATCTGCACCATATACCATCTTCCCCGACTCCCAACCA
TTTCTCAGATGGGTACATGAAAAGGGTCTTAAAGTTGGGATCATTAGCAATGCAGAGTATCGGTATAAAG
ATGTCATCCTTCCTGCCTTGGGTTTGAACCAGGTAAATGGATTATTTAGTTCAACCATGTTCACTGCTCT
TCATTAGACCCTCTTCAACTTAATTGAAAATAAATACAAAGCAATGGCCTATATCACCACCCTGTTTTAT
CCCAAAGTTGCATATATGCCATATCCCTCTGTATTGATTCATAAGGAATTATTACTTTCAAACAAGAGGG
GAGGTAGATTTCAGGGTCTTTCTGGCTTCATTATCATTCTAATGAATGTCTATGCACTGAGCATGGTGAA
ATTCTGATGGTTTCATTCATGATGATTGGAAATTCAGGGAACCGAATGGGATTTTGGCGTGTTCTCTGGT
CTTGAAGGTGTAGAGAAACCAAACCCCAGGATTTATGAGATTGCCCTTGAAAGGGCTGGAAACATTGCAC
CAGAAGAAGTGTTGCACATTGGTGACAGCATGCGCAAAGACTATTTGCCGGCGAAGGGTGTGGGGATGCA
TGCACTTCTGTTGGACAGATTTAAGACCCCCGACGCCATTGAGTGGTCCAAATCTGGCGCAACTGTGCTT
CCTGATTTGGTGTCGGTGCAGGAATGGCTCACTTCACAGAACTAAACCTGCCTGCTAATGACTTCCCATC
CTTTCCAAGAACTCACCCATCCTCTGTATTTTTTCCCCCTTGGACATGATCATATCATGGCTATTACTTA
CCAGTGGGTTTGCCCTTCTTAAGATTTGTGGGTTTTGATGGGAGAAACAGATACTATTACCATAATAGCC
AAATGTTATGAGCTTGATCTTAAAGAAAGTTACAGATGTTCTTCATTCTGTTTTCTTTTGCTTTCTGCTC
TATTATCATTTGAGTTTTAATGACTTGAAAGTTGAAACAATGGAGGTTGAGCTATGTTTGGATAAAAAAT
AAAATAAAATAAAATAAACCAAAAAAAGAGAAAAAAAAAATCCTGTCTGTTTGGCAAATGAATATCTATT
TGGAATTAACATATGAAAATTTGTTTTTATGATTTGTTTTTCATAAGGGTATTACACATTTATCTATTAT
ACCAAAGTTTTCAAAATATTTTGAATCTCGTCAATTGTTGTTTAAAACACTCTTCACAAAACAATCGAAA
ATATTTCAAATTGTTGCAAAAAATTACCTGTTTTCATTACAAATTCTGAAAAAATGTTTTCAATTATGTA
TTCTGAAAAAGGCCCTTTTAAATCTTGTACTTCAATTATCATAAAATATACGAGGAAAATAAAACACTAA
AAATATTATTTACATTAAAAAGAAATAATGTTGGAAAATTTTTTGAAAATTTATTTAGTTCAAATTAATT
CTAAAATTTCC
>LTCONS_00002198
ATAAAAGTTATTTTTAAATCATATTAAAAATCTACAAAATATTAGAAAAGTTATATGAAAAATGAAAACA
ATCTCCGTTTTCCTTTATAAACTCTGGAGCCTCGCACAGGATCACAGGATCCCACCTGAAACTCTCTCTC
TCTCTCTCCCTTCTCTCTCAGAGTGAAGGCTGTACAGGTACGTTGGTCTCTCTCTCTCTCTCACCCACTT
GAAGATGATCTTTGCTTTCAAAATGATGCTCCATGGGTATTAATTGGTTCCATCCATTAGGGTTTTCATT
GGTCCATTTGTATAAATCTAGTTGTATTTCGTTATCTTACCTGTAATTTGGGCGTACACACAAGATGTTC
GATGAAATGTCTGAACGACTTGTTTGATCCTACTTGCATACTGTAACCCTTTATTGTGCTTTCTTTAACT
GCATATCCGTTTACGGTAATTCTCAAATTGATCAATGCTCTGTTGGGTGGCTGAAAGATGTGGGAATTGA
CAACTGTTTTTAATAACTGAACAGAGGACAATTTTCCAAATTGAAAAACCAATTCACAGATTTTGGACTA
AACAAAGTTTTTTGAGAATTTATTTTGGAAACAGGATGATTTTTGCAAACAAATTTAATAGACTGTTATA
AGAACCAATGAAACACTAAGAATCACTTTTAGGTAACCCTAACCCTAACCCTAAACCCTCCAATCATCAT
CATCTTCTTCTCCTCCTCCATTTTACTAGAATTGAGTTTCCAAATAGAATTTTGTTCTTCAAAATAAAGA
AATATTTTTGAAAACAGTTTTCAAAAACATTTTCAAACAAGTCCTAATATTTTGAATGTTAGATTCCGTT
GTTTGAACCTGATGAAATTTTATTTTAATTGATTTAGAATGTAAGGTCGCCTCATCTGTTTGAAAATCTT
GTTTGTTATTGCACTATCAAGGCTACGTATACGCCCATTGCTCCCCGTTCGGCTTCTGCTCCCTTATCTA
AACCCTTGTTCCCTAGTTGATAGTAAGTTATTTGCCTACTCAAAGTTCATAATTTTCCCTGCCTTAGTTT
TCAACAAGTATTGGGTTAAGCTCTTGGGCAGAACTTTATGGCTAAATTGAGGTTCATTCCAGCACTAAAG
GTTCCATCACAAGTAGCTACAATATGTGCCCTCCATATCATAAGCATATCTAGCATCCTAAATGTGATCA
AGCAAATGTGATTGTGAAATTCAAAATTAAAGAAGCTATCTGAAGCAAGGTGTGAGACATTTTCCTTATG
TCTGCCCTGCACTATGGGAATCAACCATACGGTATTTGAGCCTCAGGGTTGCATATTGAGTTGAATCTCA
TGGCATAAGTCTTATACACTTCTAGACTAACATAAGGGTATTCATCATTTGCCTTTACAAACATTTCAGT
TTCATGAGCTTGGTGTGATAGTCTTTCACAGCATCGAGTTTTATTTCTTTGTAGATTGGAGGCGCAGATG
GCAGGAGTAATTAAGAAGTTCTTCATTGCGTCAATGTTGATGTGGATTGCACCCATTGCAATCTTATATG
GTTTTAACCATAATTTGTTTCCTGGTTCAACCCAGTTGTCCTCCTATTCTGCCACGCTGTTGAGCGGATT
CATTGCTGTCATATCAGTCAATATAGTTATCGCCTTCTACATTTTTATGGCAATGAAGGAACCTTCAGAC
AAACATGAACCAGATCCTGCTTTTCTTGCTGCTGCCAAGGCCAGTGTAAGCCAATCTACACCTGGTGAAA
CTGAGGATCCTTCCCAATCCCGTGATAAACAAGAATAGGATGCAACCGAGCTGATTATGACATTTCCACT
TACGGAGAAGAACTGGATTGAAATGTGGGGAGAAACCATGACAGATTGGATGAGCATTGAGATCATACGC
GCTGATTTTGTATTCAAATAGTATTGTTGTTTAGTTGTTCTTGTGCATGAGATTTGATGTCAGTCGCACT
AGTTTCTGAGACTGCTATTGTTAATGTACATTCATATTACCTTTTGATGGAAATGCAACTTCTATTTCAC
CTTAAATCGATATGCAGACTACAAATTTAACCAGCAGGAAAAGCAAAGACACAAAAGGAATATGAATAAA
TCGATTTCTCAATCATTTTCAAGGTTTCCAACCAATACAGAAGATGGACACAAAGAATCTCATTCTGTAA
TGTCAAAACAGAGCTTAGCCTCATCCCAGGGGCCATTGATCTCAAACTTGAATTCCTGAATCCTTATAAG
CCAGTAAGGACAGACCACGGTCACAAAAACCAACAGACCCAGCAGCAGCACAAAAAGTAGCCGATGCAGC
ATGTAAACGAAGGCCAGTGTCAAGACCATCAACCCGAAAGAGAACCAGAGGTGTAACTGGAAGGAGTATT
TCTTAATACAGTATGTGACGAGTGGAGCAAAGAGGAAGACTTGCAAGGAGAATAGCATGATGGCGAAAAC
TTGTATTCTTGATGGGAGGCGAGAAGCAATAAAAACTGAAGCCACTACAGAAGCATTCAAAGAGATGCAG
CTTGTCAAGTTTGGATTCTTCAAAGCCCCAGGAGCTCTTATGGTGGACCCAGAGTAGTCGTGCAGGAAGA
GATGGAGTATGAGAAGTGAAACCGTTACTGCCCAAATGGAGTCTGAGCTGATGGACCTTGTAAGAGTTTG
GTAGATGGGTGCCAAAACATATAATCCAGTTGTGAAAAATGAGATGTTGATGAAATATTGGAAGAGAAGA
TTGAGAGACATCATCTCAGCAGTTAGGATGAGAACTAAGAATCCCAGGCCAAGAAGGCTTACATCCAGAA
GCAAAAGGGTATTTTCATTAAGGGTTGATCTGAGGGTGCAGGTCCAAACCAAGATGACAAGAGCAACAAT
GCATAGATATTGAGAGATGGAAACTGAGTCTTGCATCACCTTGAGCATGCTGCGTTTAACAACATTGGTA
TTCATGACCATAGCTTCAAGGAAAGTTTCATCAGTGTGGTTGTCATCAAACCCAGGTTGCATCCCTCCAT
ATGCCACTTTCCTCCATCTAGATCTGGTTGGTGATGGATTTTCATTGATGCTAGAATCCATGACAATTCC
ACCTCTCTATTGAGAGATGTCCTCAATAGTGAAACTAATGTTGATATGCCAATCCTGCAAGAAAATTCAT
CTATGATTGTGAAGAAAACACTTTGAATTCAAAAGAAAGCCTGTTCAAATATGCAAGTTTAAAAAAATCT
TATTTTAGTTTTTAAGGGAAAACAAAATAGCAAGCTTACAAACCTTTAAAACTTTGAGGAAACCAACTTA
AACGAAACGTCTAACCCAATAGTAAAGCTCATGTTGCAGTGTACTAATCCTACAAGAAAAGACATCTATG
AGTGATGAAGAAAACACTTCAAAATCAAAAGAAACTTGTTCAAGAATGCCATCTTCCAAACATTTGAAAT
TTTGAAAAAACCAACTTAGATGGAAATCCAAATTGTAATTCTTGCAGAAAAAAGGCCTAATTCCCAAATC
CATGATAAAAGCAAATGTACTCAACAAGAAGGAAGAAAACTAACCC
>LTCONS_00003990
ACCAAGAAAAGTTGAAGACGAACCTACCTATAAATTCAAGCTCAGCTAAAACCTGCAAGCCGTACAAGAA
TTTTCGACTAAACCCAGTTCAAAAACCCTCGAATCAAAACCAATCTACAACAGTAAAGATATTCCGAAAC
CGACTTTTCAAATCCCACGGCCACCCAAATTGAACTAAGACTAGAAACCCACCCACAAAATCTGCAAAAT
AATCAAAAGTGGAAAGCTAAAGCTCCACCGCCGAACTCAAATACCACGATCGAACCAGACCCAAGAGGTT
CCAGAACCCAAAGAGAGAAGATAGAACAGCTCAACAAACACCCCCACATACAAGTTACAACATAAAGCAT
AAACAGACAAATAATTTCTATTTCGAATACGCTTATCTATATTGCTCACTATCACTAGCATTCCCAGGTG
GGGTCAGCTCGACGAAACCAATCTGAGCCACAAGATCACGGAACCCAGCAAAATCCAACCATACCCATCA
CCCAAAACCATTTTATTCGCTCATCCAAAGTCGATACAGTAACCCGAAACAGAAGAAACAGAAGGATGGC
GATTTTTGCAGGTGTATCAGACTCAACTTGGCTTTTTTGTTCTTTCCCATTTATTTATCACTACAGAATC
AAGCTCCTCCCCATCAAGCGCGAGCAGACAAATCCTTGAGGAAAAAACTAGAGAGAGCAACAGTCCAGAG
AGAGAAAAGGG
>LTCONS_00000155
ATTTTGTTAAGCGAAGACAGATTTTTCAACCGCTCGGAAGAGAATTAAAAAAAGAGATAAAGAAATTGGA
GTCGGAATGAAACAAAAATGCCATCCTCTTCCAGAAGGGAGGTTAGGGAGGAGCGACTGTACTGGAAAAA
TCTCACATGGTGAATTTCTGGGAAACAAACACGTTTTGTATCGGAAGTTTCTCTGCAATTCCTTCGTCTA
CTTCTTCTCATTGACTTTTGACTTTGCAATTTATAATTGTCTCATGACTACGAGTGTCCATTGCTTTCAT
CTTTTAAGCTCTTAACAACCTTTCTGTTGTGTCTCATCTCTCATTGCAGTTATACTTCTTGTTGTTCCAC
AAAGTGTGGAGCAGTATTACAGGTAATTCTTAGTTATCCGAACCTTGTGTGTGGTTTTTGATCTTGCTTC
TTCAAAGCAGTTAGGGTTTCTGTCTTTTGACTTTAGTTAATGTATTTGTTTTGTTTTTAGAAAAAATCCA
AGGCAATTTATTGCAAGCAGTAGTGTTAGGACTCTCTGTCCACACAGTTGGGGTTTTAGGTGTTTGGTTT
TTGGTTTTTGGTTTTTTGCTTTTTGTTTCTGTTCTGAACATGGAAAATTAAGTACTGATCCGAGTAATTG
CATTAGGCCTTTTTTGGTTCATGTCCAAACAGGTTGTTTTGGTAACAGTCCAATCCATAATGTTAAGCTC
TTTATACCAAAAGAAAAAGGGGGGAAAAAAGAGTAACAAATGGAAAGAATACGCAGAAAATGTGTTTGTC
TATTTTTTCTTAAGGAACGTAATAAATTGTCGGTCCATTTCTTTTCATTTTAATATTTTGGTTGCTATAA
GAATCCAAACAATCTGACATGACATTTTTTCATGCCACTTTCACTTCTGGAAATCAGAATGTTAAAAAAA
AAGAAGAAAAAAAAGAGATCATTTCCTCTTTGCTGCAAAAGGTCAAAGCTGTCTCTTGTTTTGTGTCTTA
AATGATTTACTCTCTTTTGTTATGTCTCTTATGTTATTATGATAATAATTATAATTATGTTATCATTCTT
ATTATTTAGGGAAAGTGTTATCTCTTGTGCTAATTTTCTTTTTTATTATTATGTTTCATCTAGCTTTCTC
ACTGGAGATCATTTGAAGTACTGCTCCAAAAACTTGGGTTCCATCCTCTCAAACTGCTGGATATAGAAGG
TTGGTTTTGCTTTTTAGACTTCAACTGCTGGATATAAAAGGTTTGTTTCCCCATATTGCACTATACAAAG
ACATGGATTTTTGATGATACATGAGATAGAGTCAAGATGCATGATACACATGAAATAGAGTCAAATCAGA
GTCTAAAGTATGCATGGAAGTAGCAATAAATCATAATTGCAGTAGAAGAAGCAAACATAGAAGACAAAGA
AACAAATGCATCATGAGAGATTGCAATTAATGTGGTTGAACAATATGGCATCCATCTTGGGGTCAGTCAC
TGAAGATTGACCCACTAGATGACAAGGAAATCATAAACGGATCTCCTTTGCTCATGACGAAAATTCTTGG
ACTTCTTTTGTGATCAAATCTCACTTTTCCCTGGCTCAGCTTTTTACTTCTTTGTCTAATGACCAAGCTC
ATCCAAAACCTATTTTGAATATGAGTAAACCTTATTTATCACATCAAAAAGCTAATTTGGTAGTAGAATG
TGCAAGAAGGTTGCAGAACAGATTTTTGTAAAGTTCTGTCGATAAAACTCCCTAATGTACCATACAGGGC
TCCTGAATTTATACAAAAAATAAAAGATAAAAAAAAAAATTTCAAGCATAGAGTTGTATGTATGTTAGTT
TCCATGCTAGTAACTCGGTCCACAAGCAAAGACAACATACTAAACATTTCCCTGACTTTAATGCAGTGCA
AAAATGTTACCAAATCAATGAACCTTCAGTCCATAATATTTATTTTTTATTTTTTTTGTCCAGCAGATCT
TATCATGGCCAAATACTTTCAAGCCCAAAACCTGACAGAACTTTGGTATCGTTTTTGTTCAAGCATTCTA
ACTTTTCAAATAGTTCATTAGGCTGCTTGCATAAACCATATGAACTATTTCTGTCTACTATAAAATCTTT
TTTTGATAGGTTGCCTACTATAAAATCTTATCCATTCTATTCAAATATATACGTGTGTGTGTGTGTGTGT
GTGTATTGAACCTTTTTAACAATTATACAGTTTGTTCATAGTAAAAAAGAAGCCTAGACTAACTTTATTC
TTTGGTGGAGTTGCCTAAGGATTCTTTTCCTTGTTCAACTTACTTTCCATCTGTTAGAGAACATGATGCA
CATTGTAGGCCCAAATCCTAACAACTTAAGCTTTTAGGAAAATCGGTTGTCCTATATGGTATCAGAGCCT
AGCAAGAGGCCATGAGTTCAAACCTTTCCTGATATGTCTCTGCACATGTAGGTATATATTGTGGACCAAA
TCCTAACAGCTTAAGCTTTTAGGAAAACTGGTTGTCCAACACTATCGTTTTTGGTTCTAATGCTATTGAT
TAATTTTTGTTTAGAATGAAGGTATATGGATTAGATATATGGCTGGTGGTGTCAAAGTTTCAACTTATGC
TTTAAGATTTGAACAACCAAACCATCTTGCACACCATTCCACAGGTTCTTGAGTATATCATGTTTCTAAA
ATTAAAAATCTGTGTTTGAACTAAAAAACTCAATTTCTGAGTTTTTGAACAAAAAATCTCAATTTCACTC
GCACCCTTCATTGATAATCCACTGTCAAAAATCAGAAGTTATTGGGATGGACAGATACATATTTTCTCAC
GTTGCATACGTATCTCTAAATGTCTAGAAGATGAAAATGAGCAGAGATCACATTTGAACTAGTGAACAAA
ATTCTCAAC
>LTCONS_00002255
ATTGGCTTCAGTGTACTGTTTCTAACCAGAGAAGCAAAAAAGCAAGAAGCTAGCTATCTCAAACAAGACC
TAAGAGACAGAGGAGGAATTCGGATCTGCGTTGAGCAGTTAATAAATTTTGAAGAAAAGAAGAGGCAAAA
GCAAAGTGAAGTACGGTATAGAAACCCAAGAAAGTAAACTTTATTAGCTTAATGATTTAATACATAATAC
ATAATACAACAATATTCCAGAGGCAGAGAGTAACCAGCAACTTGTTTTATACTTTTATTTATGAAAAGTG
CTCTGCAGTCCAAATACCCAAAAGATGAAATCATTCCTAGAAGAAGCCACA
>LTCONS_00000194
AGAAGACCCAAATCATAACCAAATAACATCATTCCATTGGCTTCAAGTTAACAAACTCCATTTTGTGCTT
CCTCGATGTCTTCGACAACTACTAATCACGATGCAGAAGAACCCCCCCCAGTTGCAGAGGAAGGATGGCA
AGATGAAGGCTACGTTTAATCCCAGACAGCTGAACGTTAGCTGGGGCAGAGACAGCCGCTACTGGAAGAT
GCCAGGAAAGTGAGGGTCCTTTTGTCTATTCTTTGAGTTATTTTTATTTCTGATTAGGGTCGAACTATGG
TTTTGAAAACAAAGTATGCTAGTGTCACTAATTTAAGGACCACTATAGGCTGAGACTCAGAAAGAAGCAA
TAAGACTCTGTGGGTTTTAGACATCGCTGCTTGTGTCTGGTTGATGCTCATTTTTGTAATTGATTGTTGG
GGTAGGTAAGAGGGAGGATTATTTGATTATATCTTACCCCCTAGGGCTTACCCACTTTTCTTTCCTTTTA
GCTCCTCCAAAGGGTTTCTCTGCTTGAATAATATCAGTTTTGGAGTCGAAGCCCTGATCCAAAGTTGACT
TGTGAATTCAAAGTCTAAAACTGGATTATTATTATTATTTTTTTTAAAAAATAGGGCTTTGTGGGTTTTC
CTAATATTTCCAACAGATATCAGTATAATCGTAGAATTTGCAGGTGATGTGGCAAGTCAACATAATCTAA
ACGTCTACCCACCATTTGCAGGGGCAGCAACCGTCCTGCAGAACTATTGCGGGTATGCTGGCTTGAAGTG
AGCGGTAGTGTCCCCATAGGCAGCGTACCACCTGGAACCAAGTACAGAATTACCTTCCAAATATCCTTGA
AATCCGATGCATTTGGATGGAATGACTGTCCCGTTTATGTGATGGCTAAGTTTGGGAAGGAAGGAAAGAA
CAGTTGGAAGAAAATATCGCTGCAAGCTCACTATTCAGAGCCAACCAGTATCCCCTCAACTGAGGGCCTA
GAGATTGAAACCGAAGATGCAAATGATACCATTTACTTTGGCCTATATGATATATGGACTGGGCACTGGA
AGGGAGGATTACAACTTCATAATGCCACGGTTGAACAAATCAATAATATACGGTAATGGGCGGCAGTACC
CAGAAAACATTAATATGTGTTTGTGCGTGTCTGTGTGCAGCTTGCACATTCAAGAGTATGGCTTATATCA
TAGGTATTAAGGATGCTGCTACTCATTCGAATTCTCATTTGCTGAAATCATTCCCATCACAACCAGTTTT
TCTCTTATGTGTCTTCTTCTAGGAATGATTTCATCTTTTGGGTATTTCGATTGCAGAGCACTTTTCATAA
ATAAAACAAGTTGCTGTTACTCTCTACCTCTGGAATATTGTTGTATTATGTATTATGTATTAAATCATTA
AGCTAATAAAGTTTACTTTCTTGGGTTTCTATACCGTACTTCACTTTGCTTTTGCCTCTTCTTTTCTTCA
AAATTTATTAACTGCTCAACGCAGATCCGAATTCCTCCTCTGTCTCTTAGGTCTTGTTTGAGATAGCTAG
CTTCTTGCTTTTTTGCTTCTCTGGTTAGAAACAGTACACTGAAGCCAAT
>LTCONS_00000208
TAATTGTAGACAAAATTATGGATTATCACTACAAGTTGGATTAGGGATTGGTTTCTTTTTACCATGTCAA
AGAGGACCAGTGGTCCCTTGTAGAAAACTTGGGAGAGAGAGAGGCAGAGAAAGGGGGCAATGGGTCAATG
TCAATAGCTGTAAGAAAGCACCAAAACCCTCCATTAAAAACTCCATGTATGACACTGTACCAAAGAAGAG
GAGCGAGCTGGTGCATTTATATAGGTGGGGAGGTAGTCACGAGGGCTATCTAGCTACATCTTCCCTCCAA
AAACATGCATGGCTCGTGTTGTTTGCAGCCACCATCTCTCTCCCTTTGTCCATCGATCTTCTTTGAGAGC
CAAGGCTGAAGTACTACTACTTCCCTTCACTGCCGCACAAACCCTATTCACCATTTTGGTTCATCCCATA
TGCGTCCTATGTTGGTTTGAGAGGTTGAAGCTGCCAGCATGATCTGGTGAAACAAACACCATCTCTTTCT
TCTCTAACCCCATGTCTGGATTCGTCCACCGATCCATTATTATAGACCAGGCCGCCCGTTTCCCATGTAG
TGATCGATAATTAGGCTCGGGGTTTTCACTTTTTAGTGGGATCTAATCCTTAGGATGGATGTTTGTATGG
GTGGTATATATCATGGTGAGGTCTGTTTTCTATTTTAATTCTAACGGGGTTTTGATTTAGCTGAGGGGGT
ATAATTCATAGCCTAATTCCAAAACCTAACTCCATAGAGATAGGGTTCCATGATCAGGTCATCTTGCAGC
TTCAATCACTCACTCACCGACAAACGAAGATCGATCCAACTCCTTCAATCCAGCTCTTGAGGGGATTTCC
CTCCCACAACTACCTCATATCCAGGTTCTCGAGCCAAGTGAGCTATGATCATCAAGAACTGATCAAGGCC
AGTCATCTATACTTTACTTCAGCATCATCCAACAAAGGTAGCATCCTCCATTGGAGTCAAAAAGCAGAAG
ACAACTGCAATTTAACTGAGTAAGAAAACATCCATGTCTATAGGTTATAAGCCATATGAACATGAGTTAT
TTCAATGGTGGGATTCAGCTACATATATGTATGGAAAAAATGAAAATCTGAAAGACCATTGGGAGGAGAG
GATTGAGGCAAAAATTCACAGGTATGATTCTTAATTATTCCTGGTTGAAATACGTAGATATTTTCTGGGA
CATGGTGGGGGGACAATTAACAAGAAATGATACACTAATCTTAGGGGGGGACAATAATCAACAGACTTGG
ACACAATCATTTGGCTTGTTGAATGTTAACTTAATTGTTTTGTTGACCACTTTGTCTAGCAAAGCTATCC
ACCAATCCATCTATCCGTCCAAAAATTCAACTTATAGCATCAACCCTCCTCTATTATTGCTAATCACTGA
CTATATATATCATCTCAGATGTCGATTAACGAAACGACTCTACACCTAACTCACATGATAATATACACCT
GTAGTAGTTAAAGGTCTCAATTATTCCTTCAACTGCTTAGAAATCTTAGGATATCACAAAGAAACTCTGA
ATTCTATGAGATTTATTGAACCTGTCATTCATTAGTAGCAGGCTATGCAGGATGGAACGGTTCAACTGTA
TTGTGTGCCATCATCATCATCATCATCATCATCATCATCACATCATCATCATTATCATCATCATCATCTA
TATATATATATATATATATATATATATATATATATTTCTTATGAGTTTGTCCAAGGAACAGCTCAACCAT
TTGGCTCAATCTGATCATGTATGAATTATTAGTCTTATCATTATTATTATTATTATTATTATTAGTTGTC
TATGACCACATGCATAACCATATGATCATATCCTCACTTTTTTCTTTCTCATTTGTGGTGTTCGTTGATC
TCTTTCTCATTTGTGGTGTTCATTGATCTCTTATATATGTATCTTTTTGGGATGAGTCCAAACAGGGCCT
TAGTGTTAATTTATGTGTAAATACCAATTGTGACTTTGGATTTGATGGGCTTAAAATCAGTAGTGTGCGA
AATCGATTTCATTACATAGAAATAATCTAAAAAGCCAAGACAACCTTGATGGGTTCCATAGGTCTAAACC
CACTGAGGACAAACTTAATCAAATTAGATGGGCCAAGTTTGGGTCATGTTGGCCTTCATCTGCCCGGGCC
CGGGCCCAACTATATAGTAGACCCGGCTCTCTCATGCTGTCATGCTATTTACTTTTAACACCATGAGGGA
TTGAAAGAATTACAAGATAAAAATGAAATGGTTTATAATGATTAGGGTGCGTTTGGCATGCGGAAATGGG
AATAGGAATTAATTAACTAAAAGAATATAAAAAATTCATATCTATTCCTCATTTTTTTTGTCTTAAAAAG
TAACTCTTTTTTTTTTTACATAAATGTTCCTCTACATATTAATAATTTACATGTGTGTTTTAAAATGAAA
AATTATTTTTACAAAAAAAAAAGGGTATTTTTGTCCAAAATTGATATATTTTAGGATTAGAAATAAGAAT
AAAAATAAAAAATCATTCTTTGAATCCTCATCCTCCTTTGTACATAACTTTCTGCCCCACTTCTCCTATT
CTCACTTGTACTCCCTGCTTTGAAAGTTTCTCAAAAGTGTTTTTTTTTCTAACTATTAACAGTGTTGAAT
TAGTTTAATTAAGAAAATAATTGATTTCAAGTTTAAAGTTTTAATTGAATTTTGCAATGCCTTTAGAAAA
AAATAAGTAAATTTATTTAAAAATTTTAACATTTTTAAGTCCTCTAAAAAAAAAATCAAAATTGATAGTT
ACAATATTTTATAGACATTTGAGAAATTTCACTTCACGACCAATAAGTTAGAGTTGGTTTTACCCAATTT
AATACTAATATTTGACCAAAGTATGAAAAAAAATCACTCTTTTATAATGTTGACAAGATCTCTAATATTT
TTAATTTTTAAGGTTATGTTTGCTTTTT
>LTCONS_00000229
ATAAAAGAAATTTTAATTTCTCACCTTCTTCTCTCTCCGGCTCTAGGTAAAACCCTATCCCTAATGTTAG
TACTCTTGAGAAAATTTCTGAAAAATAGTCAAGTAGTTGTAGGGATTTTTATTCGGATTAATCAGATCAG
TTTCAAGTGAGTTGAAAGTTTTGTTTTCTCGTCTCCCGAACAGTCAAAGATCCGCAAATGGAAATTTTCT
CTTCTTTTCCTATAAGGCTTTTCATATTTGTTTGTGGCATCGTATTTGACATTTGGTGTTGTTTTCCTGT
GAAATTCTCTCGGTTTTTCTCACTGAAACCTACCCTTCGTTTGGATATGGAGAGCCGTTTTCTGGTTAGA
ACGTAGCCACGTCGTTGTTTTGATTGAAAATGATTCGTATAAGTAGTATTTCGCTAATGACATATCCCTA
TTTATCACTAAAGCGATTCTAGGTTTTTTTTTTTTTTTTTTCGTTTGTTTGATGATTTCTAGGGTTTCTG
GTTCTTGTATGGTTTTCTCATGCTTCATTTATAAGTTTTTGCAAATGGAATTATCAAATATAACTTAGAT
TTTTTCGTTTTCCTTTCTGTTTGAGATCATATGTATGAATAATCTGATATTCTGAGTGTATAGTGTTGTC
TTTATTCTTTGTAGAAAAAGAGAAAGAAGCAGATTCACATACTCCATTTGTTCTTAATGCTTTGTTGATA
GACTAAATAATTTAGTTGACTTTGCATGTTGTTATGCTTTTATGTCTTTGAAACTATATCTTTTGATACT
GCTCGATCTATAGAGATACCATGGCAGTAGTCAAGAAAAAGTCTACTGTCTTATTTATAACTTGTTTGGA
ATATGGAATTGCTCAGATTTAATATGTGGGAATGAAAATTCGGGTTTAGCTTTATTTCTTTGTCTCAACA
ACAACTGATAGAATTATTACCAAGGTTTGAAATAATATTGGAGAAATATCAATGAATATTTTGACAAAAA
TATCGATCTTGTCCAAAATTAATGAAAATGCTTAAAAAACTTTCAAAAAAATGATAAAATAAAGACGCAT
TCACATATTAAAGTTATTTTTATATGTAATTGATATAAGTATGATTAAAAATATTATTTATCAAATTTTA
TAAAAAAATTAGCTTAAATTCCTTTAATATATTCAAATTCAGTTATTTAAAAATTTTAAAAATACTTTTA
TTGAAACTTGTTTTATGACATTTTAAATAAAAAATTAAATTAATTTATATAAAATATTTTATTTGAGATT
TAATTTCCAAAATTTTATTATGGTGACAACCTATTGTGGCAATTTTTTAAAATAGGATTAATGAGATAAA
TTATGATACATATATGATTTTTTTTTTTAAATATTTATATTTTTTATATTTAATTATCATATAAATGATA
TAAAAAACTTGTTAAGAAAATTATAATGATTGCTTTATATTTTTAGTAATCAATTAAATAAAAATTAAAA
TAAAATAATTAGAATTAATTTATTTATTAGAATTTTGTTTTAATAAGGAACTTTGATATAGTAATATGCA
TGCCTATTAACAAGGGCAAACTTGTCCCAGTGGTGGCCATGCTGAAGTTCAAGTCTTTTGGCCAGGGTTT
GAACCCCACGCTGCAGTGACAGTGAAAAAATAATTTTGAGGGGAGCTGTAGAACGAAATATCAGGAAATT
TCTTGAAAAATCGGCAAAAAAGCTGATAAATGCCGGCGATAACTTCAAAAAAATAGCAAAATTTCTCCCA
ACCAACTGATAACCGAAATATCGGGGAAATTTCACCGATAAAAATCGAACATTTTAAACACTGATTGTTA
CTTTAGTGTTTGGGCTAAGGTTATCTTATGTGAAATTTGTTATTGTCAGGTATTGTGTGTGCTGCCAATA
GTGCCCATCTGGTGGAAAAACCTAAGAACGTGCAGATTGTTCTTTGTTAGACCAAAGTGTGCTGACTCGT
GTTACTTTTCCTGTTTATAAGCTCTGTTTTTTTTTTTTTATTAGGAATAATGCTGGGTGCATTGCCAATC
TTGCCCCTTCCAGCAACTCCCTCAGATGGGAATCTTGGCTCTCTTCCCCTATCTCAGCTGCAGGTTCAGT
TGCAACCCACACAGGGACCATTGGAATCATACATCCTCCTCCAGACATTAGAAACATTGTTGACAAGACT
GCACGGTTTGTTGCAAAAAATGGTCCTGAATTTGAGAAAAGAATCATGGCAAAGTTCAGTTAATTTTAAT
TATATTTGATTTTCTTTGGGATTTTCCATGGTGAAATTAAACATGAGAAATTCATTTATTCAACATTTTT
TTTTCCTTAGTATTTTCCTGGAACCAAACATAGCCTTAGTGAATTTGGTTACAAATATAGCTTCCTGTTA
CTTTTGATCATACTTTCCCTTCTATCTGCAGTTGTGAAGGATCTGAAGTATGCTGACTCTCATGAGTGGG
TGAAAATTGATGGGAATTCTGCTATTGTGGGCATAACCGACCATGCTCAAGATCATTAAGTGATGTTGTG
TATGTTGAGTTACCTGAAGCAGGGGCTGCTGTAACCCAGGGCAGCAGTTTTGGTGCAGTTGAAAGCGTGA
AGGCCACAAGTGATATAAACTCTCCTGTTTCTGGAAAAGTGGTTGAAGTTAATGAAGAGCTTAACAGCTC
ACCCGGTTTGCTGAGTCCTCAAATGCTTGGTTAATGCGAGCCCATATGAAAATGGGTGGATTATAAAGGT
GGAGATGAGTGACACCGGTGAATTAAATTCTTTGATGGACTTAGAACAGTACACCAAGTTTTGTGAAGAA
GAAGATGCCAAGCATTGAGTGAGGTACTCTAGGCATCTTATGGAAACTAGAAAGAGGATTTTCATGGACG
AGTTATTGTATCTAAAAGGAAGCCAGAGAGTGGGCTTTGGTTCTTCTTGGCATTTTTGTCCATTGTGCTT
TCAACTGTGCACTCCTTTTATGTCTTTCCTTGCAAGCTATGAATTCTGGTGATTTTGAACAGAATATTTC
TGTCTAGATTAAGAATAATTGTTCATGTTGTCATTTGATCTCCCATTGGCATACTAACAATTTTCGAATT
GAGAATTTCTTCTTTTTGCTGAAGCCGTATACCTCTCTGAGAAGTATTCAATTTCCTATTATCCATGTGG
GTGACTTTAAGTTCTGTTGGGCTTTAAAGCTGTTTGGTCTGTCGATGGTCCTACTCTCACTAAGAATAAG
TTTTAATTGTTAGTATGAATGGCTGTAAACCTGACAACAATCTTGTTTCATTGGGTTTCTAAATGTCTTA
TTTTACTGGCTTTCCATTTCTTGATGAAGTCCTTCACCTCTCTGGTAAGTATTCAATTTTATATCTCCTA
TTTGGGCGACCTTAGGTTTTCTTGGGCATTAAAGCTACTTGGTCTCCCGACGGTTGACTCTCACTAAGAA
TAGATGTATTCTTTATATTTTATAATTTGCTTGTATGATTGGCTGTAAACCCAAAACCAATCTAGTTGTA
TTTGGTTTCTAAACGATGTCTTCTAATGGCTCATACACCCTCATCTGGTCAGTGTCTGTTATCTTACTCT
CATACAGCCTCATTATGCTCCTTGTGAATCAAGCGTCACAAGCAAACGTCTTCAGGCTATCAAATGCATG
CTATGGTACTTTGTAAGGCTTCTTTAGTACTGTAATTATTCTTTGGCCTGTCTCTATATCATGTATGTGT
TTTTTAGATGCCACTTCGATGCGTACCCTTATGATCCCCAACAATTTATACACAAGCCTAGCATTAAGTA
TCTTATCCTGGAAGTCAAGGAACCAGCCTTCAGTCTCTGGTGCAGTTTGTTTGGGAATTATACTCTTCAT
GTTAATTTTGCCCTCTCCAATTGCTTAACTTGCCGATATCTGCAAATAAATATTTGTCGGCCTTTTCCCT
TTCTTTAGCATTGCCGTAAATCCTAATGGTTTTCCGAGTAGAAATACCATAATCAATCCACGGCTCTGAT
ATCTAGGACCATTCGGAGACTCAAATCTTTCCGTATAGAGTCAGGTGAGTAATGCTCATTCCTCCAACCA
TTGTATTGCCATTTTCTCCTCTACTTTTGCTAGTTTTAAGAGTACAAATAAGTAACACTAATCAGGTTTG
GCCACAGAATAGAAACCAAGCCACATTCTATTCATAGGCATGCAGAATAGTGAAACTTCACCCTTATATG
AAGCCATGTCTTCTATCAAGCAAATGTGTAATTACTGGGACATGCCTGGAGCGACCGGCAATTTGTTAGA
TATGCGACTGTTAATGCAGTGATACTGTCTGTTGACTCTGTTCTGTGTGTTTATGCATGCTTATGAGGCT
CCGGTCTCGTGTGTTTTCTTCCATTTGGAATCCAGTGAACTAGTAGGAAAAGGAGTACAAATGACAGCAT
GCACGGGTT
>LTCONS_00000252
GTGGAAAGCATCGAAGATGAAGAAAAGCGTGCCGGTAGATGGAAAGAAAAGCATACCAATAAAGTGATTT
TCTATCTTTTATTAAGATCTAGAATATCTATGGCCATTAGAGATAACCCTCGAGGACCTTGTTGACACTT
TGCACTGAATGGATGATGGTGTTGGAATCATTTACCAACACTTGTGAACGGATTGCTATTTGGCTTCTAG
AACATCCTTTTAAATTGCTATGAGCTTGGCAAGAGGACTTATGCAAGGGATGTCTCTAACCAGTGACTTG
GGAAGAGAAGCAGAAGTTCATTTCAATGTACACAGAAATTTAAATATTGTTTTAGCATATAAGCAAAATT
TAAACTTGTAGAAGTTTTGTATAGGCGGCGAAATTACTTAAGCACGGTGTTATATGATGGACTCAGTACT
GTTTTCAAATAATTTTCTTTTTATTTGTATGCCTTGTGAAGTATTAATGATAGTTTGGATTATTGCTAGA
AGTCAAACTATTTGGACATTACCATTTGAATTCAACTTGGATCAAGTCCCTTCCCTTATGATTTTATGGT
TTAATGTAGATCTAGACACTATTATTAAGTATGATGGTAAACCAGTTTAATTTTTAACTATGATTTGACC
TTTTGGTCTGTAATTTTGATTTAGTGTTTATTGTTATATATTGTGCCTTATGTAGAAATTTACCCCCTTG
AATTAAGGAGCGTCTTTATACATTTTTTTAATTCCTAAGCTGTGACAAGACTTGGGTTGTTTGGCACCTA
CTATTTTCTTTGTTTGGTGTGTCTTGGGTGTTGCCCTCTTCAGTGGGAGAGTTGCTCTCAAGTTGACATG
GGTCCTATGTGGGTGGGAAAAGGGAAAAGGCTTGGTGGGCTGCTCCTTTGTGTCCTTTCTGGACAGTTTG
GAAGGAAAGGAACAATAGGGCGTTCAATAACAAGGAACTTTCTGATTAGGGAATTAAGCTTGCTTTTCTT
TGTAATCTTTGGGCATGGTCCAAATTGTTTATAGTTCTGGGCTCTTCCTCTATTGTAGATTTTGTGGATT
GGATAGGGGCTCGTTGAGGGGTGGTGTTTTTTATTAGACCCTTTTTCTTTTTGTTGGCGTTGTTGGCACT
CTTTGTATACTTCTTGTGTGCTTTGGGGCACTCCTTTGAATACATGTTTGTTTTACCTATCAAGAAAAAA
AATTCCTAAGCTGTATAACTTGTTTGCTTTTGCATTTGAGCTTATTGTATTTCTTCTGTTTTGATAAGAA
CTTGAGTTTAGGAAGAGTTTCTCATCCTTTCATGTGTGTAGTCTTTATACACTTGGAATAATGTTTGTTG
TTTCTTGCAAAACTATATATGGTGCTGCTTATATTATTTATTCACCAATTGGAAATTCCAGAGCATGTTA
AATGCAAACAGAACGGTCTGTATAAGTTGTAGAAATTCATTCAAAGCACTTGGAATGGGTTCGTAATAAG
GATCCCATAGGATAAAAAATAGGGTACATGAAGTATATTCCCTAATCTTGAGTATGTGGTCCTTGGAACT
TGTGAATGAAATTTTAAGGGCCGTGAAACAAAATCCATGACTGCTATTATCAATGAAGATTATATTCAAG
TTACACTGGTAGAGATACTGTGTCTTTTGGAGTGGACTTCAATTCTTAAATCTCAAATTCCATGCAGGTT
GTCGAACTTCTCATCCGAAAGTTGGAAAGTGAGCCTAGTTTTCATCGGAGGGTGGATCTGTTTTTTCTTG
TGGATTCTATCACCCAATGCTCACATAGCCAAAAAGGAATTGCAGGAGCTTCTTATATTCCTACAGTCCA
AGCTGCATTGCCGCGTCTTTTAGGCGCTGCTGCTCCATCTGGAGCTGGTGCTCGTGAAAATCGCCGTCAA
TGTCTGAAGGTAATTGTGCTTCTGTCTACTGTAATAGACTACATTTTTGCTCAAATTAAATCAATGCATT
TCCTATACCAGGTTTTGCGGCTATGGCTTGAGAGAAAAATATTACCTGAATCTCTGCTTCGGCGCTACAT
GGATGACATTGGAGTTTCAAATGATGACACAACTTCTGGTTTTTTCCTTAGACGCCCTTCTCGATCTGAG
CGGGCTGTAGATGATCCAATTAGAGAAATGGAAGGCATGTTTGTTGATGAGTATGGAAGGTCTGAAATTT
GTGCTCTAGTCCTTAAATAATTTTATATATTTATTTTGGATTAGCATGATTCGTTCCTTGTGAGTATTTT
GACATTGTCCTATAAAATTTATTTATTAAATTTTCTAGATGTAAAACTAAGATAGCAAAATAATGGCATT
TTAAGATTTTATAAGACAAGTGGTGTAGTGTACCCTGTGGGAGGATGCAGGTGCTGTCCATGGATTGTGT
GATGCCCAATTGGGTATGGTGACTTCAAAGTGGTTCACATACCTTGTGGAAGGAGTAATTGTTTAGAATA
CCAAAGAGCTACGAGAGACTTCTTTGCATTTGAGGATTTGAATTTGATAGACCTACCTTTTTATGGTGAC
ACATTCACTTGGGTTGGAGTTTGGTGCTTTTTCAGTTGCTTTGATGGTTTTGTAGAGATGTTTTCAGGAG
TTTATAGGCCTATTGTAGTTAATGAGCTATTTATCTTGTGGGAAGATTCAGGCGCTCTCTGCTGATTGTG
GGCCCCTTGGGGTAGGTGGTGACTTTATTGTGGATCATGTACCTCGTGGAACTAGTAATTGTTTAGGCTC
TCAAAGAGCTATTAGAGACTTCTTTGCATTTGCGGAGTTTAATTGGATGGACCTACCTCTGTATAGTGGC
ATATTCATTTGGGTTTGAGGGCTTTGGAGGGAAGGATGGGAGGGTGATGGTTGTGGATGGGGCTTGTCCC
AATTACATAGGTTTTTTGGCCCTAAATGTAGTGGAAGGAGGACTTCTCCATTAACCCAGTGTATTTTATC
AAGACCTATTTCTGAGCACTTGCTTATTCTCTGTGATGGGAACATTTGGTTGAGAGAGCAAGGGAGGGAG
GGAGGTTGGTGGCTGTGGAGGGGGTTTGTTCCAATTATATAGGTTTTTTGGCCTTAAATGTAGTGGAGGG
AGTGATTCTCTATTAACCCAGAGTACTTTACCAAGACCTATTTCTGAGCACTTGCTATCTCTGATGGGAA
CATATGGTTGAGGGAGGTTAGCGTTTAGGTTGTTGGCTGTGGATTTATATATATTTATATTTATTTATTT
ATCTTTTTGTTTTGGTGTTTGGCGAGTTTTGCTTTCATGGGTTGGAAGGAGCACTTCTCTGATGGTATCC
CAGAGTATCGAACTGAAGCCTAGTTCTGAGCACTCTCCTATGCTCTGTGATGGGAGCATATGGTCGAGGG
AGAGTGGTTTTGGCAGTATAAAAAATTGATAGGTTAATTATAATTTTTGACCTCCTGCTTTATTCTAACC
AGGTAGATGAAACCAGGTAGAAGTGTTTGGCAATGTTTCAGTATGCAAATTTTACTCCTGACCAGATTAA
TTTTGGGGATGAAAGGGAAACAGATGAGGTCTTTACCATATCATAGTATCATATATCACAAGATACACTG
ATGATGCGATCTGTAGTGGTGATACATATTTTTATGCATGAAAAATGTATCATATGTTGTATCTTATATT
TTTAAAAACTAATTATTGTAACCTTAGTTTCCTCTGTATAGACTGCATACTTTTGTCTTTTAATTTTACT
AGGTGCCACTTCCAGGTGACTTTAACTTTCTGATACATTTTTTCTTTGCTATTGTTTCAGCAATGCTACA
TTTCAGTTGCCTGGCCTTTTGTCTTCTCATGTATTTGAAGATGAAGATGAAGAAGATCTTCCAAGTGGTT
TTTCTAAAGAAGCTGCTGGTGCATCTCCAGTAAAACCCACTCATGCTTCAGGAGATCCAGAAACTGTAAC
TCCAAATGACAGGCGCCACCACATCTTAGAGGATGTGGATGGTGAGCTTGAAATGGAAGATGTTTCCGGA
CACCTGAAGGATGAGAGACCTCTGTTCAGAAATGGTTCTTTCGAAATGGATTCACACCAGGACTCTGACA
GAATTTCAGAACTAGCTTCAAACAATTCGAACGAGTTGCCCCCACTACCAGAGGGTTCTCCACCATTGCC
TATTGATTCTCCTCCTCCACCCCCACCTTTGCCTCCTTCACCGCCCCCACCACCACCTCCTCCATTATCT
CCATCACCTCCACCGCCTCCACCTCCTTTTCCGTCACAGCTGCCCCCACTTCCTCCACCACCTGCAGGGC
CACCTCCACCTACAGGCCCTCCTCCACCTGCAGGGCCTCCTCCACCTACAGTCCATCCACCACCTATGGG
GCCTCCACCATCTACGGGTCCTCCACCACCTATGGGGCCTCCACCATCTACGGGTCCTCCACCACCTATG
GGGCCTCCACCTCCAATGGGCCCTCCACCTAGGGGTCCTCCACCGCTTATGGGTCCTCCACCACCGACGG
GGCCTCCACCACCCACAGGCCCTCCACCACCAAGGGGTCCACCACCTATTGGGCCTCCACCACCTGCAGG
GCCCCCACTACCTCCAGGCCCTCCACCCCCTCCTGGTCCCCCACCCCCTGCAAGCCAGCACCTACCTACA
GGTCCTCCACCATCACTGCTTTCTCAACCACCACTACCTCCTACACCGCAACTGCCACCTCCACCACAGT
TACCACCTCCACCGCAACTACAACCTCAACCGCAACTACCACCTCAACCTCCATTACTGCCACCTCAACC
ATCACTACAGTCTTCACCCCAGTTAGCATATCAACCACCTGTGCCTCATGAATATTGCAGTGTTGTAAGT
GTAAGACTCTGGGGTATTTTTCTGATATACTTTTATGTTGGAATACAATCTTTTTTCATTGCAACTTCCT
TCTTTTGTGTACAGGGAAATCAACTTGCCCCAATGGCTGGAAATACATCTCATGGAGGTCATATTGATAC
TGCTGTAAAAAGTGAAATGTTTCCACAGCAGTCACCTTGCTTTGCACCAACAGGTGTCTGCAATTCAAGA
GAACCTTCTGGGTTTAATTCTTCAAGACCATTGGAATATGGGCATAATGACATGTATTTGAACCACCAAG
CTTCTCAGCCTAGCCAGCAATTTCAGCCAGGTAATACACCTTTTTCACAAAGACCTTTACATCCAGCTCC
ATCTCCACAAACCCAACCTAGTCATTTTTCCTACACAAATCCCAACATCCAGCAACATCAGCAGCACCCA
TACTCCCACCCATACCCATTGCCACCGCCTCCTGATACCCGGAGGCGATTTGGTGCTGATGAACAGTGGA
GGATGTCCTCAAGTGAACTTAACACAGATAGTCAGCGTGGTTTGTGGATGAGTGGAGGGAGAACTCCATC
ATGTTCAGGACCACCTTTTGTCCAGGAAGGTACACATTTTTCTATTAATAATATGCAGTCATATAGGGTT
TATGGGATTTGTCTTGAAAATCCATTATGCTAGGTGCTTCCTCACAGACAATGACATGGCTACTGTGAAT
ACATTTAGTCATTTTGTGTTTCATTTCTTAACCCTGTTCTTTTAATGAACTTTATATGTGAGGATAGATT
CTGAAAGTAAACTTATGATTCATTTTTTTTTGCTTTTAACTACTTTCAATCCCCTGCATCTTCCTTCTAT
ACTTGCCTGGTGCAAGGGATTGGCAATTCCAGAAGTTTCTGGTTCCTGTCCAAGATTTTCGGTAAAATTA
AGAAAAATAATAATCATTTTAGAAAAATGTGGCTGCATGAAAACATGTCTAGAATGTTCTTCTCAGTGTT
ATCCAGCTCAATTGGCATTCGGCATGTAGATAAAAAGGGACAGAGTAACATTGAGAGGAGCTTAGTCAAG
GTTTAAGGAAATGACATCCATGTATCTTCTTAAGTGGATTTAATGTTTTTATTTTATAGGCCTCCTAGTA
TAGTGGAGGTGTTCAATCATTTTCTGATTAGGTTTTTGTAATTGCTGAGAGGACTCCTCATCCTTCTCAT
GTCCTTTAAACTGTAACTAATACATTTTTGTTTTTGATAAAAAAAGGCATGTCTGGGATGTTGGCATGCC
TTGCTGATGGCAACGTCAACTGGTAGGACTAGTACATGAACCCTTTTAGATCATCCCTTATCATTGGTTT
CTGTAATGGCTTTTTACCAGAACCTTTTCTCCAAGAAATTTGTGCAAGTGGGGCATTGCAAACTGATTTT
GGCTTCTAGTTATCCTTGACAACTCTAGAGTCCTTTCCAGCCAAGTGCTGTGAATAAAACCAGAAAATTC
ATGCCCTAAAAATCTTATGCATTTTCCTTCTACCAGTGCCCTGGAAACCAATTGCTGACATTGAGGTGGC
ATCTAATGCAATGACAGATTCTTATGATAATGCAAAAGTAATAGGACATTGGAGGAGAAGGTGGTAACTA
GTCTCCTTTTTACAAATGATGCAAATTTCTGAAATATAAAAGAGTTTACTAGGAGAACAGTGTGGAATAC
TCCTGCAAATTTGATATTTGTCTGCATTTAAACCAACATTAGAATATATACATACACACACACACACACA
CAAACAACAAACACACACAAACACACACACACCCACACGTGTATAGAGAGTCACACCGTAAGTTTTTCTT
TGCATCAATCACTCACCAAAAAAGAAAAAGCAGGAAATTTTTTCTGTAACCAATACTTCATTAGGCAATC
TATTTATGTGCTCTAATGTCTGTTTTATCATCTAAAGTCTAAAAAGATGTGTGAATATATAAGTTTCCAA
ATCATGCTGTACGAAAATTTGTCGTCATCTGACTTTGTAGCTATTGTTAACTTCAAGTTGTGACGTATAG
AGAAGGCATGTGCATTTAGCTAATGTCCTGCCTCTAAAGGTTCTTTTTGTAGTTGGAACACTAGATAAAC
AGTTTGATGATATTTCTAACAATTCTAACAAGTTTTTCCATGGTAGGTTATTTTCGGCCGCCCCTCGAAA
GGCCACCTGCAAATAATATGGGTTTTCATTCTACCCCAAACGCGCTACCAGCTGGAGCTCCCATTCCAGG
TGACCTTGCCTTAAATGCCTAGAACTGAGCATATCCTATTTTAGCTGTAATTAGAGGCTGAGAATGACTT
AATGGGTTGTATTTTCCCAGTTCATGGTGTTTCTCAGATGTTGCCATGTAGACCAGATGTTTCTGCCCTT
AATTGTTGGAGGCCAGCTTAGGTACTCAGAGTCCCATTAAAACTTCAGTGAGTTTCTAATCCTTTGTAAT
TTATCTATACCTGCCAAATGGTTTAATCCTTCGCATTTGAATTAGAAAGTTGGGTTTTTAAATCTATCTC
TTTTTATGGAAACTGGTTAACTGATCTGTGCACTGGCTATGTATGGCTAACATATTGCAGCCCATGGTTT
GAGGTCTCTTGCCACTTTTAAGTTGATTTCTGGCCAAAAGTTGCACTATTAGGGTTTTAGTGAATCTTTA
TCATCAAGTGTTTGTAAAATTTTGAAGAATTTTAACCTAGATTTACGAATTTCATTTTGTGTAAATTGTT
AAGCTACGGCCCCAACCAGGGAGTTATATGCTATCTTGATTTTTTTTTGATAAAGAATATAGTCCAAATC
TGTATGTATGAGAGAGATAGTGCGTGACTCTGTTTGTCTCTAAGGTAATCAATTTGTACTTTTTGTCAGT
GCTGTGCACATTGGAACGAGTAGGAAATTACATTTTATAATGCATCAAAGGAAGATTCAGCATTTTGGAT
GAAATCTGATGAACACAAGAAGGCGGTGTTGAGAACTTGTGGATACTCTTGGCAGGACTGTGTATATTGT
AATTTTTCCTGACAAATGCATCCCGCAGACTTTTGCTTCCAAGGGTTAGCCCATGTTTTTGACCCGGTTA
GTACATCTGTTTCTTAACTCTTGTAATTATACTGAGCATACCATATAAAGAAAGTTATTTTAAGCAACAA
ATATGAGTTGTGGCGACCTCAAGGATTTTTTCTTTTTTATGGCTTCGTTACTTGTTTACTATAGAATTTA
TTTTTCTCTACATTTAATTATAGATGCAACATGCTCCAGTGATAAGATAAGTACAAGCAGAGTCCCACCA
CTTGTCCAAATAAAACATGTGCCAAGAGAAAGAAATAATAAAAGCCAAATTTGGGGCACTTACTTGCCTA
TGTCAAATACTAAAACCTTTAGAATTATTGTCATGCTCTAGATAAGGACCTTAGATTCAGAATTGATTTA
TCATAATTTTTTGCTTTTAAATCTGTGTATTTCTGTTATAGTTTAGTGCAAATTTCTTTCACAGGTTTAT
AGGAATTTTTAGGATTTTACCTCTGTTGAGTGATCACATTGGAAGCTTTCTTGTTTGAGACAGAAACTAA
GAATTGGACTTGTTTGATTGGGGAATGAGGCCATCATTTTTTTTGACAGTATCTTGCAACTGTATACTAA
CTCACATTTTAGATATAGCTCTTTTGGAATGTCAATTTGAAGAAAAAGGGCAAAAAGGAACACTGGGAGA
GTGGTTTATAAATTTTCTGCGTCTCGTACTAGTGGATGATGCTGGTTTCTGAGTGGTGACTAGATATCAT
TTTACAGGTTTTGGCAAAATATTTCTTACAATATCGTCATATATGGGCTTCCTTTTGCTATCCACCGAAG
GATAACCTCAAATTTCCTGGTAGATAGAACTGCTGCAAATTGTTGAGGTAAATATTAACCATGGATATTG
AGCAAAGATGATGCTCATAATTTTCCCTAGAATACTAGAAAGTTCTCATGCAAAGGATATCTGAGTCAAT
GTAAAGATAGTTGAGATAGATGCTTAAGAACAGTTGAATTTTTTTATAATATTACCTTTTCAGATTGTTA
ATTATTACATCGAGTTGTGGATTTCCTTATTCTATCTGTAAACACATGCAAGCATTTCTTCCAAAACTGA
ATTTAATAAATGCGCTGATGATAGACTTAACATTTTAAGTTGTGATCTGCCAATATGGTTGTTTGATTGA
GTCTGTTATGTGCAATTGGCTTACTATTCATTTTTATTCCTGGATATTCTTTTCTGCTAAACTAGTGTGA
GAGTTCTTCTAGCTTAGTGCTTGGACATTTCTTGTTGATTAGCATTCCGGATAAAATATTTTGTTGCTAG
TATAGTTTCAATATATATATTTTTTTGATAGGTAAGTGCAAATTGTATTAAAGCGCCAAAATGGGCGCAC
CAAAGTATACACGGTGTATACGACGGCTGCCTAAAAGTGCCAAAAAAGATAGGGAAAACAAAAATACTCC
CTCCCTCAATCCAACCCCGACCAATATATCAAGCCAAGTTAAGTAAAGATTGGCTTCCTTCCCCAGGAGA
TAAGACACATGATACAATATGGACGTATATACTTAGATGTGGGACTTCTCATCTAATCTGACACCATATC
TTAAATTTTTTGTGAACCAATGATTTATGAAAATTATTGATGCATGAACAGGTATTCTCAATTTTAAGGG
CTGTTGACCTTCTAGCAAGTTGGTTAAAATATAACTTTTGACAACAGCCTCCCAATTTTTAGCATCATTA
GTTAGCAGCTGGTGACTTTGTCTTTCTCAATCAGCTCTTTTTTGGCTCATGTTGGTGATTCCAAGAATTG
GTGATTTGGAGAGTTACAATATTCAGCGTTCACGACTAACTGTATGGGCATGGTTGAGCATAGCCTTACC
ATGAAAGATTAATTGGTTTGATTGTATTAGCTTGGAAATTTGAGAGATATTCTTGTTAAGGGTTAGATTA
CACCTGTGGTAGAATTCAGGTGTTATGGGCGGGACTTATGTCCACCAGGAATTAGGATTAAGGCAAATGT
TGGATTTAGAATTGGCATGGAATATTAGAATTTGAATTAAGGCCTCGAAAGGAGGGTTTACTGCTTAGGC
AAAATTGTAAGAATTTTTTTATCAACCATTGTTTTGCTACTTGGTTGTCTGATCATCAATGATGAATGGT
ATGAGAAATTTTTTCTGCCTGTCTCTACATCCTGTACAATGTCAGAGTCCTTTTGATTTCAGCTGAATCG
GACACCTTGTATTTTCTCATAGACACAGTTTATATGAAGTGGAATGGCTTCATGCATACAGTCTATTAGG
TAGGTGTTTCAGTTCAATTGTGAAGTTTTCATTGACATTTTTTGATGAATAAACAACAATATATGGGAAA
TAAAAGGCACACCAAGGAAGTGCCCCAGAGTACAAGGAAGTTTGGCTCTAGGAGGTTTTCATTGACATTG
ATAGCAATGTTTTCATATATCAGCTTTGGCTCTAGGAAGACCCTTAACATAAGACTAATATTTTGGAGAT
GAAAGAATCTTTTAGCATGTATGATCCAACTCCATCATTCCCCATTGATTTTGTTTGGAAATCTCAAGCC
CCATTTAATGTCAAATCCTTTGCTTGGTTAGCGGCACTCAAGAAGGTAAACATCAATGACATGTTATAAC
TGAGAAAATCATACAAAGCCCTCTGATGTTTGTTTGTTCTGTATGGAGAGCGGTAGATCATATCTTCTTA
TATTGCCCATCGAGTTTGGGGCTTTGGCACAAAGTATTTGGTTTGGCTAATATGGATTGGGTTCCTCCTA
GGAGTATATGTGACATGATGATTATTTCATATAGAGGATTGGGAATTTCCAGTAGAGGCAACGTGTTGTG
GTAGTTTGCTTGTCTTGCTCTGATGTGGGTTGTGTGGCAGGAGAGAAACGCTAGAGTTTTTTAGGACAAG
GTGAGAACTTCAAGGGGTCTTTAGGACATAATTCATTTCTTAACTTCCTTTGCATCATGCACCACAACTT
TTAAGGGTATTCCCCTTAATTTGATCCAACTTGATTGGATGTTGGTGTCTATTTCCAAGGGTGTGGGCTA
GCAAGGATAGATTACCTTTATATATTCTCACTTGGGACAAAACTTGTGGAACCTCATATTTGTATAGATT
CTTGAACTTGGAGGTTCTTGCTTTCTTTTGTGTACTTTTTGGAGGATTTCTCATCCTTCTTTGTACTTAT
TTTTACTTCAATAAATTATACTGTTGTTTCTCATCAGGAAAAAAAAAAAAAAGAATCTTTTAGCATGTAG
AAACCTTGTGAACTTACAACTTGCTCTCTGTGCCAGAGATGGATTGGGTGTTTAAGGTGATGGTAATTTG
TTTTTTGCTGATTTTTTCTCAAAGGAAGAAATTGAGGAAAAGGGGATGTTTGGGTTTGTTTTTTGGTTTT
TTATTTTTTATTTTCCTTTTTCTTTCTGTTTTGTGATTTTCGCTGAAGGGCAGGGCATGTTTTCTTTTTG
TCTTGCTTTCTTCTTCTCCATCCCTTCTTTTTTCTCTGAAGAAAAAATGGATGTGTATCTAGTGTCTTTA
GGATCCCTTTGGGCCTTGTCTGTTGGTTCACAGTTGCAATTGTGTTAAATATCAACATTGTTGTTCTGGT
GATAAATAGCATTGAGTGATGGTCCCTCCTTGGTCTCTCTACAGTTTATTTGTGGAGATCAGAGTCAATT
TTATGAGTTTTGCAAATTTCTAATATCTATCTGGAGTTGATAGAACAGCTGGTGGCTTAGTACTTTTGCT
TGCTGATAAGGTATTAGAGCAATTAGTAGAATGGTGATGCAATGAGTCAAACAAGTTTTAGCATCTTGGG
GTGGTCACATCATATTGTGTTTCACTGTTCAAATAAATTTCCAGTCTACAATGAGCTGTGCTTGATGGAT
TTTGAAAACGCTGCGTGTTACACGCGGCGCTTTTTTTATTTTCTGTATTTGGATAGAAGTCGCATTTGGT
GAAAGCGGTTCCAGATGGAACCAAAACTACATATAGACAAAACAAGGTAAAAATTAGTATGAGAAACGAT
TAGAAGCATATTTCAAGCATGTGATATCTATTAAAATGGAAATGCATTCTAACGAATTTCACTGATCCTA
CATTCTCATATCGTTCTACATGATCTTCATGTTTGTTAGCTTACTTCGATTATATTGACATCTATATATA
CGTTGTGGTTATTGCCTTTTGCCATGTATGGTAAAGAAAGGCTAATGGGGTTTCCCTTAGTAGTAAAAAA
TAAACCAAGGACTTAGAGGGCATTTCTTTCAAGATAAGTAGCTGGCTTAAGTTCATTCATAATTAAGAAA
GTAAAATGTTGAAGAATTTGTGGCCATTAAATCTACATTCTGATATGTGTGTGTGCCTTCTGCTTGGGAT
TGGGTTAAGGCATGTTTGGATGGATTCACTTTTGTGCTACCTACTAAATTATGACTAAGCACTAGTCAAC
TTGTTTGTTTCTAGGAAAAAGCAGTAGTCTTAAACAGATGCATTTGCATTTTACGTTTCTTCCTGTGCAG
GAAAGGATTTCAGATTCTTTCATTGGATAATTTAAATTGCATATCTTATACACCATTTTGGTTTCAGTTA
AATTGGGGTCACTGGACATGTGACAAAAATGTATGTTACAGTTTTCTGTAGATGGGCTGTTTATTTTCCA
TTTTTCTTTTCCTGACCTTTTTAGTAAAACCAAATGTAGTAAATATTGGGAGAGAAGTATAACCTAGATC
ATCATTAATATCTAGGAGCTCTAAAAAATGTTCCAAATTTGAGTAGGTTTGGTTATAGTTTGCTTCCAGT
TCTCAGCAATCCGGTTGTTACAGCTGGTGAATGGTTAAATTATCCCAAGAGATAGAGGCTATATTATGCA
CGGTAGTTAAGTTGGTCTGGCTTTGAAATGATGCGATGAATCCAAATGTGGAATAGGGTTGTGATCTTTA
ACGTTTGATTTAGAGCTGGGATTCCAATGTTATTTAAGCATTGTCTCCATTGACTGGTTCGTATTCAGAT
TTAGTTTACAGCAAAAAATGATGCCTCTAACATCACTGCAAATAAAGCCTGTTTGAAATCATAAACTTCA
AGTTGCTAAAATCCTGCAAGAATCTCCAATTATTCTGGTCAAATCCTCACCATGATTGGCCGTGAAATAG
TTGGGTTGGACTACAAATCCAAAATCAATTTAAAAGGTTTGGAAGGCTGCCTCCATTACTTATCTTTTGA
ATAGTTGGGAAGAAAAGGAATAAAATTGTTTTTGGTAATGAGGAGCTTTCCAATCAAAGGTTGAAAAACT
CTTTTTGTTTGTGACTTGTGGTCATGGATTAGGGTGTTTATAGATGAGGGTATATTGTCTTTAATCATCT
TTATTGATTGGTTGGATTCTCAACGAGAGTATGTGGTTTTTTGTACTCTCTTTCTCTTGGTTTTGTCTTT
TAACGATCGATGTATACTTTCTTTATACTTTGGGATGGTCATTTGGTGCCTCGTTTTTTATATATGCTCT
TTTCTTTTACCCATCAAAAAAGAAGTCCAAAACCGACCTTATTCCGTTGTATGTCCTTGAATGGTTTTTG
ATTAAACAATTAGGTTTAGGTAAGATAAGAATTTTTGCTTGGATACTTCATTATTGCCTTTCCTATTGCC
AAGTCAAACTTTAGGCATAATGGTTAAATCCCTAACGCAAGACAAAAATAAGGACATTTGAAACTGTATA
ATATCATGG
>LTCONS_00003991
ATGCTATTTACTTTATTCATCATAATAGTCAATGTCACTGTGGCTTTTGTGATTCGCATTTTCTTTGTTG
GAATGTTGGAATGTGAGGCATTGATTGTTGTTGGTCTTGTCAATCATAATGTGGAGTATGGAAGTTATAC
GTGGTTGTAGCTTGAAACCTAGGATCTGAATGGCAAGTTGAGTGTGTTTCTTTGATAAATTAATTGATCT
ATGAATATATAGGAATCTGCAACATTTAAATTATTTTTTATTTTAACTTTCCATTAGCGATGGTGAAGCC
TAAAGAGGGTAGATTAGAGTGTGAGCGGTTGAAAAAAAGCTGAGAAGACTAAACTGCGGCTCAACTGGTT
GGCTTTTTTCTTTATCGAAGTGGATTCTTGTTAGAAAGAAATTATGATGATTCGGGTATGATTCTATCGT
GAAGAGACCGTCCTTTGTACCTATAAATTTATTCAACGATCATAGGAAAAACGATTAAGTTTAGAAAAAA
ATAAAAAGAAAAACTGTGAATAACTTCTATTTTAGAGCCAGGATTATAGAAACTTGAGGATTAAAGACAA
AAATAAGAGTACGAGGTTCAACAATCATAGGAAGAATTTTCGTAGTTTTTAACATTAATTTTTATTAACC
AGGTTGTTGTGTATTATTGTAAAATAAATTTAGTTGTACATTATTATAACCTTGGAACTTATTAGCTTAA
CATTGAAGATTAAAGACAAAAGGAAGAGTACGAGGTATTGAAAGTCCAAGGTATGATGCTAAAACAAATC
AACAATATAGAATTTAATCCGTCGTCCTTTTCCGCACCAAAGATATAGATGATTACATAGTATGATGTAG
AAAAACATTTTTTTTTATATTTTTAAATAGCTTAGAAAACATTGATAATTGTAAAGCACAATATTTTATC
ATTCACCCCTTAAGTTACTAATGCAAACAACTTTGGCCGTTCAATGAATCGATGGGTATAATGTTAGATG
AAGCAATAGGTTAAATATATCTAATCATATTGGTTTAAAATTTCATCAAATAACTTCTCTATTTTAAATG
AAATGGAAAGAAAGAAAAAAATGAAGAAGATATTTGATGAAATCTCGTATCAATGAAGGATAAGTGTGTT
TAGACAAAATTTGATGGGAGGTGAATATATATATATA
>LTCONS_00003992
ACCTAGATTCTTATTGAAATTTTTTGTCTTTATTTAAACAGGTGTATTAAGATAGCAATTGTGCATGATA
TTGTAGAAGGTACGTCTTTAATTCTTTTAAAACACTCAACATCTATAGGTCAAAATGTTAAATCATATTA
TAGATGTTGAAAGAAAGTTCAACACAATATCACTACAATATTTATCAACTAAAATCAACCACGCATGCAC
CAAAATTTTTTAACATGGAAAACCTCTTCAATGTGAGGAGTTAAAAACCATGAGACCGAAGTCCACTCAA
ACAGGCTTCATTATCAACCAAAGTAAGAGTACACAATCTGTCCCAACATTAATTAGGGACCATCAACAAC
AACAATCATCAAGAAAAAAATTTCTTGGATTCACAAACATAAACATCAAATAATAAAAGAGTGAAATAAA
GATATCACAAATTTGGTGTTCTATTCAGGTATACTAATCTATCCAAAAAACTCCAATTGATGATTCAACC
ATTCAGATTGAAAAACCACGAGTGTTGAACCTTCTATTAAAATTTCACCTCAATCAGGCCAAGGATCAAA
GAGATATCATTCTTTGATGAAGACTGCACACAACGGAGGTGTTCTCCTCTCCTTTTCCACCCTACTCTGT
TAAAATGATTATATCTTATAGTTAACTATTCTGATCAACGATCTAATTGACCAGAATCAAGAGACATAAG
AGACGAAGCTATTGTCTAAATTTCAGCACGATCCAATGGTGCAAAACAGAGATAAAAAAGATTGATCAAA
ACTACTCTGAAGCGATTCTATTTCCAACCAATTCTGTTTAGGCGGCTATAGGATTAAGTAGACAACTCTA
ATCAATGATCCCATCGTCTAGAATGAAGAGCTACAAGTGATGAACCAATTGACCAAGTTTCGGCTTAAAT
GAACCATAGATCATGGAGATCTATTTCTTGGATGAAAACGGCTCCTTCACACTCTTCAATTTCTTCTTCT
TTCTCGCTTACTCTTCTCTTTTTCCTCTCAAAATCATCGACTGCACTCTTCTCTCTCTATATTGTGAGAA
GTAGATCCTTTTTTGGGGTTCT
>LTCONS_00002346
TCGTCCTTGGTTTTGTTTACGATCGCTGGCCACAAAACGGAGCAAATCAAACGTCGTCGTCGCGTATCAG
CGTTGTTAACAAACGAAAAAAGTTGGTATTTTGGGGTTCGGGTTGGTAACAGAATTAGGGTTAGGGTTTT
TTTCCCACCAAAAAAAATTGATAAAAAGGCCTTTTTGAAAATTTGAATCAAACTGTAAACACCCCATCAA
TGGCTGCAACCACGTGCAGGGCTCTTCCCACCATTTCTTCTCTCCACTCGTCCTTCACCACCACAACACT
TGAACTTCCTGCTCCATCCACTGTCTTCTTCAGACCCAAGACCAGATTTTCCAGATTGAGGGTTTCTCCT
ACTACAACAGTAGCACCAAAATATGGGTTTCGGGTTTTGGCTGCTTCTGGGTTTCGGGATGGCAATTCTG
AAGCGAACCTGGAATTAGGACCTTCAGTGTCATCTTCCTCTCATTCAAACTCCGTTTCTGATGATTCTTG
CTCAGTATGATAATATTTTAGCTTAAGCTTAATTAATTATTGGTATTTTTCTTTCATTTAATTTGCATTA
ACCATTTGCAATCCACCAATGCCTTATTCATTTCCAATGGTTTTTGACATTGCTCAAGCATTTTTTTTTT
CAATTTACGCACTGAATGCAAGTAGGGGCTTTCATTTCTTGCTTTCTTCTATTTATCTATTTGTTTTGAA
CTGTTTTGGTCTGTCCGGGTTTTAGAAAGCATTTAACTGTATATTCTGTAATAAAAAAATTCAGGATTCA
GGAACCATTGGAAATTCAAATGGTCAGTAGTTGTTCAGAATTTGAAATTTTCTGAATTCAGGAGAGACTT
GTAAAAAATCAAGAATGGGAATGGTTTGGAGAAAAATCAAGAATGAATTTGAGGGTGAATGGTTCTATGT
AGAAGAAAGAATGGTTTATATTCAGAGCTGTAGGTGTTTCCAACATCAAATCCGGATTCATGTCAAGAAA
AGGATTATGATGGGTTTGCATTCTACTATTATTTTGAATAACTTGGAATGATTAGAAATATGGATAATTC
TGGAATTTTTTTAATTTAGTGGGATAAATTTGGGGTTCTTTTGCTTGTTTGGGAAGTCAGGAACTTCTAG
AATGCTTTGAATGATTTGAAGATGAAGCGATTTTATGACTGAAAAGTAACCATGCTCAAAGTTCTATGAT
TTGTTTTTATTTTTATTAAAGAATTCTTGTAAGATCATACAACCTCTAGAAGTTATGTATTTTTCTTCTT
ACTGATTGCTTGAAGGGATCTCTATCTTCTTTGGCATTTCCTTCATGTAGGAAGCAAGTATTGACATAAA
ACTCCCAAGAAGAAGTTTGATTGTGCAATTTACTTGTGATGCTTGTGGTGAAAGAACAGAAAGGCTTATA
AATCGATTAGCCTTTGAACGGGGGACTGTTTTTGTGCAGTGTGCAGGGTGTCTTCAGCATCACAAATTGG
TTGATAATTTAGGCCTTGTGGTTGAGTATGATTTGCGGGAGAATATCAGTGCAGACTCAAATACAGATCA
AGTTTGAAATGCAGCAATTAAGTTATCTATATTTTTTCTTTTTCCATTTTACATGCAACATTGAAGTTCA
TTGAGCTGTTCTGGTTTTCCTTAAAACATCCCTTCCTCTGTAATGGTGTATAGTTCAAATTCAATTTTAT
TATATATTGACCATGCAACAATTGAATAAGAAAAATATACCAAACCACCAAAATCTCTCGTTTTATTCTT
CTCTACATCTATCAATAATTCATTGATCTTATGACATAAATTTGAAACAATCCAACCCCTTTTAAGTAAA
GCTATAGAATCATGGCTCCACAAAACAAATATCACTAGAAATTGTAGCACGAAACAGCAAACACAGCAAC
AAGAACTAATGCGGTCCTTGCCCACATTGCTGCAAGACCTCCCTGTTGATACAGCGCAATTCCTCCATTC
TGTTGCCAAAAAGAGGAAAAAGTCATTTAAAACATTTTGATATGATCAAATGAGATGGATGATATTTGAT
TACTCTGTCTTTTCAAAAGCATATGCTTCATTCAGAAACTAAAC
>LTCONS_00000314
GAGGTCTTCCCATGAGTATTGGTAACCAATTAAGAAAACAGCAAGAGATGGGTGCAGGCGGCAAGGCTTT
CCTCATCCTCTGCATTCTCTTATCCATTCCTTCTGAGGCCTTGGTGGTGTCTGATACTCTAAAACCTCCA
CAAGCACTACATATTGTTCGGCATATAATTGAATCAAGACGCTGTGGGGCTGTATGCCCAAGTAATCCAG
TCCATGCCCCCAAAGGAAGTTGCAGACCTGCAGGTAAACACGGCTGCGGAAGGCCTCCGGCTCCGTGAAT
TTGGTCTGTTATTCTTATGGTGTTTTTGGCAGCTATGAGGTAATAAAGCAATAAATTGGGTC
>LTCONS_00000321
TCAGAGTTTCAAAAATACCAATATATTCAAAATTCAACCAACTATTTTCATATCAAATTCAAACACTTTC
ACATAAGATTCAATCAAATCCATTCAATTTTCATTACTTTGGTTATCAAATACCAAATGCCCAGTTAGGT
GAGACTTTTCAAATGGGTGGCTAGCCTCAAATTGTTCCTGGTGGACGGAACCAAACACTACTAGTACTAG
TAACCTCTAACCAAACCCCTAGAGGCTGGGGTCCAAATCAATTACATTCCCACCATGAAATGTAAAGGTC
AACTATTATATCCCGTTGACAAGGCCGAATAGTCAACTATTATATCCCGTTGACAAGGGCCAAATAAACC
AAAGTGATGTTTTTGTTCAAGTATTCAAATTTACACAACATAATATCTCCATATTTTTGTGTCATAAATA
AAACAAAATATTCCAACATAACATTTAGTGCAAAACAATTTGATCCATGCACGGTAACAAAATATCATTT
TCTTTTCCACAATTCAAAATAACAT
>LTCONS_00002354
GTTATTTTGAATTGTGGAAAAGAAAATGATATTTTGTTACCGTGCATGGATCAAATTGTTTTGCACTAAA
TGTTATGTTGGAATATTTTGTTTTATTTATGACACAAAAATATGGAGATATTATGTTGTGTAAATTTGAA
TACTTGAACAAAAACATCACTTTGGTTTATTTGGCCCTTGTCAACGGGATATAATAGTTGACTATTCGGC
CTTGTCAACGGGATATAATAGTTGACCTTTACATTTCATGGTGGGAATGTAATTGATTTGGACCCCAGCC
TCTAGGGGTTTGGTTAGAGGTTACTAGTACTAGTAGTGTTTGGTTCCGTCCACCAGGAACAATTTGAGGC
TAGCCACCCATTTGAAAAGTCTCACCTAACTGGGCATTTGGTATTTGATAACCAAAG
>LTCONS_00002355
GGATCAAATTGTTTTGCACTAAATGTTATGTTGGAATATTTTGTTTTATTTATGACACAAAAATATGGAG
ATATTATGTTGTGTAAATTTGAATACTTGAACAAAAACATCACTCTGGTTTATTTGGCCCTTGTCAACGG
GATATAATAGTTGACTATTCGGCTCTGTCAACGGGATATAATAGTTGACCTTTACATTTCATGGTGGGAA
TGTAATTGATTTGGACCCCAGCCTCTAGGGGTTTGGTTAGAGGTTACTAGTACTAGTAGTGTTTGGTTCC
GTCCACCAGGAACAATTTGAGGCTAGCCACCCATTTGAAAAGTCTCACCTAACTGGGCATTTGGTATTTG
ATAACCAAAG
>LTCONS_00000322
CATCAAATATCAGAGTTTCAAAAATACCAATATATTCAAAATTCAACCAACCATTTTCATATCAAATTCA
AACACTTTCACATAAGATTCAATCAAATCCATTCAACTTTCATTACTTTGGTTATCAAATATCAAATGCC
CAGTTAGGTGGGACTTTTCAAATGGGTGGCTAGCCTCAAATTGTTCCTGGTGGACGGAACCAAACACTAC
TAGTACTAGTAACCTCTAACCAAACCCCTAGAGGCTGGGGTCCAAATCAATTACATTCCCACCATGAAAT
GTAAAGGTCAACTATTATATCCCGTTGACAGAGCCGAATAGTCAACTATTATATCCCGTTGACAAGGGCC
AAATAAACCAGAGTGATGTTTTTGTTCAAGTATTCAAATTTACACAACATAATATCTCCATATTTTTGTG
TCATAAATAAAACAAAATATTCCAACATAACATTTAGTGCAAAACAATTTGATCCATGCA
>LTCONS_00002439
GGTGCGGGCGTGAGGAAGGGCGCATGAATAGCCAACCCAGAAATCCACAACCACAACACACGCTTTGGCC
TTTCCGCAACACCTGGCATCTCCTTGTAATTAAAAGAAAATCTAGGACCGACTTATGAGCGGCCTCTATT
ATTCCAACCCACCTTTGTTTTATTCCGTTTCCCCATTCAAATTCCAACCTTTTTGGGGAAACAATTATAA
TTTTAATAAAAGTCTTAGACCAATTTTAAATAAATAAAAAACAAATCAAAACACAAGGGATGACCAAGGA
GGGGAAGTAAAGCGATGGGGAACATGGCTCAGGAAGAAGAGAGCGTTAAAGCAACGCCTCTGGCAGCCAT
GGCGGAGGCTTTCGAGGAGCTATCGAAGTTGGTGAAGACATGCCCCTCATACCACCTTCGCTTGATAACC
TTCTGTGACGCCTGCTCTCTCGTCTCGGTTCTCTTTGGCTGCCTTGGCATCGCTTTCAAATTCGCTGAGT
TGGAGTACGTCTCCAAGGTTTTGTTTTTTCATCTCAATCGTTCTCTCTCTCTCTCTCTCTCTCTCTCTCT
ATGGGTGTTTTAGGAGTCTATTATCTTTAACCAACAAAAACTTGTTCGTTTCAATTTTGCATATTGCTAT
TTTCACTATACTGTTTCTGGATTGAAATGGACCCATTTTCTCCTTTTAATAGGAAGCCCGTTTTGTTCCT
CAAGGTTCAATAATCAAAATAAAACTGTGGGTCCGTTGGGGTTTGAATGGAGACGCAAGGAGTGAAGAGG
GGTCCCTCTGTAAATGGGGCATGTTGATGGAGTTTATCTTTTTAAAAAATGTACAATCATATAAATACAC
ATGGCTCTTTCATGTTCACTATCTCTTTGTCCATGAAGAATCGGAGGGCATCAATAGAGGCTTGGCAAAC
AAGTTCAGTTGTGCATTTGATGCCATATTTGAAACTTTCCAGCATTGAAACGTTTGAAATCAACTTGGTA
TATTTTGGGAAGAAAAGATGGAAAGAAATTAAGGGTATCTTTGAGGATTGATTGTCACTGAAGATAACAG
ACATTTCTGCTACAACTGTATGTGCACAAATTTAATGATGGAATAAGGCAGTTCTGCTATAGTGTTTTAG
TAAATAATAGAAATAGTTTTGATGAATCGCCTCCAATACGAGCCCCAAATATCAATTGGTGAAGCATGAT
ACACCAGGGGTCTTTATAATGCTGTGTGATTGTGCAACATGATCATCTTACCTAAAGGGGAGGAGGCAGG
AAAAGCAAATGATAGAATTGCTTCGTCAGGGAAGGAGGCAGAGATGTTAAGACTTAGATTGACCACACTA
GCCAACAGTGGAAGATACAAACCAAGATTAAGCGAACAAGGATACTAGATTTTGAAGTTCAATATCTTTC
CAATTTCAATAAAAGAGAAAAAAAATCATTATTTTTAAGTTAGACAAGAGTGACAATGAGAGTTATATGA
AGTCTCAGGGGAAAATGATCAGAGAGATTTCCTGCTGTTGCTCTGGATGTTATCTGAGTTGTCATGCTGA
CAAATTTTGAAGGCAACATAAGTTGATGTATCATGATATATTTCAATTTCTTATTTCCTATAGTTTCTTT
AAACCAGGGGGTTGAGACTCCTTAATGATACTTGGATGATGAACAATGTGGTATTGTTACCACTTCACCA
GCTAGAAAGGAGTTTCAACAGTGAGGTAATATGGGTTATTGATCTTCAGTCCCTTTTCCACTTTGGTGTC
AATTTCTTGGCGGTGGAATATATGGGTTTTTATATTTTTATGGACGGCCTTTTTCCTCCTTCCATTGATA
CTCACTGGGGTTTTTGCATCAAACCTGCCTTCTGAAGTTAAACTGTGCTTCTATGTAGGGTCCTAAGAAT
AGTAGTACTCAATATATTGTGCACTTCTGTGACTTATCCATGTGTTATTTAACTTATTTCTGGTCTCTCC
CGGATCTAATGCTTTGAATGAAACATTCAGATACGTGATCTTTTGGAAGCATCAAAAACATATGACACTT
TAGAAGATATAATCGACCGTGATATAGAAAATAACACTGTGAGATCAGCAGGAAGCCATTCCCGAAATTT
ACGCCGAGTTAGGCAGGGTCTTGACCTCATCAGAGCTTTATTTGAACAATTTTTGTTATCCGATGATTTC
TCTTTAAGGGAAGCAGCTTCCGCAGCTTATTCACAAGTTTGTGCACCATATCATACATGGGCTGTCAGGA
CGGCTGTTTCTGCTGGGATGTATGCTCTTCCAGTTAGGGAACAACTTCTGGTGAGGCTAAATGAAAATGG
TCAATCAGCAGAGAAGCAGATGAGAAGGTACATTAATGCCTCACTTCCAGTTATAGCGTACATTGATGAA
CTGTACATGGCGAGGAATATCAGCTTGGATTGGTGATTTTAACCTGTTGTGGGAGGTGTCAGAGACTCCG
ATACTACAAAAAGACCTCTTATTTGGGCGGTATACTTGTTCTGCTGCTCCAGAATGCTATAAGAGGGAAG
ACAACCATGACGCATCTCAACAGCATTTTGTAGTGCTTCTCTGTTCCTTTTTGTTTCTAATTTCGGATTT
GTTTTGCATTCATTGGTTCTATACTAGTTCTAAATTCATTGAACTTGGGTATTTTCCGCTGGTTGTGGCC
GGGCATACTCAAGATAGGTAGCATACAAGTAGATGTATATGCATAGAACATGGATTTGGCTCCCACAGTG
TTTATCCAACCATATGATTACATCAATCCTTTAAAGAATTGTTTGTCTATTGTCTGATTTTTTATTTTTG
TCAATCCGAAAATTTGTTGCCTCGACATCTTAATCGTGGTTGACGGCCACTCCCAGACATTACCTCAAGG
TCCAAAAGATATGAAGGCCCACTCCTAGGCCTTACCTTAGCAATAGAATGAAACAGACTTCAGGTCGTCT
TGTTTTAGTGACTTAAAACAAGAAAACCCAACCAACCTCCAATGAGTCCAACCCCACTATAAGCATGCAC
GTGGCTATATGACATCTGTTCTGTTAAACATGGAAATGAGAACAAACTCCATGGATGAGTGAATGCCCAT
GGCAAATCCCAAGAAATCTCTAAATAAGGGAGCCAGCCGTTCAACCCACAAGGGTGAGGGCTGTGAGTGC
AATCTATAGTTCGGAAGAGTCACTCGAGACTGCAGTTTCATGTCGTTATTTCTGTGCCAGTTAAGCAAAT
GTTTAGTACCATATATGCGAGTTGGATCAAACTCAGTGCCTAATCCGAGAACACAGAGGAAATGAATTTA
TCAAAATGCCTTACAAGGTCCACTACCTAACAGGTCAATCACTTTCAATCAACAACTTTCAGGTGGTTAT
TCCGTGTTTCAAAAAACGCTCAGCAGTGTGTGAAGCACTGAAACACTTAAACAAAACTAAAGAGAAATAC
AACATAAGAATAGCATCTCAAGGGATTACTAAGGTTGCAGATGCAAAACCATGTTCCTTGGCCTCACTCC
GTTCTCCTACAGTCTCGTCATCCCCAAAAGAATAGAAGCTCAATATCAACTAATTTCCGCCCAAACCTGA
ATCATCATCTACAATGTCAAGCTTTCTGGGTTCTCAACGATCTTTGCAAAGGTCTGAAGGAAGGCTGCCA
AGTCAGCACCATAGATAATTCGGTGATCAGCTGTAACATTTACCTGAAAAAGGATTCATAATTCAGTTCA
GTGTTTTGCTACAAAAAAAAAATTCCTAGGAAGAATTTGGTGTCTCCTCCCCAGAAAAGAAGACAAGTTA
GACAAAATCATTTGCATTGGCGCGACAAAAGGCTGGAGTTAGAAAACATGAATTATCAAGGGTTTTAATT
CTTCTTCTCAGGGCACCTCTGGAATAGGATTTAGTTTATTTAACATTTAAAAATAGGGCTTTCCAATACT
ATAAGCAGAATTTGACAGATAAACAAATTCACAAGTCAAGGACTTCAACTAATAAACAACCATCTCATAA
ATGCACATCATCAACCAAGAACAGGTAGAATCATGTACTCCAACAAGATCTGTTGTCCCTAACGAGATCT
GAATGCTAAGAGACATGCAAGCCAATGATGCATGATGTTATAAGTTATACTAGCCAAGATATTTTCTGCA
GAATGAGGGATTCCCAGTTACTTCCATCTTTTACTTGATTAATTTAATCA
>LTCONS_00000400
AGCCGTAAATCCTAAATAATGATCAAAGTTCATGTTCCAAAGTCATGAAACATCCGGTTTCAATGGATTG
AATACATTGAGGAAGGTGGGTCAGACACATGGGGGGCTTGGCAGCCAGTGTGTTTGTGTCTACCTTTGTC
TACTTGGGACAAGCTAATACCTTATGCCTGCAATCAAGCAGCCTTTACACCGGGAAAGCCGACAGTCAAA
AGCATCCAGAAAAAGAAGCATGGGCGTTGAACTGCTAGCACACTGATTCCGCAGGACTAGTCCTTATTAA
GACAGGCGTCTAATAATAAAAGCTTGGAGGTAGGTAATCTGACCAAAGGCTTGTGAATCAAGCCCATAAA
ATGGGACAAGTGAGATCTAAGGGAAGAACCAAAACCGTAAAACGTCCGCGTTCTCGTTTCTCTTAAAACG
CGACATCTCACGCGGCACCAACCCCCCTTTACCACGGACCCTACCGCGCGCTTTAAAAGCAGCCAGAAGG
TGCATGCGCGGCTCTGTCTTCATTCTTTCGATTATCTGAAGAGGAGAGATATACAGAAAGGGGCATGGGG
AAGACCAGTTCGTTGTTGGAGGATCTGATAGAGAAGGCTGGTGGGTGCGCCGTGGTCGATGGAGGGTTCG
CAACCCAGTTGGAGATTCATGGTGCAACCATTAACGACCCTCTGTGGAGCGCTCTTTGTTTGATCAAAGA
CCCTGACCTCATCAAACGGGTTCACTTGGAATATTTGGAGGCTGGTGCCGATATATTGGTGACTTCATCT
TACCAGGTTTGTCCATTTGCGCGATATGACCCTTTTTCTTAATTTATTTGGATTTTCTTCTGTACAGCGA
AAAAGGAACTGAAATCATGGATTGCAAAGTTTTTTTTTTATCAAAATTTGGGAAATCTAATATTGATAGT
ATGGTATGTATGATTCTCACATCTTACAGTTCTTCTCTTATTTTGACTCTGTTAATTTGTTTATGTGGAA
AAGGATTTCTGAAGGGAAAAAAAGTGTTTGGTCTGTTTTCTTTTCCCTCTTTCTTCGGTGACAAAAATGA
AACCGAAAGGTTCTCTTCATCTTCATGGATGAAAATTTCACCCTCCATGCCTCAAAATTGTCATTTTCTC
AGTAATTTTGTCCGATTCCATCATGTTTAGGGGATAGTTAGGTTTCATGTTGAGGGGATAGCCCAGTGTA
ATCATTCCCACTTTCCCATCACAACTTGGTTAGTTTTTGTAACAGGGTGCAGGGCTGGAGATAAATACTT
TACAACATTAGAAATAAGTGACAATTTAACATATGAATAGAAGTAAAAGACCATATAAAGAGTAAGTGGG
TATTTTTAACCATGGCTTTACATTTCTCACAAATTGGTAGAGAAGATAACTTGATGAACTGTTCTTGAAT
CCTTCTCTCGTTCTAATTATGAAACTTTTTTCACTCGTCTTTTAGAAGAAATGGTAGCCCATGTTTGGAA
TTTTGCTTACACATAAATATTTTTCATGAATTCAGACTTGTGATTTCGCTTACTCATAAGTGAATTCAAT
TGTCATGCTATGCTTTCTTGTAGTATAGATGTCACAATTGCTTCATTCTTTGTTTGCAGGCCACAATTCC
TGGATTTCTGTCTAAGGGACTTTCCATTGAAGAAGGGGAGTTGTTACTTGAAAGGAGTGTCAGATTGGCT
GTTGAAGCACGTGATAAATTTTGGGATGTCACGAAAAGGGTTCCTGGACATGGCTATAATCGAGCTTTAG
TCGCAGCTTCCATAGGAAGCTATGGAGCATATCTTGCTGATGGTTCAGAATACAGTGGGTGTTATGGGCC
AGATATGAATCTAGATAAGCTGAAGGATTTTCACCGGCGCAGATTACAAGTTCTTGTGAGATCATGTCCA
GATCTGTTGGCCTTTGAGACCATTCCTAATAAACTTGAAGCTCAGGTTTGCTCCTCTACAAAGTCCATTA
TACACAGTATTTTAAACTTTGAAATGTGTAGATTATCAGATTACATTATTGAACGGGATTAATGCCCTTG
AGAATTATTTATTATGTGGATGTTCGGAGTCTTCTGACTTCCAGCCAAAAACAGAAAAGAAAAATGGCAG
TCTGACTAAACTTTTCTCTAGTGAATGGTAAGTGCTTTCCATGACATGTCTGGTGCCAGAAATTCTACGC
GTTTCCGTCAACATATCTGGGGCCAAGACTATTTTACCTTTCATGGTTTTATTCATTGATTGCATGCGCT
TTCTTTTATGGTTCTTTTTACTAACAGTAGAAGATAAAATTCCTTCTTCAGTGTATTGTCATTTTCCTTT
TTCTTAATCCTTTGTTGCTCATATGAAAATTCTGTAATTGACATCATATGTGAAAGGAAGTCCATTTTCG
GACGCTAATTTACTCTGTAGAAAGGACACCAGACTTCTGCTAAATGACCGCCTGAGAGTAAAGAAAGTTG
TGTAATATCAAACTCTGAAAGGATCTATACAATTAATGGCTATGAATGTGATTCAATTTTGGTCAATGAT
GTGGAGCATTTAGCCTAGTTGATGATTTTCTTTTTCCTTGAAAATCACCGACATGGGTATCCTAGTATGA
CACAGGTCACACAGCTATCTAACAGGCACCAAGATCCCACAAAACTGGCTAAAGAATTTCTTGATAAGCC
AACCTAGTTTAATTACACCACATGGGCTGTCAAGTGGGTCTCCTGGTATGATCAAACCTGCAATTGACAG
TCGGTACCCTTTTATGGTCAGCAGTGTGGTTATCATTGAACCATATTTAAACTTATCCGCATTATCATCT
TGTTTCTAGCAGTTCATAACTCATATTTGTATATTATAAGATAATAAAAGATTTGCACCCTTGAGATAAG
CTAATGAATTTCAAACTTTTGCGTCTAGATTGGATCACAATATTTAATGGTAGCATCTTGGTTTCTGAGA
TTTTCAATTTTTTTTTTAATTTTTTTTTTTTTGCGGGGCCTCTTATTGCAGGCTTGTGTTGAGTTGCTTG
AAGAGGAAAATGTGCAAATTCCATCTTGGATCTGCTTCAGCTCAGTAGATGGTGAGAATGCACCATCAGG
AGAGAGTTTTAAGGAGTGCCTAGATATCATAAATAAGAGTAAAAAAGTAAATGCAGTTGGAATCAATTGT
GCACCACCCCATTTCCTTGAGAGCCTCATCTGCAAATTCAAGGAGGTAACTTTCAAATTTACTACTGAAT
AAATATTATAAAATTGATAAACATAATTAGACAAAAAAGTAAAGCACCAGGATTTTCCTTCTCTGTTTAT
AAATTCCATAATCTTATGAATTGAACTTCTAGTTGTTTCCATGTTCAGTTGACTGAGAAGCCAATAGTTG
TTTATCCCAATAGTGGTGAGGTATGGGACGGTAGAGCCAAGAGATGGCTGCCATCAAAGTGTTTCGGTGA
TGACAAATTTGAGTTGTATGCAACAAAATGGCGTGATTTGGGTGCTAAACTCATTGGAGGGTGTTGCCGG
ACCACACCTTCCACCATTCGAGCCATTTCAAAGGTTCTAAAAGAGATGTCCTGAGCTCTCTTTTTTCATT
CGAGAGAGAATCTACTCAGTAGTTGGCCATTTAAGTTAGGTTGTTCGCCGGGTCATAATTTATTTTAAGT
TACATGTATTCATTGGAATAATATATTTAAAATCATTCATATTCCTTTTTTCTGGTCAATTAACTCATAC
AGACAATAAATGACATTCTTGCAATTGTATGTAGAACAGACGGACTGCAGTGACCAAACATCTTCTAGCT
CATAGAATCAATTTTGGCCTGCTGAATACGACTCAAAATTTTAAATGCCAGTCGTAGTCACAGGTTAGAT
GATTCCTTCCATTAAATTAATGAACTTTGTGAAAGCTTGGGCAGCTGAACGTGAAAACCACAAAAGCCTC
CACGTCCTGAGCTGAATGTTTTACGAACATTTGATGTGAATTGATTTAAAAGCATTACACCAATCCCCAT
GAGTCAAACTAGCTATGGCGTCCAAGTGCGACGTGCGGGGCTCCAGTTGGAAGGCCTTCCAATCCCAATT
TCAGTGGTTGAAACTTCAAAGTTTTGACACTAAACCCATGGCTACTATTTTTTTATTTTCCTTTTAGAAA
ACAAAAGGCGTCACCAAAAAGAGGTATATAGTAAGAAGGAATGGTGGGGCTGTCTTTCCCTTGACTTGGC
CGTCGGTGGTTGACATTGATTTGGCACATCCAGGGTCCTTTTCATGCTTTACGGGACTCGGTTGTTTGAT
AAAAGGGCCATTGATATAGGAGTGGTTGATTTCAGAGTTAGCCACAACCGTTGCAGCCAGAATAATTACT
TTAGCAATATTCCCAAACGGCGCCAATGATAATAGGGTCCATTTGAAGACCGCTATGTGTTTTGTTTCCT
TGAGC
>LTCONS_00003993
CTCGCCAGTGCGGCGAACTAAAAACAAAATTTAAGATTACGCTGAAATAAAATTTAAGATTCAAAAAGCA
TAATAACAAAAAATAAATATGTTCTTAAAAACAGTTATCAGTAACTTATTTAAGCTAAAATAAAATTTAA
GTTACAAAAACACAATCAAAATCATGTTGATAACCCCTCCACCCACAATTTTCCAAAAGAAATTTTTGAC
TTGATCACCTTGATTTGCACCTCCATTAATTTGTGCCCACATAAATTGATAAATAAATAAAAAGAACCCA
TTAAAAGACCCCCTCATAAACAAGAAAAATGGGAAAGTAACCAAAGGAGACTTTTCCGTTGTCTAGAGTG
TTTGGTATCCATCTTTCACTAGCTTTATTTGACTGAGAGAAAGATATTTGCTTTAGATCAAATAAGGCCA
AAAGAAAAGTCATAAAATAATGATTGTTCTATTTCTACATTATCGTGTAGGTTAAAATTTAATCAAGTTT
TAAATAGGAGGAAAGGTAAAATCGTTTTCCCTTATTAACATGATTTTCT
>LTCONS_00003994
CAGCCTGAGAGATGTTTTTCAACCCAAAATATCTTCCGCCCCTTTCCAGTTGGATCCGTGGAAGCTCTTC
AGTACATCGTACTATTGTGCACAATCCGCATTCTGAGTTTGTTTCATTTTTGAAGGGAAAGTGAAGCCGG
CCCAGTTTTTCACAGTCAAAGGGTGGACAAGTTGGAGGGTGTTTCCTTTCTTCTTCAGCAGAAGAAAGAA
GCACAGAGTGAGAGAGAAGAAATAGAACTAGAAAAGAAACAGAACCCATGCGAAATCCCCAATTCAACAA
C
>LTCONS_00000426
TAAATTTGTAATTAATTAATAATATTTGGTGATAATCGAAACTTAAAAAGTTAAAAGCGAATTTTACATA
AAGCATCGGAAAGAGGGAAGGAAAATTCCGATATTGAGATCGGAAGAGCACAAGTGTGGAAGAGAATGAT
GGTCTCCATACCATATTTGAGCGTTCAAGCAGAGCGTCCAACACGTTCCAGGACTCGACGATTCCACCTT
CAAATGTAAGGGCTTATAAATCTGCCATGCGAAAACCTGCTGCTTCTTCACCAATTTCCCAAACCCAATA
CGCCAAGATCTCGATTCTTGTTGGAGATCCCAATTGCACCACCTCTAGAGTTTCGATATGACCGGACCCC
ATCAATCTTCTGGCGCTCACAGCATCAGGGATACCATCTGTTACGCCGCTTCGGGTGCTGCTGCAGGTGC
AATTGCTGCCACTTTTGTCTGCCCATTGGATGTGATCAAAACAAGATTACAGGTCCATGGCCTACCTGAA
GTTCGGCATTCTGGCGTCCGAGGCAAGCTGTAATTTGTATTTTGCCTGGATTTTGTTATTGAGTGGTAAT
AGGATGTTCTATTTAGCTTTGGATATTAAGAAGCCTTTCATGAATTCATTTTTCTGAAAGGCTTTTGGTT
GAAGTTACTTGTACAAGTTTGGAATTGGACTCTTGACCAAGTATATGAATTTTATGCCAATGAACGTGGA
AGAATTGGGTATGGGAGCTTGGTTTCCAATAATCAGCAGTGTTCTGCTTATTCAGAGATGCATTTTTGTG
ATTTTGAATGGATTCAGTTCTTGAAAAAGGGGGGAAAACATTAACAAATATGAAAGACACATTGACAATT
GTGGTTATATCACGACATACCCATACCAAATTACTTCGTCAAGACCCAACACTAGCTATGCAATTCTTAG
CCTAGAGGCTGGCGAAGCTAATGTAACAACATATTGCAGTACAGTCATGTGTACAATGACTTTTTTTAGT
AGATTAGGCTTTATTTATTCATTGAGTTATTTTATCTCTGATCTCATTAACCGTTGCCTCTCTCTCCCCT
GCTCCCCCTGTTTTTTTCTAGTAAATCATAAGGTAGACAAATCTTATAGGAATTATAATTTGTAAAACAT
CTCCTTACTGCCCTAGCTTGGTGCTTATTCATCTTCTAGATACTGCTGCTTTCCACATGCCTACTCTGAA
GGATTATGTGATAGGACTGGTGGATTTTGTTACTCTCCTCTTCTCGATGCATGCATTTTCTAACTGTTCT
CTGCTTTTGTTTATCTTTCACATGCATTGCTTGATGACTGTAGGTTGCTTTGCTGACCCTATTACAGTAG
TTCCAAATTAGGAATTTAATGAAAATAGTTTAGACACTTTCCTTTTCACTATTTTCATTTGATTTTTAGT
TCAAAAAGTGAAACGTGGATTGAACTTTTTCTTTTGTTCTTCTTCGTTTCTGTATGGGTCAAAATGCCAC
ATTTTTTTAATGCTCTTATTTTTTGGCAAAAAGCAGGTAGCGTCATTATTACAAGCCTAGAAAACATAAT
AAGGACAGAGGGTTTGAAGGGAATGTATCGTGGCCTTTCGCCAACAATATTGGCACTACTTCCTAATTGG
GCCGTGAGTATTACTTTTCTTGAGTTCCTTCCAAAAAAGAATCAGTAACTGGGACCTCTTCTGTCATTGA
AGGAGGCATTTCATCTTTGAATTCTTTCTTGATTTGTTATAAACATGTGGTTGCTAGTTTTCCCTTAAGA
ATAATTTTGGCATTCTTAAGAGGAATTTTGTGAACTAAAATGAATTCTAGATTTTGCTTCACAAAGCTAT
ATTGTCCCTTCTCCATCATTTGTTTCTTATTATATATTTCTCTTTTAAAGAGAATTCTTGTGTCGAGGAA
TGATTTGCTTTCCCTATTAATTTGGTTAGACAGGAGTAACAAGTTTAAATATACTTAGCGAAATTGAAAA
GATGCTTTATTTAATAAGTAAGAAGGAATTTATTAGTAAAGGCGCCTAAGAAAAGGGGGCAAAACCCACA
GGCACTGGAGGTATACATTGAGTGCCCAATGGGGCTGAAACGCAACACCTTGAAAAATTTAGCGAGGATT
CAGATTATCTATGAAACCCAACAGAGACACAAAGCCTACATCCAAAGACTTCTTAGTTCATAAGAATGGA
GAACGAATAAAAGACTCCTTTCAAGCTTGAACCAACTGTTCCAAATTCTCAAAAGTCCTCCAATTCTGCT
TCCTCCATAATGTCTAAAACAAGAAAAGGAGAGCTGCTAACCAACTTTTCTATGATCTTTCCCAACCAAG
CTCCCATGACACCCTAATAAGACCTCTTTGACTGACCCAGGAAGAACCCAAGAAAGACCAAACAAAGAGA
GCAGAAAACCCCAAAGAGTGCCAATATGCTAGTGGATCAGAACATCGTTGGCTAACTCTTCCTCATTCTT
ACACAAGCAACACCAGTTTGGGAAAGGCCACCCCCTCTTTTCTTCAATTGATCTCCCCACTTTTAAGATT
TTTCCAAGTGTACACCGGTGTGTTTTTTTTCTATTCTTTTCTTTTTTTGCTGGGACACAACTTGAATTAA
ATTAGGGGTATGCGCTCAGTATTGGAACTCACACTACGGGCACTTTTTTTCTAATCTGTTGCTGGGAATC
TGTCAGATTGGAATGAGAATAGCCTAGTTGGAATCCATGTTTTATTGAACATTTGAAGGATTGAAAGATG
GAGTAGGTGAATGTTTGCTTTGTGATTCTCTATGAGTGAGAGGAAATAGTCATTCTATGTTGCTTTGGAA
GGGATTGGGGTGGTGGGGTTTAGTGGGGGTGTGTGTGTGTTTTTACCCCTTTGATCTCCAGTGTGGTCTG
AAATAGCTGGATACCTGCTAAGGTTCATTTAGTTGTTTGGATGGCATCTTCAAACAAGATTTTAACCATT
GATAATCTGGTGCATTGGGATCTGGTGCTTCCTTATGGGTGTTGCATACAATGTTGTCAAATACATTTTC
ATGGGTGCTCAATGACCACTATGAAGCTAACCTCTTTGTCTATCACTTGTTCTCATGGATGTACTGCAAC
TGATTCAAGATTACTTTTATGATGCTTTTTGTGGGTTACAGTTTTTTTTCCTTGTTTTGCTCCTTTTTCC
CCTTTAGAGCATACTGTTATCTGTTTTTTTCCTACAAATTTGTGAGCCTAATCTGCCACTTGAACATATT
TATTCTATTTGTTTCCTCAAAATCAACGTTGATATTCAGGCTATAGATTTGACTCATTTATACACAACTT
TTCTTCTTTCATCTGCCTTCAACAAAGATATGCAGAATATCATCCTATT
>LTCONS_00002542
CAATCCAAGTATCGTACGACTAGTAAAAGATCTCTAGATCACTCCAACAAATACTTTCGGTTCACGCATC
CCATCACAACGGGTGGTGCAAGCGGTATGACCTTATATGCACAGGACCAATGTCACATTGAAATACACCC
AAGGGCCCAACAGTAATAAAATAGTTCTCGTAATATATGATATCATCACAATTATTGTACTCGCTTTGTA
ACCCTTGGATTTACAGAATGCCAACTTTCTTCATGGTAACACAATTGGGATCTAAAGGAGTTGAAGAAGG
TATGGCTTTGTATATGAAGCTCTCAATTGGTGCATCATCTACATCAGCTGGAGGATCTTGAAACGTCTCT
GGGAGAGGCAACTGGATTTGTGCCCTCG
>LTCONS_00002553
AGCGAGAGCTTGGGAAGAGGAGGGATACAAATACCAGAGTGCAGAAACGCGGGCGTTACAAATGTCTGGC
ATGAAAGGCAAGTGGACACAGCTCACCAAAGCGTATCACATCGCTTCCTACATAGATCTGCCGATTCATC
ACTCTCTGTCTTTCGTTCGCTTCCTCAGAGTCGGATACCCTCTCTTCAAATCCAACCCTGGAAGACAGTT
TCTGAGCTAGGGTTTCTATGTTTTTTTCTACATTTGTGTCTTTTTTGTCCCGAGAATAATTCTCTTGTAT
GTTTTGTGTTGGATTTGTATCAGTGCATCGTCTGTGTTATGTGATGGTCTTAAGCGGGCTAGGGTTTTCG
TTGTACGCTTTCTTTTGGTTGTAGCCTCTGGCGTCTCTCAAATCAATGAATCATTTTGCCTGCGATCGCA
AGATTTTTGCTTTTTTCTTTTTTTTTTTTTTTTTTTTTTTCCGTTATATTTTTAATTATTATTATTTGTT
CAGTGTTTAATGATTAAGAGCCCTTGTTATTGATCTGGGAAGGAGAAAATTCCGAAAAGCATTTTTTTTT
TTTTTTTTTTTTGTGGTTGTGCCTGGGTGTAACAAGCCATTCTACTCTTTTCAGAATTGTAATAGGGAAA
AAATTAATGGCCAGCGTATCAGCAAGTAATCAGGTGAATACTCTGTGCCTTGGAGTATCGGAGCCTATTT
CAACTGCTGGGCCCACCGAGTTTGATCTGATTAAGACCCGAGAATTGGAAAAGTTTCTTGCAGATTCTGG
ATTGTATGAAACTCGGGAAGAAGCTATAAGGAGGGAGGAAGTTCTAGGGAGAGTAGATCAGATAGTGAAG
GTATGGGTGAAAACTGTTAGCCGTGCTAAAGGGTTTAATGAACAGCTGGTTCATGAAGCAAATGCAAAGA
TCTTCACGTTTGGTTCTTATCGATTGGGTGTGCATGGCCCAGGTGCTGATATAGACACATTATGTGTTGG
ACCTAGACATGCTACTCGAGATGTGAGATAAGAACTTACCTCCAGATGAGCGACAGTTCTTAACTCTGGT
TTTATTTACTTAAAAGAACTCTGAGATGAAATATTATTTTTTATACTCAATGCAGGAAGATTTTTTCGGT
GAACTTCATAGGATGCTAGCAGAAACACCTGAAGTACAAGAACTGCATCCTGTGCCTGATGCTCATGTTC
CTGTCATGAAGTTCAAGTTCAATGGGGTTTCTATAGATCTTCTTTATGCAAGACTATCACTCTGGGTTAT
TCCTGAAGTAAGTTTTGCTTCCAATTTGACATTCTAGTATAGCTTTTGCATCTCCTGTGCAGGGTATTCT
GAAGTAAGTGTCATTTTCTCTTTCCTTGCTTTTCTATTCATTTTGACAATGCGGTTAAAGAAGATTCTAA
AATTGGCTACAGCATTCCTGTACAAAAATGTCAATCAGCTTCTCTTGGTTTTGCTTAATTTTTCAAGGGG
CACATTATGGTCTAAAAGCTTATTTTGACTATTTGGAAGGAACATATTAAAAGATCTTTTGATAGTTTAA
ACCAGTTAGAATTGCAGCTAAAAAATGTTTTCATGAATAGGTTTTAGTGGTCTGGTAGATTAGTAGGAGA
TGGAAGGCCATAGATTTTATTGATGTTTTGTATTTGTCTTAAGGTGCAAGAAAACCTTTCCTTTCCTTTT
GTTGACCTTTTATGCAATTGGTGCACACGGGTTGCACCTTCTTTTGGTGCTCTTTATAACATCTTATTTG
CTTATTAAAAAATGTTGTAGTCTAAAAGCTCAAAATTTGCAGACTATGATACTTACCCAGAGTAATGTGA
GAAAGCTTCTTTGAGTGCCCTCAAGTTCGTTAATTAAATCTTTCGAGTGGATATCCATAGGAATGCTAAT
GATAAGGTGGACTCTTTAGCCAAATGTAATGTACTTTCTTTGGTGGATTCTAATGGAACGGAGATCATCT
TCTTCGGTTTGTCCCTCGATCTTTGATGAGACTGGAGAGTGTGGCAGCTGTGTTTGATGGTTGTTTTTAT
TTTGCTTGTCTCCTCTTAGGATTTGGTTTTTATTCTCCTAAGTTGGGCACTAACTAGTACATGAATTCTG
TAAGGCCTAAAGCAAAAAAAGCAAAGTCAAGGGAGTTTCTTGTGCTATGAGTATTTTGGCAAGTTTAGAG
AATATTTGCAAAAATAATAGGAAAGCAACAAATTTGGGAAATGTTAAAACAAACCTAGAGACACTATATA
AATACATGAACAGCTGGCAAGACAAGTATAGGAGAGAAATTGTTCTTCTGCAAGCATATATGACTTGTAC
CAGGCTACCAGAACCCTATAATACGCAAAGATCACTATTTCTTACCAACATTTTGCTTTTTTCTTGAACT
GACGGTCTGTGGCTGTTGAGGTTACATTTGGAAACCTCATAGGAAAAGAGGTAAAAGAAGGGAAGGATAT
TGTTCTAACTTTCTTATTTTCATTGAGAAAGTACATAGATGTTTTGGATATGTCTTGGCAGCATTTGTTG
GTGACGACCATGAGCTGACCCTAGAAATTTTAGCTTCCTTAAATTATGTTTTGTTTTGTGATACCACTTT
TGCAATTATTTGAATGGTTTTGACTCTTCAGGCTATGAAAGTTGAAGAGCCTTTTTCCCACCCTTCATGG
TAATCATTGAAGTTTGGTTTTGTCTATTTTGAATGAGCTGTCATGGTTGTGTATTTTATAATTTGTAATC
CACATTGTCATTCTAATCAGTGTTGCAGAAAATTAGGCAGTTCTATTTAGTACCTCATTTGTTTTTAATG
TGTCTAACTTGTGAATTTGTTTTGGAATTTATGTTTGTTACTTTAACATGTTAATTTTTCACAGGACTTG
GATATTTCACAAGAAACAATACTACAAAATGTAGATGAGCAGACAGTTCGTAGCCTCAATGGTTGCAGAG
TTACTGATCAAATTTTGCGCCTGGTCCCAAATATTCAGAATTTTCGCACTACATTGAGATGCATGAGATT
CTGGGCAAAGCGGCGTGGGGTTTATTCAAATGTTTCTGGTTTCCTTGGTGGTATAAATTGGGCATTGCTT
GTTGCTCGCATATGCCAGCTATACCCAAATGCAGTACCTAGTACCTTGGTATCTCGGTTCTTCAGGGTCT
ACACGCAGTGGCGTTGGCCTAATCCAGTTATGCTATGTCCTATTGAAGAAAAATGCCTTGGACTTCCTGT
TTGGGATCCAAGAAGAAACATCAAAGATAGGAACCATCTGATGCCTATAATAACTCCTGCATATCCTTCG
ATGAATTCAAGCTACAATGTTAGTTGGAGCACATTACGTATTATGGAAGAAGAGCTTCAGAGGGGAAATG
AAATAGTTAAGGTATTCTTTTGTGGAATTTCACATTTCATTTCTTCAGTTTTCTGGATATATGGATTAAG
AACTGACTGTCACTTATTAATTGGTTTGTTCAGGGTTATTTAACTCAAAAATTTTCAATGATTTCCTTTC
TACTTCTTCAGTGATAATTTGTCATAACTGCAGTTTTCTGGAGGTGTGGATTATCTGACTGTTTCATTTT
AATTGATTTATTCAGGTTTTCATAACAAATTTTTTCCATGATTTCCTTTCCACTTCTTCAGTGATACTTT
ATCGGAACTGGAAAATAGCATTAGTTAATTTTGTCTTTGTGATGTAAAATATAGGTGTTGCTTTTCTCAA
TTAATAGAATTATCATTTCTTCATGTTTCCCGTAATATGTTTTTCTTATGTGCATTTTCTGTTGACTGTA
AACTTAGTTTTTAGTTTATGAATCGTCTATGGACTCATCAATTATTTCTCCAGGATCTGGAGCAACTTGT
GTATTCTTTTTTGCAAGCATTATTTCAGTGTGTATTGACATGCAACATTGCATAAGTTGATCAAATGGTG
TATGCTTTTACAAATTTACTCCAGTGTTGCAATGTTAAATATTTTCCTCTTCAAGTTTTGATGACTATAA
GTCAGTAAAGCTGTTTCCATTGCCTTGGCTGTTGTTTTACATCCTTTGTCTGTACTCAGAGCTTCATTAT
TATTGTTCTTTCATTTGGCTTTTTGTTGTTTGCTTATGGTATTAGGGAAAACTAGATCTGGGAAAATGGT
TTAGAGATGTTACTCTATCATTGCATTCAAATAAGATAAACAATGTTTAACCCAGTTCATTTGTCTTCTT
TTCTTTGTATATGACATATATTTTGAGTCCTTACTGGAAAATGGCACAGTTGTCCATATCTCATTTATAT
CCTGTCATGCAAACATACTGATATCATAGTCATAATTATACAAACTACATTCTGAAGTACTGATAGCTTC
CCTTTTCAAGATTCCATTTTCATTTGAAAAAGTGGAATTACCAATTGGTAATGCCGGGAATTCCTTTTCT
GTTATGAATTACAAGAGTTGGCTTCTGAAAAGTTTACCTACCATTATGGCAATCTTACTTCTTTCTGGTT
CATCAAGCTAAATGACAGACCTGAGCTAATGTAGTCTGGTCAGTGGTCTTGAGTATGAGCTGATATTTAT
CCATATCACTGGCTTCCAATACCAATAGTGGCTGATATAGTTGCTATGTAGGATCATATAGTTCTGTTTC
GCAGATCCAATCCTGATAAATGGATTGATACCATCCTATCAAGTGTACAAGTGCTTAGACAAGATGGGGA
TGACATTTAGTTATGTTTGTTTTGGTGCTTTGAAGTGGTGTTTGCATCTACTGTGCATTTTTCGGTTGTA
TTATTTTGGGTCTGTGGTGTTTTAGTACAAAACTGATCTAAGGGAGCCTGCTTGATAAAGTGACTTGGAT
GTATGTATTGCCAACAATTATGATAATATTGTTTCTATGATGATAAAAGGTGGAAAGTCGGTTTTTATTA
TTGTTTCTTACTGCTAGCAACCAAAAAAAAACTAATGTGAAATGCACTGTGCATTGTAACACTGATACTT
CTTAAAATGTTACTATGTCATTAGTGGGGCCAAATCTAAATCCTTTTTTAGTGTTCTTTGTTTCTGTCAC
TTCAAGTTGTTTGCAGCTGAGACCCTTGGTTAATTTGGTTTTTGACTTTGATGATTGACTTGAGTTATTC
TGGTTTAGAATATTGCTTTTGTGCTTGATGACTTGCAATTACTGCAGGAGATGGAGACAGAAAACACTGG
CTGGATCACTCTTTTTGAACCTTTCCTTTTCTTTGAAGCATACAAGAACTATCTGCAGATAGATATAACT
GCTGAGAATGATGTTGACTTGAGGAACTGGAAAGGTTGGGTTGAATCTCGACTTCGTCTACTTACTCGGA
AGATTGAGAGGGACACAGGTGGTATGCTTCAGTGCCATCCACACCCTGCAGAGTTTTCTGACACATCCAG
ATCATTCCATTACTGTTATTTCATGGGTTTACGGCGGAAAGAAGGCAGTGCTGCCCAGGAAGGTGAACAA
TTTGATATAAGGTTAACTGTTGATGATTTTAAGAACACTGTATGGATGTATTCATCCTGGAAACGAGGAA
TGTGGATCCATGTATGCCATATAAGACGCAAAAACATCCCAAATTTTGTCTTCCCTGGTGGAGTCCGGCC
TCCCCAACCCATGAAAGTTGCTGGAGAACAAGGACAAGTTTCAAAACCAATGGGCTTTAACTCTCAGAAG
AGAAAAAGGGATGAGATAGATGCTGGGAGTCACCCAAGAGAATCCACATCTTTAGTGGAGAATGTGGAGT
CAGATTTGCAAGGGGAAGTAAAACTGGAACAGGTTGAGGTTAATGTAGGGGACAGTTTAACCAAGGTAAT
ATGTTCATCTGAGAATTCTTCACACAATAGTATTGAGCTTGAAGGATATGCTAGATGCAGCCAACCCCTT
GGGGCTGCATCTTCTGCTAGTGGTTCCTTGAGTTTAGGAAGGGCGCTTGTTATTGAGACAACCTCTGAGC
CACTTGTTCATCAATGTTCCTCAAAAGAAGTTGGTGAGTCTCAAGTAGGGTTGGTTGATCAAGTCCAGAA
TTTTGATGTGGGTAAAAGAGTCAATTGTGTGCAGTCCTCAACAGCAGAGCGAGGGATGGCAGCAGCAGCA
GCAGGGCAAGGGTTCAGTCCTTGCTCCAGTCTCTTTCAAAATGGGGGTTTAGAGGAGCTTGAGGATGCTG
AGTTGACTGCTCCATTCTACCATGGAAATCCTGGTGCATCAAGTACCCCACAGAAGCACCTTATCAGGTT
AAGTGTGAATTCTTTGGTGAAAGCAAGAGGCAAGGGCACTTGAGGGATGTACCTTAGCTGCAGTTGAAGG
GATTACTTTAGCTCGTGTAAAACCCTTGCTTATTGGTCTTGTCCAAGTTCGAATGCTTTGGAAAAGCAAC
TTATAGTAGCAGTTAAATAGTCTTGCTTGGAGGGATTTGTATATTCAAGTTATTTGCAGTTGATAAATTA
ATATCAGGTTTCTCCTGTTTATTTACTTTAAATTGTCGGTAATGAAAATAAAGGTGTGTTTGGCAGGAGT
GGTCTTTAGATTGATTATACTCATCTTGGAACAAATAATCCTTTAGACCTTGATTGTTTCTACTTGGAGT
GCACAATCATGCTTTGTTTTTGTTTTTTTTTTTTTTTTTCTGCTCCTAAATATTTGGTGGCACACATTGG
TTGTGGTCCATTGAGGTATTCGCTGACTGGCCTGCTTTATTATTTGGACAATGGCTTGACAATGTGTATG
AAAGGCAAATTGGCATGTGACAACTTGGAGTTATGGTACAGAGATTCAGCAATTCAATGCTAGTTTTGCG
ATAGATTTGTGCTTATCAAGTCAGAAAAATTGAGCAAGGTAGCATTTTTTTCTGGTTGGTTGAGCCATAA
AGGTTGAATGGGTGCTGGCTCAAGGTTTCCAGAGCCCTTTGGTGTCCACCTGGAGAAAATTCTTGGCTGT
ATCTAAGTTGTTTGATGGGTTTACAGTATGTTATTAGAATTGCATTTATTTATTTATAGTTGTTCAGATT
ATTCAGCAACATATAAAATTCATCAGTTCTCTTTAAGGTCCTTATTTTTCGATGAAAAATATTCTGGTTT
CTGTGGGATCACTGAATAGTCTGTGGCGTGAGCCAGCACAACACTGGAGGTGTATCAATTTCTTATGTTG
TTTTGCAACATATGCAGCAATGAGTAGATTTAAGAGTCTACTAGAAATGCTAGAATAATTTGGTTGTACC
TAATGTATTGCACACTTTTTCAATGCCCTAATTGAATTTTGTCTAAACAGGTACTAGAGTTGCTGTGTGA
AACAAAGGGCAGGCTTGACCAGGCCATTATCCTCCAAAGCTATATCAATATCCAAACTGCAGGAGTGGGG
GGGTGGGGGGTGGTGTGGGGTAGTTGAATGCATGAACCTGTCAATTCGAAGGGTGAAGGGTCTGGAATCT
TGGCATCTTAGAAGATCTAAAACCAGACAAATTTGAATCAATCAACAAAAATCTGTGTTTGCTTGTGCAT
GTGTCTTTGATCCAATGGCAGCCACCAACAAAATCAGGCGCCAAGGAGCTACCACACCTGCCGTGTCCAA
ATTTTGGTGCCCAAAGCATCATCTTGCTAATGTAGCAACAAAACAACCACACTATCACATGATCAGGGCC
TGGCATGGTGACTTGTTTTAATCAAACTCTGTTGCATGGTACATGCTACATGTTGCCTGCCTTGTGTGCC
TGATTTTTCTCCTTTTTTTTTTTGGAGTTATATCACTGAAAACAAGCCCAGGTCCAGGTGGATGAACTAG
TATGGGGTTGGGGACCATCTTATCGTGAATTGGAGGCCTACCATCCTTCCTGTTCAAACTGCAGCTTCTT
TATGATTCTTTTTTGACTCTTACAATCTTGGGATTCACTTCTGACGTACTTTTTCAACTTTAAAGCCACC
AAGGAACACTTCTATGAGATCTATCTATCTTCTATCCGAAGGGGTTGGATGGGTTAGAAAGTAGTTTGGG
ATTATCACTTGTCCTAGAAGGCTAGACCTAATGACAAGAGTAAGCATCTTTCGTCAAACACTTCTGGCCA
AGAGTCTTGTGAATGCCTCGGCCCATCCTATACACTACCACTTGATGTGACTTTCTAAAATTTCTATTAG
TTCTACAACTTTCTACTCTTCCAATGCCCATCTACCTAACAGCTATCTACCTGATAGAATAACCCTGGTC
CTCCTACTGGCCCCAGCCACCTCTTCTTTCATTCTTCCTTGCTACTCTTCTTCTTTGTCATCATCCACAC
TGCAACTCACCAGGGCAATTCTTTTCATCTAATTGGGACAGATTTTCCAGACTCTAGAGCTCTCTTTCAA
TAATTTCTAAAAAGCTTTTGGAAAAAGAAAAAGAATAAAAAGATTAAAAAACTTCTTCATTGCTCTCCTC
GTGGGTTGCAATAATTTTTCCCAGTAATTAAAATTTATTAATTCATAAATTGGGCTAATAATTAAGGGAT
GAGGGGGCGGGGGTACACTTCGTTTTAGTGGGAGGACTTTGAATGAGATCGACCTGTTTCC
>LTCONS_00002555
TCTTTATAGGGGCAGAAGAAAGACAATAATAAAGAAAAAAAAAGAAAAAAAAAAAGAGGTTATTTGAAAC
GAAAAAGCGAGAGCTTGGGAAGAGGAGGGATACAAATACCAGAGTGCAGAAACGCGGGCGTTACAAATGT
CTGGCATGAAAGGCAAGTGGACACAGCTCACCAAAGCGTATCACATCGCTTCCTACATAGATCTGCCGAT
TCATCACTCTCTGTCTTTCGTTCGCTTCCTCAGAGTCGGATACCCTCTCTTCAAATCCAACCCTGGAAGA
CAGTTTCTGAGCTAGGGTTTCTATGTTTTTTTCTACATTTGTGTCTTTTTTGTCCCGAGAATAATTCTCT
TGTATGTTTTGTGTTGGATTTGTATCAGTGCATCGTCTGTGTTATGTGATGGTCTTAAGCGGGCTAGGGT
TTTCGTTGTACGCTTTCTTTTGGTTGTAGCCTCTGGCGTCTCTCAAATCAATGAATCATTTTGCCTGCGA
TCGCAAGATTTTTGCTTTTTTCTTTTTTTTTTTTTTTTTTTTTTTCCGTTATATTTTTAATTATTATTAT
TTGTTCAGTGTTTAATGATTAAGAGCCCTTGTTATTGATCTGGGAAGGAGAAAATTCCGAAAAGCATTTT
TTTTTTTTTTTTTTTTTGTGGTTGTGCCTGGGTGTAACAAGCCATTCTACTCTTTTCAGAATTGTAATAG
GGAAAAAATTAATGGCCAGCGTATCAGCAAGTAATCAGGTGAATACTCTGTGCCTTGGAGTATCGGAGCC
TATTTCAACTGCTGGGCCCACCGAGTTTGATCTGATTAAGACCCGAGAATTGGAAAAGGTTGGTTTTTGG
ATGTAGAATGAGGAGTATTTTTGCTGTTACTGTAATTTTTATTGTACGGTACTGGTTGGTTGACAAGAAA
ACGCGCAAAAGGAATGGTAATATAATATGTTTTGAATTTTTTGCTGTATGATGTATGTGGTTTTGGTTGC
GGGAGAGAAGCAAAGAAAAGTTTTCTTTGGGTTAGGCAATGGTTGATCCTGGTCCATCTCTCTACAAGTT
GGTTTAAATCAAGAAGATGCTGTTCGGGTTTATTTCTGGTCCCTTGCCTAAACCATTTCCAATGATGTTG
GGTGGCTTCAACCATTTTCATGACTCAGTACTACTTTTTGGTCCCAAATCCCACTGTCATACTCAATCAA
TTAGTTCTTAGAAGAGTGGATAAAATCTAGTTAAGTTGTGACCAGTCCATTGGGGCTGTTAAACACTATG
AGTTTACAAGGGTAACATTGATGCCTTCCCTCCAACAGCAATAGATTGCTGCTTATATCAGGTTTGGTGG
AGGTCATGCTTTTCTGGTCCTTATGGTGAGATATCTATCTCCTGGGAAGTATTGTGGTCGAGTCCCTTTT
AAAAAAATGAAATTGTAAGATATCTATCTAAGATTCAAATTTTTAATACATTTTTTTAACCTTTTGTGCC
TTTTCTATGCAACCAACTGGTGAATTCCTAAAGCACTGAAAACAGAATCATGGAATGTTTTGCCTATCAA
TATTCATGTAAGTTTGGATGATCAGTTTCTTGCAGATTCTGGATTGTATGAAACTCGGGAAGAAGCTATA
AGGAGGGAGGAAGTTCTAGGGAGAGTAGATCAGGTTGAGTTGTTATGTCAATATAATTCTAGTATCTTTT
CTTATAGGAAAATTTTCAATTTTTGTACTTGTTCTTTGTAGTTTCTTTGGTTTTATATTAATTACTGTGG
AATGACAGATAGTGAAGGTATGGGTGAAAACTGTTAGCCGTGCTAAAGGGTTTAATGAACAGCTGGTTCA
TGAAGCAAATGCAAAGATCTTCACGTTTGGTTCTTATCGATTGGGTGTATGCATATTGCCCTTTTTTCCC
TTAATCCTCTATAGTTTTTTCCTCTACTTTTTCTTGTTATGTTTACTTATAAACTAATTAGAGATTTTGA
GTTAACAATTTAGTTTACTTGAACTCTATCCAAATTTCAGGTGAAATAATTAGGATTTTCTTTGTTTAAG
TCTGGATATTTTCTTTTCTTAAGAGGCTTTGGAGTGATGATTATATTCTTGATATTTGCTCATATGGTTC
TGAATGCCATGCCATGGAGATTGGTGAGCTTCATAATGCTGCAAGATTGTAATCATCATGCCTCAGCCAT
CACTCAGCCCAGATGACACAGCAACTAGTAGAACTGTAGTACAGTCTCATGGCTTACCTATATTGTCATC
AAGCAACATTCTAGTGAATAAAGCCATAAAGGTGTTTTCCTTCTACTAGAAGGTGACATGTGCTGTGTGT
GCCTGAGAGAAAGTGAGAGTGTGCTTGTTAGAAACATGCATTTAGTACAACTAATATAACTGTATACAAT
CCCATGGGTTAGCCATCTTGACAATAAGCAACATTATTGTGAATGAAGGTGTGCTCTGTCAGACTGGAAA
GTGACCAGTGCACATGAATGTCTGTGTGTGTGTTTGAGAGAGAGAGTATGCGTGCTTCGTCCAACTATAA
GATGATATATGCCACATGAATTGTAAATGTGTGTATTCCATTGGACTATAAGGTGACGTGCATGCATGAA
TGTGTATGAGTGAGGGAGAATGTTCCATCTGACTGGAAGTTGACCTGCATGCATGAATATGCATGTGTGT
GTTTTGTCTGACTAGGAGGGGGGAGAGAAAGAGTGCATGTTCTGTCTGACTAGAAGATGACATGCACACA
TGAAAGTTATGTTTATGTAGAGAGAATGTGCATATGTGTGTGCTCCATCATACTAGGAGGGGGGGAGGGA
GGGAGAGTCTTGAAACTCAGAGAACAATGAAACTGTCAAGAGGCCAGTGCCCCAACTTAATGGATAAAGA
TAAAAGGGAGATAAATACATCCAAATTTGAAAATTTGTGCATGTGATAGTGCTGGGCCTTTTAAGGGGAA
CCTTGTAAATGTATAGCTCAGGAGTTGAGTTTAAGATTTCATATCCAATATTCTGCTTATATCACTAAGT
TGTTGAACTTATTTTTATATATTTTTTAATGATTTTACTTATGGTTGTAAAATAGGTGCATGGCCCAGGT
GCTGATATAGACACATTATGTGTTGGACCTAGACATGCTACTCGAGATGTGAGATAAGAACTTACCTCCA
GATGAGCGACAGTTCTTAACTCTGGTTTTATTTACTTAAAAGAACTCTGAGATGAAATATTATTTTTTAT
ACTCAATGCAGGAAGATTTTTTCGGTGAACTTCATAGGATGCTAGCAGAAACACCTGAAGTACAAGAACT
GCATCCTGTGCCTGATGCTCATGTTCCTGTCATGAAGTTCAAGTTCAATGGGGTTTCTATAGATCTTCTT
TATGCAAGACTATCACTCTGGGTTATTCCTGAAGTAAGTTTTGCTTCCAATTTGACATTCTAGTATAGCT
TTTGCATCTCCTGTGCAGGGTATTCTGAAGTAAGTGTCATTTTCTCTTTCCTTGCTTTTCTATTCATTTT
GACAATGCGGTTAAAGAAGATTCTAAAATTGGCTACAGCATTCCTGTACAAAAATGTCAATCAGCTTCTC
TTGGTTTTGCTTAATTTTTCAAGGGGCACATTATGGTCTAAAAGCTTATTTTGACTATTTGGAAGGAACA
TATTAAAAGATCTTTTGATAGTTTAAACCAGTTAGAATTGCAGCTAAAAAATGTTTTCATGAATAGGTTT
TAGTGGTCTGGTAGATTAGTAGGAGATGGAAGGCCATAGATTTTATTGATGTTTTGTATTTGTCTTAAGG
TGCAAGAAAACCTTTCCTTTCCTTTTGTTGACCTTTTATGCAATTGGTGCACACGGGTTGCACCTTCTTT
TGGTGCTCTTTATAACATCTTATTTGCTTATTAAAAAATGTTGTAGTCTAAAAGCTCAAAATTTGCAGAC
TATGATACTTACCCAGAGTAATGTGAGAAAGCTTCTTTGAGTGCCCTCAAGTTCGTTAATTAAATCTTTC
GAGTGGATATCCATAGGAATGCTAATGATAAGGTGGACTCTTTAGCCAAATGTAATGTACTTTCTTTGGT
GGATTCTAATGGAACGGAGATCATCTTCTTCGGTTTGTCCCTCGATCTTTGATGAGACTGGAGAGTGTGG
CAGCTGTGTTTGATGGTTGTTTTTATTTTGCTTGTCTCCTCTTAGGATTTGGTTTTTATTCTCCTAAGTT
GGGCACTAACTAGTACATGAATTCTGTAAGGCCTAAAGCAAAAAAAGCAAAGTCAAGGGAGTTTCTTGTG
CTATGAGTATTTTGGCAAGTTTAGAGAATATTTGCAAAAATAATAGGAAAGCAACAAATTTGGGAAATGT
TAAAACAAACCTAGAGACACTATATAAATACATGAACAGCTGGCAAGACAAGTATAGGAGAGAAATTGTT
CTTCTGCAAGCATATATGACTTGTACCAGGCTACCAGAACCCTATAATACGCAAAGATCACTATTTCTTA
CCAACATTTTGCTTTTTTCTTGAACTGACGGTCTGTGGCTGTTGAGGTTACATTTGGAAACCTCATAGGA
AAAGAGGTAAAAGAAGGGAAGGATATTGTTCTAACTTTCTTATTTTCATTGAGAAAGTACATAGATGTTT
TGGATATGTCTTGGCAGCATTTGTTGGTGACGACCATGAGCTGACCCTAGAAATTTTAGCTTCCTTAAAT
TATGTTTTGTTTTGTGATACCACTTTTGCAATTATTTGAATGGTTTTGACTCTTCAGGCTATGAAAGTTG
AAGAGCCTTTTTCCCACCCTTCATGGTAATCATTGAAGTTTGGTTTTGTCTATTTTGAATGAGCTGTCAT
GGTTGTGTATTTTATAATTTGTAATCCACATTGTCATTCTAATCAGTGTTGCAGAAAATTAGGCAGTTCT
ATTTAGTACCTCATTTGTTTTTAATGTGTCTAACTTGTGAATTTGTTTTGGAATTTATGTTTGTTACTTT
AACATGTTAATTTTTCACAGGACTTGGATATTTCACAAGAAACAATACTACAAAATGTAGATGAGCAGAC
AGTTCGTAGCCTCAATGGTTGCAGAGTTACTGATCAAATTTTGCGCCTGGTCCCAAATATTCAGAATTTT
CGCACTACATTGAGATGCATGAGATTCTGGGCAAAGCGGCGTGGGGTTTATTCAAATGTTTCTGGTTTCC
TTGGTGGTATAAATTGGGCATTGCTTGTTGCTCGCATATGCCAGCTATACCCAAATGCAGTACCTAGTAC
CTTGGTATCTCGGTTCTTCAGGGTCTACACGCAGTGGCGTTGGCCTAATCCAGTTATGCTATGTCCTATT
GAAGAAAAATGCCTTGGACTTCCTGTTTGGGATCCAAGAAGAAACATCAAAGATAGGAACCATCTGATGC
CTATAATAACTCCTGCATATCCTTCGATGAATTCAAGCTACAATGTTAGTTGGAGCACATTACGTATTAT
GGAAGAAGAGCTTCAGAGGGGAAATGAAATAGTTAAGGAGATGGAGACAGAAAACACTGGCTGGATCACT
CTTTTTGAACCTTTCCTTTTCTTTGAAGCATACAAGAACTATCTGCAGATAGATATAACTGCTGAGAATG
ATGTTGACTTGAGGAACTGGAAAGGTTGGGTTGAATCTCGACTTCGTCTACTTACTCGGAAGATTGAGAG
GGACACAGGTGGTATGCTTCAGTGCCATCCACACCCTGCAGAGTTTTCTGACACATCCAGATCATTCCAT
TACTGTTATTTCATGGGTTTACGGCGGAAAGAAGGCAGTGCTGCCCAGGAAGGTGAACAATTTGATATAA
GGTTAACTGTTGATGATTTTAAGAACACTGTATGGATGTATTCATCCTGGAAACGAGGAATGTGGATCCA
TGTATGCCATATAAGACGCAAAAACATCCCAAATTTTGTCTTCCCTGGTGGAGTCCGGCCTCCCCAACCC
ATGAAAGTTGCTGGAGAACAAGGACAAGTTTCAAAACCAATGGGCTTTAACTCTCAGAAGAGAAAAAGGG
ATGAGATAGATGCTGGGAGTCACCCAAGAGAATCCACATCTTTAGTGGAGAATGTGGAGTCAGATTTGCA
AGGGGAAGTAAAACTGGAACAGGTTGAGGTTAATGTAGGGGACAGTTTAACCAAGGTAATATGTTCATCT
GAGAATTCTTCACACAATAGTATTGAGCTTGAAGGATATGCTAGATGCAGCCAACCCCTTGGGGCTGCAT
CTTCTGCTAGTGGTTCCTTGAGTTTAGGAAGGGCGCTTGTTATTGAGACAACCTCTGAGCCACTTGTTCA
TCAATGTTCCTCAAAAGAAGTTGGTGAGTCTCAAGTAGGGTTGGTTGATCAAGTCCAGAATTTTGATGTG
GGTAAAAGAGTCAATTGTGTGCAGTCCTCAACAGCAGAGCGAGGGATGGCAGCAGCAGCAGCAGGGCAAG
GGTTCAGTCCTTGCTCCAGTCTCTTTCAAAATGGGGGTTTAGAGGAGCTTGAGGATGCTGAGTTGACTGC
TCCATTCTACCATGGAAATCCTGGTGCATCAAGTACCCCACAGAAGCACCTTATCAGGTTAAGTGTGAAT
TCTTTGGTGAAAGCAAGAGGCAAGGGCACTTGAGGGATGTACCTTAGCTGCAGTTGAAGGGATTACTTTA
GCTCGTGTAAAACCCTTGCTTATTGGTCTTGTCCAAGTTCGAATGCTTTGGAAAAGCAACTTATAGTAGC
AGTTAAATAGTCTTGCTTGGAGGGATTTGTATATTCAAGTTATTTGCAGTTGATAAATTAATATCAGGTT
TCTCCTGTTTATTTACTTTAAATTGTCGGTAATGAAAATAAAGGTGTGTTTGGCAGGAGTGGTCTTTAGA
TTGATTATACTCATCTTGGAACAAATAATCCTTTAGACCTTGATTGTTTCTACTTGGAGTGCACAATCAT
GCTTTGTTTTTGTTTTTTTTTTTTTTTTTCTGCTCCTAAATATTTGGTGGCACACATTGGTTGTGGTCCA
TTGAGGTATTCGCTGACTGGCCTGCTTTATTATTTGGACAATGGCTTGACAATGTGTATGAAAGGCAAAT
TGGCATGTGACAACTTGGAGTTATGGTACAGAGATTCAGCAATTCAATGCTAGTTTTGCGATAGATTTGT
GCTTATCAAGTCAGAAAAATTGAGCAAGGTAGCATTTTTTTCTGGTTGGTTGAGCCATAAAGGTTGAATG
GGTGCTGGCTCAAGGTTTCCAGAGCCCTTTGGTGTCCACCTGGAGAAAATTCTTGGCTGTATCTAAGTTG
TTTGATGGGTTTACAGTATGTTATTAGAATTGCATTTATTTATTTATAGTTGTTCAGATTATTCAGCAAC
ATATAAAATTCATCAGTTCTCTTTAAGGTCCTTATTTTTCGATGAAAAATATTCTGGTTTCTGTGGGATC
ACTGAATAGTCTGTGGCGTGAGCCAGCACAACACTGGAGGTGTATCAATTTCTTATGTTGTTTTGCAACA
TATGCAGCAATGAGTAGATTTAAGAGTCTACTAGAAATGCTAGAATAATTTGGTTGTACCTAATGTATTG
CACACTTTTTCAATGCCCTAATTGAATTTTGTCTAAACAGGTACTAGAGTTGCTGTGTGAAACAAAGGGC
AGGCTTGACCAGGCCATTATCCTCCAAAGCTATATCAATATCCAAACTGCAGGAGTGGGGGGGTGGGGGG
TGGTGTGGGGTAGTTGAATGCATGAACCTGTCAATTCGAAGGGTGAAGGGTCTGGAATCTTGGCATCTTA
GAAGATCTAAAACCAGACAAATTTGAATCAATCAACAAAAATCTGTGTTTGCTTGTGCATGTGTCTTTGA
TCCAATGGCAGCCACCAACAAAATCAGGCGCCAAGGAGCTACCACACCTGCCGTGTCCAAATTTTGGTGC
CCAAAGCATCATCTTGCTAATGTAGCAACAAAACAACCACACTATCACATGATCAGGGCCTGGCATGGTG
ACTTGTTTTAATCAAACTCTGTTGCATGGTACATGCTACATGTTGCCTGCCTTGTGTGCCTGATTTTTCT
CCTTTTTTTTTTTGGAGTTATATCACTGAAAACAAGCCCAGGTCCAGGTGGATGAACTAGTATGGGGTTG
GGGACCATCTTATCGTGAATTGGAGGCCTACCATCCTTCCTGTTCAAACTGCAGCTTCTTTATGATTCTT
TTTTGACTCTTACAATCTTGGGATTCACTTCTGACGTACTTTTTCAACTTTAAAGCCACCAAGGAACACT
TCTATGAGATCTATCTATCTTCTATCCGAAGGGGTTGGATGGGTTAGAAAGTAGTTTGGGATTATCACTT
GTCCTAGAAGGCTAGACCTAATGACAAGAGTAAGCATCTTTCGTCAAACACTTCTGGCCAAGAGTCTTGT
GAATGCCTCGGCCCATCCTATACACTACCACTTGATGTGACTTTCTAAAATTTCTATTAGTTCTACAACT
TTCTACTCTTCCAATGCCCATCTACCTAACAGCTATCTACCTGATAGAATAACCCTGGTCCTCCTACTGG
CCCCAGCCACCTCTTCTTTCATTCTTCCTTGCTACTCTTCTTCTTTGTCATCATCCACACTGCAACTCAC
CAGGGCAATTCTTTTCATCTAATTGGGACAGATTTTCCAGACTCTAGAGCTCTCTTTCAATAATTTCTAA
AAAGCTTTTGGAAAAAGAAAAAGAATAAAAAGATTAAAAAACTTCTTCATTGCTCTCCTCGTGGGTTGCA
ATAATTTTTCCCAGTAATTAAAATTTATTAATTCATAAATTGGGCTAATAATTAAGGGATGAGGGGGCGG
GGGTACACTTCGTTTTAGTGGGAGGACTTTGAATGAGATCGACCTGTTTCC
>LTCONS_00002556
TCTTTATAGGGGCAGAAGAAAGACAATAATAAAGAAAAAAAAAGAAAAAAAAAAAGAGGTTATTTGAAAC
GAAAAAGCGAGAGCTTGGGAAGAGGAGGGATACAAATACCAGAGTGCAGAAACGCGGGCGTTACAAATGT
CTGGCATGAAAGGCAAGTGGACACAGCTCACCAAAGCGTATCACATCGCTTCCTACATAGATCTGCCGAT
TCATCACTCTCTGTCTTTCGTTCGCTTCCTCAGAGTCGGATACCCTCTCTTCAAATCCAACCCTGGAAGA
CAGTTTCTGAGCTAGGGTTTCTATGTTTTTTTCTACATTTGTGTCTTTTTTGTCCCGAGAATAATTCTCT
TGTATGTTTTGTGTTGGATTTGTATCAGTGCATCGTCTGTGTTATGTGATGGTCTTAAGCGGGCTAGGGT
TTTCGTTGTACGCTTTCTTTTGGTTGTAGCCTCTGGCGTCTCTCAAATCAATGAATCATTTTGCCTGCGA
TCGCAAGATTTTTGCTTTTTTCTTTTTTTTTTTTTTTTTTTTTTTCCGTTATATTTTTAATTATTATTAT
TTGTTCAGTGTTTAATGATTAAGAGCCCTTGTTATTGATCTGGGAAGGAGAAAATTCCGAAAAGCATTTT
TTTTTTTTTTTTTTTTTGTGGTTGTGCCTGGGTGTAACAAGCCATTCTACTCTTTTCAGAATTGTAATAG
GGAAAAAATTAATGGCCAGCGTATCAGCAAGTAATCAGGTGAATACTCTGTGCCTTGGAGTATCGGAGCC
TATTTCAACTGCTGGGCCCACCGAGTTTGATCTGATTAAGACCCGAGAATTGGAAAAGGTTGGTTTTTGG
ATGTAGAATGAGGAGTATTTTTGCTGTTACTGTAATTTTTATTGTACGGTACTGGTTGGTTGACAAGAAA
ACGCGCAAAAGGAATGGTAATATAATATGTTTTGAATTTTTTGCTGTATGATGTATGTGGTTTTGGTTGC
GGGAGAGAAGCAAAGAAAAGTTTTCTTTGGGTTAGGCAATGGTTGATCCTGGTCCATCTCTCTACAAGTT
GGTTTAAATCAAGAAGATGCTGTTCGGGTTTATTTCTGGTCCCTTGCCTAAACCATTTCCAATGATGTTG
GGTGGCTTCAACCATTTTCATGACTCAGTACTACTTTTTGGTCCCAAATCCCACTGTCATACTCAATCAA
TTAGTTCTTAGAAGAGTGGATAAAATCTAGTTAAGTTGTGACCAGTCCATTGGGGCTGTTAAACACTATG
AGTTTACAAGGGTAACATTGATGCCTTCCCTCCAACAGCAATAGATTGCTGCTTATATCAGGTTTGGTGG
AGGTCATGCTTTTCTGGTCCTTATGGTGAGATATCTATCTCCTGGGAAGTATTGTGGTCGAGTCCCTTTT
AAAAAAATGAAATTGTAAGATATCTATCTAAGATTCAAATTTTTAATACATTTTTTTAACCTTTTGTGCC
TTTTCTATGCAACCAACTGGTGAATTCCTAAAGCACTGAAAACAGAATCATGGAATGTTTTGCCTATCAA
TATTCATGTAAGTTTGGATGATCAGTTTCTTGCAGATTCTGGATTGTATGAAACTCGGGAAGAAGCTATA
AGGAGGGAGGAAGTTCTAGGGAGAGTAGATCAGGTTGAGTTGTTATGTCAATATAATTCTAGTATCTTTT
CTTATAGGAAAATTTTCAATTTTTGTACTTGTTCTTTGTAGTTTCTTTGGTTTTATATTAATTACTGTGG
AATGACAGATAGTGAAGGTATGGGTGAAAACTGTTAGCCGTGCTAAAGGGTTTAATGAACAGCTGGTTCA
TGAAGCAAATGCAAAGATCTTCACGTTTGGTTCTTATCGATTGGGTGTATGCATATTGCCCTTTTTTCCC
TTAATCCTCTATAGTTTTTTCCTCTACTTTTTCTTGTTATGTTTACTTATAAACTAATTAGAGATTTTGA
GTTAACAATTTAGTTTACTTGAACTCTATCCAAATTTCAGGTGAAATAATTAGGATTTTCTTTGTTTAAG
TCTGGATATTTTCTTTTCTTAAGAGGCTTTGGAGTGATGATTATATTCTTGATATTTGCTCATATGGTTC
TGAATGCCATGCCATGGAGATTGGTGAGCTTCATAATGCTGCAAGATTGTAATCATCATGCCTCAGCCAT
CACTCAGCCCAGATGACACAGCAACTAGTAGAACTGTAGTACAGTCTCATGGCTTACCTATATTGTCATC
AAGCAACATTCTAGTGAATAAAGCCATAAAGGTGTTTTCCTTCTACTAGAAGGTGACATGTGCTGTGTGT
GCCTGAGAGAAAGTGAGAGTGTGCTTGTTAGAAACATGCATTTAGTACAACTAATATAACTGTATACAAT
CCCATGGGTTAGCCATCTTGACAATAAGCAACATTATTGTGAATGAAGGTGTGCTCTGTCAGACTGGAAA
GTGACCAGTGCACATGAATGTCTGTGTGTGTGTTTGAGAGAGAGAGTATGCGTGCTTCGTCCAACTATAA
GATGATATATGCCACATGAATTGTAAATGTGTGTATTCCATTGGACTATAAGGTGACGTGCATGCATGAA
TGTGTATGAGTGAGGGAGAATGTTCCATCTGACTGGAAGTTGACCTGCATGCATGAATATGCATGTGTGT
GTTTTGTCTGACTAGGAGGGGGGAGAGAAAGAGTGCATGTTCTGTCTGACTAGAAGATGACATGCACACA
TGAAAGTTATGTTTATGTAGAGAGAATGTGCATATGTGTGTGCTCCATCATACTAGGAGGGGGGGAGGGA
GGGAGAGTCTTGAAACTCAGAGAACAATGAAACTGTCAAGAGGCCAGTGCCCCAACTTAATGGATAAAGA
TAAAAGGGAGATAAATACATCCAAATTTGAAAATTTGTGCATGTGATAGTGCTGGGCCTTTTAAGGGGAA
CCTTGTAAATGTATAGCTCAGGAGTTGAGTTTAAGATTTCATATCCAATATTCTGCTTATATCACTAAGT
TGTTGAACTTATTTTTATATATTTTTTAATGATTTTACTTATGGTTGTAAAATAGGTGCATGGCCCAGGT
GCTGATATAGACACATTATGTGTTGGACCTAGACATGCTACTCGAGATGTGAGATAAGAACTTACCTCCA
GATGAGCGACAGTTCTTAACTCTGGTTTTATTTACTTAAAAGAACTCTGAGATGAAATATTATTTTTTAT
ACTCAATGCAGGAAGATTTTTTCGGTGAACTTCATAGGATGCTAGCAGAAACACCTGAAGTACAAGAACT
GCATCCTGTGCCTGATGCTCATGTTCCTGTCATGAAGTTCAAGTTCAATGGGGTTTCTATAGATCTTCTT
TATGCAAGACTATCACTCTGGGTTATTCCTGAAGACTTGGATATTTCACAAGAAACAATACTACAAAATG
TAGATGAGCAGACAGTTCGTAGCCTCAATGGTTGCAGAGTTACTGATCAAATTTTGCGCCTGGTCCCAAA
TATTCAGAATTTTCGCACTACATTGAGATGCATGAGATTCTGGGCAAAGCGGCGTGGGGTTTATTCAAAT
GTAAGGAGTATTACCTCTGACCATTTATCATTCTTCTCACTATTCTTATTCTTATGTTTTAGCTGGTGCA
TTCTCTATCATGACCACAGGTTTCTGGTTTCCTTGGTGGTATAAATTGGGCATTGCTTGTTGCTCGCATA
TGCCAGCTATACCCAAATGCAGTACCTAGTACCTTGGTATCTCGGTTCTTCAGGGTCTACACGCAGTGGC
GTTGGCCTAATCCAGTTATGCTATGTCCTATTGAAGAAAAATGCCTTGGACTTCCTGTTTGGGATCCAAG
AAGAAACATCAAAGATAGGAACCATCTGATGCCTATAATAACTCCTGCATATCCTTCGATGAATTCAAGC
TACAATGTTAGTTGGAGCACATTACGTATTATGGAAGAAGAGCTTCAGAGGGGAAATGAAATAGTTAAGG
TATTCTTTTGTGGAATTTCACATTTCATTTCTTCAGTTTTCTGGATATATGGATTAAGAACTGACTGTCA
CTTATTAATTGGTTTGTTCAGGGTTATTTAACTCAAAAATTTTCAATGATTTCCTTTCTACTTCTTCAGT
GATAATTTGTCATAACTGCAGTTTTCTGGAGGTGTGGATTATCTGACTGTTTCATTTTAATTGATTTATT
CAGGTTTTCATAACAAATTTTTTCCATGATTTCCTTTCCACTTCTTCAGTGATACTTTATCGGAACTGGA
AAATAGCATTAGTTAATTTTGTCTTTGTGATGTAAAATATAGGTGTTGCTTTTCTCAATTAATAGAATTA
TCATTTCTTCATGTTTCCCGTAATATGTTTTTCTTATGTGCATTTTCTGTTGACTGTAAACTTAGTTTTT
AGTTTATGAATCGTCTATGGACTCATCAATTATTTCTCCAGGATCTGGAGCAACTTGTGTATTCTTTTTT
GCAAGCATTATTTCAGTGTGTATTGACATGCAACATTGCATAAGTTGATCAAATGGTGTATGCTTTTACA
AATTTACTCCAGTGTTGCAATGTTAAATATTTTCCTCTTCAAGTTTTGATGACTATAAGTCAGTAAAGCT
GTTTCCATTGCCTTGGCTGTTGTTTTACATCCTTTGTCTGTACTCAGAGCTTCATTATTATTGTTCTTTC
ATTTGGCTTTTTGTTGTTTGCTTATGGTATTAGGGAAAACTAGATCTGGGAAAATGGTTTAGAGATGTTA
CTCTATCATTGCATTCAAATAAGATAAACAATGTTTAACCCAGTTCATTTGTCTTCTTTTCTTTGTATAT
GACATATATTTTGAGTCCTTACTGGAAAATGGCACAGTTGTCCATATCTCATTTATATCCTGTCATGCAA
ACATACTGATATCATAGTCATAATTATACAAACTACATTCTGAAGTACTGATAGCTTCCCTTTTCAAGAT
TCCATTTTCATTTGAAAAAGTGGAATTACCAATTGGTAATGCCGGGAATTCCTTTTCTGTTATGAATTAC
AAGAGTTGGCTTCTGAAAAGTTTACCTACCATTATGGCAATCTTACTTCTTTCTGGTTCATCAAGCTAAA
TGACAGACCTGAGCTAATGTAGTCTGGTCAGTGGTCTTGAGTATGAGCTGATATTTATCCATATCACTGG
CTTCCAATACCAATAGTGGCTGATATAGTTGCTATGTAGGATCATATAGTTCTGTTTCGCAGATCCAATC
CTGATAAATGGATTGATACCATCCTATCAAGTGTACAAGTGCTTAGACAAGATGGGGATGACATTTAGTT
ATGTTTGTTTTGGTGCTTTGAAGTGGTGTTTGCATCTACTGTGCATTTTTCGGTTGTATTATTTTGGGTC
TGTGGTGTTTTAGTACAAAACTGATCTAAGGGAGCCTGCTTGATAAAGTGACTTGGATGTATGTATTGCC
AACAATTATGATAATATTGTTTCTATGATGATAAAAGGTGGAAAGTCGGTTTTTATTATTGTTTCTTACT
GCTAGCAACCAAAAAAAAACTAATGTGAAATGCACTGTGCATTGTAACACTGATACTTCTTAAAATGTTA
CTATGTCATTAGTGGGGCCAAATCTAAATCCTTTTTTAGTGTTCTTTGTTTCTGTCACTTCAAGTTGTTT
GCAGCTGAGACCCTTGGTTAATTTGGTTTTTGACTTTGATGATTGACTTGAGTTATTCTGGTTTAGAATA
TTGCTTTTGTGCTTGATGACTTGCAATTACTGCAGGAGATGGAGACAGAAAACACTGGCTGGATCACTCT
TTTTGAACCTTTCCTTTTCTTTGAAGCATACAAGAACTATCTGCAGATAGATATAACTGCTGAGAATGAT
GTTGACTTGAGGAACTGGAAAGGTTGGGTTGAATCTCGACTTCGTCTACTTACTCGGAAGATTGAGAGGG
ACACAGGTGGTATGCTTCAGTGCCATCCACACCCTGCAGAGTTTTCTGACACATCCAGATCATTCCATTA
CTGTTATTTCATGGGTTTACGGCGGAAAGAAGGCAGTGCTGCCCAGGAAGGTGAACAATTTGATATAAGG
TTAACTGTTGATGATTTTAAGAACACTGTATGGATGTATTCATCCTGGAAACGAGGAATGTGGATCCATG
TATGCCATATAAGACGCAAAAACATCCCAAATTTTGTCTTCCCTGGTGGAGTCCGGCCTCCCCAACCCAT
GAAAGTTGCTGGAGAACAAGGACAAGTTTCAAAACCAATGGGCTTTAACTCTCAGAAGAGAAAAAGGGAT
GAGATAGATGCTGGGAGTCACCCAAGAGAATCCACATCTTTAGTGGAGAATGTGGAGTCAGATTTGCAAG
GGGAAGTAAAACTGGAACAGGTTGAGGTTAATGTAGGGGACAGTTTAACCAAGGTAATATGTTCATCTGA
GAATTCTTCACACAATAGTATTGAGCTTGAAGGATATGCTAGATGCAGCCAACCCCTTGGGGCTGCATCT
TCTGCTAGTGGTTCCTTGAGTTTAGGAAGGGCGCTTGTTATTGAGACAACCTCTGAGCCACTTGTTCATC
AATGTTCCTCAAAAGAAGTTGGTGAGTCTCAAGTAGGGTTGGTTGATCAAGTCCAGAATTTTGATGTGGG
TAAAAGAGTCAATTGTGTGCAGTCCTCAACAGCAGAGCGAGGGATGGCAGCAGCAGCAGCAGGGCAAGGG
TTCAGTCCTTGCTCCAGTCTCTTTCAAAATGGGGGTTTAGAGGAGCTTGAGGATGCTGAGTTGACTGCTC
CATTCTACCATGGAAATCCTGGTGCATCAAGTACCCCACAGAAGCACCTTATCAGGTTAAGTGTGAATTC
TTTGGTGAAAGCAAGAGGCAAGGGCACTTGAGGGATGTACCTTAGCTGCAGTTGAAGGGATTACTTTAGC
TCGTGTAAAACCCTTGCTTATTGGTCTTGTCCAAGTTCGAATGCTTTGGAAAAGCAACTTATAGTAGCAG
TTAAATAGTCTTGCTTGGAGGGATTTGTATATTCAAGTTATTTGCAGTTGATAAATTAATATCAGGTTTC
TCCTGTTTATTTACTTTAAATTGTCGGTAATGAAAATAAAGGTGTGTTTGGCAGGAGTGGTCTTTAGATT
GATTATACTCATCTTGGAACAAATAATCCTTTAGACCTTGATTGTTTCTACTTGGAGTGCACAATCATGC
TTTGTTTTTGTTTTTTTTTTTTTTTTTCTGCTCCTAAATATTTGGTGGCACACATTGGTTGTGGTCCATT
GAGGTATTCGCTGACTGGCCTGCTTTATTATTTGGACAATGGCTTGACAATGTGTATGAAAGGCAAATTG
GCATGTGACAACTTGGAGTTATGGTACAGAGATTCAGCAATTCAATGCTAGTTTTGCGATAGATTTGTGC
TTATCAAGTCAGAAAAATTGAGCAAGGTAGCATTTTTTTCTGGTTGGTTGAGCCATAAAGGTTGAATGGG
TGCTGGCTCAAGGTTTCCAGAGCCCTTTGGTGTCCACCTGGAGAAAATTCTTGGCTGTATCTAAGTTGTT
TGATGGGTTTACAGTATGTTATTAGAATTGCATTTATTTATTTATAGTTGTTCAGATTATTCAGCAACAT
ATAAAATTCATCAGTTCTCTTTAAGGTCCTTATTTTTCGATGAAAAATATTCTGGTTTCTGTGGGATCAC
TGAATAGTCTGTGGCGTGAGCCAGCACAACACTGGAGGTGTATCAATTTCTTATGTTGTTTTGCAACATA
TGCAGCAATGAGTAGATTTAAGAGTCTACTAGAAATGCTAGAATAATTTGGTTGTACCTAATGTATTGCA
CACTTTTTCAATGCCCTAATTGAATTTTGTCTAAACAGGTACTAGAGTTGCTGTGTGAAACAAAGGGCAG
GCTTGACCAGGCCATTATCCTCCAAAGCTATATCAATATCCAAACTGCAGGAGTGGGGGGGTGGGGGGTG
GTGTGGGGTAGTTGAATGCATGAACCTGTCAATTCGAAGGGTGAAGGGTCTGGAATCTTGGCATCTTAGA
AGATCTAAAACCAGACAAATTTGAATCAATCAACAAAAATCTGTGTTTGCTTGTGCATGTGTCTTTGATC
CAATGGCAGCCACCAACAAAATCAGGCGCCAAGGAGCTACCACACCTGCCGTGTCCAAATTTTGGTGCCC
AAAGCATCATCTTGCTAATGTAGCAACAAAACAACCACACTATCACATGATCAGGGCCTGGCATGGTGAC
TTGTTTTAATCAAACTCTGTTGCATGGTACATGCTACATGTTGCCTGCCTTGTGTGCCTGATTTTTCTCC
TTTTTTTTTTTGGAGTTATATCACTGAAAACAAGCCCAGGTCCAGGTGGATGAACTAGTATGGGGTTGGG
GACCATCTTATCGTGAATTGGAGGCCTACCATCCTTCCTGTTCAAACTGCAGCTTCTTTATGATTCTTTT
TTGACTCTTACAATCTTGGGATTCACTTCTGACGTACTTTTTCAACTTTAAAGCCACCAAGGAACACTTC
TATGAGATCTATCTATCTTCTATCCGAAGGGGTTGGATGGGTTAGAAAGTAGTTTGGGATTATCACTTGT
CCTAGAAGGCTAGACCTAATGACAAGAGTAAGCATCTTTCGTCAAACACTTCTGGCCAAGAGTCTTGTGA
ATGCCTCGGCCCATCCTATACACTACCACTTGATGTGACTTTCTAAAATTTCTATTAGTTCTACAACTTT
CTACTCTTCCAATGCCCATCTACCTAACAGCTATCTACCTGATAGAATAACCCTGGTCCTCCTACTGGCC
CCAGCCACCTCTTCTTTCATTCTTCCTTGCTACTCTTCTTCTTTGTCATCATCCACACTGCAACTCACCA
GGGCAATTCTTTTCATCTAATTGGGACAGATTTTCCAGACTCTAGAGCTCTCTTTCAATAATTTCTAAAA
AGCTTTTGGAAAAAGAAAAAGAATAAAAAGATTAAAAAACTTCTTCATTGCTCTCCTCGTGGGTTGCAAT
AATTTTTCCCAGTAATTAAAATTTATTAATTCATAAATTGGGCTAATAATTAAGGGATGAGGGGGCGGGG
GTACACTTCGTTTTAGTGGGAGGACTTTGAATGAGATCGACCTGTTTCC
>LTCONS_00000527
AAGACTTTTTTTTTTTTTTTTTTTTGAAATTGGTGTATTAATCTCAAAATCCCACCGAACGCATCCCTGC
CAGAAATGACCATACTCAAATTCAACCTCAGTCAGCCAACCATTATCGACCACGCGTCGCTATACCTCCT
ACAGATCTCAAACGATTTCTTGGAAAGCCCTACGGATACTCCAATTGGAACACTTCCGGAATTCCACGGG
CTCCAGGCTTCTCTCAGGCTAGGGTTAGTTCTTCTTATCATGCTTATTTTTTCTACTTTTGATTTTATCG
TATGATTCATCTGCCATTCGTCCCGACAAATGTGTAGATTTTTTGTTTTATTTTATCAAAGAAAAAGCGT
GTTACTTTTTGCTTGACCAAATATTTTAATTTTTCCGGAAATTCAACCTCATGTTCTTTGAGTAATTTAA
TTTCCGGATCTGCACTATGGATTTTCATATTTATTTGGTAATACTGTTAAGTTGCTTTTGGATTTGTGGA
TTTGAAGGCGGAGAGTCCCATACTTGGATTTATGCCTTTATGAACCCCGGATTTGCCGCGGGATTTGAAA
CGGGTGGGCTAAATCAGTGTTTCAATTCTTTGAGATCGATTTTTGTTTCTAATTTGTGCACGATCCTTGG
TTCTGGATTTGGATCCAAAAAGTTTCAGTGCCTTAAGTTTCTTCGTTGATTTTTTTTCTTTGGGTGTTGG
AGCTGTCTTCTTCGTTTTTAACGGTTTGATTTCTCAAAGGGATCTCCCTTTTTTTCTGGAATTTGTCCAC
GTTGGGTTGTTGTATGGTTTGTATTCCCCGGATGCATGCAAGCTGTTTAATAAAATGGGTGTGAGAATCT
GATATATGTTCCTTTTGTTGAATTTATGTGAAAATATGTTTTTAATGCCTTGATGCTTTGTATTTATCGG
TTTCAAGTTTTCAGATCCAAGGCTCGAGAAGCAACCTAATGTTAACCCAAGATGCGATTTTGTTGACTCC
TGGCCTCCCCTTATAACATTTCCAAAAAATTGCCAACTTAATACTACTAACAAAGACTAAAATGAAAAAT
ATGGGGATTTGCTTATCCACTCTATTGGAGTTTCATGGCTTTTCATTTTGGATATGCAGTCTTTTTAGTT
TCTAAGTCAATTTTTGTAGATGGACACATTTTTCAATTGGTGAAATGTCATTATTTCTGTGAACAATACC
TTTATCTGGATTTATACTACTGGTAAGACTATTTTAGGCTTTGCAGTTATCTATTTATTCTCCAATAAGA
TATTCTACATCATGTTAGTACCTGTCTTTGCAAATTTTTGTAAATGCAGGCCTTTATTTATCTATATATT
TAGTTGAACTGCAGGATATCTAGACAGATTGTTGCTGCAAATAGGGACCAACCTTATTGAAATCAAATAT
CTGTTTGAAATACGTCAACATGAAGTTCTTGGAATACACTCCTTTGGATCGGTATTGTCAAACTGTAATA
GTTGAAATAGGAACTTGATAGATGATTTCTCTTCTCCAACATGTTCTAAACTGTGATTAATTATTTCCTC
AGTATAAATGATTTCTTAAGTCATGTAAATCTTGGGGAGCGAACCATTAAAGGATGCCTTGAGGCCTATT
CCTGCAAACATACGGGAACTGATAAAAAACTGTCTCTCAGTTTGGAGTATGAGGTAATTCAAATACATAC
AAATTTCTTGCAAATTAAGCGTATAGTTTGGGCTCCCTAACCTTTATTCAAATTTCTAAGATTGGGTGAG
CATATAAGTTCTCTTCATTTCTCTCTTTTGTTTAGTGTTTTTCTTATTTAACATTTATTTTTTTGCTTCG
CAATTCCTATCAAATTGCTGATTTGGAAACTTCATTCTTTCTGTCATGATTCTTTGTCCTCTCTGATAGC
ACTCATTTATGAAAATTTAATCATCTTATGTTAATAAAAAGGAAAAATAAGATTTAAAGGGGGAAAAAAT
GTATTATCTCTTATCTTTTAAATTATGCTATAAAAAAATCTATTATTCCTCGATTAAGTTTCCTTCATGT
TTGTGCTGCTGAATTCTTCCTGTGCCTCTTTTACTCTATTACATTTTGGGTGACCATCTTTTCATGCTTA
AGGAGGCAAGCCTCTAAAAATTTCATTACGAGACGTTCACCTTTTCATTTGTGATACTGCTACTAATTAC
TTTTTTTTTTTTTGGTTTCTGTCAGCATCTTATGCCATTTTAACAGTATATTATCTGCAATTTGTCTTTC
TCATTCCAGATTCTTGATTATCTTGGAAAATCTTCAGATACCGAATCTTCTTCACCGGCCGAATTTCTGT
GCAGCAGATCCAGGTGGTGAATATTGCCTTGGTAGATTTAGGAAATGTATGTTGTCTTCCATGTTTGTTT
AACCATATATATAATTTTTTTAATTCTTATTCCAGCCGAAAGACATTGGTATACCTGGTTCTTACCCTGT
ATCACATGTATCCAGATTATGACTTCAGGTATCTCTGTATCTTTATGTTGTATCAAACACATGATATTTC
ACAACAAGCTGAAAAGTAGGATTATGGGCAATGCCATTGTCAGCTTGTTGGGCGATATGGCAACCCACTA
TATAATCCTCTCTTAACAGCATTGGGAGTGTTGTCAAAAGGTTTGACAGACGGTTCGGAGAACTGTTGCT
CTAGGAGGAGCTGAGAGTTCAAGTCTCTCCATTTCCCAAAACTTTTTTCTCATTCACGTGGCTGGCTTGT
GTCCTGTTCCACTTTGAATATATGGCTACCCCATTTGCTTTCAACTGATGTATGATAGTTTTGTCGCTTT
ATTTCATTTTTATATATTACAATATTACCAATATCTTTGTCGTTCACCAGTGCGGTGAAAGCTCACCACT
TTTTCACAGAGGAAAGCTGGGACAGTTTTAAGCAGATATTTGATGCCTACATGTTTGAATCATCAAAGGT
ATTGCATATTCGTGTTTTGAAATTGGTAAATTAGAATTTTCTCCAGATGTGGATACATTAATGTGTACCT
ATGCTTATTATGGGACTATCAGAAAACAGGAGGATGTGGTTTTCTTGTCATTTCATTGTCTTTCTTTCCC
ATTTCTCGCATTACATATGTTCCAAGCTACCTGTTACAGCATGATTATCTGTTACTCCAGGTGGTACAGT
TCATGCGTATATCAACAGCAGCTACTTATTTAATTTAATTTGTTTCATCTTCTTTTTGAAATTATTGCAA
CTACCAATCCTAAAGCTGTTTTGTTGTTCTTCTCAAATTGAATGCTAAGTGTATCTTAACTATTGTATGC
TGGTTGGCTTACTTTTTGACTTCAAGAAAAGTCATTGCTGGGCAATTTTGCACGTGTGCTTCTATACATT
GAATGATACGTTGACTTATCATAAGCTTGAGTTTTTATGACCTTATGATCTGCTTCAATATGTCAGTACC
TATGATCATAACAATATCAGTTTGAAGTTTCTTCTCTCGCAATTGTAGGAATGGATTGAGGCAAATGGGG
TCTCCCTGCTGGAGAGCTTGTACAAGGCTCTGGATGAGGTGAACTTCAGAAAAATGATTCTAGTGGTGCG
AAGTAGTAAATTTGGAATATCAAGTTTGTACAAAGAAGAAGCTTTATGATATCTAATAATGCAGGTTGTA
AAACTAGCAGAATGTGACATATATAGTTACAATCCGGACTCTGATGCAGACCCATTTTTAGAGAGGGGAG
CCATGTGAGTTTTTGAAATTTCATCCCTCAAAACTGCTGACATATAACTTCAAATTATAACTTGGGTGTT
TCTGAATTTCTCAGATGGTCATTCAATTTCTTCTTCTATAATAGAAAGCTAAAACGTGTTGTGAGCTTCC
GATTCTGCTGTCTTAGGTGGGTTTAACATATTGAACTTTCTTTAATACCTGAATTTGCCCAACAAGTGCC
ACAATTTCCTTTTGGCTTCACAAAATTCTTTTTGTGGCAGTAACTTGATGGCTGAGGGATTTCTCATAGA
TGAGTTCTGTAACGAGGAAGATGGGGAAATATTTGATGATATGGACATGTGAGTACTGCCCTGAGTATGA
TGTTAATGTTGTCAACACCCCCTATATTCTAATGTGGTTAGTGCAGCTTTAAACCTTGTTGACCCTGCAA
GGACTAAGTGGTAGTTGTAGCTTCTCTCCTTCTGTGCATACAATTACTACACTCGTAGTTTAGAAGTCTC
TATTGTAAAAAATTTATTTCCATAGGATTCCCTGTGTATGTTATGAAAATATGAATGTAATTATGTCAGT
CAGACTGAAGTCTAGCTTGTGAAAATATCTAAGGTGAGTGATGCTTCTATGGCAAAGACATTGATTTTCT
TCTCTGTTTCCTTAAACATTACTGTTCATTTTTCTATTTTCCTTAATCGTTCATCACTTTGTACCAACTC
TTTCGTTGGTGAGGGCAACAAGGAGCAAAGGGGGTAGTTTTGTTTTGTTGAAATATGTAATTAGGGAGAT
TTGCTGAGCTGCAAAGCCGTTATGAGCAGTTCAAGACTCGACTTGATTTCATGGGTTAGAAATGGTAATC
CTGTTAAGCAGGGAACAGGACTTAAAAGGGCATTCCATACAGAAGCTGGCCGACTGAAGCATGAAGTCTT
TTTTTGGGTTGTAGATATCCGTGCTTAATATGTCAAAATTGCTGCTTATTTATCAAAGTTTATTACTTAA
TTATATAAGCTATGCGCTTACAATGACCGACTCTGGAAGTCTTCCATTTCTCCAAGTTTCAATGCCATGA
CCTTTCTTAGGTTCGGAGGAGCCGCATTGAGAAATTCCCTTGAGAATGGACACTCTGCTTGAGAGGCGTG
AGAAAAATTGCTTTTTTTTTTTTAAATTGTATGTGCAGGCTCAGTTAGTAGAGATGTGGATGTTTGTTGG
AATGTCGTGTTGTAGCCCCATGGGAACCATTTTGGGTTTTTATTTTTTTCTTAAAGGTTTGATACTATTC
AAGATAAATGTCTCGCTTTCACTTCCCCAGGGAATGAACAAAGGACTTTGCAGATATTTTGACTTATATT
TAGCTCCATTTTTTTTTAATCTGGGAATCCCCGCTGTTAATATTATTTTTATTTAGTTTGGTAGCTTGGT
TCATGAAAAGAGGAAATGAAGCATAAACTGTGCAAGTCCACATGCCTCTACTTGTTTTATCGTGTGTGAA
AATTGCAGAAGTGAAAGGTAGCGAAAATATCATCTGTTTACAGCTTTTGGTCTCAATTATTAATTCTAAT
GAGAGAAAAAATATATAAGGAAAAAGCTCTAAGGACAGGTTTCTACGACTTGAAGAATTAAACCCAAGGC
TTATAGGTGTGGTGGAACCAAATTTTCCAAGGGTACAGAGAATGCGCGGGGAAACTTCATATGCTGAGCT
AAAGGCTGATTAGGACAGATGGCATTTGCACGTAGCAGTTCACTGTTACAATTGATTGAGCCGACAGTGC
ATGTGGACTGAGTAAATCCCCAAGTTCTGAAAATTGGACCATACCGGATAGCTGGGACACTTGGAGTTGG
CTAGTGGCTACAAAACAATTGTCATTTTCACTACCACGTTGCGTTGGATTTCGCTTGAAACCATTTTGTT
GGTTGTTGGTGAGAATGTTTGATTCTGCCTTTGATTCAATTTTTCCAATCAACTGCCAATTTTAGTTTTA
AGGAAAAAGAAAAGAGTAAAAAAAATACATGAAAGGGTCCGCGACACCATGGCAATTAATAAAAAGGACA
GCTAAATTAAGCATCCGAATTACAAAAGCACCAGAAAGATTTGCCCGTCATTTTTCTTGTATGGCTAACC
ATTTCATAATGAATTCCTGACTTTGGAAACACACTCCATTACTTGGCTCCTGGAAGCAAGAAACTAAAAT
GATAACCAGGCACTACCAAAAGAAATATTTTGAGCAGAAAAAAACAACTTTCAAACGCATACCAGGGGAT
GATGTACGAAAAAAAAAGGAAAACAAAAAAAGGGAAGAGTTGGAATGAT
>LTCONS_00000529
AAGACTTTTTTTTTTTTTTTTTTTTGAAATTGGTGTATTAATCTCAAAATCCCACCGAACGCATCCCTGC
CAGAAATGACCATACTCAAATTCAACCTCAGTCAGCCAACCATTATCGACCACGCGTCGCTATACCTCCT
ACAGATCTCAAACGATTTCTTGGAAAGCCCTACGGATACTCCAATTGGAACACTTCCGGAATTCCACGGG
CTCCAGGCTTCTCTCAGGCTAGGGTTAGTTCTTCTTATCATGCTTATTTTTTCTACTTTTGATTTTATCG
TATGATTCATCTGCCATTCGTCCCGACAAATGTGTAGATTTTTTGTTTTATTTTATCAAAGAAAAAGCGT
GTTACTTTTTGCTTGACCAAATATTTTAATTTTTCCGGAAATTCAACCTCATGTTCTTTGAGTAATTTAA
TTTCCGGATCTGCACTATGGATTTTCATATTTATTTGGTAATACTGTTAAGTTGCTTTTGGATTTGTGGA
TTTGAAGGCGGAGAGTCCCATACTTGGATTTATGCCTTTATGAACCCCGGATTTGCCGCGGGATTTGAAA
CGGGTGGGCTAAATCAGTGTTTCAATTCTTTGAGATCGATTTTTGTTTCTAATTTGTGCACGATCCTTGG
TTCTGGATTTGGATCCAAAAAGTTTCAGTGCCTTAAGTTTCTTCGTTGATTTTTTTTCTTTGGGTGTTGG
AGCTGTCTTCTTCGTTTTTAACGGTTTGATTTCTCAAAGGGATCTCCCTTTTTTTCTGGAATTTGTCCAC
GTTGGGTTGTTGTATGGTTTGTATTCCCCGGATGCATGCAAGCTGTTTAATAAAATGGGTGTGAGAATCT
GATATATGTTCCTTTTGTTGAATTTATGTGAAAATATGTTTTTAATGCCTTGATGCTTTGTATTTATCGG
TTTCAAGTTTTCAGATCCAAGGCTCGAGAAGCAACCTAATGTTAACCCAAGATGCGATTTTGTTGACTCC
TGGCCTCCCCTTATAACATTTCCAAAAAATTGCCAACTTAATACTACTAACAAAGACTAAAATGAAAAAT
ATGGGGATTTGCTTATCCACTCTATTGGAGTTTCATGGCTTTTCATTTTGGATATGCAGTCTTTTTAGTT
TCTAAGTCAATTTTTGTAGATGGACACATTTTTCAATTGGTGAAATGTCATTATTTCTGTGAACAATACC
TTTATCTGGATTTATACTACTGGTAAGACTATTTTAGGCTTTGCAGTTATCTATTTATTCTCCAATAAGA
TATTCTACATCATGTTAGTACCTGTCTTTGCAAATTTTTGTAAATGCAGGCCTTTATTTATCTATATATT
TAGTTGAACTGCAGGATATCTAGACAGATTGTTGCTGCAAATAGGGACCAACCTTATTGAAATCAAATAT
CTGTTTGAAATACGTCAACATGAAGTTCTTGGAATACACTCCTTTGGATCGTATAAATGATTTCTTAAGT
CATGTAAATCTTGGGGAGCGAACCATTAAAGGATGCCTTGAGGCCTATTCCTGCAAACATACGGGAACTG
ATAAAAAACTGTCTCTCAGTTTGGAGTATGAGATTCTTGATTATCTTGGAAAATCTTCAGATACCGAATC
TTCTTCACCGGCCGAATTTCTGTGCAGCAGATCCAGCCGAAAGACATTGGTATACCTGGTTCTTACCCTG
TATCACATGTATCCAGATTATGACTTCAGGTATCTCTGTATCTTTATGTTGTATCAAACACATGATATTT
CACAACAAGCTGAAAAGTAGGATTATGGGCAATGCCATTGTCAGCTTGTTGGGCGATATGGCAACCCACT
ATATAATCCTCTCTTAACAGCATTGGGAGTGTTGTCAAAAGGTTTGACAGACGGTTCGGAGAACTGTTGC
TCTAGGAGGAGCTGAGAGTTCAAGTCTCTCCATTTCCCAAAACTTTTTTCTCATTCACGTGGCTGGCTTG
TGTCCTGTTCCACTTTGAATATATGGCTACCCCATTTGCTTTCAACTGATGTATGATAGTTTTGTCGCTT
TATTTCATTTTTATATATTACAATATTACCAATATCTTTGTCGTTCACCAGTGCGGTGAAAGCTCACCAC
TTTTTCACAGAGGAAAGCTGGGACAGTTTTAAGCAGATATTTGATGCCTACATGTTTGAATCATCAAAGG
TATTGCATATTCGTGTTTTGAAATTGGTAAATTAGAATTTTCTCCAGATGTGGATACATTAATGTGTACC
TATGCTTATTATGGGACTATCAGAAAACAGGAGGATGTGGTTTTCTTGTCATTTCATTGTCTTTCTTTCC
CATTTCTCGCATTACATATGTTCCAAGCTACCTGTTACAGCATGATTATCTGTTACTCCAGGTGGTACAG
TTCATGCGTATATCAACAGCAGCTACTTATTTAATTTAATTTGTTTCATCTTCTTTTTGAAATTATTGCA
ACTACCAATCCTAAAGCTGTTTTGTTGTTCTTCTCAAATTGAATGCTAAGTGTATCTTAACTATTGTATG
CTGGTTGGCTTACTTTTTGACTTCAAGAAAAGTCATTGCTGGGCAATTTTGCACGTGTGCTTCTATACAT
TGAATGATACGTTGACTTATCATAAGCTTGAGTTTTTATGACCTTATGATCTGCTTCAATATGTCAGTAC
CTATGATCATAACAATATCAGTTTGAAGTTTCTTCTCTCGCAATTGTAGGAATGGATTGAGGCAAATGGG
GTCTCCCTGCTGGAGAGCTTGTACAAGGCTCTGGATGAGGTTGTAAAACTAGCAGAATGTGACATATATA
GTTACAATCCGGACTCTGATGCAGACCCATTTTTAGAGAGGGGAGCCATATGGTCATTCAATTTCTTCTT
CTATAATAGAAAGCTAAAACGTGTTGTGAGCTTCCGATTCTGCTGTCTTAGGTGGGTTTAACATATTGAA
CTTTCTTTAATACCTGAATTTGCCCAACAAGTGCCACAATTTCCTTTTGGCTTCACAAAATTCTTTTTGT
GGCAGTAACTTGATGGCTGAGGGATTTCTCATAGATGAGTTCTGTAACGAGGAAGATGGGGAAATATTTG
ATGATATGGACATGTGAGTACTGCCCTGAGTATGATGTTAATGTTGTCAACACCCCCTATATTCTAATGT
GGTTAGTGCAGCTTTAAACCTTGTTGACCCTGCAAGGACTAAGTGGTAGTTGTAGCTTCTCTCCTTCTGT
GCATACAATTACTACACTCGTAGTTTAGAAGTCTCTATTGTAAAAAATTTATTTCCATAGGATTCCCTGT
GTATGTTATGAAAATATGAATGTAATTATGTCAGTCAGACTGAAGTCTAGCTTGTGAAAATATCTAAGGT
GAGTGATGCTTCTATGGCAAAGACATTGATTTTCTTCTCTGTTTCCTTAAACATTACTGTTCATTTTTCT
ATTTTCCTTAATCGTTCATCACTTTGTACCAACTCTTTCGTTGGTGAGGGCAACAAGGAGCAAAGGGGGT
AGTTTTGTTTTGTTGAAATATGTAATTAGGGAGATTTGCTGAGCTGCAAAGCCGTTATGAGCAGTTCAAG
ACTCGACTTGATTTCATGGGTTAGAAATGGTAATCCTGTTAAGCAGGGAACAGGACTTAAAAGGGCATTC
CATACAGAAGCTGGCCGACTGAAGCATGAAGTCTTTTTTTGGGTTGTAGATATCCGTGCTTAATATGTCA
AAATTGCTGCTTATTTATCAAAGTTTATTACTTAATTATATAAGCTATGCGCTTACAATGACCGACTCTG
GAAGTCTTCCATTTCTCCAAGTTTCAATGCCATGACCTTTCTTAGGTTCGGAGGAGCCGCATTGAGAAAT
TCCCTTGAGAATGGACACTCTGCTTGAGAGGCGTGAGAAAAATTGCTTTTTTTTTTTTAAATTGTATGTG
CAGGCTCAGTTAGTAGAGATGTGGATGTTTGTTGGAATGTCGTGTTGTAGCCCCATGGGAACCATTTTGG
GTTTTTATTTTTTTCTTAAAGGTTTGATACTATTCAAGATAAATGTCTCGCTTTCACTTCCCCAGGGAAT
GAACAAAGGACTTTGCAGATATTTTGACTTATATTTAGCTCCATTTTTTTTTAATCTGGGAATCCCCGCT
GTTAATATTATTTTTATTTAGTTTGGTAGCTTGGTTCATGAAAAGAGGAAATGAAGCATAAACTGTGCAA
GTCCACATGCCTCTACTTGTTTTATCGTGTGTGAAAATTGCAGAAGTGAAAGGTAGCGAAAATATCATCT
GTTTACAGCTTTTGGTCTCAATTATTAATTCTAATGAGAGAAAAAATATATAAGGAAAAAGCTCTAAGGA
CAGGTTTCTACGACTTGAAGAATTAAACCCAAGGCTTATAGGTGTGGTGGAACCAAATTTTCCAAGGGTA
CAGAGAATGCGCGGGGAAACTTCATATGCTGAGCTAAAGGCTGATTAGGACAGATGGCATTTGCACGTAG
CAGTTCACTGTTACAATTGATTGAGCCGACAGTGCATGTGGACTGAGTAAATCCCCAAGTTCTGAAAATT
GGACCATACCGGATAGCTGGGACACTTGGAGTTGGCTAGTGGCTACAAAACAATTGTCATTTTCACTACC
ACGTTGCGTTGGATTTCGCTTGAAACCATTTTGTTGGTTGTTGGTGAGAATGTTTGATTCTGCCTTTGAT
TCAATTTTTCCAATCAACTGCCAATTTTAGTTTTAAGGAAAAAGAAAAGAGTAAAAAAAATACATGAAAG
GGTCCGCGACACCATGGCAATTAATAAAAAGGACAGCTAAATTAAGCATCCGAATTACAAAAGCACCAGA
AAGATTTGCCCGTCATTTTTCTTGTATGGCTAACCATTTCATAATGAATTCCTGACTTTGGAAACACACT
CCATTACTTGGCTCCTGGAAGCAAGAAACTAAAATGATAACCAGGCACTACCAAAAGAAATATTTTGAGC
AGAAAAAAACAACTTTCAAACGCATACCAGGGGATGATGTACGAAAAAAAAAGGAAAACAAAAAAAGGGA
AGAGTTGGAATGAT
>LTCONS_00000545
TATCCTCATTCCTCATTCGCAGGACCCAATCTCAGCCCACAATATGGCACTTCGTCTCACGCCTCCCTTT
CCATCTTTCACCGGTCGAAATCTGGTCATCGGAAAATCGCAGCCGCTGGTTAAACTAAAAATCTCCTGCT
CTTATCATTCCAACGAGGTCACTTCACTCGACACTCTTTAACTCCCACTTTTTCTTGGTTTCCGTTTACA
AATAATGAAAAAATTGGTGGTGTGATTGTGAGAAGTATTGGGCGCTGATTTTTCCGGGGTGGTGATATAG
TGCAAGAAGGAGTAGACGAGCGTGATGATAGTGCCGACAGGTGTAGGTACCACCATCGGTGGATTCGCCG
GCGACGCTTAGCCAGTTGCTCGTGCACTCGCCTCCGTCGTTGATTGCCTCATTTCGCACCCTAACGTTAT
GCTCTTGATCGATTTGCAGAAGGCTTATGGGCATTGCAGCTAGTTCACCAAAATAGAGTGGGGTTGGTTC
TTGATGCTGCAATAGAGGGGGAGCTTCGACTTTGCCATTTGCAAGTGGCTGATGCGACAAGAGCTTCCCT
TGGATTGCCTGTTTTGGAATATATTGTCACTGACACTCCTTTACTGGTATGCGTCCCTATCAGCTAGCAG
ATTAAAGACTAATGGAGCCAAATATCAACATACTGCTAATTGCCCATATCTTAAGTGGAGCTAAAGTAAA
AGATGCATGTTCCAGACAGATTACATAACATGTTTCATGTGCTGCAGACCTTTCCCTTTGCAAGACATGT
TTTATGTGCTGCAGGCCTTTCTCTTTGATGACTAACTGCACTTCTTGTGAGATGCTTATTGATGACATGG
GCATGATGCATTAGACCAAGGGTCATACACTTGGTGATTGATGAGTCAACATTATTTGTATTGTCTAATT
ATGATCTCTCTTCATGAGAACTGATGGACTTTTACAAAGTTTGTAGCAATGAAAACATTCCCCCTGCAAT
TCAGTAACTTTAGTATCAAAGTTTGTTTATTAATGGATTATCTCACATGTCATGTCATGGTTGGATAGCG
AATTGCTGCTCAACGGTTGTTCTCATTTTCTCTGTTCTTGGCCGAATGTTGTCATTGCATTTAAGTAGTT
TGATTTTCATGAATGCAGAGTTCCACTACCAAGGTAATCGTGAGCTGTTCATATCTATAACCTGTTTTAT
AGGTGGAGAAATGGGTTGATCCAAAGAGCGGGCAATCAACAGGGAGAGTTAAGCATCCTGATTCACTACC
GAGAGCTGTGCAGACTTTAGTTAACCGAACAAAGGTAAATGCTGTTGCAGTGGTGGGATGCTTTCTGATG
AAGATGTTGAAGACATGGATGATTATCGACAAGGGATGGGTATAGATGATTTGGCAGGAGTGGAGGCAGT
TATAAGCCATCTGGTGGTGAAGGAATTCCAGATCCCTTGTGCACATGCACCTGCACTATCTCCCTTTCCT
TTGAGCCTATCACTGTGTCCAAAATCAGCTGCCGAGGAGGTGAGTAATATCTTTTGAGGGCACAAAGAAC
TTATAGCTACATGAGAAGTGGTTTTTGTGGTTATAGAAAGGGACAGTAGGTATCTTTGTGTGAGTTTGCA
TGTGTGCACACCAGTGTTCATTTGTATAAACTGATGGGTGGGTAGGTAGGTGCATGTTTTCACCTATAGG
GTGGATGTTGTTGTTTGTCTTTGCATTAGGACTAAATTCCATTGATTATCATTTGGACACTTCAGGCCAA
TGGTGTCACTATGGAAAGTTGAATATTATATTCCTTACTGGGAACCTGATAGAAAGGTTTAATATGGTGA
TGGGGTTCCATAAAGATAATGTGGCTTATTTCATTAGGAAAACACTATTAATTATAAAGTCACTAAGCTA
ATAGTTCAAAAAGGTCGTCACTTCATGAAGGAGGAGATGAGAGATAAACTAGTATATTAACATTATTAAC
TATAAAGAAAAAATAATAATAATACAACATTTGATGCCTATTGATATAAAATTTGTGGCATTCACTACCA
CTAGGATCAAGAATATTCACCAAGCTTATGATGTTCACTTTATTTATGATATGATATAGTTGGCCACGTT
GATGTTATTAATAATTGTCCATTTATTATATCTGACCACTTAGGAGAGATTATAATAATGTCTTCGCCAC
ACGCCCCACTAGATTATATCATTAGGTTTAGTGGTTGACACTTAGGAGATCCACAAACATCTCTACACTT
ACCTTCCACTGCATCTGACCATGAAAGCATCGACATTTATAATTTGGGCACCATACTCAAAAAGCTCTTC
ATTAATACTAATAGAAACAGTCCTAAAAGTATACAAAGGAATATATGTGACAGGAGAAAGGGAGCCAGAG
AGACCAGCCCACCATGCCTAGACTCGACTCTTTATACTGGGTAGGTGATGCCATTTAGCAGTAAGGGGAA
CCATATCTTTCTACCCTTGAAGCCCTATCCACAGTAGATGGGTCCATCTACTCAAAAAAAGTTTCAATTG
TACAATATGGCCGTATGGGATTCCTGCTGTCAAATCCAATTTTGATTTCTTTGAAGTACTTCATGAAATG
ATGAAAGGAAACAGAAAAATGGGGGGGAAACACAAGAAAAGCCAGTGCCAAGTCTCTCCTTAAAAGGAAA
GAGGTCTGAAATTTCAAGGGGCCATTAGATACAACTAAGTGGCAAACAGCAACTTAGATTGGGTGTCTTT
GCCTAACCCAATACTCGATACTCAATAGCCCTGCCATATCTGCTGCTTCCATTGAGTGACTTTTTCAACC
TTCAATCCATTAGAATGACTATTTCCTACTCTTAATCTTACAAATTTTTTATTGATGATGAAAAAATCAA
ACTAGGGTCCCAATCAGTGAGTAGTGGGAAGACTTTTCATACTGATGTGATTGATCCCTTTACCATACAT
TTTTCTTTGTCTTGGAATCTTGTGGACGGTAGATGGCCCGAAAGCTAATCGCAGGGAAGAAAAAATGATA
AGAATTTGGGAAGAATCCAAATTTATGGTCCCATTTGTACATAATTTCTAACCATGCATTAAAGGCCAAT
GACCCTTCTCTTCATTGACTCCATGCCAAAATACAAGGAATATAAACATCCACCTCATTGTAGCTACACA
AGAAGTAAAAATTCTAGACATGAAAATGATTTTATGGCTTTTGTATTTGACCAATTAATTTAGTTTATAA
ATAGACAAATGTTAGGGGATATTTTTCATCATGCAAATTAACAAAAAAAAAAAAAATCTCATTATATATT
TATAGTCCGACAATAATTTTAGAAAACGTTTTTAATTTTTTTAAAAAAAGTTTACATGTTTAGCAAATTT
AAAAAAAACACTTTCAAAAATCTAAAAAATTACTTATAATATTTTTTAAATAAATAATTTATAGGTGTTT
CTCTTAAAAAATACTTTTAAAAGAAAACATATCTATTAAAAACAATTCAAATAAAAATATTATTGAAGGC
A
>LTCONS_00000546
TTCGCAGGACCCAATCTCAGCCCACAATATGGCACTTCGTCTCACGCCTCCCTTTCCATCTTTCACCGGT
CGAAATCTGGTCATCGGAAAATCGCAGCCGCTGGTTAAACTAAAAATCTCCTGCTCTTATCATTCCAACG
AGGTCACTTCACTCGACACTCTTTAACTCCCACTTTTTCTTGGTTTCCGTTTACAAATAATGAAAAAATT
GGTGGTGTGATTGTGAGAAGTATTGGGCGCTGATTTTTCCGGGGTGGTGATATAGTGCAAGAAGGAGTAG
ACGAGCGTGATGATAGTGCCGACAGGTGTAGGTACCACCATCGGTGGATTCGCCGGCGACGCTTAGCCAG
TTGCTCGTGCACTCGCCTCCGTCGTTGATTGCCTCATTTCGCACCCTAACGTACGTCTCTCTCTCTTACC
CTAACTCAAAAAGGGTGTTTTGGTCATTTACCGTTAATAGTTAGATTCCATCTCCACAGGTATTACTGTT
GTTCCCTTGCATCTTGAGTTGCATTGGGTTATTTTTAATAAATAAGTTTAACTACGAAATTATGCTGCGT
TTATGTATGAATTAATCAAGGATTAACAGTTATGAAGTACTGTGGCCCGGGGTTGAATCTTAATGGATGA
GGGCCGGCCCAATAATTGAAGGGGCCAAGAAAATCGAGCCTGGACAAACGTAATGATCGGGCCCGTCCAA
ATAAGTGGGCAATAGGACGGGTTAGTCCTGTGCCCATGGCTATCGCCTACCGTGGGATGGAAAATGCGAA
AACTTTCTGCTTGGACTTATTTTTTAAAAGTCTAAAACATATACCTTAGCTATGGTCTATGGAGGACAGT
GCAGCCTATGCTTAAGCATCTATCTCTGCAACTTTAGGTGCTTAATGCAGCAATGCTTTGTTGGCCCGTG
CCAAATGTGCTATATGTTGTAGGTTATGCTCTTGATCGATTTGCAGAAGGCTTATGGGCATTGCAGCTAG
TTCACCAAAATAGAGTGGGGTTGGTTCTTGATGCTGCAATAGAGGGGGAGCTTCGACTTTGCCATTTGCA
AGTGGCTGATGCGACAAGAGCTTCCCTTGGATTGCCTGTTTTGGAATATATTGTCACTGACACTCCTTTA
CTGGTGGAGAAATGGGTTGATCCAAAGAGCGGGCAATCAACAGGGAGAGTTAAGCATCCTGATTCACTAC
CGAGAGCTGTGCAGACTTTAGTTAACCGAACAAAGGTAAATGCTGTTGCAGTGGTGGGATGCTTTCTGAT
GAAGATGTTGAAGACATGGATGATTATCGACAAGGGATGGGTATAGATGATTTGGCAGGAGTGGAGGCAG
TTATAAGCCATCTGGTGGTGAAGGAATTCCAGATCCCTTGTGCACATGCACCTGCACTATCTCCCTTTCC
TTTGAGCCTATCACTGTGTCCAAAATCAGCTGCCGAGGAGGTGAGTAATATCTTTTGAGGGCACAAAGAA
CTTATAGCTACATGAGAAGTGGTTTTTGTGGTTATAGAAAGGGACAGTAGGTATCTTTGTGTGAGTTTGC
ATGTGTGCACACCAGTGTTCATTTGTATAAACTGATGGGTGGGTAGGTAGGTGCATGTTTTCACCTATAG
GGTGGATGTTGTTGTTTGTCTTTGCATTAGGACTAAATTCCATTGATTATCATTTGGACACTTCAGGCCA
ATGGTGTCACTATGGAAAGTTGAATATTATATTCCTTACTGGGAACCTGATAGAAAGGTTTAATATGGTG
ATGGGGTTCCATAAAGATAATGTGGCTTATTTCATTAGGAAAACACTATTAATTATAAAGTCACTAAGCT
AATAGTTCAAAAAGGTCGTCACTTCATGAAGGAGGAGATGAGAGATAAACTAGTATATTAACATTATTAA
CTATAAAGAAAAAATAATAATAATACAACATTTGATGCCTATTGATATAAAATTTGTGGCATTCACTACC
ACTAGGATCAAGAATATTCACCAAGCTTATGATGTTCACTTTATTTATGATATGATATAGTTGGCCACGT
TGATGTTATTAATAATTGTCCATTTATTATATCTGACCACTTAGGAGAGATTATAATAATGTCTTCGCCA
CACGCCCCACTAGATTATATCATTAGGTTTAGTGGTTGACACTTAGGAGATCCACAAACATCTCTACACT
TACCTTCCACTGCATCTGACCATGAAAGCATCGACATTTATAATTTGGGCACCATACTCAAAAAGCTCTT
CATTAATACTAATAGAAACAGTCCTAAAAGTATACAAAGGAATATATGTGACAGGAGAAAGGGAGCCAGA
GAGACCAGCCCACCATGCCTAGACTCGACTCTTTATACTGGGTAGGTGATGCCATTTAGCAGTAAGGGGA
ACCATATCTTTCTACCCTTGAAGCCCTATCCACAGTAGATGGGTCCATCTACTCAAAAAAAGTTTCAATT
GTACAATATGGCCGTATGGGATTCCTGCTGTCAAATCCAATTTTGATTTCTTTGAAGTACTTCATGAAAT
GATGAAAGGAAACAGAAAAATGGGGGGGAAACACAAGAAAAGCCAGTGCCAAGTCTCTCCTTAAAAGGAA
AGAGGTCTGAAATTTCAAGGGGCCATTAGATACAACTAAGTGGCAAACAGCAACTTAGATTGGGTGTCTT
TGCCTAACCCAATACTCGATACTCAATAGCCCTGCCATATCTGCTGCTTCCATTGAGTGACTTTTTCAAC
CTTCAATCCATTAGAATGACTATTTCCTACTCTTAATCTTACAAATTTTTTATTGATGATGAAAAAATCA
AACTAGGGTCCCAATCAGTGAGTAGTGGGAAGACTTTTCATACTGATGTGATTGATCCCTTTACCATACA
TTTTTCTTTGTCTTGGAATCTTGTGGACGGTAGATGGCCCGAAAGCTAATCGCAGGGAAGAAAAAATGAT
AAGAATTTGGGAAGAATCCAAATTTATGGTCCCATTTGTACATAATTTCTAACCATGCATTAAAGGCCAA
TGACCCTTCTCTTCATTGACTCCATGCCAAAATACAAGGAATATAAACATCCACCTCATTGTAGCTACAC
AAGAAGTAAAAATTCTAGACATGAAAATGATTTTATGGCTTTTGTATTTGACCAATTAATTTAGTTTATA
AATAGACAAATGTTAGGGGATATTTTTCATCATGCAAATTAACAAAAAAAAAAAAAATCTCATTATATAT
TTATAGTCCGACAATAATTTTAGAAAACGTTTTTAATTTTTTTAAAAAAAGTTTACATGTTTAGCAAATT
TAAAAAAAACACTTTCAAAAATCTAAAAAATTACTTATAATATTTTTTAAATAAATAATTTATAGGTGTT
TCTCTTAAAAAATACTTTTAAAAGAAAACATATCTATTAAAAACAATTCAAATAAAAATATTATTGAAGG
CA
>LTCONS_00002618
CACTCATCAAGAAGCCCTTTTCTGAAGTTGCCCTCAGACGAGAAAATCCCTAAAAGGGCCCTATTTTCGT
CTGCCACTCTCAATCCTCGCAGGTACTAATCTAATCATGTTATTATTTTTCTTTTTTGCAACCCCCGTTT
GATTCCCGAGAAAATCCATCCCCCATGCGATTTCCGGGAAAATTCATCTTCGTTTGATTTCCGAGAAAAT
CCATGCAAAACCCCCAGGGAAAACCAAAAAAATTGCTTTTTTTTTTTTGGCTGCCTGTGTTTTCTGGATC
TGTTCTAGGGGTCTCTTTGCTTTTGTGCCTTTGGATTTAAATTTCACGAACCCTAAATCCACGATTTTTG
AGCCAGGCTGAAAAACACAACCTTTGCCTGCAAATCATGATCAGATAACCAAATAGCATCTTATTTTATT
TTTTATTTTTTAAAAATGAACAGATTTTGTATCCTGTGCGCGGGCTGGACTGGTAGGAAATATCGGAAAT
ACCGATAAATACCGAAATATCGGCGATATTTTCGAAAAATTACCGCGAATATTGCGTCGGAGCCGGCGAA
TCCATGTGCCCATTTGCACTGGAAGAATGTTCATCAAACTCAAAAGTTTATGCGCTAAACTCGATTTATT
AACATAAAGACAAATTCATCTTTATGTCGGCTGCTTTAGAATAATATTTGATACTCAATTCTAATTAATT
TTTCTAATTTTTAATTATATTATAAAAATCTATTTTCAAAAATTGTTTCAAACATACCCATATTTTCTTA
TTTTTGGATATTAAAATTATTAAGATTTTTAGTCACTATCATCAACCATTC
>LTCONS_00002649
CTGACAGCAAAAGTCCATGTCACGTTGACGGTTAGAAGCAATTGGTGGTCTGCGAGAGAGACTGCAGAGG
AAGGCAACTTTACTATTGCCAACGCTACGCGGAATATCCTGTCTTCCAGGAAGATTCGTGGCTCTAATGC
GAATCTTCCTTCCCCCAAATTCTCCCACACCTGAGTCCTCAGCCTTTTATACTCTCCCTCTGCTCCCATC
TTCTTGTTTATTTTCGCCAACCTCACTTCGATTCTTTTGCCAGTACTTGAGCATCACTTCTGCTTGGTGC
TGGCACACTTCCACCAATTGGTTCATGCAATTTCTTGCTGCAAGTCAATCTAATTCAACTTACTATAAAA
TAGCTTATGAGTCACCAGAGCAAATCAAATCCTAGTAGAGCTCTAGATGGTGTACATGGAGTGCGTGTGG
TGCCTCATTCACCATTTGCACTGGAGGAGATTACTAAACCTGGGGACTTTGATCGATCAACTTGTGAAAG
ATCATCTATTGAAGCTAATCAGCGGCTATTAATGCAAGTATGGCAGCAAAGACCAGCATGTCTGAGACCC
GTTCGATGTTGTCTTAATGGCGATGAGAGTCTTGGGGAAACAGTTGCTAATGTTCTTACTTCACTTCCCT
TTATTGCTCTTGGAATTCAAGCCCCAAGGAAGAATCTTAACTGCAAGTTGTATGCTAATTCATTAATTGG
AGTTGGGATTGCCTCAGGTTTATACCACTCTTCAAGAGGAAAACTGAGGAAGTATTTGAGGTGGGCTGAC
TATACAATGATAGCCACAGCAACAGTTGTAAGTTAGAACTTGTTCAAAATTTTAAGTAACAGATGCAGAA
GGTTATTTTTGTATGTTGAAACTTTGTCATATATAATGAATTTGATAATACATGACATATTAGAATCATA
ATTTGTCAGTGTTAAACAACACAAATAAATTAGTCCCGACTAAATTTTTCTTTACATAGAATTAATTTTG
TCTCATTCTCTTTACGGACTGAATATTTAGCTTCAACTTGTTGTTAGATGATGCCAAATTGCTTTTTCCA
ATTTGATATATTTGTGAAGAAGTGATGGATGTGCTACCATGCTGTGTCCTGGAATAATTGTTTGGTGTGC
AGAAAATAATTTATTGATTAATATTTTGTACAAGGGAGACAAGCTTTCCATTTTTGTGTGTGCTTGGTGG
GAGTACTTATGTCATTCTATTTGCAGGTAGTTGAGTGTGAATACTCATTGGAGTTTGGAACTTTGTGGTC
ATTTAGATCAATTTAATTAAGCTTGTCCTAATTATTTGTGTTGTCTGTCTGAATTTTATATTTTCCTTTT
GCTTTCTCTAAGACCTTAATTTTTAGCTAAAACCTAGGTGAGCAACTTTATTTTTTACCTTGATTCCAAT
TGGGCACTGACTGTCACAATTACATGCACAATAAATAATTAGTTATAAAAGAGAGTGTCATTTTCAAGGC
ACTCCGATCAAACAAATTCTAAAAATTCTTTTTAATTAATTCTTTCTTTGCCTATCAAGAAGTTTTTCTA
AAATATTGTACTATAGAAAAGTTTTCTACATGTTTCATAGGTTTACAGATCTTCCTTCCTAAATCTTAGT
TCCACTGTTTGACTTTTGCTCCAAGATCTTCTTGTTGCTCAATTGGACATGTAACCCAAAATTGGAATCT
TTTGGCAGTGTCTATCAAGAGCTATCAGAAATGAGAATCCAAAGTTGTTGATGGCAGCATCGGCCTTTTT
TCTGCCTATCCAGCCTCTGATGGTTTCAGCCGTTCATACTGGGATGATGGAGGTAACCATCTGCCTTTTG
ACCTAATATTTTTAAGGAAATTGAAATTCAATTGGCCTTTTAAGCCTACTTTTTTTTGGTGATTTAAGAA
ACCATACATACTGCAGTGGAAATTCACTCTGTACATTCCTCTTTTGATGATTTGATGGTTGTTAATTGTT
TCCATCCACCATATAATGACCAAGTATGTCATTCCTTTTGTACTATGTGAGCTAATGAGCACTGTTGGGT
GATGTTCTCCAGTATTTGGATAGATAATGCATTGATGCCTGAAATTTGGAATATCATTCTGCTGGCACAA
CAACTGCTTTTGCTGTGCATATCTGTATTTCCAGACAGTAGCTATGTATATATAATTTCATCATTTTGTT
GGTCCTTTTGGTGGGGACATCTGCTATTTTACCAATGCAATTGAATTCATGTTTACTTGACTAGTTTATG
AGTCATTGTCATTGACTGTAATCTGTGATCACTGACAATCTATTCATCACATGGTTACAGTTATATCACT
ATGAAGTATTAACATTTTATCTTCAAAGCTATTGAAATGTCTGTGTTTGCTGCTAATGATGAGGGTTGCA
AATAGAAGCTTGACAAATGGAATACACACCTTTATCCATATCAAGCACCTCTCACTTGCAGCTATTCTAT
TCACTTAGTTTGCTGTCCCGATGACAAATTAAGTTAGCAATGTTGTCCAGAGTGATCTTGTCCTCAAAAT
TTGGGGTCATGATGTTCTCTTGCTGGAATGACTTCTCATTCTATATATTCCTTCCAGGTCGCATTTGCAA
AAAGAGCATTAGATGATCCAGACCTGAGGATGGTCCACAATGTCCATAAGATGTCATCACTGTTGGGGGG
TGCTCTTTTCATTGCTGATGACGTCTTTCCCAGAACTCCATTCATTCATGCCGCTTGGCATCTCGCTGCG
GCTGTTGGTGTAGGAACCTGTAATAAACTACTTGAATAGTGCAAATATTCAAGTCGATTGTGCATTTAAT
TGATTTTTCTCAAGGACCTGCAGCCTTCATTCAAAAGACCAACATGGCTATGGTACCCAGATAAACAAAT
ACAGAGGCTTGGAATCTTGGATCGGCTTACTTCAGTTCAAAGATCTGAATATTGGGTTTCCTGGGATATT
TTTCTACAGCAAAAATGTAATGCCCTTGTTGTCCAAAATATTGTATAAATTGGAGATGGGCCATTTTTTT
TTTGTATACCAGTGGCAACATTCATTAACTGGAGTCTGAAGGAGCAATAGTAACGGGATAAATTTTCCAT
TGGGTATAAAATTAGGCTTTCTTAATTACCCCTGCAACTATCCTTCTGTGCTACCTGATGAAACAAAAGC
GAGGGTATCACAAAGCCCAATGACAACAGTCTCCTTTGACCATGCACGAGGAGACCTTATTGAGCATATA
CAATTCCATCTACATTTTTTTTTTTTTTTTTTGCTGCTCTTTGAAATGAGCAGTCCATCATTGCAGTACA
CCAGCTCTTGGAATCCTATACTTGCTTTTTATTTTTAAATTCATTTTACTTCACTGCAATCAGATATCAA
TCCTTTTATACTAGTTTGAATTGCTTGGATTTTTATGTGGAAAAGATCTAAACTGACTGAAATTCTCGAA
TGTTGAAAAATTTAATCTGCCCCAAAACTCAGAAGAGTAAACATTGTTAGCACATGGACAAAGTTGAGCA
GAACTTCTCGACTCAGATGCAGAATCCTTGAAACTGTCTAGTTTGAAAGAACTGCCAGCTTTGAAGTAAG
AAGTAAGATGAATTTAACAACATTCCAAAGTCTAGAAATCAAAATCATTATGCCTCTAATGCAGAAACAG
ACCTCCTCTGGAATCACAATTCTCAGCTCCTACATCTGGTGGCAGGTGCTTCATGTATCTTGTCAATCTT
GTTGTGTATTCAAACACAGATAAATAAAACAATAATCTTCAGGGCTTCCATTTTCCATAGTTCAATTGTT
TGAGGCATGAGACTTGAACCTGAAAACAATGCATCAGATGGGAGAATCTACCTGGCATGCATGGGCCAGT
CTGGCCACAGTTTCAGGGCATGTACTGGCCACAGCTTGCTTCATAGCAGTAAACATGTACTCAATTTGCC
AGTAGTCTGAACATGGCATTGCACTTTTGAATTTATTTCAGACAAAAAATAACAATGTCATGCTCATTTC
TTTTCCCCCTTTTTTTTTTTGGGCAAACATATCAACACCTCCAGTAAAAATAGAAGCAGAAATTAATAGT
GATATTTGTCACTGCCATTATCACTCATGTCTTTTTTAGGTTTTCTTTTATATTCTCCCCTACCCAAAAA
GAAAAGTATGCCTGCTTGTCTGATAAATAATTTTCCACCCATCTGTACTGAAAGCTCATCACCATATACA
GACTGTCCTGGATTCCCCCGGGATACCTTAGGCCATAGACACTTAACTATGAAGAGATGGATCAAAACTC
ATGACCTCTGAAAGTTGAAGTCTTGCAGCTGATATATGTGGATATATTAGTAACCACAACAGATTGTTAT
AAGTAGAGATTATGATCTATGATGTCTAGATTCGCTATATGTTCCGTGCATGGGGTTGCCGACAGCAGTA
GCAAGAAAGAGTAGGCATATGGAACCAAAAATATTATCGTCCCTCAATAATTTTGAATATGAGTAAAGCA
AGGCATGCATAATTCAGCC
>LTCONS_00002651
TACTGACAGCAAAAGTCCATGTCACGTTGACGGTTAGAAGCAATTGGTGGTCTGCGAGAGAGACTGCAGA
GGAAGGCAACTTTACTATTGCCAACGCTACGCGGAATATCCTGTCTTCCAGGAAGATTCGTGGCTCTAAT
GCGAATCTTCCTTCCCCCAAATTCTCCCACACCTGAGTCCTCAGCCTTTTATACTCTCCCTCTGCTCCCA
TCTTCTTGTTTATTTTCGCCAACCTCACTTCGATTCTTTTGCCAGGTTCTCTCCCTTTCCCTCTCTTTTC
TAATGTTGCCGTTTTGTTTATTGCTCAACTGCTTTCTGTACTTTTATTGTTTCTATATTATTGATAATTA
GAAATGAAGAAGTTGGAATCCCGAGTTTACAAAGGAAAATGGGATTTGGTTATTTTCTTCTCCCCTTTAG
GTAGGGCCCCAAATCCGGGGGGTTTTGGTAATGCTGATAAGATGTTTGATAAAATACGACTTGATGATCT
GAATCGAGTGTGGTTTCCCAAATGGTATTGGAATGGCGAGTTATCAAATGGGTTTTGCACTGCCACAAAC
TTATGCGAATTTTCTGATTGATTAGGGAGGCTGTAATACAGATGAATTTTGATTTGGGGTTCTGTAATCA
GCTTTATAGACAATAGAACAAGCTCGATTTTGAGTTTAAACTTTAAAGTGTTTACTTTTCCTTAGCCGGT
TCCTAATTGACAGCAATGCAAATGTATCTGTTAGTAAGATATAGATCCTATCTCAATCTTTCTGGTAGAG
CACACCACTTTCACGAATCCAATGTCTTATGATTTTGTTTCATTCAATTTGAGACAGATATATCTAACTT
ATTCCATGTTAATATTTCTTAATAATGGTACAAAAAGAGAAAATAACATTTTTTGGAGCATCATAAAGAT
TATGTAAATACAACAACAAAGCCTTATGTACTAGTTTCTTGGATTTTAACTCTTGTTCAATCTAAGATTA
AATCTTCCATTGCATCCCAGGCAATCATATTTTTCCTCACCACCTTGACTCCACTTTCCTTTTTGCCATC
TTCTTATCCTAGTAGCTGCTTCCACTTGAGTCAGCCTTCCACAGGTGTAGTTGGAGGGTTCAAGCATCTT
ACAGCAGCAATAAAAACACAAACAATAGGATCAATGATGATGTGGTGTATACATAAAAAATAAAAGTAAA
AATAACACCCACAAACTTCAACAATTTTTTACTCACCTCTGCCATCATCCTTGAGTTTCTTTAAGTTTTC
ACTAAAGTCATGCCATGTTAACTAAAAAAAGACCAAGACCATCATTGATATGTCCTGCTTAGTACTCCAA
ATGTACAAAAGGAAAAGAAATGTTAAGTAGATTCTAATATTCTTTTTCTTCTATGCATTCTCGTTACTTG
TGGATGTGGAAGATGAGGTGGACCAAACCCATTTTCAATATTGACTGCTCGTTTGGTGTCCAAGGAGCCA
TGTTTTCCTTGACAACCTTCTCCTAAATCATATGGATATGCTGATTGGATATAAACTATCTTTATTCTAT
TGGATATTATAACTCTCTGTATGATGAAGGCATCATTCTTCTGACTTTTATTGGTTCTTAATATACTTGA
ATTCTGATATTCTATTTGCATGTTAATAACTATAGCACTTCTGCTTGTAATGGTTCAGTACTTGAGCATC
ACTTCTGCTTGGTGCTGGCACACTTCCACCAATTGGTTCATGCAATTTCTTGCTGCAAGTCAATCTAATT
CAACTTACTATAAAATAGCTTATGAGTCACCAGAGCAAATCAAATCCTAGTAGAGCTCTAGATGGTGTAC
ATGGAGTGCGTGTGGTGCCTCATTCACCATTTGCACTGGAGGAGATTACTAAACCTGGGGACTTTGATCG
ATCAACTTGTGAAAGATCATCTATTGAAGCTAATCAGCGGCTATTAATGCAAGTATGGCAGCAAAGACCA
GCATGTCTGAGACCCGTTCGATGTTGTCTTAATGGCGATGAGAGTCTTGGGGAAACAGTTGCTAATGTTC
TTACTTCACTTCCCTTTATTGCTCTTGGAATTCAAGCCCCAAGGAAGAATCTTAACTGCAAGTTGTATGC
TAATTCATTAATTGGAGTTGGGATTGCCTCAGGTTTATACCACTCTTCAAGAGGAAAACTGAGGAAGTAT
TTGAGGTGGGCTGACTATACAATGATAGCCACAGCAACAGTTGTAAGTTAGAACTTGTTCAAAATTTTAA
GTAACAGATGCAGAAGGTTATTTTTGTATGTTGAAACTTTGTCATATATAATGAATTTGATAATACATGA
CATATTAGAATCATAATTTGTCAGTGTTAAACAACACAAATAAATTAGTCCCGACTAAATTTTTCTTTAC
ATAGAATTAATTTTGTCTCATTCTCTTTACGGACTGAATATTTAGCTTCAACTTGTTGTTAGATGATGCC
AAATTGCTTTTTCCAATTTGATATATTTGTGAAGAAGTGATGGATGTGCTACCATGCTGTGTCCTGGAAT
AATTGTTTGGTGTGCAGAAAATAATTTATTGATTAATATTTTGTACAAGGGAGACAAGCTTTCCATTTTT
GTGTGTGCTTGGTGGGAGTACTTATGTCATTCTATTTGCAGGTAGTTGAGTGTGAATACTCATTGGAGTT
TGGAACTTTGTGGTCATTTAGATCAATTTAATTAAGCTTGTCCTAATTATTTGTGTTGTCTGTCTGAATT
TTATATTTTCCTTTTGCTTTCTCTAAGACCTTAATTTTTAGCTAAAACCTAGGTGAGCAACTTTATTTTT
TACCTTGATTCCAATTGGGCACTGACTGTCACAATTACATGCACAATAAATAATTAGTTATAAAAGAGAG
TGTCATTTTCAAGGCACTCCGATCAAACAAATTCTAAAAATTCTTTTTAATTAATTCTTTCTTTGCCTAT
CAAGAAGTTTTTCTAAAATATTGTACTATAGAAAAGTTTTCTACATGTTTCATAGGTTTACAGATCTTCC
TTCCTAAATCTTAGTTCCACTGTTTGACTTTTGCTCCAAGATCTTCTTGTTGCTCAATTGGACATGTAAC
CCAAAATTGGAATCTTTTGGCAGTGTCTATCAAGAGCTATCAGAAATGAGAATCCAAAGTTGTTGATGGC
AGCATCGGCCTTTTTTCTGCCTATCCAGCCTCTGATGGTTTCAGCCGTTCATACTGGGATGATGGAGGTA
ACCATCTGCCTTTTGACCTAATATTTTTAAGGAAATTGAAATTCAATTGGCCTTTTAAGCCTACTTTTTT
TTGGTGATTTAAGAAACCATACATACTGCAGTGGAAATTCACTCTGTACATTCCTCTTTTGATGATTTGA
TGGTTGTTAATTGTTTCCATCCACCATATAATGACCAAGTATGTCATTCCTTTTGTACTATGTGAGCTAA
TGAGCACTGTTGGGTGATGTTCTCCAGTATTTGGATAGATAATGCATTGATGCCTGAAATTTGGAATATC
ATTCTGCTGGCACAACAACTGCTTTTGCTGTGCATATCTGTATTTCCAGACAGTAGCTATGTATATATAA
TTTCATCATTTTGTTGGTCCTTTTGGTGGGGACATCTGCTATTTTACCAATGCAATTGAATTCATGTTTA
CTTGACTAGTTTATGAGTCATTGTCATTGACTGTAATCTGTGATCACTGACAATCTATTCATCACATGGT
TACAGTTATATCACTATGAAGTATTAACATTTTATCTTCAAAGCTATTGAAATGTCTGTGTTTGCTGCTA
ATGATGAGGGTTGCAAATAGAAGCTTGACAAATGGAATACACACCTTTATCCATATCAAGCACCTCTCAC
TTGCAGCTATTCTATTCACTTAGTTTGCTGTCCCGATGACAAATTAAGTTAGCAATGTTGTCCAGAGTGA
TCTTGTCCTCAAAATTTGGGGTCATGATGTTCTCTTGCTGGAATGACTTCTCATTCTATATATTCCTTCC
AGGTCGCATTTGCAAAAAGAGCATTAGATGATCCAGACCTGAGGATGGTCCACAATGTCCATAAGATGTC
ATCACTGTTGGGGGGTGCTCTTTTCATTGCTGATGACGTCTTTCCCAGAACTCCATTCATTCATGCCGCT
TGGCATCTCGCTGCGGCTGTTGGTGTAGGAACCTGTAATAAACTACTTGAATAGTGCAAATATTCAAGTC
GATTGTGCATTTAATTGATTTTTCTCAAGGACCTGCAGCCTTCATTCAAAAGACCAACATGGCTATGGTA
CCCAGATAAACAAATACAGAGGCTTGGAATCTTGGATCGGCTTACTTCAGTTCAAAGATCTGAATATTGG
GTTTCCTGGGATATTTTTCTACAGCAAAAATGTAATGCCCTTGTTGTCCAAAATATTGTATAAATTGGAG
ATGGGCCATTTTTTTTTTGTATACCAGTGGCAACATTCATTAACTGGAGTCTGAAGGAGCAATAGTAACG
GGATAAATTTTCCATTGGGTATAAAATTAGGCTTTCTTAATTACCCCTGCAACTATCCTTCTGTGCTACC
TGATGAAACAAAAGCGAGGGTATCACAAAGCCCAATGACAACAGTCTCCTTTGACCATGCACGAGGAGAC
CTTATTGAGCATATACAATTCCATCTACATTTTTTTTTTTTTTTTTTGCTGCTCTTTGAAATGAGCAGTC
CATCATTGCAGTACACCAGCTCTTGGAATCCTATACTTGCTTTTTATTTTTAAATTCATTTTACTTCACT
GCAATCAGATATCAATCCTTTTATACTAGTTTGAATTGCTTGGATTTTTATGTGGAAAAGATCTAAACTG
ACTGAAATTCTCGAATGTTGAAAAATTTAATCTGCCCCAAAACTCAGAAGAGTAAACATTGTTAGCACAT
GGACAAAGTTGAGCAGAACTTCTCGACTCAGATGCAGAATCCTTGAAACTGTCTAGTTTGAAAGAACTGC
CAGCTTTGAAGTAAGAAGTAAGATGAATTTAACAACATTCCAAAGTCTAGAAATCAAAATCATTATGCCT
CTAATGCAGAAACAGACCTCCTCTGGAATCACAATTCTCAGCTCCTACATCTGGTGGCAGGTGCTTCATG
TATCTTGTCAATCTTGTTGTGTATTCAAACACAGATAAATAAAACAATAATCTTCAGGGCTTCCATTTTC
CATAGTTCAATTGTTTGAGGCATGAGACTTGAACCTGAAAACAATGCATCAGATGGGAGAATCTACCTGG
CATGCATGGGCCAGTCTGGCCACAGTTTCAGGGCATGTACTGGCCACAGCTTGCTTCATAGCAGTAAACA
TGTACTCAATTTGCCAGTAGTCTGAACATGGCATTGCACTTTTGAATTTATTTCAGACAAAAAATAACAA
TGTCATGCTCATTTCTTTTCCCCCTTTTTTTTTTTGGGCAAACATATCAACACCTCCAGTAAAAATAGAA
GCAGAAATTAATAGTGATATTTGTCACTGCCATTATCACTCATGTCTTTTTTAGGTTTTCTTTTATATTC
TCCCCTACCCAAAAAGAAAAGTATGCCTGCTTGTCTGATAAATAATTTTCCACCCATCTGTACTGAAAGC
TCATCACCATATACAGACTGTCCTGGATTCCCCCGGGATACCTTAGGCCATAGACACTTAACTATGAAGA
GATGGATCAAAACTCATGACCTCTGAAAGTTGAAGTCTTGCAGCTGATATATGTGGATATATTAGTAACC
ACAACAGATTGTTATAAGTAGAGATTATGATCTATGATGTCTAGATTCGCTATATGTTCCGTGCATGGGG
TTGCCGACAGCAGTAGCAAGAAAGAGTAGGCATATGGAACCAAAAATATTATCGTCCCTCAATAATTTTG
AATATGAGTAAAGCAAGGCATGCATAATTCAGCC
>LTCONS_00002652
TACTGACAGCAAAAGTCCATGTCACGTTGACGGTTAGAAGCAATTGGTGGTCTGCGAGAGAGACTGCAGA
GGAAGGCAACTTTACTATTGCCAACGCTACGCGGAATATCCTGTCTTCCAGGAAGATTCGTGGCTCTAAT
GCGAATCTTCCTTCCCCCAAATTCTCCCACACCTGAGTCCTCAGCCTTTTATACTCTCCCTCTGCTCCCA
TCTTCTTGTTTATTTTCGCCAACCTCACTTCGATTCTTTTGCCAGGTTCTCTCCCTTTCCCTCTCTTTTC
TAATGTTGCCGTTTTGTTTATTGCTCAACTGCTTTCTGTACTTTTATTGTTTCTATATTATTGATAATTA
GAAATGAAGAAGTTGGAATCCCGAGTTTACAAAGGAAAATGGGATTTGGTTATTTTCTTCTCCCCTTTAG
GTAGGGCCCCAAATCCGGGGGGTTTTGGTAATGCTGATAAGATGTTTGATAAAATACGACTTGATGATCT
GAATCGAGTGTGGTTTCCCAAATGGTATTGGAATGGCGAGTTATCAAATGGGTTTTGCACTGCCACAAAC
TTATGCGAATTTTCTGATTGATTAGGGAGGCTGTAATACAGATGAATTTTGATTTGGGGTTCTGTAATCA
GCTTTATAGACAATAGAACAAGCTCGATTTTGAGTTTAAACTTTAAAGTGTTTACTTTTCCTTAGCCGGT
TCCTAATTGACAGCAATGCAAATGTATCTGTTAGTAAGATATAGATCCTATCTCAATCTTTCTGGTAGAG
CACACCACTTTCACGAATCCAATGTCTTATGATTTTGTTTCATTCAATTTGAGACAGATATATCTAACTT
ATTCCATGTTAATATTTCTTAATAATGGTACAAAAAGAGAAAATAACATTTTTTGGAGCATCATAAAGAT
TATGTAAATACAACAACAAAGCCTTATGTACTAGTTTCTTGGATTTTAACTCTTGTTCAATCTAAGATTA
AATCTTCCATTGCATCCCAGGCAATCATATTTTTCCTCACCACCTTGACTCCACTTTCCTTTTTGCCATC
TTCTTATCCTAGTAGCTGCTTCCACTTGAGTCAGCCTTCCACAGGTGTAGTTGGAGGGTTCAAGCATCTT
ACAGCAGCAATAAAAACACAAACAATAGGATCAATGATGATGTGGTGTATACATAAAAAATAAAAGTAAA
AATAACACCCACAAACTTCAACAATTTTTTACTCACCTCTGCCATCATCCTTGAGTTTCTTTAAGTTTTC
ACTAAAGTCATGCCATGTTAACTAAAAAAAGACCAAGACCATCATTGATATGTCCTGCTTAGTACTCCAA
ATGTACAAAAGGAAAAGAAATGTTAAGTAGATTCTAATATTCTTTTTCTTCTATGCATTCTCGTTACTTG
TGGATGTGGAAGATGAGGTGGACCAAACCCATTTTCAATATTGACTGCTCGTTTGGTGTCCAAGGAGCCA
TGTTTTCCTTGACAACCTTCTCCTAAATCATATGGATATGCTGATTGGATATAAACTATCTTTATTCTAT
TGGATATTATAACTCTCTGTATGATGAAGGCATCATTCTTCTGACTTTTATTGGTTCTTAATATACTTGA
ATTCTGATATTCTATTTGCATGTTAATAACTATAGCACTTCTGCTTGTAATGGTTCAGTACTTGAGCATC
ACTTCTGCTTGGTGCTGGCACACTTCCACCAATTGGTTCATGCAATTTCTTGCTGCAAGTCAATCTAATT
CAACTTACTATAAAATAGCTTATGAGTCACCAGAGCAAATCAAATCCTAGTAGAGCTCTAGATGGTGTAC
ATGGAGTGCGTGTGGTGCCTCATTCACCATTTGCACTGGAGGAGATTACTAAACCTGGGGACTTTGATCG
ATCAACTTGTGAAAGATCATCTATTGAAGCTAATCAGCGGCTATTAATGCAGTGAGTTGATGGGCACTTT
GTCTACACAGATCCCTATGATGATCTCAAAATTTTGAACTCTGTCCCTATTTTCATTCAATTGTGCATAG
TAAAATAGGTGCAAATTTGTTCCATGCCACTTACAATATCCTATCATCAATATGTTCTTCCAGAGTATGG
CAGCAAAGACCAGCATGTCTGAGACCCGTTCGATGTTGTCTTAATGGCGATGAGAGTCTTGGGGAAACAG
TTGCTAATGTTCTTACTTCACTTCCCTTTATTGCTCTTGGAATTCAAGCCCCAAGGAAGAATCTTAACTG
CAAGTTGTATGCTAATTCATTAATTGGAGTTGGGATTGCCTCAGGTTTATACCACTCTTCAAGAGGAAAA
CTGAGGAAGTATTTGAGGTGGGCTGACTATACAATGATAGCCACAGCAACAGTTTGTCTATCAAGAGCTA
TCAGAAATGAGAATCCAAAGTTGTTGATGGCAGCATCGGCCTTTTTTCTGCCTATCCAGCCTCTGATGGT
TTCAGCCGTTCATACTGGGATGATGGAGGTAACCATCTGCCTTTTGACCTAATATTTTTAAGGAAATTGA
AATTCAATTGGCCTTTTAAGCCTACTTTTTTTTGGTGATTTAAGAAACCATACATACTGCAGTGGAAATT
CACTCTGTACATTCCTCTTTTGATGATTTGATGGTTGTTAATTGTTTCCATCCACCATATAATGACCAAG
TATGTCATTCCTTTTGTACTATGTGAGCTAATGAGCACTGTTGGGTGATGTTCTCCAGTATTTGGATAGA
TAATGCATTGATGCCTGAAATTTGGAATATCATTCTGCTGGCACAACAACTGCTTTTGCTGTGCATATCT
GTATTTCCAGACAGTAGCTATGTATATATAATTTCATCATTTTGTTGGTCCTTTTGGTGGGGACATCTGC
TATTTTACCAATGCAATTGAATTCATGTTTACTTGACTAGTTTATGAGTCATTGTCATTGACTGTAATCT
GTGATCACTGACAATCTATTCATCACATGGTTACAGTTATATCACTATGAAGTATTAACATTTTATCTTC
AAAGCTATTGAAATGTCTGTGTTTGCTGCTAATGATGAGGGTTGCAAATAGAAGCTTGACAAATGGAATA
CACACCTTTATCCATATCAAGCACCTCTCACTTGCAGCTATTCTATTCACTTAGTTTGCTGTCCCGATGA
CAAATTAAGTTAGCAATGTTGTCCAGAGTGATCTTGTCCTCAAAATTTGGGGTCATGATGTTCTCTTGCT
GGAATGACTTCTCATTCTATATATTCCTTCCAGGTCGCATTTGCAAAAAGAGCATTAGATGATCCAGACC
TGAGGATGGTCCACAATGTCCATAAGATGTCATCACTGTTGGGGGGTGCTCTTTTCATTGCTGATGACGT
CTTTCCCAGAACTCCATTCATTCATGCCGCTTGGCATCTCGCTGCGGCTGTTGGTGTAGGAACCTGTAAT
AAACTACTTGAATAGTGCAAATATTCAAGTCGATTGTGCATTTAATTGATTTTTCTCAAGGACCTGCAGC
CTTCATTCAAAAGACCAACATGGCTATGGTACCCAGATAAACAAATACAGAGGCTTGGAATCTTGGATCG
GCTTACTTCAGTTCAAAGATCTGAATATTGGGTTTCCTGGGATATTTTTCTACAGCAAAAATGTAATGCC
CTTGTTGTCCAAAATATTGTATAAATTGGAGATGGGCCATTTTTTTTTTGTATACCAGTGGCAACATTCA
TTAACTGGAGTCTGAAGGAGCAATAGTAACGGGATAAATTTTCCATTGGGTATAAAATTAGGCTTTCTTA
ATTACCCCTGCAACTATCCTTCTGTGCTACCTGATGAAACAAAAGCGAGGGTATCACAAAGCCCAATGAC
AACAGTCTCCTTTGACCATGCACGAGGAGACCTTATTGAGCATATACAATTCCATCTACATTTTTTTTTT
TTTTTTTTGCTGCTCTTTGAAATGAGCAGTCCATCATTGCAGTACACCAGCTCTTGGAATCCTATACTTG
CTTTTTATTTTTAAATTCATTTTACTTCACTGCAATCAGATATCAATCCTTTTATACTAGTTTGAATTGC
TTGGATTTTTATGTGGAAAAGATCTAAACTGACTGAAATTCTCGAATGTTGAAAAATTTAATCTGCCCCA
AAACTCAGAAGAGTAAACATTGTTAGCACATGGACAAAGTTGAGCAGAACTTCTCGACTCAGATGCAGAA
TCCTTGAAACTGTCTAGTTTGAAAGAACTGCCAGCTTTGAAGTAAGAAGTAAGATGAATTTAACAACATT
CCAAAGTCTAGAAATCAAAATCATTATGCCTCTAATGCAGAAACAGACCTCCTCTGGAATCACAATTCTC
AGCTCCTACATCTGGTGGCAGGTGCTTCATGTATCTTGTCAATCTTGTTGTGTATTCAAACACAGATAAA
TAAAACAATAATCTTCAGGGCTTCCATTTTCCATAGTTCAATTGTTTGAGGCATGAGACTTGAACCTGAA
AACAATGCATCAGATGGGAGAATCTACCTGGCATGCATGGGCCAGTCTGGCCACAGTTTCAGGGCATGTA
CTGGCCACAGCTTGCTTCATAGCAGTAAACATGTACTCAATTTGCCAGTAGTCTGAACATGGCATTGCAC
TTTTGAATTTATTTCAGACAAAAAATAACAATGTCATGCTCATTTCTTTTCCCCCTTTTTTTTTTTGGGC
AAACATATCAACACCTCCAGTAAAAATAGAAGCAGAAATTAATAGTGATATTTGTCACTGCCATTATCAC
TCATGTCTTTTTTAGGTTTTCTTTTATATTCTCCCCTACCCAAAAAGAAAAGTATGCCTGCTTGTCTGAT
AAATAATTTTCCACCCATCTGTACTGAAAGCTCATCACCATATACAGACTGTCCTGGATTCCCCCGGGAT
ACCTTAGGCCATAGACACTTAACTATGAAGAGATGGATCAAAACTCATGACCTCTGAAAGTTGAAGTCTT
GCAGCTGATATATGTGGATATATTAGTAACCACAACAGATTGTTATAAGTAGAGATTATGATCTATGATG
TCTAGATTCGCTATATGTTCCGTGCATGGGGTTGCCGACAGCAGTAGCAAGAAAGAGTAGGCATATGGAA
CCAAAAATATTATCGTCCCTCAATAATTTTGAATATGAGTAAAGCAAGGCATGCATAATTCAGCC
>LTCONS_00000638
CTATCAAAATAAAAGCTGGGAAGTTGGGATTAAAAAATGATAGCTGATTTTTGAAATAAAAAAAAGAGAA
AACGGTGGAGTGCAAGACGGGAAGAAATGGGTAGCTGAAGATTGGGAAAGCGTAGAAAAATCAGTGAAGA
AGAATAGAAGCAGCGGAAAGGTATCTCTAGGTTATCGTCTTCCTCTGCCGGTTGATCAGGTTTGTTCTTC
ACACGCTCAGGTCTGCTCCTGCAAATGCTTCGAACTGTTGGATCTGCCTATATTTTTATTTCTTTTTCCC
TTGAGTTCGTCTTGTGGTGGATTTTTGTCTGGGTTTATTTGTAACTTTTGAGATTTATTTGGAAAATTTT
GGCTTGGGATTTTTTGGAACTACCAGATCTGGGTGCTATTTTTCCCGTCTTTCTTTTGGTCTTTATGATG
TTGTAACTTTTTGTTCTTTTGTTCTCATGACATTGGGTCAGAATCCATATGGGTTTTATTTCTGATTTTA
ACTTGTCTATTCCCTATAGAATCTCGGATGGATTGAGAAGAAACGTGGGTGCATTTTGAATCTCCTGACT
GAGAAAAATTGCTTGATTGCTATTTACATAGCGAGGGAGAGGTGTCCAGATAGTGAATTCGATGATACTC
TTGCAGTCTCCTTCCAGATTTCTTCTGCAAACCTTGTTAAATCGGGTTCAGAATCTTGAGAAAGGAGTTG
AACTGGATTACCAATGGGTTGAGTTTGATGATGTTCGCTACCATGTTCAGGTGTCAATGAAGTATCCACA
ATTCCTGCTGCTGTCAGTATCGTTACCCACTCCAGCTCAAGAGGCAGTTTTCTCTGGTGGGCTTCCCTTT
GGAGCCATAGAAGCAATAAAAGCTTCATATGGTGTACTCGTACAAATTCTTGATCCTCCAAAAGACGGCT
TCAATCTCACATTGAAACTGAATTTGTCAAAACTTCCTCCAGATGAAGGTTCAACAAGTTTCTTTTCTAA
GGTCATTATGAGCTTGCCATGGCTATGCTGAAACATATAGGAACAGTTTGTCACACATTTTCATCTACAT
AACTACTCTAAGATAATAACTGAAAGCATCTTTAAAGGATTGCATTTCCTTATTTCGATGGATTCTTTTG
TTGCCATATTTTGCTTGCTTGCCACTATTAGAACAACTTGTTTTGCAATATTCTCTTCTAATCCATGTTG
TGTTATTGTGTTAGAATGTTCTTTAATTGGCTTTCTATCATTAGTAGGGTGACTTCGAGTGGACTAAGAT
GCTAATGTTTTGGAGACAACACAACAATGATGCAATATTCTAAGAGAAATTTGATAATGATTTCAACCAT
GGACTAAATCGTATTTCAGTGCACGATATGCCTTTGCAGTGTTTATAAAAAAAATTGTATGTATGTGATG
TCAACACCACCACCACCCACCCCACACCCCTAAAAAGAAGAGAAGTCTATGACATCATTCTCCATTTGAT
CATATATGTCCAATAAAAGCTAAAAAAATCCTTTGTTTTTGTAGTAGTATTGGTGTAGGACAACCCTAGG
ATGATTGCCTACAATAAAATACATGGGCTAAGGTTTTTATCTTTTAGGGTTAAGGAGAGGAACAAAGGAT
AAAGTTTATGGCAACAAAAAATAAAATAAAAATAAAATATAGAGAAAGAAGATAAGGAGAAGGAGAGATA
GAAACCTTAGAGTCGTACTAAGGCCTTCTATAAATATCACTTAGAAGAAAATTAATTAAGTCTCACCATT
GAAAATTGCGAAGCATGAAAGAAAACATAATATTATTAATCATCAATTAATACTTTGATTTACATTAATT
AGTCTTATTTATAGGTTTTTCTAAGAAATCCAAAGTCTATTAGGATTCTAATAACCTATTATGACTCATT
TTAATTCTCCCATGACTTAATTAGCTACTCTTAATTTGATTCCAAAAAATGCTAATCCTATTTAATTTCA
AGTAATACTAATTCTACTTTAATTGTAACTAATATTAATTCCTTTTCAAGATGTATTTCTAGGAGATTCA
TCTTCATCAAGTATACTCTTTGTTCAATTCCTTAGGGGGTGTAGGGAAGGAGTGGGGTGGCTAGAAAATA
GATGTCTAGGTTTGTTTGGGAAGTGTTTTTGAAAACAGTTTTTGAGAA
>LTCONS_00000648
TGCTCTACCTCATCTAATTCCTTTCTTTTCTCATCCTACTTGATGTTTGACTTGGGTTCAACACCCACAC
TTTATTATTGCTTATTGGATATGTCATTCATTTATTATCATTTTTTTGTGTGGGAACCCTTAGGTCCGTG
ACTCATGAGGTTTTTTTTCTATGCATTGCATCTCATGCATGAGGGGTATGGGGATTATATCATTAGGATC
TTTGAGCCTAATTTCCTTTCGTTTCTTTCACCCTATTACCTTAGCCTACATTACATCCCATGTCTTAAGA
CCACCTTGAGACCATGCCTTCACACATTGTGTATGACAACTCACTCATGAGCAATACTCGAGATTGGTTG
GAGATTATTTCTTAAAACGTGATGGATGGAGTCGGGGTGATGGATTACACTGGGGCATACCCATCTTACC
GATGATGGATTTTCAGAGGTGATGTATAATTAAGCTTTGACAAATTTATTTTTTTTATTTATTCATATTT
TATATAAAGATTAAATAACTTCAAAATGAAAAAAATTCTAAATAAATTTAATTATGTTTGATATTTCTCT
ATATTTTTTTAATGATAAATCAAATATGTATGAATTTGTTTTTCTTTTTGATAAAATTTTCTTAAATGCA
AAAGTCACGGTACAAAAAAATGGACTTAGTTATTAATTGGGAAAGGAGACTACATCCTTCTTGCAAAAGT
TGCAAGGTTCTTTCCAATACTTTGAATTTTGCACATGTTATTTCCCCAGTTCATTTGGGGAGATCATTTT
GATTTTATCTCACACCGTGTCTATATATTAAGAAATTGTTTAATAGTAATCTTAGGGAATGCATTCAATA
TTTTTAATATTTAAAAAATTTATCATTCAAATATTAAAAAAATTATAACCTGAAAAATCTTATCATTAAA
ATAAATAAAAAATAGAGACTTAGTCTAAAATCACGGTGTGAAAAGGCATTCTAAATTATATCTTAAGGAC
ATATTCCTGGTCACCAGCATCCACCATAGCCACTGCACCACGCAACGCGTTAACTCGATATTTCTAAGGT
GGAGGCTGGTGACCAGAAATCGGGTGGAATGGTTCAGCTCCTACAGCCATGTGTCTTGACGAGAATAAAT
ATATATATATATATATATATGCATCTTATCTTTATCAGCAGAAAACTCCTCTTTCAATCTTTCTGAATTA
TCGTTTCAAATCACTCCATAATTCTATTACGGAATCATGTACCAAAACGATTACCAGAAATTCTCGGCTT
CACCTCCGCCCTCAGCGCCTCCTTATACCTCCAGTCAACCCGCGATGGCCACGGGTATTCCGATTAGCTC
CACCGGTGGTCTTCAACCTGGAACTGAGGTCCCTTGGTCCACCGGCCTTTGTGATTGCTTCTCGGACGTC
ACAAACTGTATGTTCTTCTCAAGACCCTGTTGTCTCCGATGAAAGCTCTTCAACTTATTATAAATGTTCA
TCACTTGTGTTGCAGGTTGTATCACGTGCTGGTGTCCATGCATTACTTTTGGGCAGATTGCTGAGATCGT
TGATAAAGGAACAGTGAGTTGTTTTGCAAGCGGCGCCATTTACGCAGCACTTACATATTTCACGACCTGC
GCCTGTCTCTTCTCCTGCTCGTACCGCACCAAATTGAGGAAGCAGTTGATGTTGAAAGAGAGCCCTTGTG
GAGACTGTCTTGTTCATTTCTGTTGCGAGACATGTTCTTTGTGTCAGGAGTACCGCGAGCTCACTCACCG
TGGTTTCGACATGTCCCTCGGTACTCCACCTCTCTCTCTTTTTCTCCCACGTCCATAGATGGCTGCAATA
CTTGTATCATATCTTTTACATGAATAATAATTATACATTAATAAACCAAAAAAAATTAAATTTGGAACAA
CTCACCAATATATTAATTGGTCAAGTAATTGGGAAACGCAGTTAACTTAAGAAAATCATAGCGGGGTTTT
GGCTGATCTTACTGTATTTGAAATTGTTTAGGATGGGAAGGAAATATGGAGAGACAGAATCGTGGAGTGG
CGATGGCTCCCGTGGTGGAAAGAGGAATGCAGCGCTAGTGTGGACGATCTGCTTGTATATGTTTTTGGAC
CAGACAATATTATGCTAAGATGTGTGTTCGTGGCAGCGTGTGGATCACCTATCCCGTATCCAGAATGGTT
GGCCGCAATGTGCTAAAATGATTTCACCACCGAATTAATATTATCACCCTGTAACCAATCCAGTTCTAGC
AATCTCTTTCTAATCGTGTTATAAATGCTTGTAATAGTGAATGTTAATTACCATTGTATTAATTTCAGTT
ATGAAAATTCCT
>LTCONS_00002687
CACTAGCGCTGCATTCCTCTTTCCACCACGGGAGCCATCGCCACTCCACGATTCTGTCTCTCCATATTTC
CTTCCCATCCTAAACAATTTCAAATACAGTAAGATCAGCCAAAACCCCGCTATGATTTTCTTAAGTTAAC
TGCGTTTCCCAATTACTTGACCAATTAATATATTGCCATCTATGGACGTGGGAGAAAAAGAGAGAGAGGT
GGAGTACCGAGGGACATGTCGAAACCACGGTGAGTGAGCTCGCGGTACTCCTGACACAAAGAACATGTCT
CGCAACAGAAATGAACAAGACAGTCTCCACAAGGGCTCTCTTTCAACATCAACTGCTTCCTCAATTTGGT
GCGGTACGAGCAGGAGAAGAGACAGGCGCAGGTCGTGAAATATCAATCTGCCCAAAAGTAATGCATGGAC
ACCAGCACGTGATACAACCTGCAACACAAGTGATGAACATTTATAATAAGTTGAAGAGCTTTCATCGGAG
A
>LTCONS_00002688
CACTAGCGCTGCATTCCTCTTTCCACCACGGGAGCCATCGCCACTCCACGATTCTGTCTCTCCATATTTC
CTTCCCATCCTAAACAATTTCAAATACACCATCTATGGACGTGGGAGAAAAAGAGAGAGAGGTGGAGTAC
CGAGGGACATGTCGAAACCACGGTGAGTGAGCTCGCGGTACTCCTGACACAAAGAACATGTCTCGCAACA
GAAATGAACAAGACAGTCTCCACAAGGGCTCTCTTTCAACATCAACTGCTTCCTCAATTTGGTGCGGTAC
GAGCAGGAGAAGAGACAGGCGCAGGTCGTGAAATATCAATCTGCCCAAAAGTAATGCATGGACACCAGCA
CGTGATACAACCTGCAACACAAGTGATGAACATTTATAATAAGTTGAAGAGCTTTCATCGGAGA
>LTCONS_00002689
CACTAGCGCTGCATTCCTCTTTCCACCACGGGAGCCATCGCCACTCCACGATTCTGTCTCTCCATATTTC
CTTCCCATCCTAAACAATTTCAAATACATATTGCAGCCATCTATGGACGTGGGAGAAAAAGAGAGAGAGG
TGGAGTACCGAGGGACATGTCGAAACCACGGTGAGTGAGCTCGCGGTACTCCTGACACAAAGAACATGTC
TCGCAACAGAAATGAACAAGACAGTCTCCACAAGGGCTCTCTTTCAACATCAACTGCTTCCTCAATTTGG
TGCGGTACGAGCAGGAGAAGAGACAGGCGCAGGTCGTGAAATATCAATCTGCCCAAAAGTAATGCATGGA
CACCAGCACGTGATACAACCTGCAACACAAGTGATGAACATTTATAATAAGTTGAAGAGCTTTCATCGGA
GA
>LTCONS_00003996
TTCCATTCATTATCAATGTAGTGAGCAGTTATACATAAAAAACCAGTGTGAGTTAAAGATGTCCAAATAT
CAGATGTTAAACAAATATTTCCTTCAAAATTTGCAAAAAAAAATTTAAAAATTTCTTTTTGTGTATAAAA
TTTTTTCATAATATCTCTTTTAACTGTATTTCCAGACCAACCTTTAAATTGAGGATTAATACCTCGTTGA
ATTGTTCCTGCAAAATCTTGAGTTTTCATCATGTTGAAAGGTTGTTCTGCTCTTATTATATAATCAATCA
TTT
>LTCONS_00000649
TCCTTTTTCAAATACAATTTTTAAGTTAAAAGTATTTTTTTTTAAAACACTGTGAAAGGAAATTTGTAAT
AGTGCTGAGTTCGTACCCTTGGGCTTAATCATTCAAGTTTTAATAGCCCTGCAGACCCGTTAAACTGCAA
GATAATTGCTCCTGTGGCTCAATATCCGCATGCGTAACATTCAAATCATTATGATCAGTATCTTAAACTT
TTCTGAAAATTTTCACCAAGAAGTGAATTTTTTTTATACATTAAAAAATAAAAATAAAAGAAGAAAATGT
GAAGATTCCAAGACTTTAAAAGTTTTCTAAGTAAAGAATTTAAGATTTTGTTTAAAAATTCTATAGATCT
TGAAAAAGTCTTACGTGTTTTAGAAGATGCCTTAAATCCCAAATTAATACTAATAGAATAGTTTTGTTTT
TTCTACAATTTCATAAATCAATCAAAATCAGGATTTATTTCACTTAAGAAAAATTTGTGGATGATAAAAT
TGGGCTCTAGAGATAAAGCAAATATCATGAAAGACTTTTAATTTCCAAGCAGACTTCTTCATGTGCTTCC
ATCAAACCCGAAAGGAGACCAGCTGTGTAAATAGTTACCACATAGCCAAGCTAGCAAAGTTCTTCTTTGC
TATGTAAGTTACTCAAAATAAATAGAATGACAATTCAAAGGGCCATTAGTGGCTATTGTACCATGACATT
TTGCATCATGTCTAAAAATGTTGCAGCGGAGAGATGAGTCACCAGTAGTGGCGTTTTTTATACTAGCCAA
CTATATTTGTCGGAACACTCCGTGTGATTTCCAATTCAGTGAGAGGACTGCCTCCCTCCTGTTTTACTCC
CCTCTTGAATGCTTCCCATAGGCACCTGTGAGATATAATATCATTTATATCAGTAAATAAAGTCATCATT
TTATGTAATTAAGAAAATTAACACAATATTTCATTATTGTAAGTAAAATCTTCTTACATATCGGGATTGA
GATGTATCAACAAGATCATCGTTGTTGTCATCGTGGTTACCATCATCATCATCATCAAGATGATCTACCT
TGTCAATACCACTATTCAAGTCTACTGGTTTATAGTAATTGATATCAACTTTTTCTCCATGAAAAATCCA
TCTCTGATATGTGGTTGCTATTCCAAACCTACAAAGGTGGATTTCAATATCATTTATTGATTTCCAAAAT
GCATTCTGACAGTCTCGACATGGACATCGGCTCTTACCATCCTTATTCACATGATTTTTTGCAACCTGAA
TAAATGTCCTTATACCATTTACATATTCCTTACACAACCTATCTCTAAGATTCATCCAACTCTTGTCCAT
CGCGAAACTCTGTATGATGCAACACATGATCACCAATTAATAACAGCCTTAAACAGAAAATATATACATT
AATTTGAAGCAAAATATAAAGTACAGAAGAATAAAGTAAGTCCCATAATAAAATTGCAAAGTACATGAGT
TCTCATGCCAGTATTTGACATGGATGGGAAAACTAGGGGTTGTGGGGTTGTTTTGATAAGCATCCAATTG
ACCAATTTGTTGGTATTCAGTTGAGTGATCTAACATGACCAACAAGAAAATATTCACACGAAGCTTCTGT
CAAGTGACTAGTCAGAGAAATTCTGTGCTTTTTGTTGGTTTACATCAACTGAAGGGTCAGCTAGAATTAT
TTGGTATGATGATGAGATTGGTCTATTTTTAAATTCTATGTGATTTTCATTTGGTATGATGAAAAAAGTA
AACATGAAATTAAAAAATGAAAGCACCCTATTAGATTGTAATTTTGCTTCATGCTATCCTGCATCAGCTT
AAATGTGCAAAGAATTAATCTGTTTTTGCCTAAGAGCAAAAACAAGGTCTAGTTGTACTTTCCAAGATAA
TATATCTAACAATAATGAAAGTTCTGATTTACTACATTTGTTTGACAACACATATCCATATAGCATCATC
ATATTAGAACTTGCATCGACTTTTAGGTTTTGATGCTTCTTAGTGACCAAAAAAAATACTTATTAACCTT
TTCCATCTCTATTTGTTGAGGAAATGGACACTAATACATCAAATGATGATACTCTACTAAAAATTTTGAA
ACTGGACCTATTCACTGCAATTTGTTGAAGGGAACAGCCAACTTCCTGTCTATATTTGGCCACAGGTCAT
GACTTGGATAAAAGCCATGATCATCAGAACAATCATGCCCAAACAAGAAAACCAAAATGACCCAGTCAAA
CACATTACAACTTTCAGTTGTCTCAAACAGATGATGGAAGCTCATAGTGTTGAAATGCACAAAAGAACCT
TGCATGATTTATTTATGATATGATAAATAAAAATGAAAACCAAAAGAAAAATATAAGAGTACAATAGAAA
ATGTTTAGCCCAATTCACAATATACCTCAAACCCATGGATAAAATAAAAAGCTAGTGATTGTGGCAATTT
GGTGCATTTAAGAGGGGCCTTCTTTAAGACCCTCCATGAGAAAAGCCATAAAGATGCTTGAAGGTGTTGT
CAAGTCCATGTGCCACCTTGTCCTTTTCGCTTTAGTTCCATCTTCTGAAATTACACATCCTTAAGACTCT
ATGCACCTACTTTTCTATGTTATCTTGGGAAGTTCTGTTATGACTTTCAGTTCAACATATAAGCTTTTTC
TACACAGTGCCTTCTAAAATTTTTAAATTACTATGTTACTTTATGATCCTAAATAGAAGCTTATATTTAG
TCTCAAGAGTCTCAGAGCTTTAGAGCTTGTATTATATGCTAATACGTGTTCATTATCTGCCTCTAGCCAG
AGACAATGTCAAGTTTTAAAGTCAGTGCAACTTCTAAATCAATTCAAGATCTCTACTCCACTTTTTGTAT
TTCCCATATGGAAATTTCCATCCCCTACTACTCTGTGATATTAGCCTTTTTGAGTATATTCCCAGCCCCC
AGTTGCATTTTGTGGTGATCAAACTTCTGTCAAACTCATAAGGATCTCGGATATCCCTATAGAAGTGATG
CTACAATTGGCCATAGTACAAACTAATCTTTTAATGCTCACCTATTTTCATTTTAAATTCACTGTACATA
GATCTGCCATTATTCTAACATAAAAGTTTTTTCTGCCCCATGATTACCAGAAACCTTCTCATGATGATAA
GCTTAAACGATCAATTTGAGGTAGATGCTGCTTTGGACCCACAAACTTCTGAAACACCCAGTGTTAGGTG
GCTAAAACCCAACCAGGGATAATAATAACAATGAAAATCAATTATAGATCAATAAACAAGAACGTCACAC
AACAACGAAATCGATATCTTCAAGAAACAGATTATTCAGATAAAAACACATAGCATGAATCGAAAACTAA
TGAGATGAAAAATAACGAACCTAGATCTAGAAAGAAAAAACCCCCCAAACTCAAACCCTAATCTTGAATC
GGGACTATGGAGATGATGAAGAGAAAACTTGCCTGAAATTGAAAAGGTCAAAGCCCAAAATATCTCAGTG
TAGGTGCGGCGAAAAACGAGGCACTCTTCTATTGAAGAGGAAGGGGCGACGATATAAAAAGGTAGGGTTT
GCAGATGCGGGGATTGAATGTGAAACAAGATTTCGGGCGATGAAAGCAATTCGTCGCCCTTGGTAAACAC
TTCGGGTGGCTCCTTTTCATCACAATTTCGCGCATTTTTCTGGAACCAAGCGGGAGAATGTCTGATTTCT
TGTCCTAGAATCTACACCTGCTCCCACCGATTTAACTCGAGGCAGCAAATGCATTTTGAAACTTGAACGG
GAGTTCTTGTCGCTATTGCCCTGTCCATTGCTGCTGCAAATTGCGAGCATCGAGCAAACCGTGTAGGTAA
TCCTCCTGCAACTGATGATTATTACTGAATCCGTTTCAAATTGTTGAAAGTGTCCTTATTCTGGTCCTGC
CATCCTATGAAA
>LTCONS_00002691
GTTTCATGTAGGGTTGGTAATTAAAGAGGAAATTTCATAGGATGGCAGGACCAGAATAAGGACACTTTCA
ACAATTTGAAACGGATTCAGTAATAATCATCAGTTGCAGGAGGATTACCTACACGGTTTGCTCGATGCTC
GCAATTTGCAGCAGCAATGGACAGGGCAATAGCGACAAGAACTCCCGTTCAAGTTTCAAAATGCATTTGC
TGCCTCGAGTTAAATCGGTGGGAGCAGGTGTAGATTCTAGGACAAGAAATCAGACATTCTCCCGCTTGGT
TCCAGAAAAATGCGCGAAATTGTGATGAAAAGGAGCCACCCGAAGTGTTTACCAAGGGCGACGAATTGCT
TTCATCGCCCGAAATCTTGTTTCACATTCAATCCCCGCATCTGCAAACCCTACCTTTTTATATCGTCGCC
CCTTCCTCTTCAATAGAAGAGTGCCTCGTTTTTCGCCGCACCTACACTGAGATATTTTGGGCTTTGACCT
TTTCAATTTCAGGCAAGTTTTCTCTTCATCATCTCCATAGTCCCGATTCAAGATTAGGGTTTGAGTTTGG
GGGGTTTTTTCTTTCTAGATCTAGGTTCGTTATTTTTCATCTCATTAGTTTTCGATTCATGCTATGTGTT
TTTATCTGAATAATCTGTTTCTTGAAGATATCGATTTCGTTGTTGTGTGACGTTCTTGTTTATTGATCTA
TAATTGATTTTCATTGTTATTATTATCCCTGGTTGGGTTTTAGCCACCTAACACTGGGTGTTTCAGAAGT
TTGTGGGTCCAAAGCAGCATCTACCTCAAATTGATCGTTTAAGCTTATCATCATGAGAAGGTTTCTGGTA
ATCATGGGGCAGAAAAAACTTTTATGTTAGAATAATGGCAGATCTATGTACAGTGAATTTAAAATGAAAA
TAGGTGAGCATTAAAAGATTAGTTTGTACTATGGCCAATTGTAGCATCACTTCTATAGGGATATCCGAGA
TCCTTATGAGTTTGACAGAAGTTTGATCACCACAAAATGCAACTGGGGGCTGGGAATATACTCAAAAAGG
CTAATATCACAGAGTAGTAGGGGATGGAAATTTCCATATGGGAAATACAAAAAGTGGAGTAGAGATCTTG
AATTGATTTAGAAGTTGCACTGACTTTAAAACTTGACATTGTCTCTGGCTAGAGGCAGATAATGAACACG
TATTAGCATATAATACAAGCTCTAAAGCTCTGAGACTCTTGAGACTAAATATAAGCTTCTATTTAGGATC
ATAAAGTAACATAGTAATTTAAAAATTTTAGAAGGCACTGTGTAGAAAAAGCTTATATGTTGAACTGAAA
GTCATAACAGAACTTCCCAAGATAACATAGAAAAGTAGGTGCATAGAGTCTTAAGGATGTGTAATTTCAG
AAGATGGAACTAAAGCGAAAAGGACAAGGTGGCACATGGACTTGACAACACCTTCAAGCATCTTTATGGC
TTTTCTCATGGAGGGTCTTAAAGAAGGCCCCTCTTAAATGCACCAAATTGCCACAATCACTAGCTTTTTA
TTTTATCCATGGGTTTGAGGTATATTGTGAATTGGGCTAAACATTTTCTATTGTACTCTTATATTTTTCT
TTTGGTTTTCATTTTTATTTATCATATCATAAATAAATCATGCAAGGTTCTTTTGTGCATTTCAACACTA
TGAGCTTCCATCATCTGTTTGAGACAACTGAAAGTTGTAATGTGTTTGACTGGGTCATTTTGGTTTTCTT
GTTTGGGCATGATTGTTCTGATGATCATGGCTTTTATCCAAGTCATGACCTGTGGCCAAATATAGACAGG
AAGTTGGCTGTTCCCTTCAACAAATTGCAGTGAATAGGTCCAGTTTCAAAATTTTTAGTAGAGTATCATC
ATTTGATGTATTAGTGTCCATTTCCTCAACAAATAGAGATGGAAAAGGTTAATAAGTATTTTTTTTGGTC
ACTAAGAAGCATCAAAACCTAAAAGTCGATGCAAGTTCTAATATGATGATGCTATATGGATATGTGTTGT
CAAACAAATGTAGTAAATCAGAACTTTCATTATTGTTAGATATATTATCTTGGAAAGTACAACTAGACCT
TGTTTTTGCTCTTAGGCAAAAACAGATTAATTCTTTGCACATTTAAGCTGATGCAGGATAGCATGAAGCA
AAATTACAATCTAATAGGGTGCTTTCATTTTTTAATTTCATGTTTACTTTTTTCATCATACCAAATGAAA
ATCACATAGAATTTAAAAATAGACCAATCTCATCATCATACCAAATAATTCTAGCTGACCCTTCAGTTGA
TGTAAACCAACAAAAAGCACAGAATTTCTCTGACTAGTCACTTGACAGAAGCTTCGTGTGAATATTTTCT
TGTTGGTCATGTTAGATCACTCAACTGAATACCAACAAATTGGTCAATTGGATGCTTATCAAAACAACCC
CACAACCCCTAGTTTTCCCATCCATGTCAAATACTGGCATGAGAACTCATGTACTTTGCAATTTTATTAT
GGGACTTACTTTATTCTTCTGTACTTTATATTTTGCTTCAAATTAATGTATATATTTTCTGTTTAAGGCT
GTTATTAATTGGTGATCATGTGTTGCATCATACAGAGTTTCGCGATGGACAAGAGTTGGATGAATCTTAG
AGATAGGTTGTGTAAGGAATATGTAAATGGTATAAGGACATTTATTCAGGTTGCAAAAAATCATGTGAAT
AAGGATGGTAAGAGCCGATGTCCATGTCGAGACTGTCAGAATGCATTTTGGAAATCAATAAATGATATTG
AAATCCACCTTTGTAGGTTTGGAATAGCAACCACATATCAGAGATGGATTTTTCATGGAGAAAAAGTTGA
TATCAATTACTATAAACCAGTAGACTTGAATAGTGGTATTGACAAGGTAGATCATCTTGATGATGATGAT
GATGGTAACCACGATGACAACAACGATGATCTTGTTGATACATCTCAATCCCGATATGTGCCTATGGGAA
GCATTCAAGAGGGGAGTAAAACAGGAGGGAGGCAGTCCTCTCACTGAATTGGAAATCACACGGAGTGTTC
CGACAAATATAGTTGGCTAGTATAAAAAACGCCACTACTGGTGACTCATCTCTCCGCTGCAACATTTTTA
GACATGATGCAAAATGTCATGGTACAATAGCCACTAATGGCCCTTTGAATTGTCATTCTATTTATTTTGA
GTAACTTACATAGCAAAGAAGAACTTTGCTAGCTTGGCTATGTGGTAACTATTTACACAGCTGGTCTCCT
TTCGGGTTTGATGGAAGCACATGAAGAAGTCTGCTTGGAAATTAAAAGTCTTTCATGATATTTGCTTTAT
CTCTAGAGCCCAATTTTATCATCCACAAATTTTTCTTAAGTGAAATAAATCCTGATTTTGATTGATTTAT
GAAATTGTAGAAAAAACAAAACTATTCTATTAGTATTAATTTGGGATTTAAGGCATCTTCTAAAACACGT
AAGACTTTTTCAAGATCTATAGAATTTTTAAACAAAATCTTAAATTCTTTACTTAGAAAACTTTTAAAGT
CTTGGAATCTTCACATTTTCTTCTTTTATTTTTATTTTTTAATGTATAAAAAAAATTCACTTCTTGGTGA
AAATTTTCAGAAAAGTTTAAGATACTGATCATAATGATTTGAATGTTACGCATGCGGATATTGAGCCACA
GGAGCAATTATCTTGCAGTTTAACGGGTCTGCAGGGCTATTAAAACTTGAATGATTAAGCCCAAGGGTAC
GAACTCAGCACTATTACAAATTTCCTTTCACAGTGTTTTAAAAAAAAATACTTTTAACTTAAAAATTGTA
TTTGAAAAAGGA
>LTCONS_00002738
ATGTTAATTTCACTCGTTTGTTTGTCTCAGTTCTTATTTGTTCTATTCGTCTTCCTGTCAAGCTATTTTT
TTGGTTTCTATATTGCAGTTATAGCAGTGGACCTGAAGCAGACTGTGCAGGTTGATAAGGATCTTCAGAT
CCGTGCCTACTATGCAGGACATGTAAAGTTTTTGAACTTCACCTCTACTACATTTCCTACGTTAGCAGCC
ATGTTTGGATAATTAGTGATAAACTTTTTAGGTTTAACACCCTTCTTTGCCAAGTTTTCCCACTTCTAGG
ATTTGGAATCATCCTTATTTTAAGATTTTGTTGCTTAACAGATGTGAAAAATCTTTTTCATTGTCCTGCT
CTCTGGGCCTGTTACTTCCATGGATTTCATAGTGGCTACTGCTTAAACTTTGAGATTTGGCTAAATTTGC
TGTCTTCAAGTGGCCGTTTTGTTTACTATTATCATCTTTTCTTGGCTGCTACTTTTTTTGAGCAATGAGG
ATATGATAATTGTATTCATCATTTTAAGGGTAAAATGCAATATTGCATGCTGTTCTTTTTGCAAAATATG
ATAATCCAAAAATCCTAAAAATCACATGCAGAACATCCTCTCCCCCCCCCCACTTTTTTTTTTTTCAAAA
CATATGAATGAATTCTGAAAATTTCACTCTTTGGACTATTCGATGAGAGAGTTTTTTGTCCAAGAAAGCT
TTCTGCTGCTTGAGAACAACTAATCTACAAGGCAAGTGACTTCATCTGAAGCAAAGAGTCAACATTGAGG
ACAACTATTAAAACCTTCCAAATGAAGTCACTAATCATTTGTCATGAACTTAGGTGTTTCCTAATCACCC
ATGTGACTTCTAAATTGAAATGAATAGCTAAAATGAGTTTTAGTTGAAATAATATTTACGTACTTGTCTA
AACTGCACTTAGTTTGCTCAGCCAAAGAGCATGGAACTAAACCAAAGTTCTTCAACTCAATTAGAGATAA
TCCTTTCCATGAATAAAATCATTACTTTTGTTAAATGTTTATTTTTGTTTTTTTGTTGTTCTGCTTCCTC
CACCGTTAGTTATAAATGGGGCTAAGCATTCTGTTAGAGTAGCTGGCCACCAAATTAGGTGTCATCATCA
GGCCAGGGGAGAAGCAGGAGGGAGTTTTTGATTTCTTCCACAGAAAAATTCAGAGGTAGTGGAACTCAAG
GAGGCTGCTCCATTTTATTGGAAGTCCTACTGATGCAAGTTGGGTTGGTGAGATCACTTGGAGTTTGCTG
GGGCTTAGGCCAACATGAAATATTTAAGTTTTTTTTTTTATAAGTAAACACACAGAAGAAATATATTAGA
AGGGGGGTGCCTTAAATGAAATTTCTATGTTTTTAGCTAATGTTTCCAGAGGGATTTCTGTTTTGGTTGA
ATAAATGAGGCTTCATGATTAATTATCAGAACCAATTTCTATTATTTCAGTCATAAATTGCTCTTTCATA
TGGAGCTTATAGAAGAATCTGTTTCATATAGAACCATTGATTTCTCTTAGTTGGTAGCAGAAGTTCTTCA
ACATGCTCTTTCTTGATGTTCCCTATTATTAAGTCAATTTTGGTTTCCAACAATTATTTTGAGAATGCTG
TCAATATTCTTTTGTCCTCACTCACTCTTGTGCACATGTCTCCATTTGCCGTAGGTTCAAAACTTTGGTC
TTTATCCTTTTCAGATTTATTCTCAGTAAATTTTTTTTTCTTGACCTTGTCTAATTTACCCAATCCAATC
CCATTCTTTCTAAGCAAATTTTTATGGAAATCAAAATCCCCATTAAAGGTCAAGGTATTTGCTTGGTTAG
TAGCACACAAGAAGGTAAACACCTATGACACACTATAGTTTAGAAGGCCATTTGAGTTTCTTAGTCCTCA
TTGGTGCATCTTATGGATGGGAATTGGAGAATTGGTTAACTATCTCTTTCTACATTGCCTGTTACATTGA
GACTTTGACACAAGATTTTTAGTCTGGCCAAGATGGATTGGGTTCTACTAGGGAGTATATGTGACATGAT
GACTATCTTGCTTAGAGGTTTGGGGAATTCCATCAAAGGCTAACTCTTTGACAAATTGCTTGCTTCACTC
TGCTTTGATTGTGTGGTAAGAGAGAAATGCTAGGATATTTGAGGAAAAGTGGAGAATGAAAGAGATGTTG
TGAGATCTACTTCACTTCTATTTCTCCTTATAGGCCTCTTGTACCATCACCTTTAGAGGCGTTCCACTCA
ATGTTATTCAACTTAGTTGGCTTTTAGTTTGTAATTCAAAGAGGGTGGATAACAATGAGAGGAGTTGAGT
TCGGTTTTGAGGAGATTTTATCTTTGTGTATCCTTAAGCAGCCTATGCCTTCGTGTACAGTTCTCCTTGT
ATACTGGATGTGTTTAGTCTTACTTTGTTCAATATTTTGTATTTTGTGGGGAGGACTTTTCATCATTCTC
TTGTATCTTTTTCATTAGTCAATATATTTTTTGTTTCTGATAAAAAAAATGAAATTGTAAGTCCATCTCG
TATGGGTAATCTTTGAGTGCTTATTATTACTATTTTTGCTTAAGGTTCTTGGGGCTGCAATGTTTTATGC
AAAGGTTGGAGATGCTGCTATGGTGTATACAGGGGATTATAATATGACACCAGATAGGCATCTTGGAGCT
GCTCAAATTGATCGATTACAGTTGGACCTTCTTATAACAGAGTCAACATATGCAACCACTGTTCGTGATT
CAAAGTATGCTCGTGAGAGGGAATTTCTTAAAGCAGTTCACAAATGTGTAGCCGATGGAGGAAAAGTGCT
AATTCCTACATTTGCTCTTGGAAGAGCTCAGGAACTTTGTATACTGTTGGACAATTATTGGGAGCGCATG
AATCTAAAGGTTCCAATTTACTTTTCGGCAGGCTTGACCATTCAAGCTAATATGTACTATAAAATGCTTA
TCAGCTGGACCAACCAAAGAGTCAAGGAGACATATGCCACTCACAATGCATTTGATTTTAAAAATGTTCG
GAGTTTTGACCGCTCTCTTATAAATGCTCCTGGACCCTGTGTTCTCTTTGCCACACCCGGGATGATCAGT
GGTGGTTTTTCTCTTGAGGTTTTTAAGCTTTGGGCTCCATCTGAAATGAATCTTGTTACACTACCTGGGT
ATTGTTTGGCTGGAACTATAGGACACAAATTGACAACGGGTAAACCAACGAAAATTGATTTGGACAAAGA
CATCCAAATTAGCGTACGATGCCAGATTCATCAACTGTCTTTCAGTCCTCATACAGACGCCAAAGGGATT
ATGGATCTGGTCAAATTTCTCTCCCCCAAGCATGTAATACTTGTACATGGTGAGAAGCCTAAGATGGCTT
CTCTTAAAGGAAAAATTGAGTCTGACCTAGGAATCCAATGTTATTATCCAGCAAATAATGATACCGTGTG
CATTCCTTCAACTTGTTGGCTGAAAGCAGATACCTCAAAAACATTTATTCGGAGTTCCTTGAATCCAAAT
TTCAAGTTTGTAAAAACCATTTCAGAAGATAAATCAAACTTGGTTTCTAAAGAGACCGAAGCCACTTCAG
TGCTGCAGGTGCATGATGAAAGGGTAGCTGAAGGGATCTTGATTGTGGAGAAAAGCAAGAAAGCAAAGGT
TGTGCACCAGAATGAGCTTCTCCTCATGATAGGGAAGGATAAACATGATGTTCAGTTTGCTTATTGTTGC
CCTGTACAGATTGGAAACTTGGAAAGGACCAAAGGCATGGATTTCGCTTTATCAAAGAATGTGGTTTCCA
CATCTGATGAATGCTCTTGGCTTCACCTACTATTTGCAAAACTTGCAACCAAATTAGGAGGGAACATCCA
AGATTTTGGTCAACATCTTCAAGTGGATTCCATCCATATCTCTGTATGTTTAAAGGACATCTGCCCTTAC
AGAACCACCGATGGCCCTCAAAAAGAACCAGCGGTGTTTTTTTGCTGCACTTGGTCAGTGGCAGATGTGA
ATCTTGCTTGGGAAATAATTTCAATTATGGAGAACTTGGATTTGAGTATAATTTAAAGATCTTCCACTGG
TGGGAACATCTAGAGATGGAGGATGATATGCTGTATTTTTATCACTTGTCTGAAAATGTTTAGAAATGGA
GTTTGTATAGACTTCATGTGTCCAAGTGCACAACTAAATTCTCTGCACTAATGTTCTCTGTTTTATGTTG
TGGATAATGTTTTACATACACAGAAATGAAAAGGTTGGCCAGTTTCATAATCTGGAGTCCTGTATAATTT
TGGTAGTTAAGAATTTAAAATCTCATTGGAGGGGTCTTGTTTTCTTCTTTCACACCAATTTTCTCATGCA
TTAGATTTTCACAGCATGATTCTGTATCCTGGGTCCAACTGATGTGAAACATGACCCAAGGTGTGGGCTG
CAACATACTCATTCAGCATTTCTAAGCAGCCAAATGGTTTCAAAAGAAAGCCATTTGGCACAAGCACTTA
GTTGAGTCCAGACTTGCCCTGTCATATGGCCCTCTTCAGGTCAGTTTTTTCTCTCTTCTGTTTTTTCTTT
CCACTTTCTTCTTTTCAACACCGTTGTTAAAGTAAGCTTCTCCTCAAGACTTCATAAACTAGCCATGGGT
TCATAGGCATGCAGAAAAGAACCATTGTGCTGACAAAGGATCAACTCATTGAGAATTCAAGAGATGTTAA
CCTGACTAGTAGCTGAGGGATCCCTTTTCAGAGCATATTCGGAGAAAGGTCCATATTGAGCATTGTGAGG
TCCAGCAACTATGAAAGGTAAGCAAATGAAACCCATTTAGTTTTCTAATAATTTCTGGAGTTTCTCTTTA
AAAATGACATATCCCACATAATGCTGGGACTGAGATGATGCTTCTTTTGAGACTTGCTCATATGAGGCAG
CCTCTCTACACCAGCTTCTTTTGACACTTGCTCGTATGAGGCAGGCCTCCCTATACCAGCTCTGCCTCAG
CCGTAAGCATTCTATGATTGCAACTGGAGATTGGACAGGAAATGGTACCCAGAAGTTTGAATATCTTAAA
AATGGTTTGGAAAAATGGTACTGGGAACTTCCAAACACCAAAAACAACTAATTGAATTTTGGCTAGAATC
TTATTTGTGGCCATTGTTTTATTTGTTTATTTATATTTGGAAACACCCATTGAAGTTCTATACAGAATTT
CGTGCAACTATGTTAAGTTTTTTGAATGGGCTCAGACTAGATTCAGCCCTCTGGTAAAACCTTACACAGG
GACTTCCATCCAGTAGCTCTACAGAGAATTGGCTTTTATACCTCCAGAGTATTTTTTGCCATACAGAACT
TTTGCTGATGTTCTGATACAAATACTACAAATACGAGATCTGTATCTGCATAAACTAACACCAGCAGAAA
ACAGCAGAGCTATTTACTTTGCCAGAAATCCCTGGCTACCTTCCCAGATTTTCTACCAAGTTTTACCATT
GGAACTTATGCACTAGAGCTATTGCCTATATTTTCCAATTTGCTGCCCTTTGCTTCATTCTGTAACTGTA
GTTTCTTTCTGATCCAGCAAACGGGAGGTAGCAGACATTGTGGGGTTTGCACTCAAATCAAGTCAAGAAT
TGTGACCGTAAGTTCTGGGCTTCCTTAGATTTAGAGCCAAGTGATAAAAGAAATTCAACTCAACAACCAG
TCCCACCCTGTCCCAAAATTCATACCAGATTCTCCTCTCAGGCTTGAGAATGAGGTCCCCATGCTAACGA
GGTTGTGAAATCGTGGTCTTATTTGGCGATATAAACGAATCTCTCTTAGAAATACTCACACTTCTCAAGC
CGAAAGTGACAAATATGCTGGTCTTTGTAAGTCATTTTCAAGTGTCAAATCACTTGTTTTCTTCGTTTCA
AAAATTATGAAAAAAATGAAATTTCAACATTTTTTCACGAACTATTTTAAAGCATGGTTTTGGATAACGT
GTCATTACGCGTGATCACTACTTTATTTTTTTCGAAAAAAGAAAAAAAAGACGAGGGGCGACATAATTCT
TGTTTGACTACAAACCGCCTAAGTTTCTACACACACTGGAAGGTGGGTTTTTTGTTTTGATTTGTTAAAA
ATTTGAAAATGATGTGCATGTAACCCTTGTTGAATGATTTGAAATGATTAGCCAATGTGAAGCTTCAAGT
ACTCATTCTATATTCCAAAGATGAAGTAGGGTGGTGGGCAAAGGACA
>LTCONS_00003997
CTTTTATGTTTTCTGAAGTTGCCCTCCCCTCCAGGCGACACAATCCCTAAAAGGTAAAAAATCCCTACTT
TCCTCTGCCACTCTCAATCCTTGCAGTTACTAATCTAATCATGTTTTTGTTTTTTTTTTCTTTGCAACCC
CTGTTTGATTCGCAAGAAAATCCATCCCCCATTTGATTTCCGGGAAAATTCATCCTCGTTTGATTTCCGA
GAAAATCCATGCAAAACCCCCAAGGAAAACCAACAAAATTGTATTTTTTTTGCTCCCTATGTTTTCTGGA
TCTGTTCTTGGGGTCTCTTTGCTTTTGTGCGAATGGATTTAAATTTCACGAACCCTAACCCAGGATTTTT
GAGAAATATCGCCAAAATTTTTTGATATTTCAAACACTGCCGGCAACAATGGGAACAGCCGCGGGGGATG
GGGGGTTGAGTGGCCGGCGACGGGGCTTTGCAGCATTTTGGGGGAGGGCTTTCCAACGCGTGGGGGCTGC
TGCCAGCGGGACGACACTCCAGTGACCGGCGACAATGGGAGCAGCTGCGCGAATGCTGGGAGGAAAAAAA
AAATTTGAGCCGGACGGTTCGAAGGGAACCGGCCGGTTCGTCCGGTTCGGCGGTCTGATCGTCGGTTCGT
CCGGTTCGATTCCGGCTCAACCTCTTTGCGGGCCAAATGGCCGGACCGGACCGGAATGGTGACCGGTCGA
CGGTCGGACCGGTCGGACCGGCCGGTCCGGTCCGGTTTTTAAAACATTGATAATAACACAGGTAGGAATT
GACAACTAGCAAAGATATGATTTCTTTGTACTTGTCTTGGGTATGATGGTGATGGTCTAAGATAGGTGGC
CTAACCCATTTAAAATCAGGATGGCCCCATCCCTAAGGGCATAACACTCGATCCCCTTGATCTCTCACAA
AATGGGAAGTGGGTGGGAGTCTGTCATAAATCAGGGACCCTAACATTGCTTGTGGTGTGGTAGGGTTTTC
CCTCGAGTTTTGATAGGGCAGCTGAAATTTGTTAAATCCGGAATTCAGGGCTGTGGCTTGACTTTGGCCG
TACCTAATTGCCTAGTGAATACTGAATAGTAGGTAAACAATTTGTCCTTCACAGATTTACAACATGAAAA
TTTGAACCATGACCACACGCACAGTCCAACCCTAATTGAATACCGCGTTGAAAGTAAAGGGGGTTTTGGT
GCGGGTCAATTTGATGCATTAAACAGGGGTTGTCCTCCAGTTCTACTTCTTCCTAGGTTTTGCGCCGTTC
CAGGTCTGCACGTAGGGGAGGAGTTGAGGCAATTTCCGCTTTGGCGCTTTCATATTTCCACTAGCTAACA
ATGATAACAAATTCTAGAGTCTCGACTTTTGAGTCAAATTTTGTGCCTAGTAAAG
>LTCONS_00003998
GCCATATAATGCAAAGGGCTCCCTGCCTTTGACATAGTCCACAACTCATTTTTTTTCCTTTTTCTTTTAC
GTTTTCGTCCTTGTGATGGGTTAGACATGTAGTGGGACAAATTTTCTTATCTGCGTAATTGGGAATAAGG
GCTAAGGATGAGTTCAGATGCAATGAAACCAACAGAACTGATGATGAAATGGCATGGGGATGGGGGTGGG
GGTGTGTTTGAACAGAAACTCAGCTGTTTTTTAATCCCATTCATGTCTTAAATCTGGGAACGCATGTGGA
AATCTTTCGATCTGAAAATTAATGGGAAAATAGAAAGAACGTAAAGCTAATTCGTTCTTATTTTACAATC
TCTCCATACCAGCTGTATCATATATATCTGATGTTCCAATCATATTTTGTTCATAGAATGACATCCACAC
GCCACACATGGGCGATGAAACCAGAGGACAAGCCTATGAGATAGGCGAAAAGGAATGAAGACAGAGGCTA
TAGAAAAG
>LTCONS_00002849
AAGAGGTCCTAAAATGGAGGGGACATTCCTGAAAAGTAGCATGTGATAAATCCAAAAGACTAAAAGAGGA
AGCAACTTAGCCACGCAAAAGCCTTGACTAGTAGGCTTGTAGGGGACTAATGGGGAACTGGAGAAGTGTT
TTAGAAGAATGCCCATTGGTCGTCAATTCGGGACACCTCACGGACCGACGGTTCACTCGATCCCTAATGC
CAATCTTCTGAGTTCTGATCCCTCCTTACTCTACCAACGCTCCACTTGTATCCACACACCTGACACCACC
ACATGGTAATTTTCTTCTCGCAGGCCAACCATTTCACCTTATTTCTCCATCTCCGCTTCGCCACTCACTC
TTCGCTCTGAGCAATTTGTGTCAAGCAACTTTGAGTTTGGAAAATTTTATTTTTATTTTTCGTTAATGAT
TTGTTTCATGATTCTTTCTAAATTTGGTTTGGATTATTACTTGTACCGTTATATTATCATTATTTTTATT
ATTTCTTCTGATGATTTGAATTGTTGGTTTTCTTGCTTTCTTTTTTGGCTGTAAATAAGTATTTTTTTAA
AAATAATAATAATTATGAATGCATATTGGAAACAGGGGAACAATGGAGGCAATAATTTGTTACTGGCATA
CAGGACATTAGGAGTTGTGTTCGGAGGACTTGTTACTTCCCCGTTGTATGTTTACCCTTCCCTGCACTTG
AAATCTCCGACAGAAGATGACTACTTGGGTATCTACAGCATCATGTTCTGGACCCTTACTCTTATTGGGG
TTGTCAAGTATGCCTCTATTGCTCTCAAAGCTGACGATCAGGGTGAAGGTATCCGTCAACCCGTCTCACT
ATTCTGCTTTCTGCCTGTTTGGATGTTGTGAAAATCAAGGAAAAAGGAACGGAAATGAAATGAGATTTTG
AATATTATGTTTTATGTTGTTTTGGTGTCTAAGATGTAAAAAGTGTGTCAACTGGTCTCCCAGGAATTTG
GCACCAATTCAATGAATTTTGACCTAATCTGAACCTTAACAAATGGTTCTTCCACCCATAAGGCTGATCT
GAAATGCTTAGGATGAGGCTTTCTGGTTCTGGTTTTGCATATGTTCATGCCTTGTCTTAACAACCAATTA
AATAGAGAAGAAGGATTCTAAATATGGACGTAGTTGTAAGGGGTGTCAAGAATGATGATATAGTTGCAGC
ATTCACATTGGCAAAGAATGTATTTTTATTTTATTTTCTAAATAATTTTGTTAGTGTTCTCAAATTGTGT
TGAATAGGATTTTCAAGTAACATTTTCTACCTAGCGTTCATCACATCTTCTTGTCACAAGTAAATTCAGT
TGGTAAAGTTGTGATTATGTTAAATTCCACTCAGGGTATGTTTTGGAATGCTTGAGTTTCCAATTCTAAA
AATTGAAAAAATCTTATAATTGAAATTATTTTGAATAATGAAATTGAGTTGCAGCTATTTGGAGGAGTAA
CTGTAAATGCATTTTCTTTACCTTTTGAATGGAAAGTTGGAAGTGGAGTTGTAGTGGCGTGGCAGTACTA
GCCTCGGTCTGAGAGGAGGGATTTGCAATAGGGATGATGGCTGGCCTCAATGTTGTTATTGGCAGCAGCA
ACAGAGGTGTCTGAGCTAGACTGATGCTTCATTTCCTATGCATTTGGACCTAAAACTACAACTCTGGACT
AAACTTCTGTCATTATGGAAATCAAATTAGTTTCTGGAAGTTGACTATCTTGAAACCAATGTGCCACTTA
ATGCAAGGTTTTAAAACTTCAGTTTGGAAGAAGAAAATGCTATGAAATCATATTCAGCAATGCTTCTGAG
GATTTTGATGAAAGTGTTTTCTTACCATTCTGCAGGAATGATTTGAAATACTCTTATTTTCTAACAGTTA
GGGTGTTTATGGGCTTAATATGACCTGCTCTTTGTTTTTCTGAAGTCCTTAATTTATCATCTTTTCCAGA
TCTTATTTTTCTGAATGATACCTAGAATGGTTTCAGAAGCCCAAATTTCTTGCTGCTGTTATGTACAACT
TTATAATGTCAAGCTGTCTGCAAGAGCTTCCTCTGCCTGAATGCTGACATCTACAGAGTTTTATTATTGT
AGGAGGAACCTTTGCCTTGTATTCGTTACTCTGTAGGAATTTGAATATTGGAATCCTACCTTCCAAGTGC
ATGGATTCAAACTCAAAGGTTTCTCATTCCAGCGGGCATGAGGGTGCGAAGGATCATAGTAGGCTTGGGA
AATTTTTTGAAAAAAGTATAATTGCCAGAAGGGTGTTACTTTTTATAGCTATGTTAGGCACGTGCATGCT
AATTGGTGATGGCATACTTACTCCTGCAATCTCAGTCTTGTCAGCAATGGATGGGATACGTGCACCTTTC
CCTTCTGTCAGTAAATCTTTGGTGGAAGCTATTTCTGCAGCAGTCCTAATTCTTCTGTTCCTGATGCAAA
AGTTTGGAACCTCACGAGTGAGCTTCCTTTTTTCCCCCATCATGGGTGCATGGACCATCACGACTCCACT
TGTAGGAATTTATAGCATTGTACAACATTACCCAAGTATATTCAAGGCTTTGTCACCGCATTACATCTTC
CATTTCTTTTGGAGAAGAGGAAAAGATGGCTGGCTGTTGCTTGGTGGTACCGTCCTTTGCATCACTGGCT
CTGAAGCGTTGTTTGCGGATCTCGGACATTTCAGCAGGCCCTCAATTCAGATTGCCTTTTTTCTCACCAT
ATATCCATCTCTGGTTTTGACATATGCCGGGCAAACAGCATACCTGATCAAGAACCCCAATGATCATGAT
GATGGATTTTACAAGTTTATACCAACTCCAATCTACTGGCCAATTTTCATCATAGCCACATCGGCTGCTA
TTGTTGCAAGCCAGTCCCTAATATCAGCAACCTTTTCTATTATCAAGCAATCTGTAGTACTGGATTATTT
TCCCCGGGTGAAAGTGGTGCACACCTCCCCTAGCAAAGAAGGCGAGGTTTACTCCCCAGAAATAAACTAT
ATCCTGATGATTCTTTGTGTTCTTGTGATACTAATTTTTGGGGATGGAAAAGATATCGGAAATGCTTTTG
GACAATAAAATTGCAAAAGAATATGATTCTAGAAAATAGCTGCTTCAGCAAGTTGACTTCACAAAATTTC
TAGAGGGAGGATGGATTCCTTTTGCCATTTCCTTGATACTTGCCTTCATAATGTTTGGGTGGTTCTATGG
GAGGCAGAGAAAAATAGAATACGAGTTGACCCACAAGATAAGCTTGGACAGACTTGAACAGCTCTTATCT
GACACAGGTGTCCAGAGGGTTCCTGGATTGTGCTTCTTTTACACCAATATTCAAGATGGTCTGACTCCAG
TTCTGGGACATTACATAAAGAACATGAAATCCCTTCACAAGGTCACCATTTTCACTACCCTGAGTTACTT
GTTGGTTCCAAAGGTTGCTCAACATGAGAGGATTGTCGTCGACAAACTGGGCCTCAAAGGGGTGTATGGG
TGTGTGATTCAATATGGCTATGCAGATTCTCTTAATCTTGAAGGTGATGATTTTGTAAGTCTAGTGACCA
ATAGCTTGCAGGCTTATATACAGAAAGACACTGATCCGGAGATTGAAGAAGAGATTTTGGACTTGGAAGA
GGCAAGGCGGTCTGGAGTGGTTCATATTCGAGGCAAGGCGAGGTTTTATACAGGCAAGAGTTGTAGATGG
TTTGATAGAATCATGCTCGCATTTTATGAAGTTCTGCACAGTAATTGTAGGACTGCACTGCCTGCTTTGG
GGGTTCCTCTGCCTCAGCGCATTGAAGTTGGAATGCTTTATGAGGCTTGAAAATGGCAATAGAATTCATT
TGTATGCCCTACCCACAGGTACAATCTCCTCACAGGTTATATCTCGCAAAGAAACAAAATAACTTGTTTT
TTACAGAAAAATCAGCAACTATTTAAATTTGTACTCTACATTTGGCACTTCCCTGTGAGATGGATGCTAT
TTTTCTAGGATCTTACTTTTTTAAGGAAAGATGCAATTGAAAGAACATTAATATTTGAAAAGGAATAAGA
TACAGATGAATATTCCATCTTCTTATGCAGGTAGAAAATTATTGACCTATAAACAGGATTTGATGTCCTG
AGATCAAGTGAAACATTCTATAAATCTGGTTGATATTTTCAGATAGCCCATTTAAAAAGCTGTTCTAGTC
TGACCAAGCTTTGAATTGGGTCTGATTAATTTACAGGCTCAAATGCCTTGATCAGAATTCTCCATTTTGT
CATAGATTCAACCTAGCTGATGAAAGAATTAGAATAGATGTTTTTTGTTTCCTACTCACACGACCCATGT
CCTTGCTTTTCTATTGATATTCCTCCCAATCTGAGATCTGGTTTTGAC
>LTCONS_00003999
TTTAAATGAAAATTAAATTAATTTATATAAATATTTTATTTGAGATTTAATTTTTAAAATTTTATTAAAA
ACATATAGTAACAACTTTTTTTATTAATATTAATTTATTTAATAATCAAAATAAAATTCAATAATTTATA
ATTATTTATATGGGTAGAGGAAAATTGCTCTCATGATTTGTTTTTTTTTTTTTTAACCTCTACTAAATCT
AAAAATTAAAAGGGTCACCCACTTCTGAAGTTGCCCTCCAGCCGAGAGAATTTCCCTTTCCCCTTTTCTG
AAGCTGCCCTCCAGCCGCTGAAGCTGCCCTCCAGCCGAGAGAGTTCCTCTTCCTAAAAAGACCTATCTTC
CTCTGCCACTCTCAATCCTCGCAGGTACTAATCTAATCACGTTGATATTATTTTTTTTGCAACCCCCGTT
TGATTCCCAAGAAAATCCATCCCCCATTTGATTTCCGGGAAAATTCATTCTCGTTTGATTTCCGAGAAAA
TCCATTCAAAACCCCCAAAGAAAACAAAAAAATTTGCTTTTCTTTTGCTCCCTGTGTTTTCTGTATCTGT
TTTAAGGGTCTCTTTGCTGTTGTGCCATTGGATTTAAATTTCACGAACCCTAAATCCACGATTTTTGAGC
CAGATTTTGTATCCTGTGCGCGGGCTGGACTGGTAGGAAAATATCTGGAAATTTTCCGATAAATCGGTGC
TTCGCCGATATTTCGCCGATATATCAGCGATTTTGCCGATTTTTTGTCGATTTTTCCGTCGATCGATAAT
CGGTGACGATTATCGTTTCGGCGCCGTCCGATATCCGATATTTCTTCGAAATATCGGCGACATTTTCCGA
TTTTTCAATCCCTGCTTATTGGGCTTCACATAATTCATCACTCAATGCC
>LTCONS_00000837
TCCCGCTCCGAAAGGCAGTAGCTCAAAATGTTGTCCTCTAAAATCTACAGAGTTGTCCATAAACCTCTCG
GGCAGAAACTCCTCTGGGTTCTTCCAGAGGTTGGGGTCTCGCCCAATTGCCCAAACGTTTACGTGGACTT
GGGTTTTGGGGTAAATGTGGTACCCGTTTATCTCAAAATGTGACATGGTTTCTCTTGGAAGTAGAAGTGG
GGCGGGAGGATGCAGTCTCAAAGTTTCTTTGACCACCACCTTGAGGTAGTGAAGCTGATCGACATCACCC
TCCGTGACTTTTCCTTTATTTCCAATGGAGTTTCTAACTTCAACCTGGGCTTTTTTCATTATTCTTGGGT
TCCTAGCAAGCTCGGTCATTGCCCAAGTTAGGGTGATTGCACCAGTGTCCACTCCAGCCAAGAATAAATC
CTGAGGCACATGTTAAAA
>LTCONS_00000838
GTGGTACCCGTTTATCTCAAAATGTGACATGGTTTCTCTTGGAACTAGAAGTGGGACGGGAGGATGCAGT
CTCAAAGTTTCTTTGACCACCATCTTGAGGTAGTGAAGCTGATCGACATCACCCTCCGTGACTTTTCCTT
TATTTCCAATGGAGTTTCTAACTTCAACCTGGGCTTTTTTCATTATTCTTGGGTTCCTAGCAAGCTCGGT
CATTGCCCAAGTTAGGGTGATTGCACCAGTGTCCACTCCAGCCAAGAATAAATCCTGAGGCACATGTTAA
AA
>LTCONS_00000839
GAACACAGATCTTGCGTACTTCCCTCCAGTAATCGCCGTATGGCGCAAAACCTATGTCTCGGTGATTGTA
TGAGAATTTTCCAGGTCCAACTAAGGGAGGTCGACTGCAACAATCAATATCATGAGTTTTCAAGAATTCC
CTTGCAGCTTCCGCAGAGGAGACTACGACGGTAGGGACACCAAGCTGAAGGAGCATGATGGAGCCATATT
TCTTAGATAGTTGCCATAAAGAGTAGTGAGGCAACGCACCAAGTTGGTGCAAATTACCTATAATGGGAAG
CTTAGTAGGGCCAGGAGGCAGCGGCTTCTTTTGCCCCTTCAACTCTATTTTCCGTTTTATGAGAAACATA
AGAGGGAGAAGTAGCAGAAGCAGATGAAGCCAGATTGATGGAGAATAGAGCGCCATTGGAGCTTGCTCGC
TCTATGAATCTTGGGTGGGATGTACTTAGGATACACATACATCATCGGCTTCAACCCCAATTCCAACTTC
TACCACTATTTTGTCCTAGCAGGCCTTCCAATTATCGTTTCCCCTTTTTTATTCTATAGCATTACATGCC
ACGTTTCGCAACGACAAGCACAGATTTGTCTTTTCTTTCTTTCTTTCTTTACCACAAATTTTGTGAAGTG
ATACAAAGCAAGAAAA
>LTCONS_00000843
GTTCGATCCGATTGCGACCAATGGAGATGGAAAGTGTGACTGAGTTTCCTCATACTCACATGGATCGGCG
TCCTCGGAAGAGGCCTAGGTTTGCTTGGGATGCACCTCAACTTCACCCTAAGGTAAAACTCGAAACCTTT
TTGGCTGCTTTTGGTTGCCCAGAATTGGAGTTCCCATATTTGGATTCGGATTTTGTGCAACCAAA
>LTCONS_00000846
TAAACCTATGGATGACAGGGTCACAGAGTTGCCCCTTGTGGAGCATCTAACCCTGGGTGCCGTATATTCC
ATTCTGAAAATATAAAAAAAGTTGACTCAACCACGGTTTGCCTGCATCTAACCATGGTCGTCAACGTGTC
CGATCTCTTTGAAAGAACTAGGGTTAGGGTTAGGGTTAGGGTTCGATCCGATTGCGACCAATGGAGATGG
AATGTGTGACTGAGTTTCCTCATACTCACATGGATCGGCGTCCTCGGAAGAGGCCTAGGTTTGCTTGGGA
TGCACCTCAACTTCACCCTAAGGTAAAACTCGAAACCTCTTTGGCTGCTTTTGGCTGCCCAGAATTGGAG
TTCCCATATTTGGATTCGGATTTTGTGCAACCAAACGCAGCTTTGTATTATGATTGTCCTTTTTTTTTCA
TTGTGAAGGATTTGATTGTTAGTGGTTAAGGTTTGTATGGATCTGAGTCTTCGTTGGCTTAATCTGGAGT
TTTGGGTTTTTTATGTGCCTAGTCGTACGGGGTTCGGTTTTGTGATCTCGGATTATTTGTAGTTTCTTTT
TGCCGGTGTTTATCACCTTAATGCTCTGTTTGGTTGCTGAGAAACGTGGGAAAGAAGAAGAAAATTAACA
TTTTGGGATTACATTTTTCATTTTCGGGACCCAACATAATTATATATTTTAATCACTTGACCAAAACACA
ATTCTTAATTGAGTTGAGGCTGTTGATTTTTAGAGACCAATTCTCGATAAACCTTCTTTTTCCTTTTAGT
CTGGAATCTCAGCAACCAAATGCAGCAAAACCATTTTCTGGGTAATATACTGGAAGAAATAAATGTGGAG
GAGTATATAATTTTATAATTGTTAGTAGAGAATGAATGGATGGCTGTGTGTAGGCTCAGCCAGGAATATA
TTGTGGGCAAGAGGTTGGGAATGTGACAAGCCATGGAACATCGAGGGTACTCTCAGACCAGGCTAGTATA
TTTGTAAAGGGATTGGCTCAAAAAGGCTCTCCCCCATGGCGAGATGATGACAAAGACGGACATTTCATGT
TTGCACTGGGAGAGAATTTAACCTCGCGCTGTAATTACACTTGTTCGCATTGTAGATGTTTTACATTTAT
CAATTATGCCCACTTTGCATGAATGCTGTATCTGATCTGTAGTTCCATCTTTGGTTACTTCTTCATAATA
TTTTATCCTTCTCTTTAAAATATTTTTTCCTTGGGGGCTGAGTTTTTGCATATATGATTTATTTGAAGTT
TTAATACTGTCGAGGATTCCAATTTCAAGTTACAAATATTAAAATGGGCCTTTTATTTTATTTATTTATT
TGTTTTTATTTTTTGATATATATATTTTTATATATATATTTTGTAGGTTTCTCAGTACAAATGTTTGAAT
CTTGCTTGGTTCTTGAAAACAATTTTTCTTTATAGATGATGAAATCTTTTCAAAACTGCTATTAGCTGTC
TTTTACACATAACAAGCACATAATGTTACCAATACAAGAACAAACCTACCAATAAAAAACACACAAAATC
TTTTATGCTTTCTTTCCTTTTTTCCAATGGTTTCATTCTCTCTTCCTGTGTCTTTAGAGCATTTGAATAT
AATTGAAAATAGAAGTTTTATTCATTTGAAACTTATTATTAGGTTAATAATTGATGCCTTGATTCAAATA
TTGGAATTAGCCTTGTATGGATTTCTCTGAATTTTTGTTTTCATACTTGCAGATAAGATCCACAGAAAAA
TTGGTGAAGGTACCTTTGGTCAGGTTTTGGAATGCTGGGATAGGGAAACAAAGGAGATGGTTGCTATAAA
AGTTGTTCGAGGTATCAAAAAATATCGTGAGGCAGCAATGATAGAAGTTGAAGTGCTACAGTTGCTTGGA
AAATATGATAAAAGTGGCTCTCGTTGCGGTCAAATACGGAACTGGTTTGACTATCGTAACCATATTTGTA
TTGTAAGTATATGACTGATTTACGATGATATGATTTCCCCAACTTCATGAATATTTTGGGGCTTAAAACT
TGTTAGTGAATTTAAATGGTCTTAACAGGTATTTGAGATGCTTGGACCAAGCTTATACGATTTTCTTCGG
AAAAACAATTATCGCTCATTTCCAGTTGATCTAGTCCGCGAGATTGGCAGACAACTGTTGGAATGTGTAG
CATGTGTGTATTTGTTATTTGTGCTGTTTATTTATCTTTTTCAAACTTGATGGTAACAGTTCTAGTAGGA
GATGCTTCAGCCTTTTGTCTAGCTCTGGGATTTTACTGACTATTTTTTCACAGGGCTTTTAGTTATTTAA
ATTCTCTGTTATCTTAACCAAACTATTCATTTTTCACACTGCTTTTGTTTTATGAAATAAAAATAATATG
GAGTTTGAGATGGATAATTTTGTTTATTTGCTATCCTACAGAGTGCTAATGTTGACTTTGACCTATAAAA
ATTTGCAGTCATGCATGATTTGCACCTCATCCACACTGACTTGAAGCCTGAGAACATACTTTTTGTTTCT
CCAGAATATGTAAAAGTATCAGACTACAAGGTTACCACACGGTCACCAAAAGATGGAATATGTTATAAGA
AGTTGCCAAGATCAAGTGCTATTAAGGTGATTGATTTTGGTAGCACAGCTTTTGAGTGTCAAGATCACAG
CTATATTGTTTCCACTAGGCACTACCGAGCGCCTGAGGTTATTCTTGGGCTTGGATGGAGTTATCCATGT
GACATGTGGAGCGTTGGTTGTATATTGGTGGAACTATGTTCGGGAGAAGCTTTGTTTCAGACACATGAGA
ACTTGGAGCACCTGGCCATGATGGAAAGGGTTTTAGGCCCCATACCTCCTCATATGTTGAAAAGAGTGGA
CCGACATGCTGAGAAGTATGTTAGAAAGGGTAGATTGGACTGGCCTGAAGGTGCAATCTCTCGGGAAAGC
ATCAAAGCTGTCATGAAACTGCCTCGTCTTCCGAATCTAGTTATGCAACATGTGGATCATTCTGCCGGAG
ATCTTATTGACCTTTTGCAAGGTCTTCTTAGGTATGACCCTTCCAACAGACTCACAGCTCAAGATGCCCT
CAGGCACCCGTTCTTTACCAGGGATTACCACAGTAGGTTTTAGAGAGAAGATTGATTTTTTTTTTGCTGG
CATTTGGATGCTTGTTTGGATTGATTTATATGATAATGGATTATTGAAGAGCAAGTGCTGGCCCAGGTTT
TCTGAGTTACTATTTTTTTCCTGGTTTTGTATGAGCCTCTGTAAATCCCCCATTGTCAGAAGTGTTCTTC
TTGATCAAGTTTTGTACCATAAAATTTGATGTTATAGCAGCTCTTTCCGTTTGTATGAAGTGTGTTTCTC
GGCCATTGTGTTTCACAAGTTTGTGCCACTATGTTGACGCACTCTTAATTTGCATCCAGCTGTAATGATT
GTTTTGCTTTTCATCTGGTAGCATGTTTCTTTCATACTGTAACTGAATCCACTTCCACCATTGCTGCCAA
ATATTCTCTATGCAAATCTGTTTGGTTAAATGCCCTCGACCTCAAATAAGTTTTAGTTTTGGAGACACCC
CAACCCACCCCTCCCATCCCCAATTCCCCCATTGCAACGTTGGATCAAAAGTTTGATTGCCCAATTTTAG
CCCCTTGGGATGGATTTTGGGCATAAATGTATCCCTGATTCATGCGCAGGCCGCTGGATCCAAGGGATCA
GGGTGTACATTTTCAATAGCAATATACTTTGATAGATTTTTGGCTCACAGATCCCATCACTTTTTCTGGT
GGCGTCTGTCTTATCCCAGGACTTGCCGACTGCTGGAAGAGCTCCCATCCAGTAGGCATCTCTTATGGTA
ACGTTTTATAAGAACTGAG
>LTCONS_00000901
TTTTAATCATGGCCCTATTGCCTGCATGCGTCTTATGCTTTAGCCTTTAGAAATTCTGTGGGTTAATTTT
TAAAAAATTGGATTGTGGACAAGACCTGCAAATTCGATTTATCTGCAATCCGGATAGAGATTAGTTCTTA
CACACGGGACAAGCGAGAAAAACACTTGAACCCAAACATGGGGCTTTACCTTCCAACGGTCCCCAGTCTT
GGGAAATTTGAAACTTAACTAAGAACCCGCTGCAGGGAGCAGTCTGAGCAGATCGAGAAGCAAACGATAG
AAAAGATGCAATGTTTCAGAGATCCCTTGGAACCAGAAGCTTCTCGACTTCCGATTCGGCTTCTCTTTGG
AAAAATGTCGCTTCTCTTCTCGACTCTCTCTCCATTAAACCAGGTGCTTACCAAAACCCTAACCCTAACG
TAATTTAACATCATCCTTGTCTTGCCTTCCTTCTCGTCTTTAATTTCCTAGAAAATGAGGAAAGAAATTA
ATTAAGAACTTGAAAATCGTATATTGAATGCTGCTTTTGTGGCTTTATGCTCGGTTGACTGGAGGTCTAT
GTTTTCTCGGATTACAAACAAAGGAAATTCTGAGATTCAGAATTTTGGTTTCTTTTATTTTCCTGCATTT
TCGCAGCATCCAAAATTTTTTATAAGCAATGTGGAATATGTTTTTGGTTATATGCTTGATTTAATTTGGA
TGGCAAAGTGTTGATGTATAGGAGGAACACTGGTGCAAAATTGTGGGGATTGTGAAATTGGGGAAGTTGT
CTTTCAATTGGCCTAAGAGCGTTAGCTACAGACATTAAGCATGCTCGAGGACAAACCTGGAAATCCTGAT
GCACACCATTGAAGAGCCTTAGGCCCTTGGCGGTGACTTAGTTGTGCTAGAGAGCCATACAAAGACATGG
TGCAACATCCATTCCCTTTGCCTTTCTTTGGCAACCCACTTATATTGTCATGATTTTAGCAACAATGACA
CATTATCTGGACATTGTATTTGGAAGTACATTTGCATACGGCAATGATTCCACTTTCTTGCATAGCTTTG
TCGTTAGCACATTTGTTTTTCTTGACACTCCTGTGAGAAGATACATTGTTAGTCTTTCTAAAGATGACCC
TACTTCTGTTTCACACGTCTGTGTGATCTGGTGTTGCTTCTATCTCTCATGGTTGTTTCCTGTCTGTTTA
TATGTCTCAAAATTAGTGTGCCATAGTACTATTTTTTTCTTATAAAAATGGTGTTAGTGGACCCTAAATT
ACAAATTATCTATTTGATATAATCAGTGTTTAAAAATGCTACTGAGGCTTATGTGTTGAGCATTGCCTCA
AGATGAGGCACTGTAAATTAGCCTTGAGGCTTAAGCTTCACCTTTTTGAGGCTTGGAATCTGGAAACTAT
ATCCTCAAGGCTGTTGGGGGCCTGGGGATTAAGCCTTTAAATATTCAATTAGTTTTAGGCCTTTGTAGGC
TTTTAGTTGTTAACAACTATTTAAGTCGCTTTAGTGTATTACCAATTAGTTAATATGAATTCAGTTATAA
AATAACTGAGTTTGTTAGTTTGTTATTCCTTCTGTTAGGCATAAAAATAACTCTATGTAAACATGAATCC
AGAGAATAAGAAACAAAGCTTTAGCTAATTTAATTTTCACCGTTCTTTATAGTTTCCTTTCCCTACCAGT
TTTCTGGCTTGGTATCACAGCTAGAAAAAAATGTCTGAATTCTCTTCTTCCTCTTCCTTCTCTAACCTTC
CTTCTGCACATGGAGTCCAATTCTTTGGAACATTCAGTCATCCACTTGCAGTGAAGCTAGATGAAAACAA
CTTTCTGCAATGGCGTCAACAAGTCTTAGCTGCATGCAAAGGACATGGACTGCCACAATTCATCTTCAAA
AAGGACTTAGCTCCTCCAGAATTTCTCAAGGATAGTGATAGAGAATTTGGCAAAATCAATGATGCATATC
TTGTTTGGCAGCAATAAGACCAACTCTTGGTTTGCTGGCTTCTATCCTCCATGAGGGAAGCACTCCTCCC
TCAAATGGTTTGATCAAACCCTTCATTTAAAATTTGGAAAAATCTTGAGAAGTTATTTGTTTCATAGTCT
AAAGCTTGTATTATGCAATACAAGATACAACTGCAAACAACAAGGGAGGATCCATAATGATAGAATACCT
CCTCAAAATAAAGAGCATCACCGATGCATTAGCTTCTGCATGACATGTTATCTCTGTTGAAGATCAAATT
TTACATGTCCTTGTTGGATTAGGCTCAGAATATGATTCATTTATTGCTTCTATAAGCTTAGGATTTGAGC
TTTGTTGTACGCAAGACATTGTTGCATTGTTGTTGGCACACGATAAAAGACTTGAAAACACAACATTTTA
ATTGATACTACTTCTATGATTGTTAATGTTGCCACAAACAATTTGAATTATATGATGAATCCATCTCAAG
GAAGGAGACTTTACCATAGTAAACAATATAGTAATAATAGCCAAGCTAGTAATGTTTTTTCAGCCATTGA
CAAGATTTCCAGTCACATTCTCAAAGAGGAAGGGAAAAAATGTTGAAAATTCCATGGCAACACTAAGCCT
TAGTGTTAACTTTGCAACATGATAGGAGATATTGTTGTCCAATGCTACTATTGATTTGATCAAAGCTTTC
AAAACCTCAGCCATAATCGGATGACTACAATGTTGGCAACACCTAAAACTATGGTAGATCCACATTGGTT
TCCAGACTCTAGAGCAACAAGTCACTACACACTAGATTTGAACAACTTGACTATCGAATTTGAATACGGT
GGTTCAAAAAAGATGTACATGGGTAATGGTAAAGGTTTGAACATATCTCGTATAAGAGAAACTTCCTTTC
TTTCTTCGCAACATGTCTTGCATCTAAAGAATCTGTGGACCCGCATTTTTTACTTGCGTCCTCACTCAAT
CGGCGAGACTCACTTTTATTGGTGAAAAATTAGTTTTGGAAAAGTCGGAG
>LTCONS_00000902
AGCGAGAAAAACACTTGAACCCAAACATGGGGCTTTACCTTCCAACGGTCCCCAGTCTTGGGAAATTTGA
AACTTAACTAAGAACCCGCTGCAGGGAGCAGTCTGAGCAGATCGAGAAGCAAACGATAGAAAAGATGCAA
TGTTTCAGAGATCCCTTGGAACCAGAAGCTTCTCGACTTCCGATTCGGCTTCTCTTTGGAAAAATGTCGC
TTCTCTTCTCGACTCTCTCTCCATTAAACCAGGAGGAACACTGGTGCAAAATTGTGGGGATTGTGAAATT
GGGGAAGTTGTCTTTCAATTGGCCTAAGAGCGTTAGCTACAGACATTAAGCATGCTCGAGGACAAACCTG
GAAATCCTGATGCACACCATTGAAGAGCCTTAGGCCCTTGGCGGTGACTTAGTTGTGCTAGAGAGCCATA
CAAAGACATGGTGCAACATCCATTCCCTTTGCCTTTCTTTGGCAACCCACTTATATTGTCATGATTTTAG
CAACAATGACACATTATCTGGACATTGTATTTGGAAGTACATTTGCATACGGCAATGATTCCACTTTCTT
GCATAGCTTTGTCGTTAGCACATTTGTTTTTCTTGACACTCCTGTGAGAAGATACATTGTTAGTCTTTCT
AAAGATGACCCTACTTCTGTTTCACACGTCTGTGTGATCTGGTGTTGCTTCTATCTCTCATGGTTGTTTC
CTGTCTGTTTATATGTCTCAAAATTAGTGTGCCATAGTACTATTTTTTTCTTATAAAAATGGTGTTAGTG
GACCCTAAATTACAAATTATCTATTTGATATAATCAGTGTTTAAAAATGCTACTGAGGCTTATGTGTTGA
GCATTGCCTCAAGATGAGGCACTGTAAATTAGCCTTGAGGCTTAAGCTTCACCTTTTTGAGGCTTGGAAT
CTGGAAACTATATCCTCAAGGCTGTTGGGGGCCTGGGGATTAAGCCTTTAAATATTCAATTAGTTTTAGG
CCTTTGTAGGCTTTTAGTTGTTAACAACTATTTAAGTCGCTTTAGTGTATTACCAATTAGTTAATATGAA
TTCAGTTATAAAATAACTGAGTTTGTTAGTTTGTTATTCCTTCTGTTAGGCATAAAAATAACTCTATGTA
AACATGAATCCAGAGAATAAGAAACAAAGCTTTAGCTAATTTAATTTTCACCGTTCTTTATAGTTTCCTT
TCCCTACCAGTTTTCTGGCTTGGTATCACAGCTAGAAAAAAATGTCTGAATTCTCTTCTTCCTCTTCCTT
CTCTAACCTTCCTTCTGCACATGGAGTCCAATTCTTTGGAACATTCAGTCATCCACTTGCAGTGAAGCTA
GATGAAAACAACTTTCTGCAATGGCGTCAACAAGTCTTAGCTGCATGCAAAGGACATGGACTGCCACAAT
TCATCTTCAAAAAGGACTTAGCTCCTCCAGAATTTCTCAAGGATAGTGATAGAGAATTTGGCAAAATCAA
TGATGCATATCTTGTTTGGCAGCAATAAGACCAACTCTTGGTTTGCTGGCTTCTATCCTCCATGAGGGAA
GCACTCCTCCCTCAAATGGTTTGATCAAACCCTTCATTTAAAATTTGGAAAAATCTTGAGAAGTTATTTG
TTTCATAGTCTAAAGCTTGTATTATGCAATACAAGATACAACTGCAAACAACAAGGGAGGATCCATAATG
ATAGAATACCTCCTCAAAATAAAGAGCATCACCGATGCATTAGCTTCTGCATGACATGTTATCTCTGTTG
AAGATCAAATTTTACATGTCCTTGTTGGATTAGGCTCAGAATATGATTCATTTATTGCTTCTATAAGCTT
AGGATTTGAGCTTTGTTGTACGCAAGACATTGTTGCATTGTTGTTGGCACACGATAAAAGACTTGAAAAC
ACAACATTTTAATTGATACTACTTCTATGATTGTTAATGTTGCCACAAACAATTTGAATTATATGATGAA
TCCATCTCAAGGAAGGAGACTTTACCATAGTAAACAATATAGTAATAATAGCCAAGCTAGTAATGTTTTT
TCAGCCATTGACAAGATTTCCAGTCACATTCTCAAAGAGGAAGGGAAAAAATGTTGAAAATTCCATGGCA
ACACTAAGCCTTAGTGTTAACTTTGCAACATGATAGGAGATATTGTTGTCCAATGCTACTATTGATTTGA
TCAAAGCTTTCAAAACCTCAGCCATAATCGGATGACTACAATGTTGGCAACACCTAAAACTATGGTAGAT
CCACATTGGTTTCCAGACTCTAGAGCAACAAGTCACTACACACTAGATTTGAACAACTTGACTATCGAAT
TTGAATACGGTGGTTCAAAAAAGATGTACATGGGTAATGGTAAAGGTTTGAACATATCTCGTATAAGAGA
AACTTCCTTTCTTTCTTCGCAACATGTCTTGCATCTAAAGAATCTGTGGACCCGCATTTTTTACTTGCGT
CCTCACTCAATCGGCGAGACTCACTTTTATTGGTGAAAAATTAGTTTTGGAAAAGTCGGAG
>LTCONS_00002954
CATCTTTGACGACCCTTGGCACTTTAGTGCGACCTTTGGGAGTCCGAAACAACGCATAACTATTGCTCGT
TAGGATAGACAACGACCCACTTACCTTATGTGGAGATGCTTCGATACGATGCGACATCATTCACTTCCGC
ATTGCTTTCTTGCTCCATTGCTCACCTGCTTTGTTGTTTCTTTCTCTGAAGAGACATTCTGTGGAGCAGT
AAGTACACAGCAACCGAAAATCATGTTGAGGGGCCTGCTCAAGGGACAAGAAAGCTGAGCAAGCATGTGG
TAAGGGAGGAATTTCATTGAAGCATCTCTTGATTTAAATTCCTGCTATACTGTCATGTCTGATTTCATAA
GACTGTCTATAGAGATTTTACCATATGGAATTCTAGAAAGTTGGATAGAAAAATTCATCTGCTGTTTTTG
ATGAATGAATGGTTCTTTCCCTGAAAACCTTTTGATACTTGATGAACCTAAATCCATAGCAGGTCTTTTT
CTTTTTCTTTTCTAATGTTTGTTGATACAGGCAGCATAAATAAGAAGTAATCTTTCAGATGAATGAAGCA
GTAGGTTTGTGGATTTGATAGTATGATAGAACTATGCTCTGTTAGATCATTAGTATTTGTTTTCCTATCC
TGTTGAAATCCTCATTTGTTGCAGTCTCCTTTATCAGTAATGAACTTAATTTCACTTGTGTGAAGAGAGG
GGAGGGGGGTTGGGTTTGCATTGGTTTAAATTTGATACCTTGTACAGGTTAGGAGTCTTGGCTGAAGGTT
TTTGGTTCATCATTGGGTGAAAGATCATGATTTCAACAGTCAAAATGTTGGGATAATGATGGCCGGTTGA
AAATTGCTAAGAAGTGTTCCTACTACTTAAGTTTTGGGACTCTGTAATGCTGCTATTTGCCAATAACAAA
GGTTTTCATAGCTTTCATGTTGTAGGAGATTGAGATATAATTCTCTGAGTGATTAAAGTAGTGTTCAAAT
ATTGTTTAGAGATAGAAAATATCCTTACTTTTTTTAAGAATTTGATGAACCAAACAGGACCAAGACATAT
GGTTTCTTATACATTTTGGAGAGGGTAATCAGGCTGAAGATTGGTTACAAACAGTGGTTCTTTCATTAAG
TGAACCCAGATACAGGTTCAGAACCTCGCAAGAGAATTGCTGGAGATAATTAGATGGAGATAATTAGAGA
TGGTATAAGCAGTATGACTACCTTAGGAAGGTGGGACCAATCTCATAATGAACCTATTAGATCAATACTA
GACAACCTGTACAAGTGCTCTCAGCTTCTCTCACGCAAATTGACCATAATTCAGTACATATCAGACCAAC
TGAGAGCTATACGGAGATGGAAGGGCAGCAAGAGAAAACACTGACCATAATAAAGACAAAAGTTTGCAGC
TGATAAGGTAAGCATCATCAACTGAACTTAGGTCTAAAATTACCCCTTGATTATACATGTATCAAAAGAA
CAAATTCTGAATACTATATTGAAAAGAACTGGAAAATTGAATTTGAGAAGATTGCTG
>LTCONS_00004000
CTGTAAATGTAATTAAGCAATAAAAAATTAAAAAGACAAAAAGCAATGCAGAAAAATAGAAACCCAAAAT
TTGATGGGAAATGGTGATGAGGGGGAAGGCGTACATTATCGTAAACAGGAGCAATGCGGCTAAACAGCGC
CTGGCGTTCGTTGGCACATCGAACCGGTAGAGATCTGGAGGGTAAAGCGATAGGATTAGGATTGGAGGAT
GGGCGAAGAAGGAAGTGAAGTGAGGCCATAGGAGGTGAGTTTATCTCCTCTTCGCCCGATGAAATGAAGC
AGAAAACTGAAAACTCTAATCTATATGCTTCCTCAAATTAAATCCAATCACAAATCCCGATATGATGGAA
TCCGGTTTTCCCTTAAGCCTAATCCACAGTTCACATTAGGGCTTGGGGCTGAGGTTCAACCGTCAAACTT
ACTTGCCATGGGAAGTGCGCTATTTCCAGTTTTCCTTTTTGTTTTGGACAACAGAAAAAACTGTTGCCGA
AAAACAGGCTCTTAGAAACGGCTCTTAAAACCAGCTTTCTATTTTAGAAAAAATATAGCAATATTAAAC
>LTCONS_00000920
ACCATTTCTTAACTGATCATCTTCCAGACTCTACGGTACACTTGTTATGGTAATAACGAGGAACAAGATA
TCCCAAGCCAACCGCACCACATCTTTCTCTTCACCTTCATTCCTCACCAAGCTGCTTAGCTAACAGATCA
ACAGGTAAGGAACCCAGTGGAACTGGTGATTCCATCTCTTCCAATGACTCATTCACCAAGTATTCATCAT
CATCATCATCATTGTACATCTCATCTTCACT
>LTCONS_00002991
TGGAATTTGAATTTTATAAGCCTTCTTCTTAAAGAAATCATAGAGCTTGTGGGCTTCATCATCCTTATTA
GGAGGCAGTAACAACATCGGACTCAAAGGTCTCAAAGGCTTGAAGACTTGTTGCCTTGCCTCCAAAGCAA
CCAAACCCCAAAACCTACATACAGTTCCAAACCGAATTATGTCTCCCGCATGTTGTAGCTCATCGAAAAT
TAGCTCTATTAATTCTTTTGGTAACTTACTCCAATCAGTATAACTCATTCTGTGGAAAGAAAGGGTTCTA
CGCTCAATCTTCATTCCTCCAACCACAGCATCTCATTTGAAAAGGTAATTCAATTCATTATGAACCGTAA
ACATTCTCACACACCCTTTCTTTCCCCTTGGAATTGACGGGTCTTACGGGAATTGGAAAGGGTTGAGTCC
ATAAGCGAGCTGTACTTTCGTGTATGGTGGCTGTGATGGGATTTTGAGATATGGGTTCCTCTCCCAATTA
CTATTTATTGATACTTCTTTCTTCTTGTTCGATAATTTTTTTTGGTTTGTTCAGTGTGTTGACTCCCGTT
ATTTCATTTTTGTGGGAGGTTCTATATATGATTTCAATATAATTCCATATTTTGCAGCTGTTGTTGTTTT
TTTTTTTTTTTTTTTTGTGATAATTCGATATTTAGGGTTATTCCTCTAAGACTTCCCTTGGATTCGGTGT
TTTGACTATAACTAGATGCTTTCATCCTGCGGAAATTCGTTTGTGGTGATGGTTAGGGTTCTGTTTTTCC
TGTCATTGACAAGCCTGCCAGTGTCCTTTGTAAACAAAAAAGCCATATGCATATTGTTTGAAAGATTTTC
CTTTTTCTTGCTCTTTTTTTCTTTTTAAATCTTTTTCAGAACTGTGAACATTTTCCAAACACCTTTTCTG
ACACATCATTCATTTGCAAATTGTCTGTATTTGATTAAAGTAAAGCCAATACAGTATTTCACTTTTCCTT
CCGGAAGAAGGATGTGGACATGAATCAGTGATTTTCCTGAAAATGGATTGACCAGTTCAGCAAGTAGAAC
TAACACCATGAATTTCTTGACAGGATCCTCAAAGCATTCCTGGCAGCCAATCATGGCTGACGATACAACC
TCCTTAAGTTATTGGTTGAACTGGAGGTTCTTCCTCTGTGCAATTTGGCTCTTATCAATGATGATTGTAG
CATCAATATTAGTATGGAAATATGAAGGTTTCAACAAAACAAAAGCCAGGAGAAGAGAAAATCAGAAAGA
AACAGCAGGGTCTCTGTATGAGGATGAAACTTGGAGTACATGTCTGAAAGAAATCCATCCTGGTTGCCTT
CTTGGTTATCGAATGATTGCTTTTATTACTCTATTCACATTGCTCACTGCCAACATCGTAATTGATGGAG
GTGGTATATTTTACTTTTATACTCAGTAAGTTATCTACCTTTATTGGTTCATCTCTATACTCATAAGGTG
GAAATGATGTGCTCATCGAACAAATCCCGGTTTGGAGAAATTTCTTATGAAGTAAATGGTGTTTTTCTTT
TCTGTTTTCTTCTTCTGAACAGGTGGACGTTTGCATTGGTCACCATCTATTTTGCGCTCGGAACTTCTTG
CTCCATTTGTGGATATCGCCTATATCGCAATAAAGCTGGTATTGATAGGGTTGATTATGAGGGTTGGGAT
GCAGAGCAAGGTTCCTACATAGCTCCCACACTCAGGGAAAATGCTAATACATCCAACATGTCCAAGAACT
TTGGTACCTATGAGCAATCTCATGTTCGGAAAACTGCCAGAATGTGGATTTACGCATTTCAGATTATCTT
TCAGGTAAACTTTCTCCCAATAATAAGATGCCAGTTTTATGGGAAAACAACAAATGAAAATTTCTTTGCT
CCCTGGTTTCTTTTTCATTTCCCAATATTTGCTTATGAATTACTGTATTCTGTATGCTTGATCTCATACA
TTTGGAAACCCATGTTAGTAATTGGTTCATTTTTCTCTTCTTTATAGTACAACAGATGTTGATGGAGATC
AGTGAGGCCAGAGAGCTGGACCCTTCTCATTAACTTAACCAAGTTGTGTTTTATGTTGTTTATAAATATC
TATTTTTGTATATTACAGGAAAGGCAAAAGGCAAAAAAAAAAATGCGGATGCACAAAATTTTAATATGCT
CAAATAATGAACTTTATAACATTTTCATGAAAAAATAAGTTCCATGAACACTCATTCTTCATATTTAATA
TTGCAATTTGAGTTCCAGATAAATCTAACTTAGCAAAGAATTACATTTTGGCAAACTACAGATGGATAAA
ACCGTATAAATTTCTATGCCTCCTAATGCAAAACCATGTAGTCCCTTAAGCACAATCATATAACTAGGTT
TTATTGTAGGCTATAACAGGGTTGATATGTTGGTGTATGTTTGCATTTCAAAATTTGACTTACAACTAAT
GTCTTAATCTTGCT
>LTCONS_00000960
ATGCCATGGACCTTGAACGTGCGACTCAGGGAGGCCTTCCTTTTATCCCCAAACGGAAGTGCCAGCCATG
GCATACCTGAAAAGAATTCATCGAAGGAGGTCTGGTCCTTGTCACTAGAGATGAAAATCACTTCGAATGC
TTCATCCTTTGTCTTAATCTTCTGGTATGCTTCAATAAGTTTTGGTAGAAAAGCACGGCATGGGGGGCAC
CAATGTGCTGAGAAATATAGGAGGATGTTCTTCCCCACTAGATCAGACACGGGAATCTGAAACAAGAGCA
ATTTGTCACTGATAACAAGCATAATGAGGGAGAGTATTGCAAACTGAAAAAAGGGACACAGGGCACCCTG
TTGCATCGAACAACA
>LTCONS_00000962
GCCCAATTGGCCAGGGTGTGCAAGGTCGCGGAAATAATCTGATAGTCCCTTCTCCTTCGACAGTCCTCTT
TGAAATCCCATTTCAGTAGCCCTAGACTCCGACGATCCTACACCTTCAAATTAAGGAATTTTTGTGCTAC
CATTTCAGTAGCAGATTGCATATTCATGTGGTGATCACTCTTCACAAAATCGTCATTGTCGCTCCTCTGG
TACTTCTTTTTTCATTTACACGCGCTAAATTTTCTCTAACAATTTGTATTCTAGGGTTACTCTGTTTTTG
CTATTTTAGTTTGCGAAAGCCTGTTTATTTTGCTATTGCATTTGCTTTTGGGCTCTCTAGAGTTCTATCA
CTCCTTTTGCCTTAAAATTGCAGTTACCTTTAGGAGGAGTGGAAAGAGAGGCATAAGGAAACTTCGGAAG
ATATATCTTCTAAATTCTTCAATTCGCGATTTGTCCCACTTGAGGTATTAACTCTAGCCTTAGCAGGCAT
AAAGAAACTGTTAAGACTTATTTATTGCGTTGCGAAAAGAGATTATAAGTGAGGAATTGCCTTTATGCTG
TTTCTAGCAGCCTCCTTATCATAGGAAGGAATGACTTTATGATGATATACAGAAATGGCTAAGGGGGTTG
ATTTAAAGGTTTTTAACATATATGCATTTAATATTTACTTTTGTTTGATATTCAGATTGCAAATTATATT
TACAAAATTTTGATGCAAAATATTGTGGGAATTTAGCATAGAACTGGGAGCTGATCAAGAATGGTGATCT
TGATTAATAATGCAGGTCAAAAGATTTTGAGGTAGGGTTGTAGTTACTTGTCACAATTTTGTGGGACTCT
GTAGAAACTTTCTTAAAGATATGGAAAAATTAACCTGAATTTCTCTCTCAAGATTTCAAAGGAGATTACG
AGCAGTTTTGTGAAAGAAAATATGTGGTCAAGTTTTGTTTTATTAACCTGAATTATGTTTTTGTTGAAGG
TTTTACAGGTTTTAAGGAAGATATCCAAATTTATTTCTGATTTTCCTGTAGCAGCATTTGATCGTGTACC
ACTTTCATATTTATCAGCTAATTTCACTTTCAACACTGTTAACTACGTAGGTTTTTTGTAGATAAGTGAT
CATGCATGTGTCCAGAATAGACAGTGGTTTTTTATCCTTAATCAATTTGTTTGAATGAATTTACATTTGA
TAGGTTGCTGACTTGTATGGAATTAGAGCTAGCCTTGTGGATGGTGGTGAAATTTATTATCATAAAATCA
TTGTTGTTTTGTGATAGGTGATTTATTATCGTGAAATTTATTACCAAAAGGCCTCTATACTTCATGTATC
TTGTGTCCCACCAATATCTGATTCTGTATTTTCTTCTTTGTGGATGATCATATCTCGGTAGCAATGGGTT
GCAACAGTTCAATTTTTTTGGCTCCCAAGTTTACTAAAATTAGGTTTTGTATATTATTTTTTAACTGGCT
TATGGAATATAGATTTCAGCACATCAATCCTGGGCCTCATACTCTGTTTCTTTTATTGTTTTCAAACTGA
TCTATGGTTTTACATTTATTTAACAGTTTTTTCTCCTAAAAATATGTTCAGAGAGAAACATAAGCCACCA
TACTGATATTTCCTGCTTATTTTTCAATCACCATCTGGTTGTAGCCATTTAAAGTCTGAAATGTTGTCTG
CCTACCTATAGTATAGGTTTCTGTCACATTATATAGAGACAAAATCCTTCCCTGCTTTTGGGGTTTATTT
TAAAATTTAAATGCTTCTCTATTTGTAGGGAGGAAAAATCCAGGACTTGCTTTTCCAAATACTTGAACAA
GAAGAGGATGTCATGATAAAACAAGGTGCACAATCTAGAGAGAGTCGACTAATGGCTTCTAGGTATGGTG
CTCAATCCAAAACTTATTCAAATAGGGCCAAACCAGCCTTTAAAATGAGATGCCTGTATGTACATTTAGC
AACCATATATGTTTCTCAACAATGATCAATATCTATGCCCTATATTGCTGTAATTGAATTTGTTTTCTAT
GCATGTCTTGTTTGAGTTGTGATGCAGTGGTTTAATGATCACCTGGATTTCATCCAAAGAGCATGTTTAA
ATCTTTTTTGACTGATTGTGGTATTGTTCAAACTTTAAATCTTTCTTGACTTGATTGTGGAACTGTTCAA
ACTAATTCTTGTTTCCTTTGATAAAATATCTAGAAGGAATGGACAATGCCTTCAGTACCAGCTGGATGGA
ATGGACATACCAATCAGGAGAAGATGCATCATCTTGCAACAGGTTTTATAATAGTAACACCTTATTTGGT
AAGATCATTGGATGGAAATTTATTGATAGAGGGATCCTTATTCTTTTTAAAAAAATTATGATATAGGAAA
GTGATTGGAGCCAGGTATTATTTGAGTGGCTATGAAGCTGAAGAAGATCTGATAATGTCTGTGTCATTCA
AATCCCCTAGGGACAGTTCTGGTCATGGCAGCCACACAGCCCCAACAGCTGCAGGCCGGTATGCGACAAA
CATGAATTATAAGGGCTTGGCAGCTGGAGGTGCTAGAGAAGGTGCTCCAATGGCAAGGATTGCAGTGTAC
AAGACTTGTTGGGACTCAGGGAGATTATTTTAATGATGCCATCTCCTTGGGGTCATTGCATGCTGCTAGC
CATGGGGTAGTGGTAGTTGCTTCAGTTGGAAATGAAGGAAATTAAGGTTCAGCAACAAACCTTGCTCCAT
GGATGAACACTGTTGCTGCTAGTTCAACAGATAGGGATTTTATATCTGATATCGTATTAGGAGATGGTGC
TAATTTCAATGGTGAAAGTCTGAGTCTGTTTGAAATGAATGCCTCCACAAGCATCATCTCTGCTTCAGAA
GCCTATGCAGGATACTTCACTCCCTATCAATCCAGGTGAAGCAGAAGGTACCTGACAATAAGTATAGTCT
TATATATTAATGCATAAATGAAAAATCTCAAGTTATGTTTTCTTGTTTACTTGTCCCTCTAGCTACTGTT
TGGAGACTTCCTTGAATAATACTAAAGCCAGACGGAAGATTTTGGTATGCCAACATGCTGAAAGTTCAAC
AGATTCCAAGCTGGCAAAGAGTGCAGTAGTCAGAGAAGCTGGTGGAGTTGGAAGGAGCATGGGGACAGGA
TTCTATCCTATATTAATCATACAAGGTTTTTTTCTACTCTTTGACGATGAAGATTCGGTGTGAGATAATT
GAATCACTTTGTGTTTCTCATTTAAGGCTATTCCATTTACATGAATAGCAAACCGGTTTCTAGAATTTTC
CCTGCAAAAACTGTATTGGGATCTCATCCTCCTGCCCCTCGAGTTGCAGCATTTTCTTCAAAAGGTCCCA
ATGCCTTAATCCCAGAAATTTGGAAGGTATATTCCTACTAAAGATCATCAAATTTTATGTGGGCTGCTCC
TTTAATTACTTGTTTTTAATTTTATTCATGCTTTATTTCTGATTATTCTTCTTTGTAGCCTGATGTCATG
GCTCCTGGATTGAATTTTCTTGCAGCCTAGTCTCCAGCAATTGAGAAAATGCATTTCAATATTCTCCTCT
GGAACTTCTATGGCTTGTCCGCATGTAACAGGAATTGTGGCCTTGGTCAAAGCCACCAGCTTTGTATATA
ATGTCTTGCATTAAGGAAGCACTCACCAGTGATTTACTT
>LTCONS_00000965
GCAAGGTCGCGGAAATAATCTGATAGTCCCTTCTCCTTCGACAGTCCTCTTTGAAATCCCATTTCAGTAG
CCCTAGACTCCGACGATCCTACACCTTCAAATTAAGTAGCAGATTGCATATTCATGTGGTGATCACTCTT
CACAAAATCGTCATTGTCGCTCCTCTGTTACCTTTAGGAGGAGTGGAAAGAGAGGCATAAGGAAACTTCG
GAAGATATATCTTCTAAATTCTTCAATTCGCGATTTGTCCCACTTGAGGTATTAACTCTAGCCTTAGCAG
GCATAAAGAAACTGTTAAGACTTATTTATTGCGTTGCGAAAAGAGATTATAAGTGAGGAATTGCCTTTAT
GCTGTTTCTAGCAGCCTCCTTATCATAGGAAGGAATGACTTTATGATGATATACAGAAATGGCTAAGGGG
GTTGATTTAAAGGTTTTTAACATATATGCATTTAATATTTACTTTTGTTTGATATTCAGATTGCAAATTA
TATTTACAAAATTTTGATGCAAAATATTGTGGGAATTTAGCATAGAACTGGGAGCTGATCAAGAATGGTG
ATCTTGATTAATAATGCAGGTCAAAAGATTTTGAGGTAGGGTTGTAGTTACTTGTCACAATTTTGTGGGA
CTCTGTAGAAACTTTCTTAAAGATATGGAAAAATTAACCTGAATTTCTCTCTCAAGATTTCAAAGGAGAT
TACGAGCAGTTTTGTGAAAGAAAATATGTGGTCAAGTTTTGTTTTATTAACCTGAATTATGTTTTTGTTG
AAGGTTTTACAGGTTTTAAGGAAGATATCCAAATTTATTTCTGATTTTCCTGTAGCAGCATTTGATCGTG
TACCACTTTCATATTTATCAGCTAATTTCACTTTCAACACTGTTAACTACGTAGGTTTTTTGTAGATAAG
TGATCATGCATGTGTCCAGAATAGACAGTGGTTTTTTATCCTTAATCAATTTGTTTGAATGAATTTACAT
TTGATAGGTTGCTGACTTGTATGGAATTAGAGCTAGCCTTGTGGATGGTGGTGAAATTTATTATCATAAA
ATCATTGTTGTTTTGTGATAGGTGATTTATTATCGTGAAATTTATTACCAAAAGGCCTCTATACTTCATG
TATCTTGTGTCCCACCAATATCTGATTCTGTATTTTCTTCTTTGTGGATGATCATATCTCGGTAGCAATG
GGTTGCAACAGTTCAATTTTTTTGGCTCCCAAGTTTACTAAAATTAGGTTTTGTATATTATTTTTTAACT
GGCTTATGGAATATAGATTTCAGCACATCAATCCTGGGCCTCATACTCTGTTTCTTTTATTGTTTTCAAA
CTGATCTATGGTTTTACATTTATTTAACAGTTTTTTCTCCTAAAAATATGTTCAGAGAGAAACATAAGCC
ACCATACTGATATTTCCTGCTTATTTTTCAATCACCATCTGGTTGTAGCCATTTAAAGTCTGAAATGTTG
TCTGCCTACCTATAGTATAGGTTTCTGTCACATTATATAGAGACAAAATCCTTCCCTGCTTTTGGGGTTT
ATTTTAAAATTTAAATGCTTCTCTATTTGTAGGGAGGAAAAATCCAGGACTTGCTTTTCCAAATACTTGA
ACAAGAAGAGGATGTCATGATAAAACAAGGTGCACAATCTAGAGAGAGTCGACTAATGGCTTCTAGAAGG
AATGGACAATGCCTTCAGTACCAGCTGGATGGAATGGACATACCAATCAGGAGAAGATGCATCATCTTGC
AACAGGTTTTATAATAGTAACACCTTATTTGGTAAGATCATTGGATGGAAATTTATTGATAGAGGGATCC
TTATTCTTTTTAAAAAAATTATGATATAGGAAAGTGATTGGAGCCAGGTATTATTTGAGTGGCTATGAAG
CTGAAGAAGATCTGATAATGTCTGTGTCATTCAAATCCCCTAGGGACAGTTCTGGTCATGGCAGCCACAC
AGCCCCAACAGCTGCAGGCCGGTATGCGACAAACATGAATTATAAGGGCTTGGCAGCTGGAGGTGCTAGA
GAAGGTGCTCCAATGGCAAGGATTGCAGTGTACAAGACTTGTTGGGACTCAGGGAGATTATTTTAATGAT
GCCATCTCCTTGGGGTCATTGCATGCTGCTAGCCATGGGGTAGTGGTAGTTGCTTCAGTTGGAAATGAAG
GAAATTAAGGTTCAGCAACAAACCTTGCTCCATGGATGAACACTGTTGCTGCTAGTTCAACAGATAGGGA
TTTTATATCTGATATCGTATTAGGAGATGGTGCTAATTTCAATGGTGAAAGTCTGAGTCTGTTTGAAATG
AATGCCTCCACAAGCATCATCTCTGCTTCAGAAGCCTATGCAGGATACTTCACTCCCTATCAATCCAGGT
GAAGCAGAAGCTACTGTTTGGAGACTTCCTTGAATAATACTAAAGCCAGACGGAAGATTTTGGTATGCCA
ACATGCTGAAAGTTCAACAGATTCCAAGCTGGCAAAGAGTGCAGTAGTCAGAGAAGCTGGTGGAGTTGGA
AGGAGCATGGGGACAGGATTCTATCCTATATTAATCATACAAGCAAACCGGTTTCTAGAATTTTCCCTGC
AAAAACTGTATTGGGATCTCATCCTCCTGCCCCTCGAGTTGCAGCATTTTCTTCAAAAGGTCCCAATGCC
TTAATCCCAGAAATTTGGAAGGTATATTCCTACTAAAGATCATCAAATTTTATGTGGGCTGCTCCTTTAA
TTACTTGTTTTTAATTTTATTCATGCTTTATTTCTGATTATTCTTCTTTGTAGCCTGATGTCATGGCTCC
TGGATTGAATTTTCTTGCAGCCTAGTCTCCAGCAATTGAGAAAATGCATTTCAATATTCTCCTCTGGAAC
TTCTATGGCTTGTCCGCATGTAACAGGAATTGTGGCCTTGGTCAAAGCCACCAGCTTTGTATATAATGTC
TTGCATTAAGGAAGCACTCACCAGTGATTTACTT
>LTCONS_00000968
GAAATAATCTGATAGTCCCTTCTCCTTCGACAGTCCTCTTTGAAATCCCATTTCAGTAGCCCTAGACTCC
GACGATCCTACACCTTCAAATTAAGTAGCAGATTGCATATTCATGTGGTGATCACTCTTCACAAAATCGT
CATTGTCGCTCCTCTGTTACCTTTAGGAGGAGTGGAAAGAGAGGCATAAGGAAACTTCGGAAGATATATC
TTCTAAATTCTTCAATTCGCGATTTGTCCCACTTGAGGGAGGAAAAATCCAGGACTTGCTTTTCCAAATA
CTTGAACAAGAAGAGGATGTCATGATAAAACAAGGTGCACAATCTAGAGAGAGTCGACTAATGGCTTCTA
GAAGGAATGGACAATGCCTTCAGTACCAGCTGGATGGAATGGACATACCAATCAGGAGAAGATGCATCAT
CTTGCAACAGGTTTTATAATAGTAACACCTTATTTGGTAAGATCATTGGATGGAAATTTATTGATAGAGG
GATCCTTATTCTTTTTAAAAAAATTATGATATAGGAAAGTGATTGGAGCCAGGTATTATTTGAGTGGCTA
TGAAGCTGAAGAAGATCTGATAATGTCTGTGTCATTCAAATCCCCTAGGGACAGTTCTGGTCATGGCAGC
CACACAGCCCCAACAGCTGCAGGCCGGTATGCGACAAACATGAATTATAAGGGCTTGGCAGCTGGAGGTG
CTAGAGAAGGTGCTCCAATGGCAAGGATTGCAGTGTACAAGACTTGTTGGGACTCAGGGAGATTATTTTA
ATGATGCCATCTCCTTGGGGTCATTGCATGCTGCTAGCCATGGGGTAGTGGTAGTTGCTTCAGTTGGAAA
TGAAGGAAATTAAGGTTCAGCAACAAACCTTGCTCCATGGATGAACACTGTTGCTGCTAGTTCAACAGAT
AGGGATTTTATATCTGATATCGTATTAGGAGATGGTGCTAATTTCAATGTAATGCTATTTCCTTGTTAAT
GTCTGTAGATTTATACATTATTCTCAGGCTCTTAAAACACTTCTTGGTCATTGAATAGGGTGAAAGTCTG
AGTCTGTTTGAAATGAATGCCTCCACAAGCATCATCTCTGCTTCAGAAGCCTATGCAGGATACTTCACTC
CCTATCAATCCAGGTGAAGCAGAAGCTACTGTTTGGAGACTTCCTTGAATAATACTAAAGCCAGACGGAA
GATTTTGGTATGCCAACATGCTGAAAGTTCAACAGATTCCAAGCTGGCAAAGAGTGCAGTAGTCAGAGAA
GCTGGTGGAGTTGGAAGGAGCATGGGGACAGGATTCTATCCTATATTAATCATACAAGGTTTTTTTCTAC
TCTTTGACGATGAAGATTCGGTGTGAGATAATTGAATCACTTTGTGTTTCTCATTTAAGGCTATTCCATT
TACATGAATAGCAAACCGGTTTCTAGAATTTTCCCTGCAAAAACTGTATTGGGATCTCATCCTCCTGCCC
CTCGAGTTGCAGCATTTTCTTCAAAAGGTCCCAATGCCTTAATCCCAGAAATTTGGAAGGTATATTCCTA
CTAAAGATCATCAAATTTTATGTGGGCTGCTCCTTTAATTACTTGTTTTTAATTTTATTCATGCTTTATT
TCTGATTATTCTTCTTTGTAGCCTGATGTCATGGCTCCTGGATTGAATTTTCTTGCAGCCTAGTCTCCAG
CAATTGAGAAAATGCATTTCAATATTCTCCTCTGGAACTTCTATGGCTTGTCCGCATGTAACAGGAATTG
TGGCCTTGGTCAAAGCCACCAGCTTTGTATATAATGTCTTGCATTAAGGAAGCACTCACCAGTGATTTAC
TT
>LTCONS_00001008
CTTCTTTTTTTTTTCCCAATCAATAATTTTCTAACGGTTATTTGTCTTTCGTTTGGAAGGTTTAGATCCA
TGGTTTCTCTCCAACGAAACGTAGGTGTTTTCCTGAGAACCTAGGGCTTTTACACACATGGCGGTGGTGA
AATTAGAGATTGTCGAGAGAAGTCATAGACGCCGATAGGGTTAGGTCGTCGGTGCTTTCCTCGTTATCCT
GCTTGTTATGGCGATGAATCCAGTGATCTCGCTCTTCGGTCGCAGCAACAATTGTAACTTGCCATTGTGC
GAGGGCTAAGTTGTGGTGTGACTGCCCTTTCTGGCTAGATGACTTGCGAGATTCCTGTGTTTGTGAATGC
CTTGAAAGTGAGTTCCCTGAATCATTTCAGAAGCCCTTTAATCATGACTTTTCATCAAAAGATCTCATTA
ATCAAGAGGGAAAGCCGCAGGCTGTTGTCAACCATACACTAGATGCCAAAGCTTTCAAAGGCTGGGTAGA
AGTAAACAATCCATGGACAAATGATGACGAGACTGACAATGGTACATCCAGATTCCAGAGCACCTGTGCA
ACCTCTAGTGAAGGGCTTTACGGGGGGATTGGATTGGCTCTTCAACAATAATGCTAACAAGGCTTGAGGC
AATTGAGGAGTCTATTCCTGTGGATGGGTGGTCTTGGATGTAGGGGTGAATATTATCTAGTTATCTTCAT
TTTTCTTCGATTTTTTCTTCCCCTTTTCTTTTTATATTTTTCCTTGAGACAGTTGGCTTGTAGTAATGCC
TTTTTCTTGAGGAAGCTTTTATTTAGGACAACAAATTTGTACTAGAAGAATGGTCGGTTGGATATAAATA
TACTCGACAAGTTTTTATGGGGGTTGTAGATGTTACACTTGTAGCTGGTGTTGAAACTAATTTGATGTAC
ATCCCACTTTGAAATGGAATTTTATAATATTATAGGAGTTCTTTCTTTTAATTCTATAATTTTCAATGGG
TGGCATGATAGATGAGATAATCCACAGATGTTCACTGCATGCAGTTGGAAATGCCCTTATTAGTCACTTC
AATGATCTCTTAAATGCATGAGATGGTTCTTTATTTTATTTTGAGACTCCTTCAATCTATACCCCTACCA
TGATTATTTCACTAGAAATAATATGCCAACGGTAGGCTTTTCTGTCTTGA
>LTCONS_00001009
CTTCTTTTTTTTTTCCCAATCAATAATTTTCTAACGGTTATTTGTCTTTCGTTTGGAAGGTTTAGATCCA
TGGTTTCTCTCCAACGAAACGTAGGTGTTTTCCTGAGAACCTAGGGCTTTTACACACATGGCGGTGGTGA
AATTAGAGATTGTCGAGAGAAGTCATAGACGCCGATAGGGTTAGGTCGTCGGTGCTTTCCTCGTTATCCT
GCTTGTTATGGCGATGAATCCAGTGATCTCGCTCTTCGGTCGCAGCAACAATTGTAACTTGCCATTGTGC
GAGGGCTAAGTTGTGGTGTGACTGCCCTTTCTGGCTAGATGACTTGCGAGATTCCTGTGTTTGTGAATGC
CTTGAAAGTGAGTTCCCTGAATCATTTCAGAAGCCCTTTAATCATGACTTTTCATCAAAAGATCTCATTA
ATCAAGAGGGAAAGCCGCAGGCTGTTGTCAACCATACACTAGATGCCAAAGCTTTCAAAGGCTGGGTAGA
AGTAAACAATCCATGGACAAATGATGACGAGACTGACAATGGATGAGCTCCATGATGCTGTGCTACTTGT
ATTTGGTAAGAAACAAGATCTCCCTAATGCAATGAATACTGCAAAGATAATTGATAAGCTTGGCCTCCAC
TCTCTCCTGTAGCATCACTAGTACATCCAGATTCCAGAGCACCTGTGCAACCTCTAGTGAAGGGCTTTAC
GGGGGGATTGGATTGGCTCTTCAACAATAATGCTAACAAGGCTTGAGGCAATTGAGGAGTCTATTCCTGT
GGATGGGTGGTCTTGGATGTAGGGGTGAATATTATCTAGTTATCTTCATTTTTCTTCGATTTTTTCTTCC
CCTTTTCTTTTTATATTTTTCCTTGAGACAGTTGGCTTGTAGTAATGCCTTTTTCTTGAGGAAGCTTTTA
TTTAGGACAACAAATTTGTACTAGAAGAATGGTCGGTTGGATATAAATATACTCGACAAGTTTTTATGGG
GGTTGTAGATGTTACACTTGTAGCTGGTGTTGAAACTAATTTGATGTACATCCCACTTTGAAATGGAATT
TTATAATATTATAGGAGTTCTTTCTTTTAATTCTATAATTTTCAATGGGTGGCATGATAGATGAGATAAT
CCACAGATGTTCACTGCATGCAGTTGGAAATGCCCTTATTAGTCACTTCAATGATCTCTTAAATGCATGA
GATGGTTCTTTATTTTATTTTGAGACTCCTTCAATCTATACCCCTACCATGATTATTTCACTAGAAATAA
TATGCCAACGGTAGGCTTTTCTGTCTTGA
>LTCONS_00001010
ATAATTTTCTAACGGTTATTTGTCTTTCGTTTGGAAGGTTTAGATCCATGGTTTCTCTCCAACGAAACGT
AGGTGTTTTCCTGAGAACCTAGGGCTTTTACACACATGGCGGTGGTGAAATTAGAGATTGTCGAGAGAAG
TCATAGACGCCGATAGGGTTAGGTCGTCGGTGCTTTCCTCGTTATCCTGCTTGTTATGGCGATGAATCCA
GTGATCTCGCTCTTCGGTCGCAGCAACAATTGTAACTTGCCATTGTGCGAGGGTATTTTCTTTAATCGTC
TGTTTGGTTTCTGAGAGAATTGAGCAAAAGAAAAGAAAAGAAAAGTGAGAGCGAGGTGGTTAGTCTTGGA
TGAGTGGAGGGCTCCTATTTCATTTCCTACATTTTCTCAGTAGTGACCAATTATATGACTAATTTGATTT
GAAATTTTATGCATTTTGTTATTTGAGTTTTAGATTTTTCTCAATCTAAGAGCTAGTTTTGTTTTATTAA
ATTTTCTCGAAAAGATTAAATCCAACTTGAGAGTTGAACCTAATATCAGAATCATTTTTTTAATTGTTGA
AAGGATTGAAATTTTGTGTGATGAATTAATAACCGGTTCTTGCTCTTCCATGTATTCAATTCTATTTTGA
AGATGAGTTATTGCGTGTGTGTTTGTGGACAATATTTCTGGTTTGAGGTAAATTATTACATGTCAAAACT
AATCTAGATGTACAATATTTCTATTTTTATGATAGTTATTTTGTTCTACTTCAATTGATCTTGTGTTTTC
ACTTATAATTGACTGACTTATATCCCATTTTCTGAAGCCTGGTTGATCCATTTCTATGGTAGGCTAAGTT
GTGGTGTGACTGCCCTTTCTGGCTAGATGACTTGCGAGATTCCTGTGTTTGTGAATGCCTTGAAAGTGAG
TTCCCTGAATCATTTCAGAAGCCCTTTAATCATGACTTTTCATCAAAAGATCTCATTAATCAAGAGGGAA
AGCCGCAGGCTGTTGTCAACCATACACTAGATGCCAAAGCTTTCAAAGGCTGGGTAGAAGTAAACAATCC
ATGGACAAATGATGACGAGACTGACAATGGTGGATTCTTTTTAGTCAATAACACTGTATCTTTTTTGCCT
TTAAGTTACTCTTATGGTTTTGATGGTTCATTTTCATTTGCAGCAGAGATGACATCTGAATTAGTGTTGG
GGTTCCTAATCAGGGTTTAGGGCTGGCTAAGTTCTGACATTTTTCTTGCTTTTGCTATTTTTTCCTTTAA
ATCTATCTCAGTTGAAGCTATTTCCTTCTCTATTTTTTACCACTGTTATTTCTTTCTTTGCTATGTCACC
TGCTTATAAAACTTAGATCTTCACACTTTTAAAACCTTAGTTTTGTTAAGCTATATTACCCATCTTCCTT
ATAGTTTGACATGCATGGAGAATGTGATTAAATGTAGTAGTAGTAAACTAGTATATGGTAATATTGTTTT
CCTCGTCAAAGTGAGCATTGTATAGTTGTTGTTTGGTTCCTTTAGCTTATTTAGCTTATCATAATTTTAA
CTTTAAATGATTATTATATTTAACATGGTCACTTTGTATCTTGTTTTAGTTTATTGTATGGGCTCCAACA
AGGGAGAGAGCAATTGAGCTTATGAAAAGGGCTCTTGATGACACTATTACATTAAAGAAAAAATAGTTAC
CTGGTTAGTCAGGAGAAAAAATGCTGGCATTTCCCTTTTGGACTTTCTCTGTTTGTTTCTTGGAAATAAC
AGGGGAAAAAATATAAAGAATATCCAATAATTTTCCTTCTAATTCTTACCCTAAATGATTGGTGGCAAGG
CTTATTTTTGTGCCCTTGGGTAAACATAGGGTACAGATACACATTTTAGAGGAGTATTCTGAATAATAGA
GTTATAAAAAGCAGGGCGGAAATTATGCACTGTTTGGTTTTACATGGCAACAAATACTGGAAACAATTTT
TCGTTGCTCCATGTGTTTGCGTAAGAAAATTGCTCTCATTCATCCCATTCATATTGTTCATTCACTGATA
TGAAGACCTTCAAGATGATGGATCTTCATAAGCCCCCCCGTATTAGATTTTGCTTATTTTGCATTTTTTC
CCACTAAATGCAGTTTTATATCTAAAAATCCAGCCTATAGATAAAAAAATTATAAGAATTTTGATGTCAA
CTTTCTTCTTCGAAAACCACTTTGGACAGTCATAGAAATAGACCATGAAAACCACAGCATACTCCCAAAA
GGAACTAAGCTAGCACGAATGGTTGTTACCCCAACGCCACTTCCTCCCTTAGGCCATCCCATACAGAAGT
ATGATTAGGATACACTATGATCAGGATAGCTCTTGATGTCAAGTAAGACAACATAAGTGCATAAATGGGG
ATTGGGGGGGGGGGGGGGGTGTGATCAAAGGGATTGGGGGGGGTGTGATCAAAGGCCCTTTCCGGCTTAC
TCCTTTGATGGATTTGTGCAGTGTCTCCTTAAGACTCATGATTGAAAAGTGAAGGATCCACATCTTTAAT
AATGGGTGGCAGTTCACCATTGTCACAACCTATCTTCCAAGTCTTGTGCTCTTGTTGTGTGAAATTATTA
ATAAGTAGCATCAATGAACCAACAAATCCCTACATGGAACCTTTGACAGTTCAAATAGTGCCTGGAATTT
GGACTTGAGCAAAAAGAGTTTACTCCTTTTTGTTTGAGGCTGATGACAGTTGACACTATCCCTTATTCTT
TAAAAGTTCCTAATGTTTATAGAACATCAGCTTCACTTTGTAGGATTTTGGTGGTCAGGATAATGTATTA
ACATTTGTTTATGAACCATATTCTGCTATTCTTTTCATATTTCAAAATATATACTCATATATAGCCATTA
TTTCTGTATAAGATTTTAACTCTCTCTTTCTCTCTGTCATGCCATATCTTATTGACAAAGTTATTACTAA
AATTTTAATTCATCTAATGCCTTAAAAAACAATTTGATTCTTATATAGATTCCTCCATTGTGGAGGCAAT
ATTTCCAAAACACTCAAGGTCTTATGTTTGTGGTGGATAACAATGATAGAGATCAAGTTGTTGAGGTCAG
GAATGAGTTGCATAGGATGTTGAATGAAGTATCTTACTATTTAGTAAAACCCATCTCTATGTATAACATT
CACAGTCATCAGACAAGAACTGATGTTCAGGCCAGTCAAGAGGCTAGGAGCATTGGTTAATCTGTCAGTC
ACTCCAATTAAGAATTAAATATTGTTGTCATTTTGGAAGGAAATATAACTGGTTGGAAAGGCTTGTCCGG
GAGAGGTTTGCTATAACTTCCTGGTCTCTCAAAATAGGTTATGGTACCAATTTTATGGCTGGGGTCCATC
TTAATTTTCTTTTTAGCATGGTAGCACCCTATGAAACATGTTATGTTGCATGGTATGCTATTGATGAATA
TTAATATTGGATGAAGGAACTAAATTGAAGCAAAAGTAAATGTCATTTTTGCAGCATCACTTAAGCATGT
TATTGGATAGTATTCTGTTGAGTCATATTGAATTTTTTTTACCACAAAGTAATTAAAGGGATACGAATTC
CACTCGTCAATAATAATAATAATGCTGGTTATTTTAATCTGGCCGAAAACAAGTGGCAGATTCCATATGA
CGTGGATTCTAGTTATGCATATTGGGGTTTGTGTAGAGATTGTTGTTAGCTAAAAGGTGGCCGAGAGGAT
TTGGCCCCTGAATTCTTTGACTAGTCCATGATGTTGTGTTGGCTGCATAAGTGGGTACTAGATGGCAATT
TGTTTGTGTTATTACTTGTTAACAAGAGCATGTAACTAGAGAAGGCTTTTTATCACATTATTTACTTGCA
GTCCATTATTTCTAAAGCTATTTTTTTTGGCATCGCTGCCATTTTTTTTCATGTCTTCTTAGTGGGAGAG
ACAACAAAAACATTTATTAATAGTTCCATTTTTCAGTTACAAATTGAAAATTTAAAATAAAATGGGGGCA
AGAAGACTAATGTTAAGGATTTTTTATTTTAGGATGAGCTCCATGATGCTGTGCTACTTGTATTTGGTAC
ATCCAGATTCCAGAGCACCTGTGCAACCTCTAGTGAAGGGCTTTACGGGGGGATTGGATTGGCTCTTCAA
CAATAATGCTAACAAGGCTTGAGGCAATTGAGGAGTCTATTCCTGTGGATGGGTGGTCTTGGATGTAGGG
GTGAATATTATCTAGTTATCTTCATTTTTCTTCGATTTTTTCTTCCCCTTTTCTTTTTATATTTTTCCTT
GAGACAGTTGGCTTGTAGTAATGCCTTTTTCTTGAGGAAGCTTTTATTTAGGACAACAAATTTGTACTAG
AAGAATGGTCGGTTGGATATAAATATACTCGACAAGTTTTTATGGGGGTTGTAGATGTTACACTTGTAGC
TGGTGTTGAAACTAATTTGATGTACATCCCACTTTGAAATGGAATTTTATAATATTATAGGAGTTCTTTC
TTTTAATTCTATAATTTTCAATGGGTGGCATGATAGATGAGATAATCCACAGATGTTCACTGCATGCAGT
TGGAAATGCCCTTATTAGTCACTTCAATGATCTCTTAAATGCATGAGATGGTTCTTTATTTTATTTTGAG
ACTCCTTCAATCTATACCCCTACCATGATTATTTCACTAGAAATAATATGCCAACGGTAGGCTTTTCTGT
CTTGA
>LTCONS_00004003
GCCCAGGGTGAAGGGGATCCTCGTTTGAAAAGAACACACCATCTTCTACGTTGGGTCTTTCTGACACCCC
TTCATTTGTACATCCAAGGTCATCTTCAGAAGATCTTCTTTGACCACCAGAATGAACAGGTGAATGTTGT
GGATTATTTGTATAAAATGGTGCACCACTTTCATTAACATGTTCATGAAAATTTGACGGTTGGCCTTCAT
CTGTGCGATAGTGTGAAGAGGTGAAACGAGTC
>LTCONS_00004004
GGGAGAGTAACATCTTCACCACCTTTGCTCTGGATAAGTATGCATGCAATGTATTTGTTTTGGTCAGTTG
CTTTTATTGATTGTATGTCAATCTTGTCTCATTTGGGTGATTGGATTCATGCTGTGGTCTTCTAAGGGAC
CTGCAGTTGATTTCAAGCATCGGGTTAATCTTATAGATGCAAATGCAATTGCATGTCAAGCAGGCCCCTG
AAAGTCTGCAACTCAAGAGGTGTGACGCATAAAATATGTGTTATCTCCATGTTTCTTATATTATCTTTGC
AATTCTCTTGTATATTTGAGGTTCTGAGTTGATGAATTAGGGCTCATCTATAGGGATACTGAAAATTGTG
AAGAGCCTTCAAACCATGCAAAAGCAGTAGTGAAAGAGTGAACCAACCACCATTAATGATCTCATCACAG
CCTCCTGTTTATGATGTCATTGCTGATGGATTTGGTGCTTTGGCATCACTTGTGTACATATATATATATA
TATATATGTGTGTGTGTGTGTGTGTGTGTGTGTGTGTCTGTTTGTATCTTACTTCACATCAATTGGCATT
AAACTTTGCTAAAAAGATTAGTAATGTATCCACAAATAATTAGAAAGAGAAAGGAAAAAAAAGAAACATC
AATAAAAGCTTGTATACAGTTCAAGTTCAAGGAGATATTACATGGAATTGGAAGAGAGTTCACGGATAAA
GAAAGCTTACATGAAGCTGAATTCTGGAAAAGTCTATGTGGAAGAGGAAGAGGGCTAGATGAGCCTAGTA
ACTCGTTGGAGAGTCCAATTATGCTTCAAAGTTCCAAGTGAAAACAACATAGAGAACTTTTGCATCTCAA
CTTGCTTCCTTATTGACCTTACTTCTAACTTGTGCTTCTCAGGTAAAATCCAGCATACTTTCCCATGTAC
TCTTCTGAAGTTCTGGTTCTCGTGAACCATTCTTATTCATTCACATTTTTATCTTCCAGTCCCACTTCCC
CATCAATCTTCTCTAAAGTCCTTTTCTTGCAATTCTGGAAATAAACCGTACAGACCACCCATTTCAACAC
ATTCCCAATACAAAACAACAGAACTTGGGCTATGATTCCACTCCCCCTTTCACTGCATCCAGCATAGAGG
CATGTCAGCCTTAGACTGACCCCCGATACGAAGAAAACAAGCATCAACAGCCGTCCACACTCCTTGCTAC
CTCTACTAAAGTATGAAGATATCATCAATGCTTCAGTCCCATAACTCTCCTCCAAAATTGAAAACACTAT
ACTCGTATTCCATACAACACTCCAATCCAAGTACTTTATTAACACTGCTATAAAAGCTGCCCCAAAAAAT
ACACTAAAGAACACATGATACAAGAATCCTTCTTTTTCAAGTAAATCCTCGTACCAAAACCGCACTGAAA
TGATATAGTAGTTAATTACCAACCACAGTAATCCAAGTAAACCACAGATTGAGAGGAGGAGAACATAAAC
ATGTGATAAAAGGGTCCTTCAGTCTTGCCTTATGGAAAATTTCATATGCTTCCTCTTTCAGAGCCATTGG
CTTCTCTCCTTCATGTAGCTTTGATGCTAAGTTGACAGTCACAATCATGTTAAAGAACTCGAGGAGATGG
AGGGGCACCAAATAGAGGAGACCCAACAGAACCAATTTAAGAAAAAAATCCCAAGTCATTCTCATTGCTG
GGTCAAGCCAATCCCACCGGTTAGAGTAACCAGGAGGAGGTTTTAGAATTTCATAGGCTTCAACAAGTGT
TCTCTGGAAGATCATTTCATAGAAAATCAAGAAGAAAAACAGAGGGAGAGAAGTGACAAAACTGGAGATT
ACGAAGTTGATGCTTTTGTAAGGGATCATTAGAGCTCCTGTGACAACTTGAAAGAACTCCTGCACCTGCT
TCATCATAAGACTGATGTTGCTTAGCTCCAAGCCTTTCACCTCTGTGATCAATTATAAGTTTCCTAACAT
AGATGGAGAGGATTGAAGCAGATGAAGTCTTCTCTTGGTGGTTGCAGTCTTCTTCCCCCTTGGACTGCAT
TACAGATGAGATTAATGCTGTATACCCCACCATGTGATGTGGACATGTGCATCCAAAAGCATATAGCTTT
AATTTGGTTGACCTTGACTTTGATAGGCTTCAGTCATCACCAGGTCACCAACTCATACTAGATCCAGTTG
CATTTTATTGTAATTGAGAGAATAACCCAAATGAATTTAACCGAAGCTGGTCCCTGAATTTCAAAACCAT
GCTTTCCCCCATCCTTTCACCTTGAGTTCCCAATCAGCTTAGACAACAAAAATAAATAAATTGTTTGTTT
TTTTAATTAAAAAGGGTGATTTTCACATTTCTGTGTCTTCTAACCAATGAAGGGCTTGTTTTTTGCCTCA
TAATGTTGGCATATCAAAGAAAAAGGTTGTCCCCTGGATCATAACAGGGGTATTTGTTGTTGTCAGTTGC
TTTTATTGATAACAGAAATTTGATTGCGATTTG
>LTCONS_00003093
CTATCTTTTTCAATTCCTTTCTTTTCTAACACTTAGGCAAGGTCTTTAAGTGAATTAATATGTCAATTTT
AAAACGTTTTGCCTAAGGTACATTTGATAAAACTCGAGTTTTAATGAAATTGAAGTTTTAAAGGATAAAC
CGAGTTTTCTAAGATGCATGAAACGGTATGAAAATCCTAAGTGCACCCATGCATTCATCTTACATTCGTT
TTCTATGATCAAAAGTTTTCCCAAAGTCTCGATCTTGT
>LTCONS_00003137
TTTGGACTTGTAAAACACAAAAAAAATGCCCTAGCCTCCCGAACAGTGTGAAGAAGAGGAGAAGACGAAA
AAGAAGGGGAAAAATAGAGGAAAGTTTTTGGGCACTTGATTATATTATATAAAAATATATGTAAAATAAG
TGCATCTCACTTCACTAAAGCCCACGCTTTAGGTGCGCATTGCACCTTAGGCTCCAGGAGGACTTTGCGC
CTTGGTGCACCTTGAGCCTTTTAAACCTATGCTCATGGCATGATTACAACAGTCTCAAGACCAAAAGCTT
AACAAACTGCAATGATCATTGATTAACTCATGTCTCATAGGGCTCACATGTTGCACTAATACAAGCGGCA
ATTGCCTATAAGTTCATGTGGCATGCAGAAAACATAAACAATAACATATTTCTTTATATTATTTAGGTAA
GCTGGGTAGGTGCTTGAGGTGAATTTCCCTAATCTTAATTTAAATCCATACTTATAAAAAAGGTTCTGAT
CTATTTTATGTTGGAGGGTCTTAAATAACTATTTGATAACATGTTAGTTACGTAAGGTTAGTTTGAAAGT
GTGCAACTTTATTGGAATTTAAAATTGTGACCTAATAGAAGTTTATTTGTTTGTATCAGCATTCCTTGGT
TATTATTAGATGAAGCATGGTCCCTAATCCAAAGCTTTGATCTAGCACTTCCTCCTTATTGTTGGTCCTA
TCACCTTCACATGGTGACTTCTGTGTTTGCTTAACATAGGGTGGTTTTATATTATAATATGAGAACTACA
ACTTTCATCATGAAAAAAGGAGTTAATCAAATTGGGGAAGCCTCTTGCTACAATCTTGGGATACTGGTAG
GATCCTCTTTCAAGGCAATGGCATTTAGGACCAAGTCATGTCCATCCCAGTTTTAGTTGCTTATGGGCTG
AGAAGCTACAAAGTAACTTCTTTGCACAGGGCTTGTGATGGAATTCAAGTATCATGTTGTGAATTTGGAG
TTTTCTAATAGACCTATGGAGTTTGGCTTGTCATGCTAGTGAATCTAGTGCATACAAGTGGCTCTGAAGA
TGTGGGACGAAGTGAATAAATTATGGAGGAAAGTGGTGTGATTTGTGTGGTTGTAGTGGAGATTTTTGGT
CTGAGGGAGGAAGGGGAGATTATGGTTTCTACTGTGAAAGGATTAGCTTAGTTTACTAAAGGGGCTGGTT
GAAGAAGTTAGGGTGTGATCGTTTCAATGAAGATCATACATTCATACTTTCGAAAATGAGCTAGGAGTGT
GATATGAGATTGTCATTCTAATGTTTTGTTAAAGTCAACATTTTGAAATTTCTGGTAATTTTTATCCATT
CTAGCATTTGGCTGTCTTATGAATTATTTAGAATTTTGTGCAAATTTAAAAAACAACTCTTTAAATAATA
TTTATAATAATAAAATATATTTATAAATTAAGAACATAATAAAAAATGGATTGTCTACTTTTTTGCATAT
CAAAAAAGGAAAAAGAGATTGTCTACTTTTTTGCATATCAAAAAGGGAAAAAGGGATTGTCTACTTTTCT
CTTGTTTTCATTTCTTAGGAATAAGAATAAAACGTACTAAGTCTAAAACAGATAAGAGATTGTTGATATC
CAATTTTGTGCAGTCCATGAGTCCATGTGGACCTATGCACCTAGGCCATGTGTTTTCAATGTGCCACATT
GGATTGCCTATGACTTTTGATCTTTGGGCATTTTAGTTCTCTCATTTTGGGGTGAGTTAGGTGAAGGCTG
AGAACTATCTTTAACCTCTTTTTGGGTTGATGGATAAGTGCAGACAACTAAGCAACAACATTTGTGGAGA
ATGCTTCATTACTGTTTACTATGACATGCTTAGAAGGACTGATGCTGAAAATGATTTTTAGGTTATGTTT
GGTTCTTGGAAAATACCAAGGAGAGAAAAAAATGCCAAGGAAAATGATTTTCTCATATTGGTTATCCTAT
GAAAAATACCAAAGAAAATCAGATATAATTAAAAATAGTTAAAAACTTATGTATTTTCAAATTATTTAAT
CTTTATATTGGTGAGTTAATCTTTCCCTTGCATTTTCCCTCAAATTTCCCGGGAACCGAACATAGCCTTA
ATCTCTTTTGAGGTTGGATAAGTGCAAACAACTAAGCGACAAGGTTCTTGAAGAATTACACATTATTGTT
TGATGGGTTGTTTTTGGAAGGGATTCCAATCTTCCAAGTCTTGTGCTGTAAGACGTTACTCTGAAAATGT
TATCATAGGCTCCTTAATGAAACATTGGCTCAAGTATTTAGTTCTTAGGTTTATGGATGTGCTTTCGCCT
TCTTAATGTCTTGTAGGTTTTGTGATATTCTTCAGTAGTTTCTCTAACTAATTCTGGTAGCTAGCAAAAG
TTTTCAGGAATATGAGAACTTCATGTATCATGGGTTTTACCCTGCTTTTATTTTTGATAGATCTTTGCTT
TATGTGCAAAAAAGAAAATTTGCTTAAGCTTTTTAGGTTATTGCTTTTGCTCCAAATGGCATTTATTTAA
TTATAGTTTGATGGTAGGGACCATTGGCATTGAACTGTCAAACCACAGTTAATGCAATTCTAATCTAAGT
TAAAAATATTCACACATTGAAGCTTTTATTACCCTTTTTTGAGGGCAGTTTGTGCATGAATTGTTCAACT
ATGAGGTATCGAATTCTTTCACATTTCCAAAATATATATATATATATATATATTTGATAAATTGTTTAAA
TTCAGATATGTAAAATTCTTCTGGCATTCTATTGATATTTTTACATTGAAAAGTTTCATGAATTTTTACC
AAGACGTTATCACTACTAGTGTTGCACTGTGAGTAACAGTCTTGGCTTTGTGCAGCTATTGTATTTTGAT
CAAGAGGAAGGTGGTGGACTAAACCTCTCACTACAGGTAGGTCATTTCAACTGCAGTTCTGTTGGGGGAT
GCATCATCTGGGTGATATAGAACAGTCTATTTGAATTCTCTACGATGATATCTAAATTACAAATGAAGAA
CAGCTGGATTCTAGAACTGAAGTAATGAAAGATTTTCTTGACATAACTTCTTTGATACTCTACAAGATGC
ACTTGCATTCCACACTTGGTTTCTGGTTGCACAATAATCCGATTTATAGTTTGCAGCTTATGCCTATTTT
GAGCTCACTTCCAATTGGAATTTTTTGAAAGCATGAGTTTTCTTATGTATGGTCTAATCTGTTAGGAACA
AATCTCTATTTACGAGGCCAATAATAAACAAGAAATAGAAGATAGACAAAGCACACATAGGATTTATAGT
ATTTCACTCCCAATGTGAGAGCTACATACACAAAAAATACAGGATGATCTCACACCTTACAATAATCGCC
TCTCCTCTATTTTCACATATTTAAAATCAGTCATCCTAATAATCCCTTATATAACGTGAAAATTAGGATA
AACTAATATATGTATAGAATATCTAAAATATCCCTTAAAAAATTCTCCTTAGGGGCTCATGCCCTTGAAC
CCACAAGTGGGGGGAGCCCATTATTCTCCTCATTAACCTTATTGATCTACAGTTACGAAAAAAAGTGTAT
AGTATAATTAGGCTCTACACAACTCAACATCCCCCCATTATTCTCCTCATTAACCTTATTGATCTACAGT
TATGCAAAAAAGTGTATAGTATAATTAGGCTCTACACAATTCAACATAACCAATGGTTTGTGATTCCTCA
ATGCAAATGTGAACTTCATTGGAGGGTATCATCTCCTTAGCAAATAGTCCTTAGGTTGTTTTAACAGTTC
CTTTGGTTCTTTGCTTTCTTTGTTCTTTCCTGTGTTTTGTAGATTCGATTTTCTCTCTCCCTTATTATAC
TACTCTTGGTTTCTTTCATTGTTCATTTTGTTTTCTCCATATCTTTTCATTCAAGGAGGTTTTTTCCTCC
CTTTGCAGTTCCTTTTCTTTTATTAAAATACAAAATGATACAAGAGACATGGGGCAGAATTTAAAGGGCA
AGTTTGGCACCTTTGTTGAAGAAATTGAATACTGTGCCATAACAATGTACTCACCAATGTTCAAAATTAA
TTTTTAAGCGATAATCTTCTTCCCCTTGATTATATTCTTATTTGTCTCCTCTCTTCTTGATCACAACATT
TGGATGCCCTAGTTTTATTTAGTTGTTTGGTAGTAGTCATGATGCAAGTTTGGGGATCCTGGATCTTGAT
GCCATTCTTATTTTTCTGTTCTTTCCACTTTGGTTGGGATTAGGGCTTCATTGAATTGATTTATTAAAGT
TTCAATTGGCATCTTCTAGTGAATTTGTTGTTAGGACATGCTCATACCACTATTTCATTTCTGAGGTAAC
TTTTATTTAATTTAATTTTGGTGTAGGAGGACAGTGCCAGAACAGGAAAGGTTACATCTGCTGGAATGTA
TTTTCTTGGTTTCCCTGTTTATCGGTTGGATCAAACAGTTAACTCGGTGAGTTAATAATATTGTAAAGAT
ATTTAAGTCAGCTCTTTTTCTCTGGTGTTGGTTTTGTTCGTCAATTTTACATTTGGTTTTGTGCTGTCTA
TAGATGGCAGCTGCAAAGGATCCAGATTCTGCTTTCTTCAAAAGATTGGATGGGTTCCAACCTTGTGAAA
TGACTGAACTAAAGGCTGGTACCCATGTATTTGCTGTTTATGGTGACAATTTTTTCAAGAGTGTAAGCTA
CACAATAGAAGCACTTTGCACAGCTCCTTTTGCAGAAGAGAAGGAAAATCTTAGAGCTGTGGAAGCCCAA
ATACTAACAAAAAGGGTGGAACTCTCAAAATTTGAAACTGAATACCGAGAGGTATGGACTTTGTCGAAAG
CATTATGTTGCCCATGAGAGGACCTTTCTTCTTTTTCTTCTTGTACTTCATTTTCCCTCCCTGTTTTGTG
CTTATTGTTTCAAAGTATTGACAGGTCCTTACACAATTTACTGAGATGACCAGTAGATATGCACAAGAAA
TGCAAGCCGTCAGTTCCAACACTAAAAGCTTTGTGCCTGAACTCTCTATTTTTTATAGTACTGTTTTGGC
TCTTCTTGACTTATTGATGTTGGTTTGGCAGATTGATGACCTTCTCAAGCAAAGGAATGAAATTCATGCC
TCATACTCCAGTGCTCCACCAATAAAACGAAGTAGAAGCAAGAACAGGGGCCTTTCGAAAGATTCGAAAG
ATGACGGTCAGGTGAAAGATAAGAAACCTGCGTTCCGGGAAAGGCCAAAGAAAAAGAAATGGTACAACAT
CCACTTAAAGGTGGATAAGAGCAAGCCTTGCTGAATTGGGTGAGAATTGGCAGAACCTTTGCCTGTTATG
ATTTGTCTTCCCATTTTCACATTAGGTTTAATTATACTCAAGAACTAGTTTCCTTAATGGTACGGGAAAA
ATTTAAACCGGGTACACTTAAGTGATAAATTATATATTGCCTGCAGTCTGCAGTGGTTCCACATTTGTGT
AAGCCAAATATATGAAGCAAATCCTGCACCAGACTGTTGTTCATCAAAGATGAAGTGGAGATGATGGTTC
AGGTGGAACGACTCCATTACTCTAGCATGTAAAGGATTGCAACTCGGTTGTTATTGTAAAATTATTTTCT
TTTTCCTTTTTGCTGCCTTCGGTCATATGCTCTAGCTATTTTCCCAGTATTCTCAGCATTGTTGCCTGTA
AATTGCATGATTTATTTGTGAAGCTCCTTGCCTTGACTCTTAGGATGGGTTATTTTTGGGTTAAAAGCCC
AAGAACAATATGGGAGCAGGTTGAATCCACCCCAGTGGTTGGGGATCCATGGGCATCGAGGCATACTTTC
AGCTTCATGAAACTGTTTGAGGTCAGTTAATCCACTGTAATTAATGAGAAATCCCAGGCAGTGGCGAATT
TTTTGTTTCTTATTCCTCCTTGTCCTTGTTACGTGGTTCATTAATCCAAGAGACAGTGGTCGAGGCCAGT
GGCTTTGTAAACAGATTGTGTATTGAGACGAAGGGTTAAAAATAGGGCTGTTTCTTAGCTATACGACTAT
GATTGAAAGCATTCATCGTTTGATGAAAATTAGCAGTGGAATTATTACTGCCTCTGATCAACGTCGGTGC
CTAATATGAGGGGCTGGCTATTGAATGTTAAATTTAGGCTGTGTTCCCAACTGCTGATCCAAATCCAGGA
CACTTAATTGGTTGGAGTTTGAGAGCATTTGAAAGTCCTTTAAGCGAAATCATTACATCCTGAAAAACCA
GAATGTAGCGATAGATGGGAACGCCAGCCTTGATTTTTAGACTCAAAGTGAAAGCATGTCTTTATCAACG
AATAAAATAATTGAAACCTAAATTTTGAAATTTACTGTTTCCTCTTTGACCTTATTCAGGATAAAAATAT
TTTAATTATATTTTTAAAATTTTACATGTAAATACTCA
>LTCONS_00001176
AGAGCAAGAAACAGAAGCCCCGTCACTGCAGAATGAGTACAGGTAGGCTGATGATCAAGGCAAAGGGGTT
GCTAATTAGTCCCCCGCGCACAATAGCACTATGCACATCCTTTCCCTCACCCCTCTCCCCAACCGTACGC
TGTTCATCTGATTCTCCACCTTCCATTGTCACAATGAGCAGAGGCATCGATTCTCAGCTCGACGCTATAT
TTCAGCAAAAAAGGATCTCTCAGATCCAAAATACGCCGAGAGCTGAAGAACATGGACCTCATACAGAGAT
CCAAAGAAGGTTTTCTCTCTTGAAATTGAATTGAGTTGTATATTTTTCTGTTTTTGTTTTATTGAAAACT
CAAATTGATTGAAGGAATCTCTTAGTGGCGGTGAGCTCGGTCAATAATCATCGGAAATGCATTTACATGT
CAGTTTGTTTAACGAAGCCTTGATTGTGTTTTCTTTTTTTAATTATAGAATGTGTATTTATTGCTGTAAA
CAGTTGAAATGGTTGATCAGATTATGTGGTTAGAGTGTTGAAATCATTAAAATGATAGTAAGAAAATAGA
AACAAGGTTGTTTTTTGAATTCTTTTAACGAACCTACTCTAATTTTAAGCTGGAGGTTAGGGAAAAAACT
TTTAAATGATTTTCCCCATATTTAGATCAGAAAGTACACATTTTGATTGCTAACAGAAGTAGATGGATTG
GTTTAAACCTGGTGGAGTTTCCGGTTTTTGAATACCCTTTAATAGATGACTCTTATAGAACTTGTAGTAG
AATATGTTGTTCAACTAGTAAGGAGATGAACTTCTATTTTTTTTAGGTCGATTCAGGTTAGAGTTTGACT
CTGTCTTTAAGACAAATTTCACTCTGCTCAGGTGCTTGCAATATAAAGGTGATTGTCTCCCCGGATACAA
TGATGACCTTGTAATAGTGACACTCCGAATTACAAGAAAGAACGAGTCACTCGATGATTTGTACTCTTTT
GAATTTTTGATTGAATGAAAGTTTGACTGGACTTGATTGCTAGAAAGAATGGTTAATTAGACTTGAAAGG
TGAGTGACAAAATGGAGAAGGATTAGAAAGAACGTATTGAGCGAATCAGAAATGCTATGAGAGGTCCCCT
ATTTGTAGTTATAGGTGGTGGCTATTGGGGAAGTCGTGTCTTGAGGACACTAGATGGCTTGTATTAACAT
GTGAAGTGAAGCTTATTTCTAATGTGGGCCAATACCTTTCCTTGTTAAACTGGTGGATAGTTATAGAAGT
GGTTTATAATCTTTCCTTTTTCATATGGATTACATCTCTGCCCAATTTTTATGCCGATCATGGATTACTG
TGGTTCACTATAACTAACTGAAATGAGCAGTTATGTAACATTATGTTGAAACTCTTTACATAAAATACAT
GTTGCTTCCTTAATTGCACCATACCAGCATTCACTTACTAAATTTTATCTTTTCAGATGATGCAATCCAA
AGTATTGTTTTAGTAGCTCCATGGTTCAAATCTAGTAAAAGCTTATTTGCTTATGTCAGCTGTGCTACTT
TGCAAGAAGTTGATACATCAAGAATTTTGTCAGAATGTTTATGCAGCCCAGCTAAAGGTCTGTTTTATGT
TTCAACAGGCACCTAGTAGATTTTACTCGTTCAAGAAGAATGGTAATTATCCCTCAACAGATAGGTTGTC
AAATTAGTAAGTTTTAGAGGGCCTTGTGTCATGTGATAGTGAGTTTTGTATCAATCCAAACAAAGCATAT
TTTTTGAAAAGTTTAAGGGGTTGATTTTGGATTTTTTTTTTCCAAATTTTTAATAATCAAAAGCACATTA
GCATGTGATGCAAGATATGTTAGGTGGGACCCACCACATATGGGTCTAGCTTTCGTTTCTCCCAGCATGT
TGCATGCACATGTTTGTCAGACCTTGCTTAAAATTTCTCAGAGATGCTACCCTATATGTTCTCAGAACTT
AACTATGAATAACATCTTCACTAAAATGCAATACAATGTATTTGTTGTAATTGTTCTGGTGATTCTTACT
GTTCATTTATACCCAAGTGGGTTATACAGAGGTCAGGAAAAAGCTTTATGTTCTGCATCTGGAAGACAGG
AAATGTAACATGAGAATGCTCAAAATATCAAGTATTAATGATCTAGTTGCAAGCTCAATGAATATTTTGG
AACCAGCCCCAGTAGATTGTGATGGAAATGAACGTGAAGATGGTACAGTTTCAAGTTCTTATGTATTGTT
CCTTGACACACTCTCACGCATTTATATTGATAGTTGATTATTCCTTGTATGCATTCCTTTCCCTGATCCA
CGATACTAGCTCTACTGGTTGTTAAGATTAATCATTATCAAGCTTTATCCCCATCTTTTCAGTTGAGATC
TATGAATTGTTTTCTTACTGGTTCATCCTTTGTTTACTTCTCTTGTTTATTTCTTTGATTGACAAAAGTA
AGATCACCAAACTTTATTTCACAACATAGGGTAAGAATAGAGATTATGTGACGTGTCTGCATTTTGTCTT
TTAACTTGTAATGATAAATTGGGGTAGGAGATTATATAAATTGCCATGTCAATTATAGGATCAAATATGC
AACATTTCTCAGATTAATATGGATTCCTAATGCTTCAACAATGACTTGACCCAGGCTCACTGATAATTAG
CTGCAGCCACTGGCTCTCTCACATCAATCTACTCGAATTGTGAAATTATAGGCCATCAAGTCTTCCTTCC
TAAACTTGACACAAATTTCCTTTGGCATTTGCTCATTCTTGTAGTTCCTTTAGCTTAAACCACACTATTC
CTTTCCGGTGTCATGATAGGCCTTTAGAAATATGTAAGTCCATGTCAACAAAGAAGCATTGGGACTATTG
ACACCTATTTAACTATTTGAGTTTTGCATCTGTTTTCTACTTTTTAGGATAGGTTTAATTTCGGAGGTAA
TAGTTTTTGCGGCCTACTTTGCACCTAAACCTGCTACTGCTTTGTAATAAAGCTTTCTTGTTATCTAGAT
TGATGACCTCTTTTCTTTATCTTTTGCTTTTCCCATGATATGATCGAATTTGGAACTTCTCTTTGGAGTA
TTGGTTTGTTTTTGGGCAGTTGGTAAAGGCTATTATATTAAAGGGCTTCTTGGTTGCAGCTCTGCAGGCA
AGCAACCCAGTTGACTTGTTTATCATTCCTGATAATTTGTTCATCCTTCCTGTACATCACCTTCAGCAGG
GACCATATTTCAGGAGGCCAATACTATAATCTTTCTTATCTTAGTTCATCTGTTTGCCTGCCAGGGCTTG
CATTTGACAGATCTGGAAGACGTTTAGGCCACATTGGAGGGTGGGTTGATGCATGAAATATAGCATGTAT
GTTTTACTTAAGTTGAAGGAAAAATTTACCATTGCAAAAAAACATTAAAATCCTTGCTAGAAGTAAAAAA
TTGAGAGTAGAAATTACAGTAATTCTAATTGTTGTTATTTTCAGTTCTTGTATTCATCTCATCACTGTAA
TTTGTAAACAGACATGTGCATCAACTTTGATGAAGAGGTGTCAAACATGGGAACTCTCTGACATAGAAAC
ATAGACATGACTAGATTTGTGCATCATGAAATTAATATATTCAACTTATATATTTGTTTGAGGAATCATG
TTTTCAGAGAAGAGCCATGGAGGGTCAATATTACATAGATATTAATTATATACTAGGTTCTATATTGTAA
AAGGCTTGGTTTACATTTTTAGAGTAGATAAAGGTGACCTCTTGCAAGTGCCCAGAGCAATAGAGAGTTA
ATATTACATAGTTAAATAATTTTATAATTGGTTCTATTGTAAAAGGCATGGTTTACATGTTTAGAGTAGA
TGAAGATGACCTCTTACAAGTGCCCAGAACCATAGAAAGATGATATTACAGAGGTAAATAATTCTATAGT
AGGTTCTATATTGTAAAAGGTATAATTTAAATTTAGAGAGTAGATAGAGATGACAGCTTGCAAGTGCCCA
AATTGCTGATGCACATGGATATGATAAATAGATGGGGAATAAACAGTAGTAGAGACTTGAACATGATACC
TCCAATGAGCCACCAGGAGCAAAGAGGTTTACATGTCTTATTTATAAAATGGAAAACATGCCTTTCTGGG
TGGGGGTATTCAAACTTCACTTCCCCCTTTTAGTGAGGAAGCGTATACACTCAATGGAAGGCAGAATACT
TTGCCACTCATCTGGACTATCCAGAAGGTGTATCAGATTAGTAAGCTGACACAAATGAATCATTATCTCT
GATGGGGTAATTCGTTGCAATACTTACATGAGTTTCATGTTCTGACATGGACATGAGGTGTCAAACATGG
TGGCCAGCATGGCACCATCACTACAGGGGAAGTACCCTGCCAATCATAGTCTATAAGATAACAACCCGAT
CAAGGGAAGTACCCTGACAGAAATAATGGTGTCTCATCACTCTCTCTTTATAGATAGGTTATGGTCACTA
TAACTTCTTTACTAAAATCTGCACTTTAATCAGTCTTGTCACTACACTCTCCAGCATACTCGTTCTAAAT
TCTACATATGCCCTTCGCAATTTCTGAACATACCAGACCACTAGTTTGCTGCAGAGTCTAACAAATTTTT
GCATGAGATTCAATGCCATCTTGTCCAATTGTTTATTTGATAGAACTATACACCACAATACCGAAATTTT
CAATTACTATGTTGAACTTGCATCCTAGTTGTTTATTGGAATCCTATTCTAATTTTGGCATTGTCATTGC
ATTGCATGGTAAAAATTCAACAGTTATTATGATGTATTTTTGAAGAATACCAAGAGCTCACCAAGGAGTG
GAAATGGAAGCAACCCCTTCTTGTTGCACTGTCATATTCTCTACAGGTAGTAGGAGAGGGTGCCATAGCC
ATTACCCCCATTGACATTCCCGTGGATGCTCTAGTATCCCCATCTGGCTTCATTCCCATAAGCCCAGCTG
CCTTGGAGAGATACAATTAAATAGATCTCTTTTGTTTATGCTACTCCCATGAAATCTCTCTCTTCCCGGA
ACTGGTTTCTTATTAGAAAGATGCACAAATCGAAGGCATCTTTTGATTAATGTAGGCAGATTGGGGATTT
ACTGGTTTATTTCCTTTACCTGCCCTTAACTTGAAGAAATGGGCTCAATATGCAATGACTTTGGGCTGTT
TCAAACTTTGTAATGACCGAATTTAGACTAATTTAAATTGAGGATGAATTGTATGAACAAGGCAAAATCT
TTCCTTTTCTTCTTTCCTCGATTGATCCTGTGCATCTATTAGCCTGAGCAATGGCCACTGCATATAGTAA
CATTGAAAATAATCCAATGGCGTTGCTTGAGTGTACTGTTCTAACATCCAAAGAGAGGACTCCTCGCCTA
AGCTTATGGTCGTGCAGAAAATAAAAATAATAATGCTACAACGCATAGAATTGAGTTTTACATGATAGCC
GCAGTGGCAGGGGATGTGATTACGATTTGTAGAAAGAGGGAGAATTGTTGCTTTGCTGGTGTCCATGCAA
GACTACAAGCAATCGTCCAAGAGTTTATCACTAGATTTTATTAGCTCGTCGAGTCCCTTCACAAAAAATG
GCGGAAGTAAGAAAGAGACTCAACTACCAGCCATCGTCAGGACATGCAACTACTTGTGTTAGTTGTTGCC
ATCACTGCCATGCTAATGTTCTAACAATTGGCATTGACATAAAAATTCTAAGGGATGAGAGGATGTCCCA
ACGCCTGGTTCTTTTTGACGCCTCCAATACAAGTCTGAGCC
>LTCONS_00001177
AGAGCAAGAAACAGAAGCCCCGTCACTGCAGAATGAGTACAGGTAGGCTGATGATCAAGGCAAAGGGGTT
GCTAATTAGTCCCCCGCGCACAATAGCACTATGCACATCCTTTCCCTCACCCCTCTCCCCAACCGTACGC
TGTTCATCTGATTCTCCACCTTCCATTGTCACAATGAGCAGAGGCATCGATTCTCAGCTCGACGCTATAT
TTCAGCAAAAAAGGATCTCTCAGATCCAAAATACGCCGAGAGCTGAAGAACATGGACCTCATACAGAGAT
CCAAAGAAGATGATGCAATCCAAAGTATTGTTTTAGTAGCTCCATGGTTCAAATCTAGTAAAAGCTTATT
TGCTTATGTCAGCTGTGCTACTTTGCAAGAAGTTGATACATCAAGAATTTTGTCAGAATGTTTATGCAGC
CCAGCTAAAGGTCTGTTTTATGTTTCAACAGGCACCTAGTAGATTTTACTCGTTCAAGAAGAATGGTAAT
TATCCCTCAACAGATAGGTTGTCAAATTAGTAAGTTTTAGAGGGCCTTGTGTCATGTGATAGTGAGTTTT
GTATCAATCCAAACAAAGCATATTTTTTGAAAAGTTTAAGGGGTTGATTTTGGATTTTTTTTTTCCAAAT
TTTTAATAATCAAAAGCACATTAGCATGTGATGCAAGATATGTTAGGTGGGACCCACCACATATGGGTCT
AGCTTTCGTTTCTCCCAGCATGTTGCATGCACATGTTTGTCAGACCTTGCTTAAAATTTCTCAGAGATGC
TACCCTATATGTTCTCAGAACTTAACTATGAATAACATCTTCACTAAAATGCAATACAATGTATTTGTTG
TAATTGTTCTGGTGATTCTTACTGTTCATTTATACCCAAGTGGGTTATACAGAGGTCAGGAAAAAGCTTT
ATGTTCTGCATCTGGAAGACAGGAAATGTAACATGAGAATGCTCAAAATATCAAGTATTAATGATCTAGT
TGCAAGCTCAATGAATATTTTGGAACCAGCCCCAGTAGATTGTGATGGAAATGAACGTGAAGATGGTACA
GTTTCAAGTTCTTATGTATTGTTCCTTGACACACTCTCACGCATTTATATTGATAGTTGATTATTCCTTG
TATGCATTCCTTTCCCTGATCCACGATACTAGCTCTACTGGTTGTTAAGATTAATCATTATCAAGCTTTA
TCCCCATCTTTTCAGTTGAGATCTATGAATTGTTTTCTTACTGGTTCATCCTTTGTTTACTTCTCTTGTT
TATTTCTTTGATTGACAAAAGTAAGATCACCAAACTTTATTTCACAACATAGGGTAAGAATAGAGATTAT
GTGACGTGTCTGCATTTTGTCTTTTAACTTGTAATGATAAATTGGGGTAGGAGATTATATAAATTGCCAT
GTCAATTATAGGATCAAATATGCAACATTTCTCAGATTAATATGGATTCCTAATGCTTCAACAATGACTT
GACCCAGGCTCACTGATAATTAGCTGCAGCCACTGGCTCTCTCACATCAATCTACTCGAATTGTGAAATT
ATAGGCCATCAAGTCTTCCTTCCTAAACTTGACACAAATTTCCTTTGGCATTTGCTCATTCTTGTAGTTC
CTTTAGCTTAAACCACACTATTCCTTTCCGGTGTCATGATAGGCCTTTAGAAATATGTAAGTCCATGTCA
ACAAAGAAGCATTGGGACTATTGACACCTATTTAACTATTTGAGTTTTGCATCTGTTTTCTACTTTTTAG
GATAGGTTTAATTTCGGAGGTAATAGTTTTTGCGGCCTACTTTGCACCTAAACCTGCTACTGCTTTGTAA
TAAAGCTTTCTTGTTATCTAGATTGATGACCTCTTTTCTTTATCTTTTGCTTTTCCCATGATATGATCGA
ATTTGGAACTTCTCTTTGGAGTATTGGTTTGTTTTTGGGCAGTTGGTAAAGGCTATTATATTAAAGGGCT
TCTTGGTTGCAGCTCTGCAGGCAAGCAACCCAGTTGACTTGTTTATCATTCCTGATAATTTGTTCATCCT
TCCTGTACATCACCTTCAGCAGGGACCATATTTCAGGAGGCCAATACTATAATCTTTCTTATCTTAGTTC
ATCTGTTTGCCTGCCAGGGCTTGCATTTGACAGATCTGGAAGACGTTTAGGCCACATTGGAGGGTGGGTT
GATGCATGAAATATAGCATTTATTATGATGTATTTTTGAAGAATACCAAGAGCTCACCAAGGAGTGGAAA
TGGAAGCAACCCCTTCTTGTTGCACTGTCATATTCTCTACAGGTAGTAGGAGAGGGTGCCATAGCCATTA
CCCCCATTGACATTCCCGTGGATGCTCTAGTATCCCCATCTGGCTTCATTCCCATAAGCCCAGCTGCCTT
GGAGAGATACAATTAAATAGATCTCTTTTGTTTATGCTACTCCCATGAAATCTCTCTCTTCCCGGAACTG
GTTTCTTATTAGAAAGATGCACAAATCGAAGGCATCTTTTGATTAATGTAGGCAGATTGGGGATTTACTG
GTTTATTTCCTTTACCTGCCCTTAACTTGAAGAAATGGGCTCAATATGCAATGACTTTGGGCTGTTTCAA
ACTTTGTAATGACCGAATTTAGACTAATTTAAATTGAGGATGAATTGTATGAACAAGGCAAAATCTTTCC
TTTTCTTCTTTCCTCGATTGATCCTGTGCATCTATTAGCCTGAGCAATGGCCACTGCATATAGTAACATT
GAAAATAATCCAATGGCGTTGCTTGAGTGTACTGTTCTAACATCCAAAGAGAGGACTCCTCGCCTAAGCT
TATGGTCGTGCAGAAAATAAAAATAATAATGCTACAACGCATAGAATTGAGTTTTACATGATAGCCGCAG
TGGCAGGGGATGTGATTACGATTTGTAGAAAGAGGGAGAATTGTTGCTTTGCTGGTGTCCATGCAAGACT
ACAAGCAATCGTCCAAGAGTTTATCACTAGATTTTATTAGCTCGTCGAGTCCCTTCACAAAAAATGGCGG
AAGTAAGAAAGAGACTCAACTACCAGCCATCGTCAGGACATGCAACTACTTGTGTTAGTTGTTGCCATCA
CTGCCATGCTAATGTTCTAACAATTGGCATTGACATAAAAATTCTAAGGGATGAGAGGATGTCCCAACGC
CTGGTTCTTTTTGACGCCTCCAATACAAGTCTGAGCC
>LTCONS_00004005
GCTCACAGCCCAATAAGGAATATTAATGCAGTTCATGGATCAAATATTTTCATTTCAAATAGGAGATATC
ATTTTTTTTTCATCAAATATCAGAGTTTCAAAAATACCAATATATTCAAAATTCAACCAACCATTTTCAT
ATCAAATTCAAACACTTTCACATACGATTCAATCAAATCCATTCAATTTTCATTACTCTGGTTATCAAAT
ATCAAATGCCCAGTTAGGTGAGACTTTTCAAATGGGTGGCTAGCCTCAAATTGTTCCGGGTGGACGGAAC
CAAACACTACTAGTACTAGTAACCTCTAACCAAACCCCTAGAGGTTGGGGTCCAAATCAATTACATTCCC
ACCATGAAATGTAAAGGTCAACTATTATATCCCATTGACAGGGCCGAATAGTCAACTATTATATCCCGTT
GACAAGGGCCAAATAAACCAGAGTGATGTTTTTGTTCAAGTATTCAAATTTACACAACATAATATCTCCA
TATTTTGTGTCATAAATAAAACAAAATATTCCAACATAATATTTAGTGCAAAACAATTTGATCCATGCAT
GGTAACAAAATATCATTTTCTTTTCCACAATTCAAAATAACATATAAAATAATTTAAT
>LTCONS_00001232
GCAATATTATCCTTTCTATAAATGAACATGAATAAGAAATATCAAACATGCTCCTTTACTTATCAAAAAA
AGGAAATATCAAACATGCTAATCAGAAAAAGTTCCAAAATACCATTTCTTACTCTGATGTAACAAAAGCA
AATCCGACTCTACTAGATGATCGATTCTAATACAGAACCTAAAACCCCCTATCTATTTTTTGGATTTATT
TTTCCTCTTTATTATGGTGTAAAACCTAAAATTCTCAATTTGTTTTTCTATTATTTTCCCTCTCTAATGG
TGTATTGAAACAGTAGTACATATTGTGTCCATGTATGTAGATTTGAGTTGACAGTATGGCTATGCACTAT
GGCTTATATATTTTCCTTTTGTACTTTTAAATTTACATTTTAGAGGAGAAAATTGATAAAAAACCAGAAC
CTCAATTTCCTTCTTGCTGAAATGAATAGACTTGGGCTGACTTTTTCCTTTCCAATATTTTTGGTTGACC
ATCTTTGTTCTTGTGTGCAAGCATATAAACTTAGAATGATAAAAAGCAATCAGGTTTATGATTCTGTTAT
TAATTTATCAATTTGGTCATGAATTCATCAGGTGAGTTGTCTTGCTATGTGAGTCTAATTATGACAGAGG
CATGAAACAGTATAGGAGTACCTGCAGATAGGGAAAGTTTTTATTTTTGCAAGATAGGAGATAATGCTTT
AAATTTTCAAATATATTGGCTTCTTCTCAATCTAAGAAGAGTTTGACCTGTTTATTCATTTCTTTTTTTC
TGGGGACTTTTCCTTCTTGTACTGTTCATCAAAAACTTGTTTAAGTTTTTGCTAATAACTAATAATCCTG
GAATTCATTTTTTTCTCTAGGGAAATACAAGTTCCTCTGATGATTTGCAGAAGCTTTCTGATGCTTTGGA
GTTCCAGGAAAATGAGATCATGAATTCCCAGGACATTTTGCGGTCATTACGAGCAAAGTTGGCAGTAGTA
GAAGGAAAGATGGCCCTAGCCATAATTGATGCACAAAAGCTGGTGGAAGAGAAGCAGAAGAGGATTGGTG
ATGCTCATAGCACTCTACAACTTCTTCGTTCTTCTTGCATAGTTTGGCCTAATTCAGCTTCTGAGGTTCT
TTTGGCAGGATCTTTTGATGGTTGGACCACCCAGAGAAGGATGGAGAGGTCAAGTACAGGGATTTTTTCA
TTGTGCCTCAGATTGTATCCGGGTAGATATGAGATCAAGTTCATTGTCGACGGTGTATGGAGGATTGATC
CCCTTCGCCCACTTGTTCACAGTGATGGATACGAGAACAACCTTCTTATTATTACATAAGACTGCACAAA
GGGGCATGTAACACAGGGTTTCTTTTTATATCACTATTATTTCCCCTTCAACAGCTAGTTTTGGTTGTCT
TTCTTTTCCTTCAAATTTTAGCCCAGTTTTGTATCCAACGTCGTCATCTGATTCACATGTTCTTTTTACC
ATTTTTTTGGATATTCAAGGTGAGCTTTCTTGTTATGTATTGGAGTTTAACTCCTAAAGGTAAACAACAG
TCTGTTCAATGGATGAGACTTGGATAAAGGGAAAACGTCTTTCTAAAAGAAATAAGAGAAAAATAATTTC
TATGATAATATCATGGAAACACTTGGCCAGTAGAATACAAGTGATTATAATTATTAGAGTTCTCCCATCA
ATGTATGTACATTGTGTGATGCAACTGGCAACCGAAGGGAAACAAGTATAACAGCCATGCCAAACTTGCA
AGCCGACTGAAGGGTGGATGACTTTATTTTGCCTTTGAGAACACCAATGCTAGAACTGAGAATGGTTCAA
TTTATGTCATACCTGCTACTCAGGCTGCTGAATGAACAAGATTGTGAATGTGGATGACTTCAGGTCTGAG
ATGGGATAACTGCTTTTATGGCAAATGTAAACCCACTTCCACAATATACTTTGATCATGGTATGCTGGCC
TGGAAGCCTGTGGCCTAGACGTACTGCCTGGGGGCTAATTTGATCATATGTATTTCCTAAGCCAAGCTGA
CCGTGTTCACCCCAACCCCATGTCTTTATCACCCTGTTCTCTGCAGTCATAGTGATACCGAAAGGAAAAG
AAGTTAACATGCATGACAAACAATAAAAACGAATGGAGTGAATATTAAATTAAACAAAATATTGCCTGTT
ACTAGGGCTGAGTGCTCAGCTCCAGCCGCAATCTGCACAACATTTAATCCATCAAGACCCTGTACTTTCT
CCAGATTTTCTTCTCTTGATTCTTCTGGACCATGAAGAAACACCTCAATCACTTGACAAGTAATCAACGA
AAAAAAATTATTTCATTTAAGTTCTTTATTCTTTTAAAATAATTGGTTGATTGTTAACATGAATTCTTTA
CTTTAGACAATACACCTAATATAGAGCATCAAATGGTTGTTTTAATCTTCATGCACCATCTTCCCTAGTT
TGCTTAGTTCTTGTTTTCTTTTATTTTTTTGGGTGTGGGATGAAGTTCAAACATAATGTTGTTATAACAA
TCACTTTATAAAACCCAAGGAGAAATGCATTTTTCAGAATTTAATTCATGACATCTGTTAGATCCAAA
>LTCONS_00003217
ACTAGCAAAGGGATTTGGACGGCTCGTATGAGTTGGTAGACAACTCATCTTTGGGAGGAGGATTTTAGTG
GCTCTCTTTTCTTTATTATTTGAAGTAGAAGAGAACTCAACTATGAGATTTTATTTCACCCACTGTGTAT
TGGTTAAAGAAGGAAACAAAAAACGCCACCGGCTATTAACGTCAAGATGACATGGATGGATAAGAACCAG
AGTGGATACGCCTGTCGCCAAACATGCCAAACCACTGGCGGTTCTTTTGAAAGCTTCTCGGCCATCGATC
TTATTGACTTCTCATCTCTATCACATGTTCTCCTACGCCCACTGCTCCTCACCACACTTGGGGTGGCTTC
CCATTTTTCCCTTTACTCAATTATTGATTTCATCTGGGCCCACATAAGAGGCTATCCAATAACCCTCTTG
GATCATGAAGGTAAGGCAAAGTCCTAATCCATCACAGCGTCTCATCCCTTTATTTGTTTATGTTTCTTGT
ACAGAGAACTGTACTTTTATGTCACAGAATTAAGTCTGTGATTAGATCAAAAGTAAATACCACATAAGTT
AATAATTCTGAAATATGGAAGAAGTTTCATCCCCTCCACACAAAAGTATATGTCCACATCAAACATTACT
TTAATATCTTAATCACTTGTGTTAACATTGGGTGACAGAATGTAATGTGCACTGCTATGAATGGAAAAAT
GGTAGGGTACAATGAACACGGAGAAAAAAACACCCCAAACTTTTTTCTCTCTTTTTTCTTATGCCCTTTC
AAGCTTCATCTACAAGGAAAATGAGTAGAGTCTCGTTGGTTTGTCAAATAAACAAGAAAGAAGAAATGAT
ATAGTTGTTGAAATCATTTTTGAGTATTGGGTTTGGGTGTAGTTCTTATCCTAATAACAGTGACAGTGTT
CAACAGAATTCAAAGCTAAATATCCTTTAAAAACCTCCAAGAATCCAACCAAGATTGATGAGATTATGGG
ACCCAGCAGTGAGGGGTATGGAGGACACGAGTTCTCCAATTTTCCGCAGCCCCAAACACCAGCCTTCATG
CATGTGGAGATAAATATAAAACAATATACAGAAAACCGAAAAAAGGAAAAGAAAAGAAAAGCTTGGTTTT
ATTATCCCCTTCTCCCCCCCTCTCTCTTAATCAAGAGAGACAGATGGGCAAATCGCATTGTTTTCAACTC
GAATAGACTAATTAACAGTCACGAAAATTAATAAAAATCCTTAATTTATGTGACTCTGCATGCCTGCGTG
GTCTTCCAATTCTTTAAGAGATCGCTGTTGTTGCTTTTTTTTTTTCTTCTTCTTTTCTCTCCATTTTCTC
TCTTTTTTGGGTATTCTTTCATTTTTTTTCTGAGTCATTTGGGAAACAAGAAAACGATTGATTGGTGTTT
GTATTTCGTTATTGTTCATTGGAAAGAAAGATTCTGCGGGAGATATTTTGTTATATGTACGAGATGGATC
GATCTTGTTCTTCATCGTGTAGCTCACTCACTTGGGTGTAGGCTGTAGTTCTTCCATGGCACCCAATTGT
TTTTGCCAGCCGGGGATTCTTGAAAATGTCGGGATATTCGAAAGAGGAGGTGATTGGGAAGAATGGTAGG
GCATTTCAGGGACCAGGGACTAGTAGGAGATCGATAACCGAAATTCAGGAGGCAATTCAAGAAGAGAGGA
CAATTCAAACTATTTTATTGAATTATCGTAAAGATGGAACCCCCATTTGGATGTTATTTCACATGAGTCC
TGTTTTTAGTAAGGAAGATGGCAGGGTGATACACTTTGTTGCAGTTCAAGTGCCAATGTCAAGGAAGCCA
AGGTGGTCCGGAAGCGGGCCTGGAAGAGATGGAGTATGCGAGGACGGGTGTAGGTCACGTGATATTGTAT
TCGGGTCTTGTAGGAGGGAGGTGTGCTCGGATTCAGTGTTGGAGCTGGAGCATGTTTTGGCTTTCGAGTC
GCTGTTTGATTCAGATAACAGAGACGATGAAGAGCCTCGGGAAGCAAGTGATCAAGAGAAGAGAAGGGCT
GCAGCCGCTGTTAACAATATCTTGTCTTTGCTAACACACTATAGTGAGTTAACTGGCAAATTGGTCTGCG
AAAAGAGATGCACCTTATCTGGAATTGGCCTCCTTGGTGCTTCCTTAATTATATCTCTTGGTAGAATCAA
ACAAAGCTTTGTATTGACTGATCCCCATTTACCTGAGATGCCAATCGTTTATGCAAGTGATGCCTTCTTA
AAATTGACAGGATATGCTAGACATGAAGTGTTGGGATGCCAGTGTATGTTTTTGAGTGGTGTGGATACGG
ATCCATCAACTCTATTGCAGGTAAAGGAAAGCATCCAAACTGAGCAAGCATGCACAGTACGTATCTTAAA
TTACAGGAAGGATAGGAGTTCGTTTTGGAATCTTCTTCACATATCTCCTGTTCGGAATGCCTCTGGCAAG
ATAGCATACTCGGTGTGGGTTCAGATGGAAGAAGGTTGTGGTTACCAGGATGCTCAAGGGCTGAGCCCTG
AGATGAGGCAGCGTAGCACGGTTGGTGCGGTCAAGGTTGCAGTGAGGAGTTCATCAATGGGTGCTGGCCC
TTCTAAGTCATAGCATTACTTTTATATTCTTTAGTGCTGATACTGGTTTCTATAGAAATATTTTTCCACT
CTTTATTGTAATTTTTGGAACTGTAAACCTCTATATTACATTTGGAATTTCGTATAGCTGTAGCTGGAAA
AGGCAAGAACTAAAGAAAAATGGGTTCGGCACAGTGGCTTCAATGTTAAAATCACACTGTATATATGAAA
ATGTTTCAATATAAAGTTGAATCTGTGATCCTCTAAGATGAGATGATTGGGATGGTATCTACTCTGATTA
AGTGCTTTTTTGTTGACAAAAAGAAAAAGATGGCAGAACTAGCTGAAGCTTATGGTCCATGTTAAAGTTC
AAGGTATACCCCGAATGTTATCTTTTCCTATTTTTTACTAGTTCGAGGCCAGCTCACGAGTCACATCTAA
GCTTAGCTTGAGCCCCCGGCCTGACCCTTTCACGGCCGGCTGGGATCTGAATCTCGCCAAAAGTTGGATA
AATGGTACCTAACCATCCGAGTAAAAATTTAAGATGAAAATCAAATCAAGTTTCCATGTACCAATTATTA
TATCATATTTCACCTGCTACCTTTGTCGGTTGTTTGTTTTATCTCTTTGTTCACCTTCTCAATGAGAGGT
TTATGTTCATTTTGTTATTATAGAATTTATACTATGATAAAACAGAAAATACAATGTGATGTTAGGCCTC
CCACCACTCTTCTGTTTTCACACGTCTCTATTTAAAAAACGGT
>LTCONS_00003248
AGTTTTGACAATGACCAAACTACGAAAAGTCTTGTTTCACATAGAGACAAGGGGTATTTGAGTCAACTCA
CTGTGGGATGGTGAGGGACACGTTAGTAGATGTGAGTCCCCACGCGCTTGAGTTGGACAACAGCAGCATA
TAGGGGGCAGGTTGTTCCTTCTCTGCGTTTTCTGCTCTTCTTCCTGCGTCCTCTTCTTAGTCATACCCTT
CGTTTTGGCCCCCAAAGCTCTATTTTTTCTTCTTCTTATTGTTCAAGGGAAAAAGTAGTCCATCCATTTA
TCCTTGATAGATATACTGTTTGCGAACCGCTTTATCAGAGTTTGGGATTTGAGGTCTTTTGGGAATAATC
ATGATGATGGCTTATGAATAGCTACTGATAACAGACAAAGTCTGTAAAGAGAGTCCCAAATGGGTAACTG
CCTAGATTCTTCGGCCAGAGTGGATAGCACCCAGAGCTCCCATACCACTTCTGGTAACATATTTACTCAT
CTACATGCATAATTCATCCTTTTGGTTGTTTTAGTTATTCATTTCTTCTGATTTTATGCAAATTTCCCCT
GGTTTTCATGTTTTGCATGCTCTTGAGTGGGATTTTCATGGCGTTTGATGGGTATATGCTGTTCTTTGCT
GGAATTTTGATTGGGTGTAGAATTCTGAGCCCGAGTATTTTTTTCTTCTTTGGCTTTTCATTTTGGATTG
GTTTGTTTAGGTTAAATATGTGCACGCAATCATATGGGTTTTCTTTCTTTTGTGAAGCAAATTTCGGTGG
GCGTTTTATGGAAAAGTTTCTCTTTTGGGATTTTATCTGGTTATCTTATCTGGATGTCGATGTTTAAGCT
TAAAATAAGGAGGGGATCATTTATTTATATATTCTCTATTTTTTTTTTTGCTTTGATGTTTTTTCCTTTG
GTACTATACAGTTTCTTTATTTTTTCTTATTTTTGTAAAGATTGATTTTTCCCTTTTGATGGATCTCTGT
TTTTGGTGTTACTAATTTTTTGCTCGCCCTTCTTTTTTAACTTTATGGATGTTGGCTGTTTAGGTTCCTA
TGTTTGGAATCGTGCTTTGCTTTTGAGTTTGGGTTTAAGTTGAACATAGATCTACAACCATTTACTTCGA
ATTTAAGCACCAATCTGAGGAGCACTGGTTGATGTGCAAATTGCAATGAAGGCATTATGTAAATGGGTTG
CTTCAATTTTTTTCAGTTTGGTGTTGGACTTTCTTTTATAAATAGTATTTTTCTTTCCACCGTGTGAAGA
GTTCATAGACATGAAGTTGGATTGATTTTGTTAGTGTTAACGTTAGTGTTGTTTTTTCTTTTTATTTGAG
CTTGCATATAAAGACAATGGAGGCTGAAAAATTAATACAGTGACTATATGCAAGAAATAACAAAAACTCA
AACCAGTATCTATAATGTGTTAATCAAACTTAATGATTCATAATGTGCTAAGTGGAAAGACCAGTGGATT
GGCATATCGGATAACAAGCTTGAACTAAAGAATTCACTTGGTGAACCATGGTGGTTGGACTGTGCTATTG
TTGGAGAGCAAATGGGGATTCTGTTTTCGAATCCTTTAGTTTGATGCATGCTTACTTCTGGAGATGGCTA
AAGACTTAATATTATTGGAGGTGTGCAAGAATAATTTATACATTTCCAAAAATCATATGAACAGAAAAAT
TTTAGGGTGTCAAAAGTTTGTGCCATATATAATGTTCTCTGAGAATTGGAAAGGCTCTAGTTGGTATGTG
AGTTTGGCTTCTGTTGAACCATGTTAGGAATTTCTTGTTACAGTTGTCTTTGCAATGACCTAAACCCTGT
TCTCCTCTGGAATAAGCTTCAGGAGCCTCAAAAGTTGTCAGCAAAACCAGCAATTCTTCTGCTCCTTCGA
CCCTGACAGTCCCATCTTACAGTGAAAGGAGTACTGCTGAAAGTTTTCCCACTCCAAGATCAGAAGGTGA
AATATTGCCATCTCCAAGTTTGAAAGCCTTCTCATTTAATGACCTAAAGAATGCTACCAGAAACTTCCGT
CCGGACAGTCTACTCGGTGAAGGAGGATTTGGTTATGTTTTCAAAGGATGGATTGATGAACAAACACTTG
CTGCTGTAAAGCCTGGATCCGGAATGGTTATTGCTGTTAAGAAGCTTAAACCTGAAGGTTTTCAAGGCCA
CAAGGAGTGGTTGGTATGTTGCTTTCTTCTTCATTATGATTTATTTTCTTCTGAAATTTCTTGCTTGGCC
ACATTACTGATTAACCAACCACATGCAGACAGAAGTTAACTATCTTGGCCAACTTCATCATCCAAACTTG
GTTAAACTTATTGGGTACTGCTTGGAGGGTGAGAACCGGCTTTTGGTCTATGAGTTCATGCCTAAAGGGA
GCTTGGAGAATCATCTCTTTAGAAGTAAGTAACTCATTCCAATAAAATTCTTTGGGAAGTGTAGTTGTTC
CTTTTCCCTTCATATTCTATGTTTATGTTGCTTGGGTACAGTCCTTGGCATTTGACCTTGTCTATTCTGC
ATAATAGATACTTCTATTGGTTTTATTTATATCTCATTTCTGTTTGTCACTCTTTCCTTTTTCTTTGGCA
ATAATAAGAAGAGACCTTCATCAAATGCTCTTGATAGATTACTCTGTTAAATCAGCAAGATGGCAAAACA
AGCATCAGTAATATGTTTCCTATCCTGGCAAAAGATATGTAATTCTGTTACCCTCCTACTATGAATTTCC
CAGGATGCATCACCAATGATAAAACAAAATCCAAAAGAGGGCCATTGGGGCCATAAGCTGGATCTCGAAA
TAGGATTGAATAGATTGCAACCTCTGCATCTGCTTCACATACAACTGGATGATAAACTGCAGACTGAGCC
GAAAGCCTATTTTATGCCCTTGATGAGTAACTCTACATGCAGCCAGCCAGTCACTAAAGTTTTAGTGCAG
ATGCTCAACTGCTATTTATAATATTTTGAAGTTAACCTCAAAAACTTGAAGAACATTATATATGAATTGA
TGGTTTCTTCTTATAAGTTTAAACTCTTGTCACATGACTCACATGCACTCGAGTAAAACCTTGGTTGAAG
TGGAATTGTGATGATGGCTTAGTAGTCTCTTTATTTATCACCAGTTAATTCTGAACTCTTAAAGGACTAA
ACTTGCGTATCTGGATGTTATAAAACTTTCTGGGTGTGGCTTTGAGAACTTTCGGTGGGTCTTTGATCCT
ATGTTTTCTTTTGCAGGAGGACCACAGCCACTTTCTTGGGCAGTAAGGATCAGAGTGGCTATAGGTGCTG
CAAGAGGTCTCTCTTTTCTGCACGATGCTGAATCTCAAGTCATATATCGTGACTTTAAGGCTTCTAACAT
CCTACTAGATGCGGAATTCAATGCAAAGCTTTCAGATTTTGGTTTGGCTAAAGCGGGGCCAACTGGTGAC
AGGACTCATGTGTCCACTCAAGTTATGGGTACACATGGCTATGCAGCACCTGAATATGTTGCTACAGGTA
AACTTATTCCCTTTGCTGAGAATTATTGTGGCTTACCTTGTTATTTTCTGAATATGTTTATGAATTCTTA
ATTATTTCAGATCAGATCTTTAGATTGTTTGATTTTGCATGTCAAATATAATTAATCTTATGCTAAAACT
GAGGTTTCTGAAATGCTTTGTTTCTTTGTTGCTAAATCGATAAAGTTTGTTTTGTTGTATATATAATTCT
ATTGATATTCATGCACACGTGTGTGCACTCTTTCTAATATGGGAATAATTTGAATTTTACCCTTATGCAA
GAAACATGAGTGAGACAAGGGGGTTATTCAAGAAGAGGAGACTGACTTCCGAGATTTTATTGCTTAAAAT
CATTATGT
>LTCONS_00001298
AGTGTCCGCGTTTCTTCAGCCAATGAGAATGAGTGTTGGTGTCATCAAACCAATCATTTCTTTCCACGTG
GACAACTAAACATCTTTCCGCGGTGTCTTATAACACGGCCACTTGGGACGAGTCCTGTGACATATCGGTG
GACTCGTATTTTCTCAATCGTTTCGTCTCTAAGATCGTATTCCGTTCAATTTCCCGCTTGAGATTTGTCC
ATATCCGCCGGATCTCTTGATTCCGGCGAGATTTGACTGTAATGGAAGCTTACGGGGTCGGATTCCGCCA
GTTGTCGGTGCTGCTTTTCTGCGTTACCGGGATTTGGTCGGCGTATATTTATCAAGGAGTTCTGCAGGAA
ACAGTATTTTGAAGGGATCATCTAAACTAAGCTGTATAATGACAAGAAAACTCAAAATAATGAAAAAAAA
AAAAAGAGAAAAAAAAAATCTAGTATGGAAAATTTAATTTAATTCATATTACCTTCTTTCACAACCAAAC
AGAGTTGGAGTCGCACAGATCTTGTTTTATTGATACTTATGAGGACTGGAGTTGTTTCAAGTTTGGATGA
ATTTCTAAATGCATTTAATCGACACTTTGAACAGTTCGGAGGGTTATTGGGACCAAGAATAATTGAATGT
AATAGATTCGTTTTTTTTATTTGAATATGTGTACACAATTTCATGGGGCTGCTGAGTGTATTGAGAGTAT
GATTCATGCCCATGAACTTATAAATTAGTAGTCATCCTTGTAATCAAGCGGCATTGCTTCTAAGGTATGT
GGATTATCAATCTTAGAACCTGAACTTTTGAAAATAATTTTAACATGAATCTGTGAAACAACGGAATTTT
TTATTTTATGGTCAAAAGGATGGCTTAAATGGAAGCTCTTTACATAAGAGTGATTGGACTGTAATGTCCT
TTTATATTTCCATGACAAACAATTTTTGTTATTCTTTTCGTTGCTCAGATGATCATGTTTGGTTTTTTTT
TTTTTTTTATTATTTTAAAATTAACAGGTCCACCAAGCGATTTGGCGCTGATCAGAAGAGGTTTGAACAT
CTTGCATTCCTGAACTTGGCCCAGAATGTAGTTTGCTTAGTGTGGTCATTTATAATGATAAAGCTCTGGT
CCCGAAGCAGTTCTGGAGGTGCTCCTTGGTGGAGTTACTGGAGTGCTGGCATTACAAATACAATTGGTCC
AACCATGGGGATAGAAGCTCTAAAGTATATAAGTTACCCAGCACAGGCATGTTACTACTTACTACCTTTG
TTTTTGACAAGCTCTCCTCATATTTCTGTACCAGCTTCTTACCACATTAGTTTGCCCAAATGTCATCTCA
AAGTATATCGCATGATGCCCTCTTGCATTTAGGCAATAGTAGGGAGTATCACTCAGACATTCAGTCGCCT
TACCGAGTATCCTGGATAAATATGGTGGTGCGTAACCTAGGATGATTCTTAATGGGGAAAATATAAGGAT
GTTGAAAGTACTAGCTTTCCTGTGATAAAAGCACGAAGCCATGACTTGATGATGATATCTCATGTGAGAA
CCAGAAGTTCAATATCGATGTAATTATCATATATTCTACACAAGGATTCTGACTAATATCCAATAACCAT
GGAAAATTTATTTCTCAAATATTAGATAATAATTGATACCAAAATTTTCAGGGTTATAACTTTAATATGA
TTCTAAAAATATCTGAGGCCTTCAAAGTTTCTTCTTGTATTGTTAGGGCTTTAGCCCAAGCAAGTTGGCA
TGACACACATGGTTAACCTATTAACCAATAGCTCAAGCTTTTGGAGGAAATTATGGCTTAACATGGTATG
AGAACCTGGCTTGGGAAGTCATTAGTTTGAACCTCATTGCTCATTTATTTCCCCAGTCATTGTGCTTGTG
AGGCAGGATGCTATGGCTTTAGCCCAAGTTGGCATGACATGCATGGTTACCCTATTACCTATGAACTTAA
CATTTTGAGTGAAACTGATAGATCAATATACATCATATGATCTAAAACTCCTCTACAGGTTTTAGTCAAT
TGAATATAACTCTATTACCTTATAGGTTTAACTTTTTTGTAATAAGGTAAACATAATTCAATGATGTTCT
TTTGATGAATGAAAGTAGTGACTGTTACATTATAAATTGAACTTTTCATTACAGATAAGTAGACATGAAT
AAAATCATTTTCTCTTGATGAAGCAGAAATGGTGGATCATATCATATTACTTAAAACCATCCTTGGAGTT
GCATACATTTATTCTGCATTCTTGTTGGTATACCCAATGTTTTTCAGTCATAGGTGGGGTCCATTAATTT
GAAATCTTGAATACTGGTCAGATGCAGTAATTTTTCGTCTACTCCTTAACATGTTTTGGATCATAAATGG
AGAACTACATTATTTAATGAGTGAAATGCTCAAGGACTGAAATAGGTGTGAATTCCTAACCCTGATCTTT
TTTATGGCAGGTCCTGGCGAAATCCTCAAAAATGATTCCAGGTGAGAAATGAGTTTCTAATCTATACATA
ACTTCACTGGCACAAGCATCTTTCCCATGAAGCATGGTTGGTTAAGGTTTTTTGACTGCAATATTGTTTC
TTGTACTGGTGCAATTATCTGGTATGTTTAGACTTCCTTTATTTTTTTGGTAGGCAAAATGACTTTTTAA
GGTGATTACTTTAGCATAATCAAAATGAAAATAAGGTTATTGTAGGGAATTTTCATCTTGGAGTTTAGGT
AGCATAGTTTGCTATGTAGCAGTAACAGTTTCATAAAGGTTCCATACCTGTGGAAGTCTAGATGAAGTTT
CCATGTCCCTGACAGGCCTTAACATGCCATCTGGGTGGTGCAGCTGGTTGGTGGGGTTTGGGTTTGGACT
TGGTGTTGTGTTTTTGTGGTTGCTCAACTTAGATCAGAAGTAGGAGTGGTTACCTATGATCTTTATTAAG
ATGTTTTGAATGATGATATCCTTTATACTTCTAGTACAAAATGTAAAACAGATAGAAAAAATCTCTGTTA
TAATGGTTTTGCTTCCATGGCATTAGAAGAATAGTTAGAGATATGCCATATACTATAATTTCATTCATAA
TTCAATTTATGGTCCATGGATGTTTATTTTGATGCCATAGAACTCCCTATCTAACAAATAAGTGGCCCTA
CATCATCAGTTTACAGTTTCTTTCTCCATTTAACTTTTTGGAAACTGGAAAAAGTGTACAATGCTTCTTT
AAAAGACATTGAATTATTAACTGCAAGGAATGTAAAACATTCTAGAATTCACAAGTTGAGAATGGTTATG
TTGCTTGCTAGTACATTAGAACTAGAAGGAATAATGAGGATCCTGTTCTCATGATAACTAACTAGGGATG
ATAGGGGTTGTAGATAGCTTAATTCTGGAATCTGCGCTAGTTAGTTGACAGATCAGTAAATCCTACTTGT
GTTTATTTGTAATTGTTCATACAGATTAGATATGTACTGGTTTTTATTTTTAATTAATGGGCTATTTTTC
CTCTTTTCAGTGATGCTGATGGGTTCCCTGGTCTATGGTATTAGATACACAATTCCTGAGTATGTTTGTA
CTCTTCTTGTTGCGGGAGGTGTATCTTCATTTGCACTTTTAAAGACTAGTTCCAAGACAATTAGCAAGTT
GGCACGCCCAAATGCACCACTTGGATATGGGCTCTGTTTCTTGAACCTTGCATTTGATGGATTCACAAAT
GCCACACAGGATTCAATAACAGCAAGGTATTCTCCTACTGAAGTTTTTTCTGTACTGCAATGACTATTAT
TGAGAAAACTAACTCGTTGTTAATGGGTCCAAAGACATTAGTAGTGCTTTCCTTTTGCATGGTTAGAATA
AAAGCAACTAGGAACCAAAAAAAGAAATGCATCCCTTGTATGGTATCATATAACTGAATTTATTTATTTA
TTTACTATGCAGTATCTTCAATGTTGCATCCTTGCACCTCCTTTCCTTGTATTTTGCATGAGAATTTTGC
AGTTCAATTGCTTTTTAGTATCTTCAATGTTGCAACTTTGCAACTCCTGAGATTTCCTTGCAATAAAATG
ACTTTTCTCATTGAGGCAATTCATATCCTCATCCAGCCATCTGTGTGGTTACATCCTGTACCAGTTTTCC
CAATCACATCGTTTCTTCTTGTGCAGGTACCCAAAGACAAGTGCATGGGATATAATGTTCGGAATGAATT
TATGGGGTACCATATACAACATGGTTTACATGTTTGGATGGCCACATGGGAGCGGATTTGAGGCAGTCCA
ATTCTGCAGGCAACATCCAGAAGCAGCATGGGACATTTTCCTCTTCTGCCTTTGTGGTGCAGTGGGACAG
AATTTCATCTTTCTTACCATAAGCCAATTTGGCTCCCTCACTAACACTACCATCACCACAACCCGCAAGT
TTGTAAGCATTGTGGTGTCTTCACTTCTTAGTGGCAATCCCCTGTCGGCAAAGCAATGGGGAAGTGTTTC
CATGGTCTTCTCTGGGTTGTCATACCAGATATATCTCAAGTGGAAGAGGGGGCAGAGATTGCACAAGAAG
AGAAAGCCCATGTGAAGATTTAATGATTATAAACTTTATATTCATCTTTTTACTTTACTTTTTGTCCCTC
ATATAACATCATTGCAACCATAAGGTTCAATGTTTCGAAATTTAGATAATTATCAGGATATTGGTGAATG
TAATTGTGTAGCCTTATATTTAGGTGATAGCTAGGTTAATTTTTTGAATTTAATCCAGGCTTTGAGAAGG
ATATAAGATGGGTGTGATTGTCCTTCACCAAAACAAATTTGTAATGCCATGGCTTAAGAAAATCTTACAC
GGGGTTCTAGGAAATTTTTGGACAGCCACTGCTGTGGCAGGTGGAAGTATTGATAACATATTAGAAAGAC
TTGGGCTTTCTTCTTATTATCCCTTTTCCCTTTGGTGGCAGCACTTGATTTGCCCATCTCATGTCATGTT
GCTGATCAAACTGCTTTGGCCATTTTTTTTTTAATGATTTGTGATTTTATTTTTTGGTACGAAATAATAA
TGCATTTTTATGTATGTGTTTATTTTTGTTCGAGGAGGTGTCTCCCCACCCCCAGCGTTCCTCTTTTTTA
TGATTTCATGGTCAATCTAAATAAAGATAGCCTGAACACGAAGAGCAACCTGAATCATCTGTGGCTGCCT
AAGACATGGTTTTAGTGGCATAAATCATAATTCTTTATGGTCCTTGGTTAGAAACCCTCCCAACAGGTCG
GCTTTAAGATCGTACCACTCGTGACCAAGGAAAATTTGGTGAAATTTTGGAAAAACCACCCTTGAAAATT
CAAAACCTCATAAAGTAGTAGTAGTAATCGAAGAATGACAGAAAGCAAACTGTTTAGGGAATTTGAGAAT
AGAAAGTGGCGGTTGCTCCAGTGTCCTTTCACTAGCTGGCCTCCAATGACCAATCATAATTCATAACCAC
CACCATCATCTCACTTCGGGGTTGCTTTTTAGACACTCCAGGTGAAACGGAATACCCATACCATTGAATT
ATTACCATCGTCCCTGCTATGTTTCCATATAAGACAGACTGGCGTGATGGACCCTTTGGGCTGTGCAGTG
TGCACAGGTTCTTCCTTCTTTGAGTTGAAGGGGCCATGAGTTGGGGTTAGAGGACGCAGCATGGGGGCTC
TACTAGGAAGAATCCTCATCCCAGACTAGTTTATTATTAGGGTCAAACCTTCTCCAGGGGATCAAAAATA
GTCAAAGGGGGGTTCTCTGAGAAAGTTGTGGCCTACGATGAGTGCACTTTAATTTGTATGGGTTCCCTCT
CTCTTTTCGCCATTAGCTTTTGCTTTTGCCATAATCACACTTGTCTTCCACCACCAGCATGGGTCTGACC
AACCCCATATAACAAACTTCTCAGAAACCTTCTTCCCCACAACACAGTCCCCAGATAAAATTCTGGGTGA
TGCAGAGATTGAGACAGAGAGGGGTAAACAAGTGCCCCATGCAACATCCACCACGAGTGCATGAAAGTTT
TTCATCCTCTTGCACATATCTCAGGTTGAGTTTGTTCTATTTTATCGCCTGCTGTTTGGGACACAAGAGT
TGATCCTGTACTGTATTCAGAGCTGCCTGGAGACTCCTCATATAAATCAGGTTGCCTATGATGGCACCAA
CAATTAGATGCTGCATGAATGTGACCTGCTTAAATATGAATACTAGCCCACACTGCTTTTATTACCTCCA
AGATGGCCGACTTCCCTCAGTACTACTCCTTAAGTCCTCTACCCAATCTTTGAAATCTTCAAGTTGAAAA
TCCATTTCAGAAATATTGAATCTGAGCATGTCGCTTTCTTTGGTTTGATTGAGAAAATCTTGGAATACCT
GAATATATATTTGATTATTGTTAGAGGATATGCAAACTGTAAACGGTATATTTCTTTTGAAAACTGGATA
TTACTACATTACTCAGAGCCCTGGGCATAAAAATGTCACATTGCTTCATGTAATACAAGTAAATGAAGAG
TGACAGCTTGTGTTCAACTTTCTTGATCATATGCTGACCACAAACTTGGTAATCTTAAGACCGAAAATCA
ACTTTGCAGATTATTATGTGTATTCTCAAGACAGGTTTGGAACAGAGGATTATAAAAATGATTAATATTA
CAATCTCTAAACATTGGGTTAAACCCCATGGAAGTGAGCCATTTGTAGACATTACTGGCCAAGCTCGAAT
GGTGGTTGATATTTGAAAATTCAAGCAAATATAGGGTCAACCTCACCTTCCATGCATTTTCAAGGCTCTG
GTCTGTGTTCTCTGCATTAACTTTAAGTGCAAGCGAGCTGAGCAATTCTGCTTGTTGCATCAAGGCAGTT
ATCTTTGGATCATCCTTCTTGAGAAATGTTCCTTGAATCTTGTTATTCTGTGATGCTGTTGGAGCAGAAG
GAAGAGCAAATATGACTTTTCCATTGGTTGAGTAGACAAACAATGAATCATTTAGCAAAAATAAAAATTT
ACAAAAACAAGAAAATGAACAACAGTGTTTTGGTTGAAATAACTAATGGTATCTCTTCTCATGCACTTCT
TTCTAATTTTCCTTTTGTGAAGTATCAGTTAGTTCAAATTAGCAAGGGATTTTTTTTCTGAGGCATTTAC
CATCATTGGAGACTTCTTTGGTGCTGCCAACATGATGCTGAACTGGCAAGCTGTTAACACTCCGGAAATT
TTGAACCAATACCGCAAATGGAGGCCTTGGCTGTTGATTTGTTGTCGTTCCACATTCACTAAGCAATGTT
TCTCCACCATTGCAGTTTTCTGTAAGATCAGGGAGATGGGTCCTCCTGAAACACAGCAATTTTGAGTTGC
TATTAAACACCATGTACAGAAAATTGACATTCATGGCCACAGATTCTATTTCTCCTGTACCTCATCTTCT
TAAGAGAAACTGCAGCTTCTGTCGTTCCATCTGTATTGAAGCCATTGTTAAATAAAGCCCTTTTGTTGTT
GCTATTGATATATGAAGTGCTGTTCTC
>LTCONS_00004006
GTTTTTTACTACCCAAGATTTCGATACATTTCGAAATCGAGAAATCTCTACCGGAGCTGGTGCTATACGA
GAACAATTAGACGATCTGGATTTGCGAATTATTATAGATTATTCATTGGTAGAATGGAAAGAATTAGGGG
AAGAAGAGCCCATAGGTAATGAATGGGAAGATTGAAAAATTGGAAGAAGAAAGGATTTTTTGGTTAAACG
CATGGAATTAGCTAAGCATTTTATTCGAACAAATATAGA
>LTCONS_00001365
CTCATCAAATATCAGAGTTCCAAAAATACCAATATATTCAAAATTCAACCAACCAATTTCATATCAAATT
CAAACACTTTCACATAAGATTCAATCAAATTCATTCAAGTTTCATTACTCTAGTTATCAAATATCAAATG
CCCAGTTAGGTGGGACTTTTCAAATGGGTGGCTAGCCTTAAATTGTTCCTGGTGGACGGAACCAAACACT
ACTAGTACTAGTAACCTCTAACCAAACCCCTAGAGGCTGGGGTCCAAATCAATTACATTCCCACCATGAA
ATGTAAAGGTCAACTATTATATCCCATTGACAGGGCCGAATAGTCAACTATTATATCCCGTTAACAAGGG
CCAAATAAACCAGAGTGATGTTTTTGTTCAAGTATTCAAATTTACACAACATAATATCTCCATATTTTGT
GTCATAAATAAAACAAAATATTCCAACATAACATTTAGTGCAAAACAATTTGATCCATGCATGGTAACAA
AATATCATTTTATTTTCCACAATTCAAAATAACATATGAAATAATTTAATTTTATAAATATTACATTAAC
TTCCCTTACCTCAAAAGAAGTCCTTGAAAGCTTGGGAGAAGAATAATTCTGAAAAAAATATAATCTACTC
TTCACCTAATATAACATAAGAG
>LTCONS_00004008
GATAAGGACTAGAAAACACAAAGTAAATTGAAACCACATTGTGGGCTACATAACAAATTGAGGGACATGT
TGTAGGTACCAACGGAAACTTAAACTTACAGGACAAAATCAATGAAAGTGATTCTTAGAGAGAGCTATGT
CTGAATCTGTTGGTGTTTTGTCTAAATAATCCTAGTGCAAGTACATTGTTACTTTCAGGCTTTGCACATT
TAACAAATGTTAATAATAGGCAACTGAACATACTGATGGCT
>LTCONS_00001424
CGGGAAATTGATTTTGATTGATAATTAACTGTTTTGAAAGGTTAAAAATTATTAGATGGGTTGGAAAATT
CCAAAATTTGGGTTAAATTTTAGATATAATGATTTGTGAATTTTTAGGCATTGGTTAGAATATTTTCGAA
AATTTTAGGGTAAATAGTTAGTTAATTTTGGATATTAGAAATTATTATAATGGTTGAAAATTTTTGTAAG
TGTGGTAAAATCTCAAGATTGTTGATATGCAATTTTTTTTAATATTTATTTGGGATGTTATCGGAAATTG
TAATGTGTGAAATTGTTTGATTGGATTATTGGGGAATGTTGAGATTGTTGAATTATTGAGGAACATTGGA
ATTGTGGCATTCATTGCATCATGGTTATGTGAAAAAAATAAATAAATAAATAAAATCATGAAGATTGTGA
AAAGTGTATGAAATGGAAAAAAATGAAATAGAGATGAGAAGTGGAAGCCCGTGTGAGGCGAATTAAGAAG
GGAGAGAGATCCCTAGGGTGAAAGACCCAAAAGTTTACCCCGGGAAGACTCCGAATGGGGAGTGTATTTG
GGTGCGGACGCGTATCCTTCGGTGAAAGCCCGAGAACAATAGTGCATTGTATGACTGTGTGTCACACGTT
CATGTGCATTCATGTAATTGTTGAATATTGTGAAATTGGGTATAAAATTATATATATTAAACTATGTGGT
TTGATTGACACTGTTGAATTGTTCCTATAGTGTTGA
>LTCONS_00001434
CATTTCCAATATAAAGCCTTTCTCTCTCCTGCCAACAAAACCCATTTTCTTTCCTCTCCAAAACCCACGG
CCATAAAACCCACAAAACCTACCCACATCCCCCATTGCTTGGAGGAAGCCATTTCCGGAAAAAACTTATG
GAAGCCATGCCGAAGAAGCCCCATGGAAGCTATGGTCCATAAAGCCAAAGCCACCTCCAAGAAATTCCCG
TAAAAATCGTTTCTCTCTAGGTTTTGGGTTTTGGTGCTTTTGGAAAAACCACACTTAATTACTTCCCAAG
GAAATGTCACATCGAAGAGGAAGAGTACAAATAGTGTCTCCGGAAGATGAGTTGGACAATCTACAACAAC
TCTTAGACATACAACCTGCTGCAACTACTACTCCTAGTAGTTCTGATCCTTCTGATTCTTCAGATCCTTC
TGCTGTTGGAAAAATATGAACTAGAAGAAACATGTAAGAGCTACATTCTTCAATGTTGTGGAAATTTGTT
TAGAAGCTATAGAAATAAAATGAAGGCCAAGTATTATAACCCTTATAATACAGATGAGAAGAGATTGTGC
CATCGACCTCCACACTTATCGGATGATGATTGGAGGTGGCTCATCCACTTTTGGGGTACACCTGAGGCCA
AGCAATTACTATCCCAAATTGAGGAGACATCTTCTTCTACTTCTGCATCATCTGGAGCATCTACATCTGT
ATCATCTAACTTTTTTTGCTTTCTATGACTATTATGTGATGTTTGGTTGGTTGATTTGTTATATTATGTT
AGAATGTGAAACTAAATTTGAATCTCT
>LTCONS_00001441
TTTTAATCTCTACTAAATCTAAAACTAAAAAGGGCCACCCACTTCTCTCACTCGGGCATCAAGAAGCCCG
AAGCCCTTTTCTGAAGTTGCCCTCCAGACGAGAGAATCCCTAAAAAGTCCCTATTTTCCTCTGCCACTCT
CAATCCTCCCAGTTGCACTAGCATTAAGGTACGGCTTGAGCACGAGACGCAAGCTCCGATCTCCGTCAAC
ACAAAAGCATTCGGTCATTTTTGCTCCAAACGCTGCGTTTCGATCGATCACTGAGTTAAAGGTACTGCTC
AGTTTCCATTTCTAATCCAGTAAATCGACTTCTAGATTAGACATAATCGGTTATGAAAAAAATTAAAAAA
AAAGTTGAATCGTAAATTTTCACAATCCAATAAATCGACTTTTATTTTGTTTTATTTTAAATTTTTGGCA
GCAAAGAAACTAGGAGTCAATATGTGATTTTCTTTTATTTTTCTTCATTTTCTTGATAACCAAGGGCTTG
AATTTCAGTCGGAGTGCTAGATAATAGCTTGGCATGCTATTGCTGGAAGTTTCCAATTTTAGGGTTTCTG
TTTGAACAACCGTGGAAGTGTATTGCAAGTTTGGATTACTGCTCAGACTGAATTCTTTTTAGATTGACGG
TCTTTGCTGTTTGGGAATGTTTTCTTGTACAAAATAGAAATAGTGTAGATGCAGAGAAAATATGGGAAAA
GGAATTGCAATTTTGAGTTGTTAAATTTTTACCACTGAGATAGGGAATACAGAAAAATGTCATTTAAATC
TTACACAGGTGGGGTTTTTGGTTTTTGGTTTTTTGGATTTTGTTTTCTTAAATTTTATTTTAATTTTTGG
CTTTTGTTTTTATTTCTTTGAAGCAAAAAATGAGAGATAACATGGGAATGGAAATATCATTTTCTTTTAT
TGCTCTATTTTCTTGGAAACCAATGGGCTAGATTTCTCTTGGAATGCTTTAAGCCTTTACAAGTTGTTGG
TTAAGGTGTTGGCAAATAGAATTAAGAAGGTTATGGGGAAAGTGATTTCGGAGTCTCAAAATGCCTTTGT
GGAGGGTAGACAAATTTTAGATGCAGTTTGATTGCAAATGAGACAGTGGATTCAAGGTTGAAAAGCAATT
AAGAGGGTGTGCTGTGTAAGTTAGATATAGAGAAGGCTTACGATCATGTAGCTGGAAGTTTTTGTTGGCA
ATGCTTAAAAAAATGGGCTTTGGGGAGAGATGGTTAAAGTGGATAGAATGGTGCATTTCTACTGTAAAAT
TTTCTGTTCTAATAAATGGCTCTCCTTCCGTTTTTTTCCAAAGTTCGAGGGGATTGAGACAAGGAGACCC
CCTTTCCCCTTATTTGTTTGTGATAATCATGGAGGTGTTTAGTTGTTTATTGAGAAGGGCTATTTATAGA
GGCTTTTTATCTGGGTGGAGGGTGAGAGGTCAGAGTGGTGAGGGGATTTTGATATGACACTTGTTATTTG
CGGATGATATTTTGGTGTTTTGTGAGGAGTCTCATGACCAGATGACTTATCTAAGCTGGCTTCTCATGTG
GTTTGAGGCTTGTTCAGGGTTGAGAATCAATTTGGAGAAGAGCGAGTTAATCTTGGTGGGGAGGGTGCAT
GGTATAGAGGATTTGGCTTTGGAGTTGGGTTGTAGAGTGGGTGGTCTCCCTTCTTGTTATTTGGGACTGC
CTTTGGGGCCCCCCTTCAAATCATCTGCGGTTTGGGATGGTATTAAAGAGCGGTTTCGAAAAAGACTTGC
AATGTGGAAGAGACAGTATATTTCAAAAGGAGGGAGACTCACTCTAATTCGGAGCACTCTCTCTAGCATG
CCTATATACTTCATGTCTCTCTTTTATTTGCCTAGAAAAGTAAGGTTGAGATTGGAAAAGATTTAAAGGG
ATTTTTTGTGGGGTGGGGGAGCTCTTGTGCATAGGCCACACCTTGTTAGGTGGAACCTGGTTTGCTTGGA
AAAAAGGAAAGGTGGTTTGGGTGTGAGAAATTTAGTTCTGATAAATATCGCTCTCATAAGTAAGTGGAAT
TGACACTTTTCCAATGAAAGAGAGGCTTTTTGGAAGCAAGTTATCAGTCATAAATATGGTGTGGAGGAGG
GGGATTGGTGTGCTTGGGCCGTAAGTGGGAGGTATGGTGTTGGGCTTTGGAAAACAATTAGAAAGGAGTG
GTTGTTTCTGAATAGTAGATTAGCCTACCAAGTAGGTAGTGGTTGGAGAGTGAAATTTTGGAAGGACAAG
TGGTGTGGAGATGAGCCTCTTTGTGAGTCATTCCCCTCTTTATTTTCCATCTCCCTGTCTAAAAATGCTT
GGGTGTCGGATGTTTGGAACCCAGACATTGATGGGGAGGGTTGGACCCCTCTTTTCTCAAGGATGTTTAA
TGATTAGGAGATTGAGATGATGGAGCGTTTTATGCTCAAGATCCAACCCTTTAGGGTGCAAAGGGAGGAC
AAAGATAGAGTGGTTTGGACGACTTCAAAGAGTGGTGATTTCTTAGTCAAGTCGCTTTATTCTATTTTGG
AGCTCGGAGACTCTCATTTGTTCCCTTGTAATAGTATTTGGAGGGCGAATGTACCTCCTAAGGTAGCCTT
CTTTGCTTGGGGGCTTCTTGGGGTAAAATCTTAACTTTGGAGCAACTTCAGAGGAGAGGGTACTCTATGG
CTAACAGGTGTTTTCTATGTCTCTCTGAATTAGAGACGGTGGATCACCTTTTACTTCATTGTGTAAATAC
GTGGGTTTTGTGGAATCTTCTTTTCTCCCTATTTGGTGTGGCTTGGGTTCTCTCATGTTCAGTGAAGGAA
ACTCTTCTTGGGTGGCATGGAGCTTTTGTGGGGAAAACTCATAAAAAGGCTTGGCAAATGACCCCCTTAT
GTATTTTTTTGTCAGTCTGGAAGGAATTGAATATGTTAGCTTTTGAGAATGAGGAGCTTTCACTTCAAAG
ACTGAAATATTCTTTTGTATGTAATATTTGGTCTTGGGTTAGGGTGTCTATAGTTTTGAGCCTTTCTTCT
CTTCTTAGTTTTTTGGATTGACTAGGCTCTAAGTAGGGGTTGGTGAAGTGTTATTTCTTCCCTCCCCCCT
TTGGTTTCGAGCCTTTGGGCTGCTTTTGTATACTCTCTGTATATTTTGAGGGTACTGTTTTTGGTGCTTC
CTCTTTCCGTTGAATATATTTCCTTTTATCTATCAAAAAAAAAATTGTCAATGCTATAGCTGGAAATTTT
AAATTGTAG
>LTCONS_00004009
GAGTTAGAGAAAAATAATTAGAGCCTATCACTTAAGGATAAAATGTTTTTCATTGATTGAGCAAAGAAAC
TTTGTAATAAAATAGTGCCATTAGTAAAAACAAAAATGTCTTTAAGAGTAAAATAGTGTCTTGTATTCTT
ATTTTGCAAAGTTCTATTCAAATTTACAAAATCAACTTAGTTCGATTAAAAATAATATTGTTAGTTTGGG
TAGTTTATAAGGGTAGAGTTCATTGTATTGATGGGGATTAAAGGATTGTGAAATTATGGAATACCTTGAA
GATCCCATGGCTCAATTTTATGACATCCAAGTCAATTCTTCTTGAAGTAACTTTTTTTTTTTTTTCCATG
ATAGTAATCAATCAACACGTACGATCTTCATCAGTGGGATGGAACTCAAACTAGGGGGAACATGTGAAAA
AGTATCATATCCTGCAATATCTTTAGTCCTACATTTCAATTACATAATAGATAAGAACACTATTATTCCA
AATTCCAATAGTAAGAAGTGCAATATATAATTAAGAATGCTTATAAATATACATAGTGAAAGTATTATTT
CATGCAGAATATTTTGTGAATAAGTTTCAGTTAGTTTTCACTTCATCCAATGCAAAAAAGAATATAAATA
TTTGGTTAGTGACAACACATGGAAAAGCTTTATTAGTGTTGTTTAAACTTGTATTGTGCACATTAGTTTT
ATTTATTCATGTAAAGCAAGTATTGTAAGTTGTAATTTTCATTTGGGACTTTAAGTTTAATTCATT
>LTCONS_00003381
GATTTCTCACCCACCAAATATTCCCTCCACCGTTTCAAACCCCCCAAATGCTCATACCAAAATCAACTAG
TATACAAGACTGAAAGGGAATGCTAGTGGGATCATCATCACACATCCTTGCTTTCCCTAAATTTCCTCTA
TTATCATCATTTTCACCGTAATAAAGAGAAAATTTCAATTACCGAATGAAATCCTAGAATTCCTTTGTGC
CTCAACAACTCTACCCTTTTGGTAGAAGAAGTTATGGTTATTCATGGATGAGCATTGCAATCCTCGATCC
CGGAAACCTAGAAGGGGATCTTCAGGCCGAAGCCACTATAGGGTACTCAATGTTATAGTTATTGATGTGA
GTGATGATTACGGGGTTTGGGCGAGGGTTGGTGTGGCCATGGGGCATCATCTTACCCAGATTTTTTTTCT
TTATTTATGGATTATCTTGCCCAAATCTATAGAGGTGAGATTATCTTACCCTTAGTTCTTTTCTTTTCCC
GATTTTTTATTTTCATTAAAATAAATTTATTTTCATATTCATTTTCATTTTCATGTTCATGCTTTCGAAA
CTCTAATGGTGAGTTTCCTCTCTTTATTTTATCGTTAATTTGAATGCAAATATATGATTGTTTTTACTCC
AATTAGGTCTCAATTATTCTGTTGTATGACTTGCATTTCGTGAGGTTTTTGCAATTCATTTGGAAAATTG
GGAATCGATTGGGTAATCATGGTGCACTCACCACTGCCACTTCAAAACCCTAGAATTTCATTTGGGTTTT
AGGACTTCACATTTTACTTGCTATTATGAACATGAGTTTTTCTACACAAACAAGTCTAAGGTAATGGCGA
CAATTGGGTTGTTTATGATGAGATAATATTTGCACATGTTCTAATTATTTGCTTTTTTATTTATGGGTTG
TTGTTTTCTTTCTTTTCTTTTATTTTCTTCTGATTGTTTTTTTTAAGGCATTGTGTTTGGTTGATGAAAA
AGATCCTAAAGATTCATAATTGCTCAGGAAAAAATATTGTCTTGACAATAATTTTTCCTTAATATGTTTT
TTTATCAGGAAAAAAACAACTTTATTTATTCTAAAATGTGGTCTGAAATTGTGTTCCAACAACCTCAAAA
ATCCCAAATGCCTTTCTCTATTTTTTAATTATTCTTTTTAATATGCAAGTGTTAGTTTAGATCTAAAACT
AATAAAGAGAAATTAAAAACCAGCTTTAACGTATTGAAATGATGATGCACTACAAAAATACAATACCTAG
ATTACATTAGGTGTTTCTACTTTTTCCTTGACCTTCAACTTTGCTAGTCTTTAAATCTTTTTTTTATAGA
TGCCATTGACTTGGCAATCCTGATTATATTTTTCTCAAGTTGTTCTTTGGTTTTTTGGCTTGTTGTTGGA
ATAATTTGAATATTTTTTTCTTTTAATCTGTAATTGATTTATATTTGCTTAGTTCGTATTTTTCTTTTTT
CTGAATTTGAGGACAACCTTATAGATTTTACTTCTATTTCTTTGACCTGATTTGCTTTGCTGCTGATATG
ATTATGTAGGATATGGGGCTTCCACTGGTAAGGTGAAAATCTATGAAACTAATTTGTTCATGAAGTTGTT
TTGTTGCTTGGAAACTCTAGTTGAAATTTATCTTTAAGTGATTGAAGATTTTTTTTTTTTTTTTAAATCA
CAAAATAAAATGATATTAGTGTTGATATTTTATGCTATTTAGCCATTTTCTACTTACATTTCTTATAGAT
TGATGTGGTTATGCAATAATTTTGATAGTCATCTGAGTTCAACACATACTATGACATAGAAGTTGTATAT
AATTGTTTGAAAAGAGAGTATGGAATTAAGCAAGAGGATGTGATTTTATAAAGCCAATATGTTGGAAGTG
GACCCACGTTATACTTGGCTTCTTGGTCACCAAAGTTGAGAGGTGTTATTCTTCATAGAGCCATCCTTTA
AGGCATATGAGTCTTGCATAATGTAAAGATGACGTTTTGGTGTTATATTTTCAAAGAAAGTTCAACTTGG
GTTGGGTTTCTTCTTTTATTATGTGCTTTAATTACTTGGTTTTTTGCATTGAGGATTTCCTGTATGATAT
TTTCAGAATATAGATAAAATACGACAAGTCAACCACCCCATTCTAGTAATACATATGAATTCCCCTGTTT
TTGTAGTTGAATTTCTTTTAAAATTTATAATATTTTTTCTCTTTTTTTGTGGGGTTATTGCCAATTGACA
GATTGAGATATATACCCATCATTGTTGGAATGGTTAGTTATATTACTTTTATAAGTCCTTCTCTTATAGC
TTTTAAGTTAACATTGGTTCTATTTTTTCTTCAAATGCCAAATATTTAGTTTCGAATCTCTGAGATGTGA
ACCATGATTTTATTATTTTTACTTTTAGTTTTTAAGTGTTTTGCATAATCTATTGTTAAATTTTTTTTTT
CTTTATTTTAATTTTTATCTTCCCTCATTTCTCTCTCTTAAGACAATGTTTGGTGCAAGTTATGAATCAT
AGTTGCATATTTAACACATTGACAAGGTAGAATATTTTGAGTTGACAAATGGAAATGGCATGCAAAGGAT
TTACAATTACGAATTCTGGGATGGGATATATAGGGTTTTATAAAGTCCAATTGTGATATGTAAAGGATTT
ACATTGTATATTCAACTACTCATGATTAAAAAAATTTCTTGGTCTTGTCTTCTAGGACTCTCTTCATCCT
TCTTGATTCATGCCTTACTTTTATAATATATTTGATTTTACTAAGGAAATGAAAAGAAATATTAATTTGT
TTCCTCATATATTAGGATTTGAAATATATGAAATGTAGTTTTATATATCAAGTTTTTAATACACCCACTT
GAAACACTAAAATTCATAATTAGGAGATGTATGAAACTTGTTTGTGTTATAGAATCTATATTTTAATCCT
AGTGATTTTAGGAGATTAATAAACTAATTAATGCTT
>LTCONS_00003382
TCTCTATGTCATCAAGAAATCCTCCTCATGTCAGTAGAACAATTTGAAACTTGAAACTAATTCTCAAAGC
TGAAACACAAAGAAACCCGACTTGAGAACCAAAAGTAGGGAATCTCTCTCTCACTTCTGGTCATTTTGCC
CTAACCCCATCTCAGGAAATTCCCAATTTCGAACCTAGTTTCAAAAAACACAACTTTCCTTGATAATAAT
CTCCTTTCTCCTCTAGCATCGCCTATCAGTCTCTTTCCTCGAGTTTGGTTCCCAAGAAAGCCCAGGAAAA
TAAATCCAAATGAGCTCCCATTTCCTCCCCTCCACTTTCCCACGGTTTCTTCCCAACCAAACACACTATT
TCTGAGCTTCAACACTTCTTTTCTCTCAATGCTTCAATCGGGTTTTGATATGAGAAGAGCGAAAGTTGGC
GCTTATTGCCCTTCCTCTGCTCCCACATTGGCGGTTCTCATTGTACTATTGGTGGGTTCGGTGCAGTCCG
TACAGTGCCAGAATGTGGATGACTACAGCGAGTTTGATAATCCCAAGCTTCTTCCGTTGTTCACACAACT
CGTTTATGGTCAGATTTCCAATATGACTACAATTTTGAGTGTGGAGTTTTAGAAACGCTCCAGTTTCTGC
GTTAAGGATCTGATAAAGGATTTGAAGATGGAAAACCGATTATTGCAGAACTAAGAAGTAAAGGCATAAT
TGCAATTGGAGCAGCAAGATTCTACTGGGGTGGTCAAAATTGAAACACACATTGAAAGAAAGTGGGATGA
GAAGCATGAATGATGATCATTTTGGTTGTCCTGTATATGTTTTATGTTTTCTATCTTAAGGACAAGATGA
CTCAATTCTGTTTCTAGTACCATTTTTAGATGAATGTTTAGTCCTGATGTGAAACCCATTGCCATTGGGG
ATGTTCTTACTTTGGCTCTAATACTCAACTTCTATAATGTTGATATTTGAGGGATTTAATTAGAATTAGT
TGTACCCATTTAATTTGTATATATAAGATTTTTGCAGAATTCACTAGCAATTTATCCGATGTAATGAGCT
ATATTTGTATATTTGTTAGAGCTCTCAAACCAGTAACTGAGTTGATCATTCTCTGTAACTTTGTCCCTCA
TTAGGTTTCTCCGAAACACTTTACAATTGAATCTTATCTCAATCAGACTACCAACAGGACAATATGGACG
TTGCAATGCTCCAGCCACCAACTTTTAAGCCCATCCTTAGCTATAAAATCCAACTTGAACAAGTTTGAGC
AACACTTCCAGATTGCCACGAACCCAAAAAATACCCCCTTTTAGTTTCACAAACCATTATTTGTTGTAAT
TATAACTAAGCTTGATAGTTTGAGTTTGTAATGGATATGCAATGCAAAATCAGCAACCGCTACAACATAC
CTTGTTCTGTATAAGAAATTAATCAACTTTATAACCAATTTATAAGCTTACTCAATTCCTTCTTTTTCTC
ACTCCGAAC
>LTCONS_00003383
TCTCTATGTCATCAAGAAATCCTCCTCATGTCAGTAGAACAATTTGAAACTTGAAACTAATTCTCAAAGC
TGAAACACAAAGAAACCCGACTTGAGAACCAAAAGTAGGGAATCTCTCTCTCACTTCTGGTCATTTTGCC
CTAACCCCATCTCAGGAAATTCCCAATTTCGAACCTAGTTTCAAAAAACACAACTTTCCTTGATAATAAT
CTCCTTTCTCCTCTAGCATCGCCTATCAGTCTCTTTCCTCGAGTTTGGTTCCCAAGAAAGCCCAGGAAAA
TAAATCCAAATGAGCTCCCATTTCCTCCCCTCCACTTTCCCACGGTTTCTTCCCAACCAAACACACTATT
TCTGAGCTTCAACACTTCTTTTCTCTCAATGCTTCAATCGGGTTTTGATATGAGAAGAGCGAAAGTTGGC
GCTTATTGCCCTTCCTCTGCTCCCACATTGGCGGTTCTCATTGTACTATTGGTGGGTTCGGTGCAGTCCG
TACAGTGCCAGAATGTGGATGACTACAGCGAGTTTGATAATCCCAAGCTTCTTCCGTTGTTCACACAACT
CGTTTATGGTCAGATTTCCAATATGACTACAATTTTGAGTGTGGAGTTTTAGAAACGCTCCAGTTTCTGC
GTTAAGGATCTGATTTGAAGATGGAAAACCGATTATTGCAGAACTAAGAAGTAAAGGCATAATTGCAATT
GGAGCAGCAAGATTCTACTGGGGTGGTCAAAATTGAAACACACATTGAAAGAAAGTGGGATGAGAAGCAT
GAATGATGATCATTTTGGTTGTCCTGTATATGTTTTATGTTTTCTATCTTAAGGACAAGATGACTCAATT
CTGTTTCTAGTACCATTTTTAGATGAATGTTTAGTCCTGATGTGAAACCCATTGCCATTGGGGATGTTCT
TACTTTGGCTCTAATACTCAACTTCTATAATGTTGATATTTGAGGGATTTAATTAGAATTAGTTGTACCC
ATTTAATTTGTATATATAAGATTTTTGCAGAATTCACTAGCAATTTATCCGATGTAATGAGCTATATTTG
TATATTTGTTAGAGCTCTCAAACCAGTAACTGAGTTGATCATTCTCTGTAACTTTGTCCCTCATTAGGTT
TCTCCGAAACACTTTACAATTGAATCTTATCTCAATCAGACTACCAACAGGACAATATGGACGTTGCAAT
GCTCCAGCCACCAACTTTTAAGCCCATCCTTAGCTATAAAATCCAACTTGAACAAGTTTGAGCAACACTT
CCAGATTGCCACGAACCCAAAAAATACCCCCTTTTAGTTTCACAAACCATTATTTGTTGTAATTATAACT
AAGCTTGATAGTTTGAGTTTGTAATGGATATGCAATGCAAAATCAGCAACCGCTACAACATACCTTGTTC
TGTATAAGAAATTAATCAACTTTATAACCAATTTATAAGCTTACTCAATTCCTTCTTTTTCTCACTCCGA
AC
>LTCONS_00001476
CCTCTTGTTCCTGTAGTTATAATTCAAACTAATAAAAATAAGTAAATAAATAAGTGGTAGTTTCTGTGCG
TACCCTTTTACAGCTGGATCAACTGATACTTAGTCATTTGGGTGTGACAAACTCATGGGGAGTGTCTTAT
TGCTTATGGACACTAAGTCATCTTCAGGTCACACATGAGGCTCCAGTCCTTTTGGCTTCTTTTGATTGAT
GAATTGATGTTGTGATTTCACTTAGAAGTGTTCTTGAACATCCCCTGGAAAGTGTTGCCAATAGGATTAA
GGGAAGGATGTTGACTACCTTTGAAATCTCATCAATTCTTAAATTGCAAAAAAAACAGCTACATGGATTT
AGAAGTTTGCTCAATAAACTTGCCTAGTTAGAACACTTGAATTTCTTAATGCTTCAATCATTTTGATGAT
GGTCCCTGGTACCCTTGAATGTTGAAGGGTAACAATATTATTTTTGTGCACTTTTTGTCTCTGGCAATAT
TGCAACTAAGTTTTCAATATTTTGTGAAGCATGGAAATGTTGAGAATTCCTTTGTTGAGCTAGATCTTAT
CAATTGTGCTTGTTCCTTCTAAAGTTTATTGGCATTTGGACCCAAACCTATGGCTACATTGTGATACAAA
GAATACTTCTCAGATTCGAATAACAGCTGATGGTTCTATTATTACATGACTCTGATGGTTTGCCTTGTGA
ACCTGTAAATGGATCAACAAGATAGCCAGTATCAGGCCATAATTTATCCATGATGTGGACAAAAAGTAGA
TTCATTTCACTTCTAGAAATGGTGCAAGAAGTCTGAAGGCAGAGGAGAGAGCAAGGAGTAATGGCAGAGT
GCTGTCAACTTCCTACTAGTTTAAGTGAGGTTTCATTCTTACTGTTGAAGCCAAATTGTTGGAGTGTGCG
GAGAAGTTAATGAAATTAAAGATGATTTGAGAGCATAAGATCTTTTTTGAGGAATGCAGATGTCAGAGAA
GATGAGTTATGACACACATGATGTTCTTGACAAGTTGATCCATCACCTTGTGCAGTGCCCTCAAGGGCAT
GGATTCATTTGTTCTCTCTGCAACAGTCTTCCACTTATGAGAACATTTGAAGCACACCATGGCATAGCAA
GGACAGAGGATAAAACAACTTGACTTGGTTCCATCTCAGGTTGGAGAAATACTTGATGCTTTGGTTATGA
ATGAAGAGGGGTTGGTTCCAGTGGTAGGGTTGATAGACTGCACCAGCCTAGAGTTGCTTCATTTTTTGCC
AAGGAAGCAGATAATCATATTTTGGGCATTGATCAGCCCAGAAAAGAGTTGACTGTGGATGGTGCAAGGA
GAGACAACTCACCGTGATTACTTTTGATGGGATGTGTGGTAATGGGCAGGACCACCCTTGTTAAGAATAA
CTGTGATGACCGGCAGGTCAAGAGCACCGAGTCCCTTGCTTAGATTACTGTGTCACATAAACCTAATGTC
ATTGGACTTAAAGAGCCTTACAGAGCAAATATACAAGGATGGAAATGTGGCTGCTCATTCAGAAACATAT
TGCCATGGATAACGTTCAACTAAGGACTTGAAGGAAAGGAGGTATTTGTTATTCTTGATACATGGGGAAT
AGTTGAGTGGAACAAAGCTTATCCAGTATCATCGATGCCATGGTTCTATTTCAACAAAGCTTTCCTCACT
CTACACATTTAGAATTTGCGAAGATTTCTCGGTTTAATCATTGTAAAAACAAAGAGATAACTTGCTAAGA
GTGTGATAATGAGTATCTTTCCATTGTTGGTCGAATTCATC
>LTCONS_00004012
GCCGCTTCCTCCGCCGGGCAAGTATCAGGAGCAGGGATAAAAACAGCATATTTTGAAAATCTATCCACAA
CAACAAAGACAGATTTAAAGTCACGAACCTTTGGAAATCCAGAAATAAAGTCCATAGAGATACTCTCCCA
AGGTTTCTCTGGAATGGGGAGGGGCTGCAGCAACCCAGCAGCCTTCTTCCTTTCAGTCTTGTCCATCTGA
CAAACTAGGCAAGTCTTTACATAGGCTTGCACTTCCTCACCCATCTTAGGCCAGTAATAGGATCTGGCTA
GTAGTGCCAGTGTCCTTTCTTCTCCGGGATGGCCTGCCCACTTCGCATCATGAGTCTCCCGTAGTAGTTC
CTTTCTCAAGCCGCCTGCAGGTACATACCACCTTCCTCCTTTTGCCACAAGGAGGTCACCTTCTAGCCAA
TATCTCCTGACCACACCCTCCTTTACTTGCTGCCTCAGCCTGCCATATGCAGCGTCCTGCTCTGCAGCAT
GTTTGATCTTCTCATTGAAGTCAGAGATGACTTCTGAGAGGGCTGTGATGTAAGTGATCAATTCCTTCCT
ACTCAGGACATCAGCCACAGTGTTATGTCTCCCTGGTCGATGCAGCCATTCAAAATTGAAGTCAGCCAGG
AACTCCTGCCACCGTGCTTGTCTGGGGCTCAGCTTCTTCTGGGTTTTGAAGAAAGTGTTAGCCACATTGT
CAGTGACCACGGTGAAGATACTCCCCAGCAAGTAGTGCCTCCACTGCCGTAGGCAATGCACCACAGCAGT
CATCTCCTTCTCGTGAGTGGAGTATCTTTGCTCAGCATTGTTCAGCTTCCTGCTCTCAAATGCCACGGGG
TGCCCTTCCTGCACCAAGACTCCACCCAAGGCTCTATCAGAGGCATCCGTTTGGACTTCAAAGGGCAAGT
CCAAATCTGGCAACCGCAACACAGGCTCAGTGGACATGGCTTCTTTCAGGCTTTCAAAAGCCATCTGACA
CTGCCTGCTCCAATCCCACTGGTTGTCCTTCTTCAATAGGTCAGTAAGGGGAGACACCGTCTTTGAATAT
CCCTTAATGAACCTTCTGTAATAGTTGGCCAAGCCAAGGAAGGACCGCAACTCTGTCACTTTGGAAGGGA
CTGTCCACTCCATAATGGCCTGCACCTTACCCTTATCCATTCTGATCAGGCCTGCACTGATCTTATGTCC
TAGAAACGTGATCTCCTCCTGAGCAAACTCACATTTTTCTGGCTTTACATAAAGCCTATTCTCCCTCAAT
CTCTGGAACACCAATCTCAGGTGTTGCTCATGTTCTGTTAGTGTCTTGCTATAAACAACAATGTCATCTA
GATACACTACTACAAATGCATCCAAATAATCAAACAGAACATCATTCATTAAGTTGCAGAATGTAGCAGG
GGCATTGGTTAATCCAAAAGGCATTACCAGAAACTCGTATGAGCCATACCGAGTTACACAAGTTGTTTTC
CCCTCATCTCCTGCTGCAACCCGTACTTGCCAATAGCCCGATCTCAGGTCCAACTTGGTGAAGTAAGAAG
CCTTTGATAGTCGGTCAAAGAGCTCTGCAGCCAAGGGGATCGGATACTTGTTTTTAATGGTCACCTTGTT
GAGTGCTCT
>LTCONS_00004013
ATCACGAACTCCTTGTCTCCTGAGTTCCGTCTGAGCCCACCCTTGCAATCCCGACATGAAGTTGAACAGC
TTGTCCTCCTCTGACATGTTCTTAATATCCAGCATCAAGGAACTGAACTCCTTGACATATTCCCTCACAG
ATCCGGTGTGCCTGAGTCTTTTTAGTGCCTCCCTGGCCACCCATGCCGTGTTGGTGGGGAGGAACTGATC
CTTCAATTCCTTCTTCAGAGTCTCCCAAGTGGTGATTTGGGGCCTTCCAGACTCTGCATCATCTTTCATC
CTCGTTCGCCACCACAGTTTGGCATCACCAGTCAAATACATACTGGTGATGGAAACCTTCTCGCCATCAG
GAACATGAGCAGCCTTAAAGAACTGCTCGATGTCCCATAAGAAATTCTCCAATTCCTTCGCGTTTCTGTT
GCCATTGAAGCCTTTTGGCTCAGGGACTCGAACTTTGGAAGGGGCTTCAGGGCCTGAGGCAGATCCCTGC
AACACCGCCTTCTTAAGAACAGCGATGTCTTCTCCATAGGTCTGCAGGGTCTCCTTGAATTCATCAATCC
GAGACTGTATCTCGGTTTTGAACTCAGCCATTTTCTCCTCAACGAAATTGTCATGGGACTCCAACATATT
CCTCTGTAATTGGATTTCTCCCATGGTGTTTTCTGCCCACGAAGCCACAGTGCCATCATCACGTGGCCAT
TCTCCCAGCGCCTCCTCTAATTGAGTCATCCTCTCCCGCAAGGCCTCCATTGCACTGCCACCAGCCATCT
CTGGTGCTTGCTCTGATACCAACTGTCACACCCTCGAAAATCA
>LTCONS_00004014
AATTGGCGTTCTGTAAGACCATAATGAAAACACAATTTTTGCTTTTCTTTTAGACGAATACGATATTGAG
ATCTTTTCCCGGAACGCGATTGGTTTCTAAGATCACTTTCGACTCTAAGCCTTTTACTAGTTAGTCCCGA
TAAAAGCCCCCAGATGACATATTTTTTTGAAACGAGGCCCTCAATAACGCTACATAAAGACTCCTTATTT
TATTGAAATTTCATTTTACAGAAAAACTTAAATTAAAACTGAACTAAGTGATAAATGAAGCGAAATCTAC
TGAAGTATTGTACTACAAAGAATAATGAGATGAATTGTCTCAATATCTAGACC
>LTCONS_00004015
TCCATCCTTAAGAACCTGTTTGTGCTTTATGTATAATTTGCATAGGTAAATATTTATGCATAGGAATATT
TCCAATGCACCAATTGAACAACTATATAAAAATATTTATCACCATTAACAACTACATGTCCTATCCTACT
ATTAAATGTCTGTCCATCATAATTGCATTACACATAATTTGCTATCCCTATGACATTCATATTGGTTTAC
AACCGTCCGAATGAATCACTTTAAACTGTTGGAAAATTTCCAGAAACACTTTATTTAAACTGCTACCATG
GAAACATGACTCCAATTATCCTTCTTGTTCTCCTAAG
>LTCONS_00004016
ATAAATACCTGGAAGAGAAAGTTCTCTTATTCCCGGGATCAGGGCATCAACTGCTTCATTTATAAGTTCA
CACCTCGCGGTCGGAATGGGAGCTGCTCTTTCTCTTGTTAGAATATCCCCTGCGGTTGCCGTTGAAGGAA
GAAGGGCTATGTTATGTGAATAGAAGGCAGGAACCCAAGGGCGGGCTGGAAGGCGACAATACCAATAGAG
GGGCTGGAAATTCAAATACGAATAAGCCGGTCAAGTAGAAGGAACTCCCATAGTGCGAAGAGATGGTGCT
ATCGTATACTTTCTCATGCTTGCTCTGAGTCTTCGTTCCCCTTTAGGGTAGGGTGACTTTCACTCGCTTT
CGAGAACCTTCATTCATGGTGAAAATGCCCCAACTCTCCTCTTCAGGGCACCCTT
>LTCONS_00004017
GGGTTGGCCAAAATCTTTGGGAAAGTAATAATACACTTGGAGACTTAGTTATTTCCTTACAAGGACTGCA
AATGAACTAACTATCATTCTTAGTCTAGTTCATGCTTCATTTCAGATCTAAATTTTTCTTACTTGCTCTA
TTGTTGCCCAAATTTCTTGATCATTTTTCATTCTCTAATGATTCTGCCCAAGAATTTGAATAGAACCTCC
AAATAATCATCCAAATTTTCAACTCTCGACAAGCAACCACACTTGGACAGTCATAGTTCCACTCTCCTTG
CAGTGTAAGATTCAAAACATAAGGAATTTTGATTTCTTGATCAGTCTTACTGTCTACTTTGCAT
>LTCONS_00003516
AATTGTGTTTTGGGCCCAGCTGGGCCCAAAAATTGACAAATGGTCCATCTAACCGACCCATTTAAGCTGA
AAACCCATAGGAAGTGTCAAAATTAAAAAGAAGGATATGCACTTTTATTAATTCCAAAAATAACCTTTGC
TGATTATGAAAAAAAAAAAATAATAAACAAAAAAATCCAGGTTGGAATTTTGCCTTAAATTTGGTGTCTC
TTCTCTTCGTCCCGAGTTCCTCCATCAGATTTGAAGCCTACAAGCCGTTTGCATCTCAATCTCTGCGTTG
GTGTCTCTTCTCTTCGTCCCGAGTTCCTCCATCAGATTTGAAGCCTACAAGCCGTTTGCATCTCAATCTC
TGCGTCGGTGTCTCTTCTCTTCGTCTCGAGATCCTCCATCAGATTTGAAGCCTACAAGCCGTTTGCATCT
CAATCTCTGCGTCGGTGTCTCTTCTCTTCGTCCCGAGTTCCTCCATCAGATTTCAAGCCTACAAGCCGTT
TGCATCTCAATCTTTGCGGCTCTTGGGAATTTTGCCCTAATTTTGATATCTTCAGCATTTCAAGGCTAGA
AGCCGTTTTCTTCTCTTCCTCCCGAGCACTTCCATCGCTTGCTTGCATCTCAATCTCTGGGGCTCTTTCA
TTTTTTTCTCGCATTCGTCTCTCTCGAAAATTTGAATAAGGTATGGATTTCAGTTGGGTCTCTCTTGTTG
CATATTTAAGGTTAGTAGATTGCCTAAATTTTGGTATCTCTTCAGCATTTCAAGCCTAGAAGCCGTTTTC
TTCTCTTCCTCACGAGCACCTCCATCGCTTGCATCTCAATCTCTGCGGCTCTTTCATTTTTTCTCGCATT
CGTCTCTCTCGAGAATTTGAATAAGGTATGGATTTCAGTTGGGTCTCTGTTGTTGCATATTTGAGGTTAG
TAGATTGCCTAAATCTCGACCTAAATTTTCTTAGTCCAAATCTCTAAACTGTGTTCAACTTGATCTCCGG
AGTTCAAGTTACTGTTTCCATTCAATAATTGACTTCTTGGTTTGCTACTATTATTCGGATGCTAAGAAAA
TAATGAGAAAAAGAAAGGAAAAATTTTGAACCATAATTTTTTCTTTAAGCCTTGAGAATACAGAAAATGC
ACTTTACCTGCAACTCATAATTCATGGCTTAATCGATCTGATTATATTTTTGTAATTTTTTTTAGATTTT
TTTTTCATGCTATTTGTATATTTTAAATTCAAAAAAATATTTGTGAAAATTTGTCATATATACTTGAAAA
TAATTTATAATTGTTTAATTGGTTGCTAGAAAACCAAGAGAGGAAAAATGGAAAGGGGAAATGGAAAACC
TAAAAACCCTAAAGTTTTCTTATGGTGCATTGGCTTGAGATGTAGGCACAAGTAACAGATTTATCTCGTT
TTATCTATTAGTTTTTTTGACCCTTAAACCTTAAATGTGTTAAACTATTGCTTATGGTTTTGTATGAATC
ATCTAAAGTAGGACATGATAGTTTAGAAGAGAATTCTGTATTTGTTACATTTTTTAGGCTATTATCTCTT
CATATTATTTTGAAAAGCAACGCTTTATAATTAATATTTAAATATCTCCATTCTCTTTGAATAAGTTTGT
AGGCATGTCTAATATAGTAGTACCAACAGAAATTGTCTAAGGGTTTGAGTGAGAATGAGAATTTGTTTTC
TACCTAGTGTAAGTATAGGTCAGAGCTTAATAAAACGTGGGGGATTATTTCCTATTGAATGTCTTATACT
TCCATAATTCCAATGTTTTTGGTGTATATATATATATATATGTTCTGGAGTATTAAGTCGAATCAGACAC
AAAATCCTCCTACTTTAGTAGATATTGTTGTGATGTTCTGTCTTAAAGTTCCAAGTATTGACACGATTAG
ATTATTAGCATAGGTAAGTAGTAGTGTCAAATTGGGTAGCACTAAAGTAGTTGGAGAGAGAGGTTTTTGC
TTATAAAAATGTGAACTATGAATCTATAAGTAAAGGGGAATGATAGGGAAAATAAGTTAGAGATTTGTTT
TTTTTCCTTTTATAGCCTTTCTTAGTTTTTAATTTAATGATTTTTTTTAATCTATTAATTTCAATCTTTT
AATTTCCAATTCAGTTTTACATTTCTCATTTTTGTTTTTTATTTTTATTATTATTTTTAGTTTTGTTTAG
GTTAGGTAGTATTTATCAGTCCAAGAGAAGAGAGAAGCTCGGTCTTCATATCTTAGTTCAACTCAGCGTT
TGTTTATTAGTGCCCATCTTAAAATAATCTTACCGTTGACAATGGTTAGAATAATCAAAAAGAGCAACAA
AAATTCTTTTTTAAGACTTTAAAGTTACATTTTTTGGTATATACATTTTTTAAAATATAACTTTTTCGTA
TGGGAACATAGTATATTGTGAAATGAAAAAACTTTTAAGATCACATTGAATATGCATTATTGTTTGTTCA
ACAATATAAATTTGTGCTTTATTTCAATAGGTTGATGGATGCCACAAATAGAATATACTGTTATATTTTC
GTGGGAGGGAAACTTGTCCAAAAAAATGATGGTGTTTGGGAATATGTTGGTGGAAGAAGCAAAGGTATTC
ACATTTATAAAGGAATGACATTTGAAGAATTCACTCAGAAGGTCTTAGAAAAATTCGACATTTCCCTTCA
TGTGAGGAGGATGCACTACACCCTCAAGTTTAACCCTAGAGTCATCCAAGATTTAGAAGATGAGGATGAC
ATGGATAACGTGGTTTCCCATAGTGATGACTTTGCAAATGTGTACATAGTCGAGTCACCCGGTGTGGAAG
CCATAGAGGCAAATATACCGAATACACAGTTGGCACTTGGGTAATGCGTTTTCACTTGGATGTCTATTTA
AAATTTTATGAATATCAATTTTACGCATTATGTAGTCTAATTTTGGTTATGAATGTAAATGCAGAGGTCC
ACATCCTACGTTTCCTTCGTCTAATGCATCATGCGATGCAAATCCTAATACTATGATGTTATCAAGAGGT
TTTGCATCGCGTTGTGCAGATAGTGAGTACACCCCTTTGGAATCGAATCGGTTTCGTGAGGCAATATTAG
GTTCCGGACATACATTTAAGAATGCAGATGAGTTTCGGAATGCAATATACCAAATGTCATTAGCTGGAAG
GTTTCAATACAAGTACAATAAAAATTCACCCACTCATATGTCAGTAAAGTGTTCGGTTGAGGATTGTCCT
TGGAAGATAACAGCTCATGCTGTTGAAGGAAATGAAATATTGCGAGTTTATACTTACCAAGTTAATCATA
ATCATATAGCTCAAGATGAGTGTTCATCTAAGGTGCGGGTTTCTTCCAAGAGAGGTGTTGTTGTTGTTGA
AGACGTGTTTAGAACAACTCCAGAATACCTTCCTCGACAAATTTGCAAGGATTTTGAACGTGATCATGGA
GTTCAATTGACTTATAACCAAGCATGGCATCTTAAAGAGAAGGCAAAAGAGCGTGTATATGGATCTCCAC
GTGC
>LTCONS_00004018
ATAATTAAATAATCAAATTAACCTAAGTTAATTCAATAAAAATATAAAAATTAATTACAATTGAATGTAA
AAATAGCATTAAATCATCCATATTGCAAACATACTAATTAATTGAAAATACATGAGCTAATTACAATTGC
AAACAAAATTAATTACAATTTAAATTAAATATACCTTAAAATGATTAAATAATTGAGTAACCTTAATAAA
AATTGGAGTAATGAGAAAGCAAATGAAGAATGAAAGAAAAAATGGATGAAATAGATGAAATTTGGGCCAA
AATAGCTGTTGGAACATTAATTTACCATTGAAAATCAATTTTGGCCGTTGGATCAAAATCTGGGAGCAAT
CTGGCCGTTGGATTGCCATATTACCATTGGAATCACATCTAGGCCGTCGGATCAACACGGATGTGATTTG
GGCCGTCAGATCATGTTGCATGAAGGAGGGAAA
>LTCONS_00001595
GATTCAGATTCAACACACACAATCCTTCCTTCGGAGATGGAAGATAAAGAGAGAGCGAGCAGAGTTGACG
AGTAATATGAGAGCCTATTGCCTTTCCAGGAAAGCGCTGTAGCATTAAGAAGAGCCTGTAAGATGACGGT
TGGAAGAGAGCGAGGTCAGGATGTTACATAAGGTGTAAGTTTAAGACAAAGAAGGTACATATAAATATTT
ATCAGCATGCAGTATCCATCAAAGAAACTTACTACCTAATAGGGAGTCAAATGGGAGAACCTATATATAA
AGATGCAATCACAAGAGATAATTCACTGCACCTAATGATCAATATAAAGGTATCAAGGGGCCAAATAATC
TATTCTAGTTTTTTACGTGACCTTAAGCTACACATATGTTAATCTAAGTTGATACACATTATTAGAGTTC
CTTTCACAAAGAGAAGGCAGCTCACACCCCAAATTGCCACTATAATTTTTGTTCTACATGGCCTTAAATG
CTTCAATATCAACCCACTGCACGCACAACATACTTAGCAACAAGAGAACTTGAGATTTGCATGTAATAGC
AGAAACCAAGAGAAGCCAGCTTAGCACTATATGGTCCAAATTAAGGTGAAACCTTAAACCCTTAATAGTA
AGGCTTGGCTAGAAAGTGCAGAGAACGTATATAATCCAGTAACTCCAATGAAACAGTCACCTGAAGCTTA
GATTGGACATTAGAGGAAAGTTGGACTGTCATTATAAGTGAAGTCAAGCAAATTAAGCAAACTATACTTT
GCTCCTTAGTGCTCCGAAAGGAGGTTCACAGCTCTTATTGTGTATGCAAATGATCATCATGACAGGAAAT
AATGAGGAAGTAATATGATGGTTAAAAGCTTCAGTGCTATGGGATAACTTGCGATATTTAAAACCAGCGT
GTTTTTCTCTTTGAGAAAGTATTGGATCTCCCAACAAAGACAGTCATCCTACAATGTAAGCCAATTGACA
CTCCAATTACTCAAAATCATCACCTCTATGAAATGTTGAGCCCTTCTGCCAACAGGATGATAACCACACT
TGAGAGGAACTTATTTATTTTTCACACAATTGGAGGCGACTAATAAATTATAAAGGAAGCACATTTGGAG
AGCATGTCATAAAATTTTAAGGTACTTAAAACAACATCACTTGACTGGTTAGCGGTGTGTAATCCCTAAG
GATTGGTCTAACCTAGAGTGTTCGCTTGTTTTACTGTGCACTTTCTTGTGTTCGTATTCTTGTAATTTAG
TTTTCTTTGGTGGGAGGATTTCTCATCCTTCTCTTGTACTTCTTTTTCTATCAATATATCTCTTTGTTGT
TTCCTATCAAAAAAAAAAAGGTACCTTGTTTATCAGGTACAGTCATCTGACTGCAGTGTCATACATGGAT
GTAGATTGGGTGAAGATCATTACTGATTGGAGACCCACTTTTGGTTGTTATTGCACAATTATTTGTGGAG
AATGTGGTAAAGTTGTGAAAAATTGATCGGTTGCGAGATCTATAGTCAAGGCAAAGTTGAGAGTAACTGC
ATATGGAGTGTCTAAGCTCCTTTCATTTAGAATTCTGCTAGGAGAAATGGGTGACTTTTTTTTCCTTTTT
TTTTTTTTTTTTGATAACCAATTGTATTAAAAGTGCCTAAAGAATACATGATGTATACAAGGCCAAAAAA
AGGAGGGATAGACAAAAAACAAACACTCTCGCTTCACTTACAGCCCAACGAATCTATGAAATATAAAAGG
GACAAAGAAGTAGACTCTATATGTGTACCCTAACCCACTCCAAAACCATGTACATGAAGGATCGTAAAAT
CGCATGGTCTGTTAGTTTAGAATCCTCAAAAGCTCTTTGATCCTCTCCTTCCATAATGTCCAAAATAGAC
ACAAAGATGCAGCTTTCCAAGCCTTCTTCCTCTTCTTCCCAACAAAGGCACCCTGCCAACTAATGAGGGC
ATCCTTGATTAAGACCGGCATCACCCACTGAAGATCAAATATAGCCAAAATAAGGTACCACAAAATGGGC
GACTTATCTAAAGAATCTGTGAGATTGTACAGAGACACCAAAGCTGCCATCAACATTGTACATAACCTAG
CTCACAATAATATGGTGAAGGATATCAAGGTGGATCAAGATATTACAAAGGAAGAGTTGAATCTGGTCTA
ATTCCCAAAGTGTTGTAAGGATTACGGGTTAACCTACAAGTGTGATATATATTAAGGTGGATCAACATAT
TATAAAGAAGTTGAATTCCAAATTTATACACCTTTTGTGACAATGAGATCCACCAGTCAATTTGCTGATG
TGTTGATAAATAGAGTATAAAATGCCAATTTTAGTACATTAGGCAAACCTAGGCATTCATGACTTGTACA
AACCAGCTTGAGAGAGAGTGTTGAGAAGGGTTTCCGTTATTACTTACATATTCTCCTTAAGTCTTCTGAG
GTTAGCTAAATAACTTGCACAATTTTACCATGTAGACACAAAGCTAAGGAGGGAAACCTACTCAGTAATC
AAACCCTCTTGACAATCTTGTCACATTCTTTCTTCCCCACTTCTATTCTCTCTTTCTTTCCACACCATTT
CTTACAAGTTAACACATATCAAACATTCCACAAGCTTTCACAGGGAGTGAATCAAACCTAAATTTCTCTC
TGATTGCTTACACATTTTGTGGCAGGTGCAAATAGCCACTCATCCAACCCTGAATTCAAACTATCCCATC
CCTTCCCCACATTCCTCCTCCCCCCACCCCCCTTCTTCCCCATCTCTATTATTTGTTATTTCATTTTCTT
TTGAAACATTAAGGAAGGTGTCTCCACTTCTGGTCACAGGCACTTGAGGACTTCAATGCTCCCTACTTTC
ACTAGTTGAGAAGATAGTTGTTAGAGTGCACCTAGGCCCAAGGCATAACCACTCCCTAGTTATAGGGTCT
TGTTGGAAAGGCATGCAGCTACTTATCTTTTCCTTTTTAAACACTTTCACTTTTAAAATTTTTAATTCTA
TATTGAAATTCATATAATTTTATTATGCTTTTGTTGAATGTTTCTTTATGTTTGGAATCTTAAATTTTTT
GTTACTTGGATTGGATTTTGGATCATATTATATAAAATAGAAATGAATCCTATGTCTTGTTTCACTTCAC
TCAGGCATGCACCTTATATTGCACCATGTGCCTAAGCATCAAAAGACTTTTATGCCTTAGTTGCACCTTG
CACCTTTTAAATATTATGGTCAAGAAACTTATAGTATCACTATTTTACTAGCAGATAGATTCAACAGCCC
TAGGACCATAAAAAGACCCATGCAAATGATCTCATTGGTGGGAGTACACCTGTTGGCAGGCACTCAGCTT
TCCACATGGTTGTGGAGCTGCAAAAGAACTAGAGTAAAGCATAGGATTGGTGGGTGAAGCATTAAAACAG
ACCTGGTGGGCTGGGTTATATAGTTTATTTGAACTTTTGCAATTTATTGCAGAGGCACCTGTGGGTCAAT
GAATCAAGGGGCTATTTACGTTAAGGTTTGCATGTATCATGTAATGGGTGACAGAAACATTCTGGGAGAC
TTAAGTGTGACTTTACCTACAATAACAATTCGAAAGTGTAAATAGTTCACATGTGAGCCGTTTAGCATTT
AGGTGTTTGCATTATATGAGTTTTGAGCACATAAAATCAGTGAACTTGTCTGAGTTGATCCTACAACAGC
ATTGGAGGTAAATAGCTTCCAGTATATGTATCTCTAATGGAATTTCTCTCTCAGAGGCGTCTTTGCCAAA
GATTTCCTGCTGCAACCATATATACATTCAGGTAATTCCAAGATTCAGAAATTTTAGTGGGCAACCAAAT
ACTGAGATTACCTTCCTCCATAAAGAAGAAACCCAAGGGCTGCAAACAAAGACACACCTGCAGATATTTG
TTTAAAAGAAAGTTGTATCAGTAATCATCAAGAGGAACTACTGAGAATTGCAACAAATCATCTATTGTGT
AGTGAAGCAAAACCTGCAAAGAACATCTTAGATAGGATGAACACGATTGGGATAGGTTTCCACCATAAAA
CAAACCACATAGCAATCTGAAAACAGTTCAAGAAAAGTGGTAGTCAAGAAATTACCATCATCTTTATACA
CAAAAAGAAAGCAGCTGTACAAGTAATAATGGCTATGTTCGTAGCAGAACTTCTAACATGCAACTGGTGT
TGTATAGGCATGCACTTAGCACAAATAAAAAAATCAAGAAAATAAAATGAACACATTAATATAAGCAACA
ACATTGACAAGGGACAGACAATTATTAAATGACCAGGATACTCCCGGCCGTATGCTGTTCTTAATTCAGC
TCTTCTCTATATCGTCTGCTAAAAGGGGAGAACAAGCATTACTGGAATACGTTCCGAAGCATAGGAGTGC
CATTAATTCTTAAAACCAAGTAATCTTGTTCTCCTATATCTAAAATTCCTAGTTATTCCTATTGCTGTTG
ATTCAGGTCCAACCAATGGTTTTCCACTAAGGGGTTCAGGCTTACACTCTCTTATCCCTAATTAATTTTC
TTATCAATCAGCCTCAGCAAGTTATCATGCATTGGAAGCCCAGAAATCTAATGTGCAGTTGTTAAAGGAG
CCAATAGGGCTTATTTGAGCCTAACTGGAATGTTTTTTCATGCTTGGGAAAATGAGAGATCTAGAGAGGC
CTAGGAACTTATTAAATGGCCTCTTGAAAAGAAAAGGTTAAAATGGGCCTTCATGGTTAAGAACAGGGTG
GATGGGAATATGGAGGAGTGCAAGACCAGATCAGATAGCAACTTCAATCATATCCTCCCATTTACAAAGT
AGACAATCTAGGCTGGTCATTTTATTAATTTGAACTTTAATTTTAAATATCCAGTTCTGCAGGGTGATCT
AAAAGAGAAATGCGTCTCTCCTAGGATATACAGAGCTATATACCCCAGTATCAATAAGCAACTCCAATTA
TATCCTCTGATTTACATGTAGACAATATAGGCTGGCTTATACTAATTTGAATTTTGACTCTTTCCTTTTT
TTTTTTTTTGATAGGTAAAATTTTATCCCCGTTGGGACTTAAACCTAGAACCCCCTACAAACCCTCCCCA
ACCCTTTACCACTAAAGCCAAGCCTAAAGAGCTAATTTGAACTTTGATATTAAAAATCCTTTTTTGCATA
GTGATCAAGAGATACCCCTCTATATCTTGAAACATCCTTGTTGGCCGGCGTTTGTAACATGCCCCTTATC
AGAAGAAGTTGGACATGTAGATAGTCAATTGTCAAACACCCAAAAGGAAAATAGAGCCAAGTTAGAGAAC
AGAAAAAGTCCAAGTGAATTAGAAGTTCTCAATTAATCCAAAAAAATTGATATCCATTTTTATAGTGATT
TTATAGGGGTTTTTAGAATGAGAGCCAGTTAGGTTAGACCCTATAAGCCAATAAGATGGTTCTTTCTAGG
CATTTTGTTGGCATTTTCGGAAGATAAGGTCACACAATGCTGGTTACCTCTCCCAATCTGGTTGAAACAA
GCTTGTCTTAAAAAACCTTTTTTGCATAGTGATCAAGAGATACCCCTCTATATCTTGAAACATTCTTGTT
GGCCGGCATTTGTAACAGGCCCTTTATCGGAAGAAGTTGGACATGTCGATAGTGAATTGTCAAATATCCA
AAAGGAAAATAGAGCCGAGTTAGAGAACAGAAAAAGTCCGAGTGAATTAGAAGTTCTCAATTAATCCAAA
AAAATTGATATCCATTTTTGTAGTGATTTTATAGGGGGTTTTAGAATGAGAGCCAGTTAGGTTAGGCTAT
AACCCTATAAGCCAATAAGATGGTTCTTTCTAGGCGTTTTGTTGGCATTTTCGGAAGTTAAGGTCACACA
ATGCTGGTTACCTCTCCCAATCTGGTTGAAACAAGCTTTGTCTGGCAGGCCTACAACTCTAACCACTAAA
CCAAAACCCTCAAACCATGTACCCGATGTTAGGTAGGTTGAGCCTATTATAAAAAAGTGCACAAAGCCCA
TGTTAAACACAACTCAAGCATATGTGAAGCATCAAAGCACTGTACTATTAGCTTGAACAGTGAGAGGTAA
TGACTTGCTCAATAATGATGGAAACATTATTGAGCAAACACTCTTCTCAGAAAGGCGTGGAGGTAATGAT
TGAAACTATCTCCTCTTTTTATTAGGATAAAAAGGGCCTAAGTGGAACCAAAAAGAGAATGCAAGTTGTC
ACCTCTCATCTCCCACCTTAACATGCTGAGCAGTAATTACAACTTCATTCACCTCATGAGAGATCCATTC
TTAAATGGGTAGAACTTCTCCCAGTGTCCATCACATATATTGAAATCTTATGGCCAGTCAAGAAGCTTTG
ACCTCAATATTACATAACTACCATTATTTTAATACAAGGAAACTAAGAGACAATGACTACCAAAAGCCAC
ATGGAGATGGAGTGATATCTTGCAATCTATCCATAATTGCCTGGAGTGGGACCACATATAGCATGAGTCA
CGATCTCTAGATTGCATAAAATGTGTCTCGATCTCTAGATTGCATAAAATGTTTCACCAGTCCAAAACAT
CAAAATGGACACATAGCATATATTTATAGACCCACATGTCAACACAAAATTAAAAGCCAACAGGAGAACC
TAGAAGGCATTTTATATATCAAAACAATCTCTAAGATAGCATTGCTTTACAAACTTTACAAAGCAGCTCC
TAAATATAGCTTCAGGTAAAGCCAGACACGTCATGGTAATACCTTGTTTGTTAGACAACTGAAAAGGTTG
TTGCACCAATTATTTGTTGATACCTACTTTCAAGACGCAAAGTGACCTTATGAATATACACCACAAGACT
ATATGACACAAAATATTAATGACAGATAAAAGTAATATTATTAACAACACCACTCCCATTGCATAATTTC
ATGTGCCTACTACTAATGATAGTGTTAACTATTGTTGCCACTCCTCCGTGACTCTTTCAGAACCACTACT
ACTACTATTACTCTAAATCATGTTGAGATGAAACCCACCATCTCCAATCCATCCTAGGTTTGGAGCATTT
GTATCTAAGAGTGAATAAAAGTTTAGTCTAGCATGTACAGTGGGCTATAAAGAGGTTATTTCCCCACATT
AACTTGTTGACTTTACTGGTATGGTCTTGTTCCACCAATATGATATCTCTATTACTTATCTCCAAGCCTC
TCTAAAAAGGGGGTCACTTAAACTTATCATCATTGCATCAAATTATCTCATACACTTTCAGGAAAAATGA
CTAATGACCTAACAGCATAACACCCAAGTGTTTCACACCTACTCAACTCAAAAGCAAGGCTCGAGAAGCC
TAATTGGAGTCTATACACCTTGGTCATGGTGGCATGGTTCAAGGATCTTTGTTTGATGACAAGAGTTAGA
AATTGATCAAATCAAGTGTTACTAAGCATTTTGACTGAATTGGAATGGAAGGAGGACCACTAAGTTGGAT
ATGCACAACTACATTAAAGGTGGGTTATCTGCTAATGGAGGCATTTTTTTCTTTGGGATAAGCGCACAAA
AAAATATGATAGATAGATGCTAAGCTACCTCGCCAACATACACCGGGAGTATCCAAAGAGAGCTAAGCAG
AAAGGAGAAATGAAGAAAGACAAAAATTAAAAATTAAAAAAAAAAAAAACAAACAAACAACCAAGTCACT
TGTCCACGACTACTTGGCTCCTAATCAATCTACCAAATCGATCAAAGACAGGGGATTTCCTTCTAAATGA
ATTCTAACCTGGTCTAAAAAGGAAAGAAAAAGAGTAGATTTAAGTGCTTGATCTGAAGTTTCCACATCTT
CAAAAGCCCTCCGATTTTTTCACACCAAATTACCCAAAAAAGGCACAAAGGGGCAGCGCCAAGCTTTCTT
CTACTTTTTTCATACTTGAACCTACTCCAACTTAGCAACATCAATCTAACCGAAGAATGCACCACCCACT
GCAACCAAAATAATGAGAAAATCAACTGCCACAAATATCCAGATATAACACAAGGTAGAAGCAAATGGTC
AATGGCCTTCTCCTCCCTTTTACACAAAAAGCTTCTATTTACTAAAGAAACCTTCCTTCTTTTCAAACAG
TCTAAAGTCAGGATTCTTCCCTAGGATGCCTCCCAAGCAAAAAAAAAATCTCATCGGAACCCACGGGTTC
CAATCCACTCTAACCGGGAAAGCCTCTTCACCCCCTAGAGTTGGGAAAGAGTAAAGCTTTAACGAAGAAC
TCTCCATTCCTTGAGACTAACCAAGTCATTCTATCCTCCATCTCACACCTAATCTAATGCTTTTGAATTC
TCCACAAAAAAGCGTCCACTATTTCTAACTCCCAATCATGGAATTGTCTTAAGAAACAGGGACTCCAATG
ACAGCTTCCGCATATTTAATAATGGAGGCATGAGAAAACAATTAGTTACCTAGAAGAAAGGTGGCCTATC
AAAAAGAAGGAAATACTATCATATGGAGCTATTTAGCTAGCCCATATTCCTTATTTTTATACCTTCAATA
TCATAAAACACATTTGTATTAAGATACGATTTTGGGTACAAGGAGTAACCACATGAGAGAGTAGTCTCAA
TTGTGAAGCTTGAATCCACGAAACCTTGTATTTGAAAAAAAAAAAAAAAAAGAATCTCTAAAATTTAGTT
CAGCATACCATTTTTTTATAGGTAAATTCAGTAGAGCATACCATCAATTCATCTCTTTTATTGTAAACAT
GAAAGGACCTTTATATTGCTTCCACCAAATAACTTTGAATACCATATGATGACATGGGACATTCAAATGC
TAAATCATGTCTCACAAATGTTGATGGCTCCCTTCTTCCTTCCATTCCAACTGAAAAATGTTTACACATT
TCAACCTCACCAACTCAAGCCTCTAGCTCAAACAATGAAAAGCAAGAAACCCAAACTAATTCCAAGGTAA
TTGGTTGCTAGATTAATTTCACCACCATGGAGTACCAAGTCAATATTAAACTCTCCAAGCCTGTTCTGGC
TTTGGCACATGTATCAATATCAAGGTTTTGTGCCAATGCTAATGAAACCTTCAAGGGATATAGGGGACCA
GTAGGAGGTTGATGCTTGAAAGTGATGATGGAAATAAGTTTAGTCCCCCTTTTAACCAGCATAACATCAC
CTACACCTGGAATTGAAGTAAGAGAACCTTTGACAGCCTCACTAGGCAAGCATTCACATTTTATAGGCAT
CCAAAATGCTCGCCCATCAACCTAAAGGAGAGATCCATGTCCTAGTATGATAATACTTTGGCATTAGAAG
AGGTATAGAGATGGCAACATGCATTGACACAAACATGAAAAACCATTTGGTGCCATATAAGTGGACAATC
GCCTTGCCTATGCAGTACAAGGTTGGGAAACAGATGGTGTTCTCTATTAGTCAAATGGTCTAAAATGCCT
CAGCTAAATATGCTCCATATAATGATAAGACCATCGCATTATGCAAAATAAAACATCCATAGGTACATAA
GCATATCTCGGTGATGCAAAAGGTGAGTTAATATACTATGAATCTGATATGGAAGGTTGAAAGGATGTAG
ATCAAAGGGACATTGAGATTATTGACATTAGAAGATGGCAGATGCTACTTCAGCGCAAGTAAACTGAAGA
AACATGGAGAGAGAGGGAAGGAAGGAAAAGACTAGGGTCATGGAGCAGTTTGAATTTAGTATCTTACTAT
TTAGCCCTCATTTTTGTAATTTTTTAATTCATCATAGGTGTGTTATTTTAGTTGGGAAGCAACCAAAAAG
GATAGAGAAACCCAAGCCACCCTTAAATGTAGTATAGATCAGATAGTTGGACATTTTCCCTCCTTTTCTT
TAAGGAATATCAACTTTATTTTAAAATTTTCATATGAAAAGTATTTGGCCGGTTTTAAGAAAAAAATTTA
TTTTGACAAACATTTAGCCATGTTGATATTTTATTATCACTTAAAATTTTTGAAAACTTAATACAAGTTA
AAAGTTTAAGCAGGAAGCTTGTCAATCAGCCAATTAAATTTGAAACTCTTTAGACGTATTTTTTGAAAAA
ATTGCCAGAAAAAAGTCAAATATTGCAAATTGAAAAGAAAAAGACTTTGGATATTTCTTTATAAAATGAT
CAGTAAGTTCTGTTATGAAAGAATTCCAAACAACTTCTAGCAAAGGGATTCAGATGAGTTTCATTGGCCC
ACTAGCATAAAAACTAATGCCAATTTCACCCTTACATATGAAACATTGGCTAATGTATTCGTTTGTTTCC
AATTCTTTTAAACATGATGAACTCTGAAAGACCAAAAAAGTTAGAAGCCATCCACTGACGTAAAAATTAA
AATAAACTATTTTGAGTAGTAAATTTGCATCCAATAAAAATAAATATAAAATCGTCATATCTTTCTTGAA
TGCAAAGGAAGAGAGAATGATAACCGGAAATACACAAGGTCATCAATATCATCTGAATCATACTATTTAC
AAGGCAAGTTAAATGGTTCTTGTTCACAATTGTAACCTTTAAGAATGCCAACTAACTTGCAAAAGTATCT
CACGTGTCTTCCGTACAATGCCACTGGTCACTATCATAGCTTTCTAGTTCCACGTTGATTAATTGTAAAT
AATAAATAAATAAATAAACAAAAGAAGAGAAAGAAATAGAACAGGTAAAGAGAAAAGCTGAAAGGTAAAT
AATTGGCAATGCTCTATTTACAAAACATGGTTAAGTTTCCATGCAGAAGGAAACCAATGTCAAAATCTCC
CCTTTGCTGGGACTTAAAGCAAGACAAGAAGTGTCAC
>LTCONS_00003571
ATCTGTCACCTTTTAAGCACAGTCCCTTCTGGAAGAAAATGCAGGGGACTGATTGTTTACCCGAAGAGCT
ATAAGGAACATGAGGTGCAGGAACATGAGGAGCAGGAACATGAGGTGCAGGAACATGAGGTGCAGGAACA
TGAGGTGCAGGTGGTGCCACGGACTGAGATGTAGGAATAGAAGATCCTGAAGGAGTTGTAGCTTGGGTTC
CCAACAAGCCATCAAGAGGCTGAAAAGAGAAGAAAGGCATTTAATAATAAAAAATTCTAAGACAACAAAT
TAGAACAATATGAAAATATAAATTAAGACATGCTATTTTCAATTTCCATCATCT
>LTCONS_00003572
CGTGCAAAAAGGCACATCTGTCACCTTTTAAGCACAGTCCCTTCTGGAAGAAAATGCAGGGGACTGATTG
TTTACCCGAAGAGCTATAAGGAACATGAGGTGCAGGAACATGAGGTGCAGGAACATGAGATGCAGGAACA
TGAGGTGCAGGAACATGAGGTGCAGGAACATGAGGTGCAGGTGGTGCCACGGACTGAGATGTAGGAATAG
AAGATCCTGAAGGAGTTGTAGCTTGGGTTCCCAACAAGCCATCAAGAGGCTGAAAAGAGAAGAAAGGCAT
TTAATAATAAAAAATTCTAAGACAACAAATTAGAACAATATGAAAATATAAATTAAGACATGCTATTTTC
AATTTCCATCATCT
>LTCONS_00003573
CGTGCAAAAAGGCACATCTGTCACCTTTTAAGCACAGTCCCTTCTGGAAGAAAATGCAGGGGACTGATTG
TTTACCCGAAGAGCTATAAGGAACATGAGGTGCAGGAACATGAGGTGCAGGAACATGAGATGCAGGAACA
TGAGGTGCAGGAACATGAGGTGCAGGTGGTGCCACGGACTGAGATGTAGGAATAGAAGATCCTGAAGGAG
TTGTAGCTTGGGTTCCCAACAAGCCATCAAGAGGCTGAAAAGAGAAGAAAGGCATTTAATAATAAAAAAT
TCTAAGACAACAAATTAGAACAATATGAAAATATAAATTAAGACATGCTATTTTCAATTTCCATCATCT
>LTCONS_00003574
AACGACGGCAAGAGTAGCAGAAGTTTTACTCATTATTGGATGCTGTTAATTGATTGCAGGACCCCCTCCA
AATAACAAAATGGAATTATATTATTGATGTGGACAATTGTTATTTTGCAGAGTGGCCCATCGGCTAATAA
TGATACTGTCACTCCCAAAGCAGCTTCCACGTTGATTAATCCAGAATCAGGTGGGTCCAAGAATTCAATG
GTAAAACAAGCCCTTGACATGTTGAAGGAATCCCAAGAGCATGGCTGTGGAGGGAGAGGGTAGAGAAGAG
CCCATACCATCCAAGTCTGAGCATAGAACAGAGGCAAGTGGGGAAAGGAACAAGGAGAGGGAAAGGGAGA
GAGAAAGGGACAGGGACAGGGACAGGGACAGGGACAGGGAAAGGGAAAGAGCAAAAGCACGGGACCGTGA
TAGAGGAAGGGATTCTGATAGGGAACGGGAGCGTGATGAGATTGACAAGGACCGGGAGAAGATGAAGGAT
AGAAAACATCGGTCTAAGGATAGAGGAGGGCATTCAGAGAAATCAAGGCGTCACTCATATCGAGATCGGG
ACTACCACAGCTCCTCTTATTCTTCAAGGGAGAAGGATCGCCATAGACATCATCCTTACTCTTGAACCAG
TAGCCAAGGTGTACCTTTTTTCTAACCCAACTTTTAGAGCATGATATACACTTATAAACGTATGTTATGT
GCTTCACTCAAGAGAAGAGGTTGTTTGTTTCTTGGGAATTTTAATTGTTGAAAGCAAGCTACTGTAAAAC
CATTTTTTTAGAGATATTTGTTTTCTAAGTTATCACATGTTATCATAAATTTTAATGAATTTTTTTTAAT
TAAATCTTCATTTTAATGAACAAAAGTAAGTGAATAAAAATACATCCAATTCTTGTCCCATATCCTATAC
GCCTCATGTGGCAGATGTTAAAATTCTGTCTTTCTTTCCTCTTCCTCCTAAGCTGAATAGCATCAGGGTT
TGGGAGTCATAGGTGAAGAAGGCATTTATGGTATTTCATTCATGCTGCTAATTGGAGTTTTTCTATTTAT
AAATTTTGAATATTTTAATTTTTAATTCAAAGCAGTTTTTGTATAATCTTAATGGACTAAAACTATCAAG
AGGAG
>LTCONS_00001617
AAATCTTTGCTGTTATTCTTTGGAAATTGAAGCTCATCAAGCGAATTCCGAAGATTTTTTAGAATGTGAA
GGCATTCGCTTCTGATTTCCATCAAGGTTGATGAATCCGCAACAGACTTAGAAGAATGCTTCACATTTTC
TTTCCCTGCAAACAGGTTTTCTAGTTCTTCAGAAACCATATTGTCTTGATGCAACAAAGATTCAA
>LTCONS_00003585
GCTCAACTCTCTTTAGGTTTGGAGCTTATTTCCAGGGCACCTTTTGCTGAAGTTATCTGTATTGACAAGG
TTGAACCAGATGAAGAATTACTATACAATGTCAGGGTTGATTACTGGAGAAACAGGTCCGCTGGCCGTTG
TCTGGACCCTTATAGAACAGTGCCTGGAGATCTTGTTATTTTTGCAGATTCTAAATTTGAAACTTTTTCT
GATGTACAATGCTTGGGGAGGAAGACATGGGCTTTTGCATTGGTCACTGAAGTCAGAGAGAATGAGATTG
AGGATGATGGTACGACTGTTTGTTTTAAAGTCAGAGTATCAAAAGAGAGAACAGAAGGAGATGGGAAGAA
ATGGACCTTCATGTATTTCCTAATTAATATAACAACTGGTGAAAGAATTTGGAATGCACTACACATGTCT
GGGAATCTGAATATTATCAAACAAGTTTTGTTCACTGATTCAAAGGTTAAAGAAAGTTGTGAACTCTGTC
CTGAGAGCAGCAGTGGAGTATGCACTGAAAATTTTGGCACAATCCTATCGTCTAAGCTGAATAAGTCTCA
AATGGCTGCGGTTTTGGCTTCACTTCGTAAAATTCACTGCAACCACAAGTCATCTGTGGAACTTATCTGT
GGCCCACCAGGAACAGGGAAGACTAGAACTATTAGTGCATTGCTATGTGCTCTCTTGGGAACAAATATAA
GGACTCTTACTTGTGCTCCAACTGCTGTTGCAGTTAAGGAGGTGGCATCTCGGGTTATGAAGCATTTGAA
AGAGTCATTCGAAACGGACCCTCAGAAGGATGCTTCGCTTTGTTCCTTGGGAGATCTCTTCTTTGGTGAC
TATGACTCCACTGGAGTTGGTTCAGAGATGAAAGAGATATATTTGGATCATCGTGTAGAAAGACTGGCAA
AGTGCTTTGAGCCACTAAATGGTTGGAGGCATTCTTTCAACTCAATGATAGTTTTCCTTGAAGGTGGTGT
TTCTGAGGACCATGTCTCTGAAGATGAATTGTCTAAAATGGAGGAAGGCAGCATTGA
>LTCONS_00004019
TTACCTAGCTCAAGCCAACCAATCCTTCCCGGAATACTTGACTAGTACCTTCATTTTCAGCTTCTCATTT
TGGAGCACACTTGGAGTCCGCACCAAGTTCAATCTCGGCCTCTTCTTGAATCCACACAAGAAGAAAATGG
GTTTTTGCACAACCCAAATAGAATGAGAGATTTAGATGTGAATGAAGGAATGAATCAACCCATTTATTGC
ATAAGAAAATCCATTGAAAACAGTTTTGAAAACATTAAGAGAAATGGATTTTCTTTGCAATCAAAAACCC
CAATTTAGGAAAGCAAAAATGAGAAATGAAGAACCCTTGGAGTGTGGCTGCTCCCCCCACGTTTTCAGCA
GTCTCTCTCACCAAAAAATGAGAGAAGATTGGTTTTTAAAGTGTAAAAAGAAACCCTTAATCTAATGGCT
GAGATTTGATCAAAAAAACATTAGTTGGATAGATCCACCCCTACACCTGGATCGATCCAGAAACAGAGGA
ATGAAAGCCTTGCACCAAAAACCATTTTTCCCAACTTTCTAACACATTTAAAGATTAAAAACCGGGTTGA
TTCACATCCAATCACCACACACTCAGCTACATACTTCGGCCTCTTAGCAAAGTCTTAGTCTTCAAAGTCA
AGTAGTCCGAATAGGAATAGAAAAGCCGAGTTAGGGGACACTTAGGAATTTTGTCCGGAATTGCCAACCT
AGCTAAACACTCAC
>LTCONS_00004020
GTTTTCTAAAAATATATTGTTTTCTCTTCTTAAAAACAAAAAATAAAAAAACAGTTTTTAATTCTTGAAC
ATGTTTTCAATTTTTTGTTATGAAAAATAAAAAACTATTCTAAAGAATACTTCCCAAAAAGGCCTAAGAA
TCTCAGCCTCTCAATCTCTTTCAAGGGTCTATCCTCCTCCTAAAAGATGAACCATTTTCAACAAGTAAAG
CTAAACGGAGATGACTAAACCATGCATACACTAAGAAAGCCTCAACCGAGGAACAAGTGAATTGGCTTGG
CCCTGTATATGAAAGACCCAAACTCAGCCAAAGTGGGGCTATAGCCTATAGCTAGCTTAAGAATCATAAT
CCAGCAAAGCACCAACTCCATATATAACCACAATATTACTATTAAAAATGCTGAAGCATTCCATAATATT
ATAAAACAAAAAAGGATGATAAAGAATAGAAGAACCTGGGTCTTGTAAAGATCTTCATTCTGAATGTCTT
CAAGGGACCAAGAAAACAGCCGCTGGGTCAACCCAGAGACTTTGGGAATTGCTCTCGTCTCCCTCTCCAT
CTTTCTCTAGTTTTGAACCAAGTCTAGCAAGTCAACTAAGTCCTTAAGCCCTTCAACCCATCAAACAAAG
CTACATATAGAGAGAGAAATGACGAAACTTAGCTAGAAAGGAAGCAAAAATGAGGGAAATCTAGGAATCT
GCAGTAAAAGCAGTGGGTTCTCATGTCCAGTAGCATTCCTCC
>LTCONS_00001621
CAAAAGTCCCGCTCTCCCATTTCGGTCCTCTTTCTCACCTCTCTGCAACACACCCATTTCTCCCCCATTT
TTTGTCACAGACCTCACTCCCATCTCTCTGCATGACTGCAACACACCCATGTATCTGCAAAATACTCTCT
TTCATCTCTCTGCAATAGACCCATTTCAGAAAAATATCCCTTTCATTTTTTTTGCTTCTCATGACATCTC
CCCACGATACCCATTTCTCTGCAACATACCCATTTTGTCCGAAAAATACCCATTTCATGTCTCAACAACT
TCTCACATCATCTTGAAGGTTTGAAGGCATTAAACCGGAGATAAATCAGCCATACAAGGTTTAGGGTTGA
AGGCTGAAGATGCAAATCCACTCCGAATTGTCCTTGCAAATTTCTTCATTTTTGTGGTTTTTGATTTTCT
CCACCGATTTTGACTTGGTTATCAGTCCGGTACCAGGCATGACCGAGGTGGATATGACTCGGCCGAGTCA
TACCAATTTCTGTCAAGATTTTGAACCCTGCTTATTATACGTCTGGATTAAGTAACTTATGCCTACTAGC
TCTACTGTGCTATAGTGAAGTTAATGCTGCCTTAGTTCATTGTTGCAACTTCGCAATATAATTTGATATA
TACACCAGGTTGTGCATTACTATGCCCAGATGGGTGCCAAGGCATGCCTTTAAAACTATAGCTGAGACAC
CATTTGCTATTTGTTTTAAATGAAATTTACTGTATCTTGTTAGATTGGAATGCTTCTGGATTAACTTACA
CCTACTTGCTCTATTGTGCTGTAGTGAAATTAATACTGCCTGGGTAACCGTTTGATGCTTCAATTCCAAA
AATTGAAATATACTGTATGATGGAATTCTGGATGTTTAACCTTCCCTTTTTTTACAATATGATCTTGGTA
AACAATGCCTTCATCCCTTTTTTGCAGCTTGTTGGAGGAGTGGACCATACACAACAAGCAATTGCCCTTG
CAAAGCGCCCACATATTGTCGTAAGTATTGATGATCTGGCATGACTAGTTTCATTTTCACGCAAAAGGTT
TCCCACTAAACCATGAAGAGTTAGATGGTTGAACTTACATGATTTCATTATTAGTTTGTTTTGTGATGGA
GCATTTCAGTTTGTATTAAAGATTGGACAGTGA
>LTCONS_00004021
CTCCTACCAAGATGTAGGAGTGGCCAAAAGACATAGGGAAAGGTCCCATGAAGTCTATGCCCCAAACATC
AAAAAGATCCACTATCAAGATGGGGTTCAAAGGCATCATGTTTCTCCTTGAAAGCTTGCCTAGTCTTTGG
CACTTATCACATCCTTTACTTACCTCATGGGCATCCTTAAAAAGTGAGGGCCACCAAAAGCCCGATTGAA
GAACTCTCATTACCGTCTTTTGAGAGGCAAAGTGGCCTCCACATGCATTCTCATGACAATGAGATAGGAT
CCCATGTTTCTCTTGTTCAGGCACAC
>LTCONS_00001721
TTGAGGTGAAAATGTGGAATGAAGGATTTTTTGTGGTTAATTTGAAGTTTGATTTTGGTTCCAAGTTGTC
CTTGTGTCGAGGATGTTTCTATATGCATGTCACATGTTTGACAAATGGTTTAACAGAAACATTTAGTGAA
ATGATTTTGACTTTTCTGATGCAATTACCCATGTGTTGTTGCAAGTGGGTGGTATTGGGATGGCTTTCTT
ATTCTGTTTTTCTAATTGCCACAGTAACATTGAAATAATCAATTTGATACTGATGAAGGCTTTGATATTT
AATATATTCATGACAGATTCAACAGACTACTTCTGTATTGTAATGTTGTCCAGGGCGGCTGGAGTAAACC
TGAAAAAGCAAATAGATGAAGGCAAGTAATTAAGAATCTGGGTATGCAAGTATCCCCTGCAACCAATCCC
TCCTTGTTCACTATTGCCGCTGCAACATCCTGTGCTCATCTACAGCAGCTACTGCAACATTGCAGACTCT
TTTTCTAATGCAGTCCCATGTTCTCCATTACCACTGCAGCATCCTACTCTGCTGTAATACCCAAACACTG
CTGCATCCTAATTACAGTCCCTTTATCCCATTCCTCATCTGGAGGAACTTCAAATTGTTCAAGTTGTATT
GCCCCTTGTCAACAGTGTAGACCTCAGGCAAGGTTTATTGGCTGTTGAATCCTGGGGATAGGATGTCGGT
CCTTATTGCACCAAGGTATATCCCCTGAGGAGGGATGATCTACTTTAAGGACAGCGCTTTGTCACACCTC
GGCCAAACAATCTGATAAGTGCCCTACTCCATCTTTTAAAGTATTCTATTTGTTGTGTTCTGGGTTTGGT
TAGCTTTAATTTTTTTTTGTCAAGTTTAAACCTTCTTGACCTAACATTCTTTTCCACGTTCATTAATTAA
TTTTCCTTCTCTGCACCATTCGATCCATTTCCTATCATCTTTACATAATACTTGGAGGAACTCAACAAGC
GATATCAGCTTCTTCACTTTTCATGAGCTTTTCTACAATCTCCATTGGGGTCACCTCCACTTCCATTAAC
AACTTATCGATCTCAGGAAACAGCTTATGATTGCACACAACAAATACCCTCCTTTCCATGCCTTTCCAAC
TCTTTTATAAAACTTCCTTCTCTCAAATAATCAGTCCAAGTCATTTAATAAGTCCTTAAAGCTTGGAATC
CATCATCAATGTTTCAAAAGTCTGATTGATGGTGGTTGTTTGATTCCCATGACACCATATGAATGGAGCT
TTAACACCTTGTTTTCTTCTCTAATGGCTTCTGATATCTCTAGTACATATGGCGAGTAAGAGCTCAATAG
CTTGTCCGTGTTTGTCTTGGAGAAATTCAGCTCAATCAACTTAATTTCACACTTAACATATTCATTCAAC
TGCTTTTCTGTACAAAAGCTTTCTCACTTGAGTTTGATTCCTTCAAAGATGTCAATAACCTTGTTGCCTT
TGTTGGGGGTGATTCACAGGTTCTTGTCTTGTGGAGCTTGGGAGACCTTGAGCCTCTCAACTGTCAGACT
GAGTTTTGTGGCAGGTAGATTAATTACAAAAACGTCATAGATTTTATTAATGGCGTAGCCAGCGAATTCA
TAGATGACAGGAGGCTTTTGAGAAGAAGACGAATTTTCCAAGAATGCCCCCAATTTTGGACAAGATTCTC
TCCTGTAGTTGTTGGGATATGAACTGGTTGGTCATGCTATGAACTTCATTCAGCACCGTCCTAAGCAGGA
TTGCTGATATGTTGATATATAAAACAGATGTTTTTGAATGCATACTTGTTGGAGAAAGTATGCTTGGGAT
TCAGATATGAAAGATTGGAAATAAATAAAACTGGGGAGTTGATGGTCTGTTTGAGCCTATTGGTTTGCTT
GGTTTGTTTGGTTTGTGGCCAAATTCTTCTATAGACTATAGAACACCACTCAAGGAAAGGAGCTTATTCC
AGTGGAATCAGTTTGATTACAAGTCAAACCACGCATACCAGTCTGCTTAAGTTGTTGTGGAAAGATGAGC
ATGTAACATAATGTTCACAGCTTGTTGAGCAATTCTTATAACCAAGGTGATTGTGCTGTCTTCAAAACTT
TGACCCATTCCATACTCGGCGACAACCACATGGCCGTCTTTGAATAGCTTGCAGCATAC
>LTCONS_00004022
GGTTTATTACACTTTAACCTCTCAACTTATAAAGTGTTTTGCATATTACCCTATTGAATTCAAAATCGAG
CAATGTATCCTCCATTCTTTATAATTGCATGTAATGTGCATTTTTTAGAGACGACGTTATTTTTTTAAAC
GAAAAGACATGTGCTTTCCACGTGACCAAGGGCAAAATGGTCATTTTCTTAATAAATGAGAATAAAATGG
TCATTCAATTTTAGCCTTAATTTGCAACTCTAATCTCTCCGTCTCTTCTCCCCCACCAATCACTTCTTCC
CTTGTTGCTTTGTGAAGTCTCAAACCGAAGCCCTCCTACTCTAAGGAAGCTAATGCAAAGTTGACATCAA
ATAGAAGACATGAAGTTCAACGGTAATTTCTTGACTTCCAATTCTTTAATTGGTTTAGGAATGTAGGGAA
AGAGGGTTAGGGTTTTGTTTTGATCTTTAAGAAAATTTGGGGAAATTTTAAGAGAAATTTGGGGATTTTA
AGACTAAAGAAATTATTTGGTGATTTTGCAATTTTCCACCCCATGGACAAGGAGAAATTATGTGGGGTTT
TTGATAGCAGCTTTTTAAGATTGAGATTTTAGGGCTTTGAAGGGAAGGAAGAATGGGGAAGGAGAGCTTT
AGCTTGAGGCTTCATCAGTAGAAGAAATGGTCGGTCGACCAAAAAGAAGAGGGTTGTGGATTAAGAAAAA
TGACCATTTTGACCTCGGTTATGCTAAGAGCATGTGCCTTTCCGTCCAAAAAATCAACGTCATCTCTAAT
AAAATGCACATTGCATACAGTTATAAAGGATGAAGGGTCATTGCTCAATTTTGAATTCAAAAGGGCAATA
TACAAAATATTTTATAGGTTGAGGGTAAAGTGTAATAAACCTTAAAATAAATCAATTGTACTTTTATGAG
GATGTTAATATCCATATTCTTATTATATATATAAAAGAAATAAAATTTATGATTTTATTATAATATTAAC
ATTCATAATTTATTAAAAATATTTATTTTTAATTTATTTGTAA
>LTCONS_00001770
CCAAGAAATTTGGAATTGGAATTCCTTGAAAATCATTAAAACTTAGGTCCAAGTAAGTTAAATGTTTCAA
GTCAAGTAAGGAACCACTTATCTCACCACCCAAAAGAAAGAAGCCACGATCTCTGAGGTCAACCTTGACA
ACATGCCCTGTTTGGTTGTTGCAATCCACACCTTTCCACTTGCAGCAATCTGCACCAACCCAGGAAGAAA
GCCTACCTGAAGGATC
>LTCONS_00004023
ATATTCACCAAGGAACATTCACTCCCATTCAAAGATCAATTGAGTTTGCTGATAAGTTTCCTGATGAGAT
TAAGGATAAGAAACAATTGCAACGTTTCTTAGGAAGCCTTAATTATGAGTCAGATTTCATACAAGATTTA
AGCCAGTTGTGTGCCCCTTTAAGACAAAGACTTAAGAAAAATCCAGTTCCTTGGAATGAGGATCATACCA
AGATTGTCAAGATAGTCAAATCTAGAGTTAAGACCTTACCGTGTCTTGCCCTAGCTGACACTACAACCTT
TAAAATTGTTGAGACTGATGCTTCAGATATAGGATATGGTGGTATTCTTAAACAGAAAATCGACACTCAA
GAAAAGTTGGTTAGGTATACTTCAGGAACTTGGAATAATGCCCAACTCAACTATAGCACCATTAAAAAAG
AAATTTTAAGCATTGTTTTATGCATTTCAAAATTTCAAGATGATCTTTTAAATCAAGAATTTTTATTAAG
GGTTGATTGTTTATCGGCAAAATCAGTTTTGCAAAAAGATGTTAAAAATATAGCTTCTAAGCATATTTTT
GCTAGATAGCAAGCCATTTTAAGCAATTTTGATTTTCAAATTGAATATATTAAAGGAAAAAATAACTCAA
TCCCTGATTTCCTAACTCGTGAATTTTTGT
>LTCONS_00001772
GTTTACAATAGACCTAGTTCACAGTACATTAAATCGTTTTTCCAACTACATTGCTACCATCATTGACGTC
CTCATCACTAACGAGGCCTAGACTCCGATTCTCTCTTTTCTTCTCCGAAATACTCTTGTGTATTTCAAAT
TCAGAGCCAAAATCTGGTCAAAGAGAAACAACAACCCGAAATTCAGCCCGATCGACCAACTATTGATGAG
AGGTCTTTAAAGATTGTAGTCTTCTTCGCTTCATAGTGAAGAAATGCATAGTCGGGGACCGAATCACCGG
CTATTTGGTTCGGCTTTCAGATCTCAAGTTTTGGTTCTCATGCTAGCCATGTTGACACCATGGCATGGAT
TTACGTTGTCAGCCGGCTACGGCTGGATTATGAGAATGGGGCTTATTTGATTAAAGGCTGGATAGGAGAA
CTAGTCAGGGAACAACACAAGAAGTTAGCAGCCCTTGAGATGGAGCTAGCGGCAGCACAGCAGGAAGATT
TTGCCTCAAAGAACTTGTTAGAAAATAAGGGGACTCCTCCCAAGAAAAGGCTTTTAGCTGTTGTTGGAAT
TATTACAAAGTTTGGCCACAAGAACAATAGAG
>LTCONS_00004024
CTACTCTAAGTAGTAGTAAAACGGTTTTTGTTAAGCCTTGTGAAAAAGAATCTCCTAAGAAAACTCAATC
TCAAATCAAGTTTCATTGCAATCATTGTGGAAAAATGGGACACACTTTTGATAGATGTTATGCAAGATTG
TTTGATAATTTTCAAAGGAGATTGACCAACCTAATGAATGAATGTCATGCTTTGAAGAATAGGTTGTTGA
ATGAGAATAAGAGAGTGTCCAAGAAGAGCTCAAAAATCTCTCATAATGGTGAGTTGAAAGGAAGCACTTT
GAATGAAAAGACAAAAATTTCAAATGTTAAACAAATTTGGGTGAAAAAGAATGAGTTGAAGTGTTTTGTT
GTCCATACCGCACTTAGAGCTATTGAATCACACTCATGGTATCTTGATAGTGGATGTTCACATCATATGA
CTGGAAATA
>LTCONS_00004026
GTGGAAAGAAATTAACATTCTCACTATTTTATGGTGTCATGAGTAAGTCTTCTTTGAGCTTAAGCTTCCT
TGTTAGAATGTTGATAATCATTTGTTTTTTATCTATTCATTTGATAAATTTGGAAGGTTCTTCAATCTTT
ATGTTTATTAATTTTGTCTAAAGTTAAGCTCTTGGTAGCATTCTTGTTCAATATGAATCAATTCTAACTC
ATTGATTGAAAGATAAGTATGTCATCCTATTGAATCTTAGCTATGGTGAATCAAATTTTCAATGTTTGGA
AAGCTTGTTGGGTTTCGTGTGTTTTTATTGTAAATTTTTTGCCTAAGTCATTTTTCAGTAGGGTGTCGAT
CGATCTGCTGAATTTGTGGATCGATCCACTATGTGCACAGTCTTGTGACCGAGAGCCCTTGAACGATGTG
TGGATCGATCCACCAAGATCGATACCACTTGCTCCAACACTTAGAAATTTTCGTGAGAAGTTTCCTGCAC
AGTTTTTTCCACTGAGAGCTCTTGAACGAAACTTGGATCGATCCACCAAGATCGATACCACTTATCTCTT
AGTGAAAAAAAAAAAATTCCTGTTTTGTCCTTGGTCTTGTGAGTTTTTTTAAAGAGGATATGAGGGGTAA
AATTGTCATTCCGTGTAAAAAAAAAAAATCAAAATCCCCAATCTTTAAAAAACCCTCTTCCATTCTCAAT
TGAGCCCTAATTTCAAAATCTTTCAAAAAGGGTCTTCATCTTCTTCTTTTTCTCTTCTTCATTGCATAAG
CTTCCACCACCATGGTTGCTGAAATTTATTTCTAATGAAGTCCTCCTCCGTCATCATTCTTTTCAACATT
GGAAATCTCTACATCAATGTTTCATTGGCGCCATTTCTTTTCCGGAGTGGCTCATTCACGGGTTTCTTAG
CTTAAGCTATCTTTTTCAGGAACCTTGGGTGTTCGGTTTGTCCATTTTTCTCTCCACCATTAGCTTAATC
TAGATGCTTTCTTTGTGTGGAATCCTTTCACAACATATTTTTTTTTGAGTTTCATTTTTGCCTTGGATTG
TTTTTGCTTTCTAGCAATGTTAATCCTAGGCTTTGTTTGCTCATTGTGAGTGCCCTCTATACATTTTCAT
GCTTGGAATCTATTTTCATGGTGATAAAGCATTTTTTGGAAGTTTTTAAATGAAACCATGTGATGAGATT
TAGGGGGAGTTTCGTATATCTTATGATGGGAGTTAAG
>LTCONS_00004027
GTTTTGGTTTTGAGTGAGTGAGTGGCCTTGTATGAGAGTTGGGTGGAGCTTACTTACTTGTACTCATTCG
TGTTGTAAAGGGTTTTGTCCCAGAATTGCCAAAGGGGGAGATTGTGAGTGTTTAGCTAGGTTGGCAATTC
CGGACAAAATTCCTAAGTGTCCCCTAACTCAGCTTTCCTATTCCTATTCGGACTACTTGACTTTGAAGAC
TAAGACTTTGCTAAGAGGCCGAGGTATGTAGCCGAGTGTGTGGTGATTGGATGTGAATCAACCCGGTTTT
TAATCTTTAAATGTGTTAGAAAGTTGGGAAAAATGGTTTTTGGTGCAAGGCTTTCATTCCTCTGTTTCTG
GATCGATCCAGGTGTAGGGGTGGATCTATCCAACTAATGTTTTTTTGATCAAATCTCAGCCATTAGATTA
AGGGTTTCTTTTTACACTTTAAAAACCAATC
>LTCONS_00001777
GTTGGAAATCAAGCCAGCATCCTCTATTTACTTCCCTAATTAGTGTAATGTACAGCCTTTATTATAATTG
ATTTAGGAGTAATTCTAGCAAGGTAGTTTATTCACTTTCCATGTAAGAGTAGTTTATTCACTTTCCATGT
AAGAGTAGTTTATTTACTTTCTATGTAAGAGTAGTTTATTTAATTCCCATGTAAGAGTTTATTCACTTTC
CATGTAAGGGAAATTCCATTCCGGAATTGTCTCATATCCATAGGCTATTTATTTATGCTTTCATTCATTG
TAAAGGGAGGTATCACAGAATGAATTGAGGTGTTCCTCCATATTTTGTCTTCAAATTCCTTCATATTTTT
CTTCAAATTCT
>LTCONS_00004028
GTTCCGGAACCTTGGCTCACAAAGGTAATTTTTTGAGTGCCTTCACTGCTGGTAAGAAACGTAAAAAACC
TTGGATAGTGGACTCAGGAGCATCTGATCATATGACGGGAGATGCGACAATTTTTGATACATATAGCTCA
TGTCCAAATAATTTAACAGTCCGAATAGCAGATGGTTCACTATCAAAGGTTGCCGAAACAGGTTCAGTTG
TGCTATCAAGGGATCTTACTCTCAACTCTGTTCTCCTTGTTCCTAACTTGGACTATAATCTATTGTCAAT
TAGTAAACTCACTAAGGAAAAGAGGTGTATTACTAATTTTTCCTCTACTCACTGTGAATTTCAGGATTTG
GATTCGGGGAAGACGATTGGCAATGC
>LTCONS_00004029
GCAGATTGGGCAGGTTCAGTGACTGATCGGAGATCAACTTCAGGCTATTGTTCATTTGTCTGGGGGAACT
TGGTTACATGGCGAAGCAAGAAACAGTCAGTGGTAGCCCGTAGTAGTGCTGAGGCAGAATTTCGTGCTAT
GGCACAAGGTATCTGCGAGGGAATCTGGTTGAACAGGCTGTTAGAAGAATTACGGGTTCCATTGAAGCAT
CCCATGGTGTTATACTGCGACAATCAAGCTGCCATCAGTATCGCTAAGAATCCGGTTCATCATGATCGAA
CTAAGCATGTGGAGATAGATCGACACTTTATCAAGGAAAAGATTGAAGAAGGAGTTTTCAAAGTCAGCTA
CACTCCGACAAACTGTCAAACGGCTGACA
>LTCONS_00003768
TTTAAGAATAAGGGTAGGTGTGATGTATATGTCTCCGAAACCTGCAACAATAGCCAAAGAGCCATTGGCC
ACTACAATTTTCTTGTTACTTGGGCTTGAGGTATAGGTATTGAAAAGTTGATATTGGAGGTCATATGGTC
TGTGGCACCAGAGTCTATTATCCAAGAGTCATCATAAACTCTATGTGAGGCATTTATGCAGAAAGAGAGT
GAAGGTGTACCTGAATTTTCCAACATCTTCCACGAAAAAACCTGATCTCTTGGAATTAAGGCCGATCGCG
AAACAAAAAAATCAGCAGCAATGAAGGCTGGTAAAAGAACACGTGAATAAAAAAAAAAATCCAGCTATGA
AGGCCAGAAAAATGGCGATGAAGGCCAGAATGATGCCCAGGTCTTAAAAACCTACAACTCTGATACCATG
ACACGAAATATGGGATGAAAAATAATAAATTATGTCTATTAGATTGATTATACACACAGTTTATATAGGA
GATTATAAGAGAAGAAATAGGAAACAAGAGACATAATAGGAAACTAACTTATTTCTAAATCATAAAACTA
TCTATTTACAGAAATAGGAAACTAATAAAACTATCTATTTACAGAAATAGGAAACTAATAAAACTATCTA
TTTACAGAAATAAGAAACTAACAAAACTATTTATTTACAAAAATAGGAAACTAACATAATAGGAAAATAA
TTCTCCTATTTTATTTATAGCTCAACAATAATGTTTAATGGTTTAAATGTTGACAATTAAAACACTTACA
AAAGCATGATGACTTACCTATCGTTTTCATACAGATACTCTAGAAGCAACTCTTGCTACTCATTTGAATA
AGCCTTGAGTTTATATTGGGTGGAAATCAGGCGAAGTTTTCTCATTGTGAGTATAATCAAAGTTTTTTTT
TTTTTTTCTCTAATGATGAGAAAACGAGTTGTTTATGATATTCTACTTTCATATATTGTATTATCTTTTC
ATATTGTCTGAATTATGTAGGATCCACAAGTGGTAGGAACCAAACTGGTAGAAATTTGGTGATGGAAAAC
CGTGAGTAATTCTGTATTGATTTCATCTTGTCTCTTATATTAGGATAGGTAATTATTACTTTCTAATTCT
GTTAACTAGTCAGGAAGTCTCTTAGCATCTCTGAATTCATCTGACAGGTGATAGAAGTCCCAATGAACAA
CTAGGGCATTGTCCAATAAGACGCTTGCTTGATAGAGAGTCAGAGCACCATCCCTGAAGTTTTTGAGGCA
TTTAAACAATTTATCATTCTATCATATTCTTGCCATCTGTTACACTTAATTTGCCTACCCCATGCACCCA
TATTTTAACCATCTCAGCTCTGATTTATGCCAAGAAATCCTGGAGTTTGCATAGGGATGCCTTCTCAGGA
AGTCAGGCTTACATTGGCTGAAGATACATTTAGCAAATTTATATGCTGGTGGAGTGGACAAGTTATCATA
TGAGGGTTGGGTAGCATTTACTCAGAATCATTTGGAAGATATCTTTTAGTCCACAAACAGACCTCTGGAA
GGAAGACGCTGGTGGTTGTCTGTCGAGAATCCTTTTCAATGTTTGGCACCGTGTATTAATCTCTCAGAAG
CATTAAGAAGCTCCCCTCCAAAGACTACTATTTCACACATGCCTGTCCACTAGGTGCTTCATTCTTAGCA
TGATCACATTCAAACTGAGAAATGTTTACTGAGTGAAATCAAATTAATCCCACCTCCTCCCTACTCCACC
CAACCCCACAATCAAAAGAAATCTCAAAACTAGCTTTTATTGGAATTGTGTTCTATGCATAAGCATATCA
TTTGTTGCCCTATGTATTTTGTATAAACTCCTCCAAGTATATAGCTCTTCTGCATTTACACATGGAAAAT
GACAGTCACATGATTGTACATATCCTTCAGAGTACCCCATTTGTTACCCCATTATTAGGAGCAGAAATAA
TGGATGGACCACTTCTTTCACAGCCCTGTCTTATGTTTGCACTATCCTACTGTAGTAGGCTTGAGAGGAT
AACAGACATTTCTCGAACTTTACTTTTGTTTTCATACTAAATGCTTAGATTCAGGTCATTTGTCTATCCA
AAACTTAATCTAAGATTGTATTGTTCTATCTTTTTCAAGGATGGCTCATGCAATGGCTTACAACACCATG
CTGCCCTTTGAAGGGACAAGGTTGTGGAATTTTCTGCTTTTGATTGATTGTTGTGGAGTTCTAACTATGT
GATATGGAAACATGGGTTTTGATTAGTTAGGCATAGTTTTTTACTCTTTTTATGCTTTGAGACTAAATGT
GTCTCCGCTTTGATCTTCTCTCTTTTTTGTAGAAAAAAAGAATTTTGTTAAGGAAAGATGGTAAAAGGAT
AAGGAGTTGGAAATTGAAACCCAAGAAAGAAACCAAACTTTGTTTGAGTTTAGTGCAGTTTATTTAATTT
GATTTTTCAAGTAATTTCAAAGTTTGGTTGTGTCAAGAAAGGGGATTATCATCAGTATTTCTGATCAGTG
TCTGAAGACTAAATTTTAGTTAGACCTTAGTATTGGAGGAGATAAATTTTTATTTATTTATTGAAGTTTC
CTTGTTCTTTGGCTGCAGAACTTTGTATTTGGGATTATTATTTGATTATGCAGGTTATATATATATATGG
ATTATGCAATATTGGAAATTATAATTTTGTTGCTTCAACTAAAGTTTTATATAGGTAATAGAAAATATAT
ACTGGAAAAAGTGGTATGACCTCTTCAATTTTGAAATGAGAATTTTAATTAAAATATTTGAAAAAAAAAT
CAAGACTTCAGTTGTGGGCAAACATAAGCTGTGTCCACATAATAACCTATGACAGCGGACAAGGAAAAGT
GGCATCCATATGAAGCCCTATAATTGCGGCTGACAAAAGGTCATGTCTATAATACTATATAGTATTAAAT
TCTGTAGATATCACACCTTCATAGCAGCAACTATCAGCTGTCCCAACCACATATAGAGCTTTTAGTTGAG
GAAACAACATGAGCGCAGGGATAGCTTCAGAACTTCTTGTGTTTTTTACTGGTGGCTGCAACTATAGGAT
TTATCTGCATTCCTATGGCCTTCGCAGTTATGAACTTAACTTCTTGTAGTGTGTAACACTCTCGCCTCGT
GTATGATTGCATGAACTTGCAACACATGTACTGCACAACTCTTTGTTAATGGTTATAAAAAATATTTTTC
TATTTTTGAGAATTGAAAATAAGAAAATCTTGTTTGACACTAAGAAAATAGTAAACAATTTTTTATTTTT
AAAAACAG
>LTCONS_00003769
TGGGCCCTCAAAGTCATAAAACCCTTCTGGCTAGTGATTGCCCGTTTTTTTGGGGCGTCGAAAAGAATCG
TTTCTCCAACAACATTGCTACCATCACTGACGTCCTCATCACTAACGAGGCCTAAACACCGATTCTCTCT
TTTCTTCTCCGAAATACTCTTGTGTATTTCAAATTCGGAGCCAAAATCTGGTCAAAGAGAAACAACAACC
CGAAATTCAACCCGGTTGGCCAGCCATTGATGAGAGGTCTCTAAAGATTGTTGTCTTCTTCGCTTCACAG
TGAAGAAATGCATAGTCGGGGACCGAATCACCGGCTATCTGGTTCGGCTTTCAGATCTCAAGTTTCGGTT
CTCATGCTAGTCGTGTCGACACCATGGCATCGATTTACGTCGCCGGTCGGCTACGGCAGGATTATGAGAA
TGGGGCTTATTTGATTAAAGAGCTGGATAGGAGAACTAGTCTGGGAACAACACAAGAAGTTAGTAGCCCT
TGAGATGGAGTTAGCGGCAGCGCAACAAAAAGATTTTGCCTCAAAGAACTTGTTAGAAAATAAGGGGACT
CCTCCCAAGAAAAGGCTTTTAGCTGTTGTTGGAATTATTACAAAGTTTGGCCACAAGAACAATAGAGATG
CAATCTATAGAGGCACAAATGCCAACTGATACTCTAGAAGCAACTCTTGCTACTCATTTGAATAAGCCTT
GAGTTTATATTGGGTGGAAATCAGGCGAAGTTTTCTCATTGATCCACAAGTGGTAGGAACCAAACTGGTA
GAAATTTGGTGATGGAAAACCGTGAGTAATTCTGTATTGATTTCATCTTGTCTCTTATATTAGGATAGGT
AATTATTACTTTCTAATTCTGTTAACTAGTCAGGAAGTCTCTTAGCATCTCTGAATTCATCTGACAGGTG
ATAGAAGTCCCAATGAACAACTAGGGCATTGTCCAATAAGACGCTTGCTTGATAGAGAGTCAGAGCACCA
TCCCTGAAGTTTTTGAGGCATTTAAACAATTTATCATTCTATCATATTCTTGCCATCTGTTACACTTAAT
TTGCCTACCCCATGCACCCATATTTTAACCATCTCAGCTCTGATTTATGCCAAGAAATCCTGGAGTTTGC
ATAGGGATGCCTTCTCAGGAAGTCAGGCTTACATTGGCTGAAGATACATTTAGCAAATTTATATGCTGGT
GGAGTGGACAAGTTATCATATGAGGGTTGGGTAGCATTTACTCAGAATCATTTGGAAGATATCTTTTAGT
CCACAAACAGACCTCTGGAAGGAAGACGCTGGTGGTTGTCTGTCGAGAATCCTTTTCAATGTTTGGCACC
GTGTATTAATCTCTCAGAAGCATTAAGAAGCTCCCCTCCAAAGACTACTATTTCACACATGCCTGTCCAC
TAGGTGCTTCATTCTTAGCATGATCACATTCAAACTGAGAAATGTTTACTGAGTGAAATCAAATTAATCC
CACCTCCTCCCTACTCCACCCAACCCCACAATCAAAAGAAATCTCAAAACTAGCTTTTATTGGAATTGTG
TTCTATGCATAAGCATATCATTTGTTGCCCTATGTATTTTGTATAAACTCCTCCAAGTATATAGCTCTTC
TGCATTTACACATGGAAAATGACAGTCACATGATTGTACATATCCTTCAGAGTACCCCATTTGTTACCCC
ATTATTAGGAGCAGAAATAATGGATGGACCACTTCTTTCACAGCCCTGTCTTATGTTTGCACTATCCTAC
TGTAGTAGGCTTGAGAGGATAACAGACATTTCTCGAACTTTACTTTTGTTTTCATACTAAATGCTTAGAT
TCAGGTCATTTGTCTATCCAAAACTTAATCTAAGATTGTATTGTTCTATCTTTTTCAAGGATGGCTCATG
CAATGGCTTACAACACCATGCTGCCCTTTGAAGGGACAAGGTTGTGGAATTTTCTGCTTTTGATTGATTG
TTGTGGAGTTCTAACTATGTGATATGGAAACATGGGTTTTGATTAGTTAGGCATAGTTTTTTACTCTTTT
TATGCTTTGAGACTAAATGTGTCTCCGCTTTGATCTTCTCTCTTTTTTGTAGAAAAAAAGAATTTTGTTA
AGGAAAGATGGTAAAAGGATAAGGAGTTGGAAATTGAAACCCAAGAAAGAAACCAAACTTTGTTTGAGTT
TAGTGCAGTTTATTTAATTTGATTTTTCAAGTAATTTCAAAGTTTGGTTGTGTCAAGAAAGGGGATTATC
ATCAGTATTTCTGATCAGTGTCTGAAGACTAAATTTTAGTTAGACCTTAGTATTGGAGGAGATAAATTTT
TATTTATTTATTGAAGTTTCCTTGTTCTTTGGCTGCAGAACTTTGTATTTGGGATTATTATTTGATTATG
CAGGTTATATATATATATGGATTATGCAATATTGGAAATTATAATTTTGTTGCTTCAACTAAAGTTTTAT
ATAGGTAATAGAAAATATATACTGGAAAAAGTGGTATGACCTCTTCAATTTTGAAATGAGAATTTTAATT
AAAATATTTGAAAAAAAAATCAAGACTTCAGTTGTGGGCAAACATAAGCTGTGTCCACATAATAACCTAT
GACAGCGGACAAGGAAAAGTGGCATCCATATGAAGCCCTATAATTGCGGCTGACAAAAGGTCATGTCTAT
AATACTATATAGTATTAAATTCTGTAGATATCACACCTTCATAGCAGCAACTATCAGCTGTCCCAACCAC
ATATAGAGCTTTTAGTTGAGGAAACAACATGAGCGCAGGGATAGCTTCAGAACTTCTTGTGTTTTTTACT
GGTGGCTGCAACTATAGGATTTATCTGCATTCCTATGGCCTTCGCAGTTATGAACTTAACTTCTTGTAGT
GTGTAACACTCTCGCCTCGTGTATGATTGCATGAACTTGCAACACATGTACTGCACAACTCTTTGTTAAT
GGTTATAAAAAATATTTTTCTATTTTTGAGAATTGAAAATAAGAAAATCTTGTTTGACACTAAGAAAATA
GTAAACAATTTTTTATTTTTAAAAACAG
>LTCONS_00003770
TGGGCCCTCAAAGTCATAAAACCCTTCTGGCTAGTGATTGCCCGTTTTTTTGGGGCGTCGAAAAGAATCG
TTTCTCCAACAACATTGCTACCATCACTGACGTCCTCATCACTAACGAGGCCTAAACACCGATTCTCTCT
TTTCTTCTCCGAAATACTCTTGTGTATTTCAAATTCGGAGCCAAAATCTGGTCAAAGAGAAACAACAACC
CGAAATTCAACCCGGTTGGCCAGCCATTGATGAGAGGTCTCTAAAGATTGTTGTCTTCTTCGCTTCACAG
TGAAGAAATGCATAGTCGGGGACCGAATCACCGGCTATCTGGTTCGGCTTTCAGATCTCAAGTTTCGGTT
CTCATGCTAGTCGTGTCGACACCATGGCATCGATTTACGTCGCCGGTCGGCTACGGCAGGATTATGAGAA
TGGGGCTTATTTGATTAAAGAGCTGGATAGGAGAACTAGTCTGGGAACAACACAAGAAGTTAGTAGCCCT
TGAGATGGAGTTAGCGGCAGCGCAACAAAAAGATTTTGCCTCAAAGAACTTGTTAGAAAATAAGGGGACT
CCTCCCAAGAAAAGGCTTTTAGCTGTTGTTGGAATTATTACAAAGTTTGGCCACAAGAACAATAGAGATG
CAATCTATAGAGGCACAAATGCCAACTGGTAGAATGCCCTTCTTTTTTGTAAGTTTCGCTCTTTATTCTT
TGTATGGTTTACATAGAGAATGACCCAGTTGACACTTAACACATTGACATTTTTGTTATAAGCATATAAG
GGATAAAAACAGGACGCTTGTAGTCTGAACTCTTATTAACATGAAAACTTTTAGTGAACTTCCATTTTTC
ATCTATTTTTTTTTCATTGTTTTGTTTATTTTCTCAGTTTGCAATGGTCATTTTCAATAGTTTGCAAACT
CCATCAACCAATTAGAAAAGCCTTGGAGCTAACAGGTGCAAATTATAAGAAGCTAAAATCTCGTTTCTCT
AGGATTTTTCTAAAGTTGCTCAAATGAATGGAAAGCAGAAAACTATCAAGAGGCCCTACCCCTGCCTTGC
ATCCTCTATGCCCCTGTTTACAGAAATTTGGAGTTTGTCTTTAATATAATAAGGGAGACAATAGTTTGCA
TAATAATGGAACAGGAAGTAATATTTTGATTCACTGCTGCAAAAAGTAATATTGACATAACTTATGTGCT
AAACTGCACTTAAATGCTTAGCACAAAAGTATTTTATTCTTCATTTGAGAGCATTACTTTAAACCTTATA
TGTTAGCATCACTTTTTCCATAACTAATCTTTCTTTCTTTCCCCTTATCCAAGACAATGCATATCAAGTG
ATTGATACTTAAGTTAATAGCCTTAGCACCCACATGGGGTGAAGTTTGAATCCAGAATTTCCTAATAGTC
TTAATACGCTTCCTCAAGTGTGTTCGAACTTAAGACGTCAATGTTAAACCATCACTTTACCAACAACTTT
TAAGTTACTCAGTAATAAGCCAACAATGGGATATTAAGGCGACTGACAGGTAGGCTAATAGCTTGAGCAA
TTCTTTTATAATTGTTGAGCTGTGGACATGAACAAATGCAGTGCACCCAAATACCCAAGGAGTGAGCCCA
TTTGAGGTTCTGAAGTGTGGATAGAAACTCTTAAGTATCTCTACGGGGCTTTTGTTGTCTAACACTCGTG
AGGGAATTCTATTTATCATGTATGTGGCAGTAAGAATAGCTTCCCCCCAATAGGACTTAGGAACATTCCC
TTGAAAGAGTAAGGCTCGGGTTGTGTTGAGTAAATGCCCATTTTTCCTCTCGACTACCCCATTTTGTTGG
GGTGTGTTAACACATGATGAGTCATGGAGAATGCCCTATGATTGAAAATAGGGG
>LTCONS_00001859
TATTGATTCACTTGATGTAGAGGTATGAGGGCTTCAACCTTCCAACACCAAATGAAAACTCATGCGTGGA
GGAAAAAAGTGTCAAGATTAGAGGGGCCAGAACACAGGGATCAAGAAGATGATCACTAGCCTAACATTGA
AAGTCTCAGGGGAGTGGCTGTAGACATCTCCCCTAGAGACTTGCGATTGAATTCTATCTTCACTGGGGTT
GGAGGTAGAGTTCATGGTTGCCTTTGGACCAGAGGAAAAAGGAAAGAATAAAGGGACACTAATGCTAGTG
TCATATAAGTTATCTAGTAGATGCAAAATAGGGTCACCTACAG
>LTCONS_00001871
CACTCTAAAATTTTCCTTTCCTGGTCAATTAGATTTTGTGAAGTTGCTGGAGAAAGCTCTAAGCTTATTG
GGCTTTATCTGACGATAATTTCGGATCTTGTTTCCTCCTAAAAGAGCATACCATATCCAGCTTTGAATAC
CAGTCTTAAGTTTTGATGATAGGAACTACATGGTCATCAAATGTCACTGAGCTGATGGAGATGGATTAGC
CTGAGTGGGAGACCAAACAGTGGAAATTGAAAGGGACAGGCATAGAGGCGGAAAGGGTATGATGATGAGG
GCAAATCTCTGCGCCGAGGAAAAAAAAAAATGAACACCTGTCTTCCTGTATGGCAATCAACAATTCCTTA
GGTTCTCCGTCATGTGATTAAAGCCAGAAATGGGTTTGATTCAAATTTGGGAGGTTTATGGATATGACAG
TGGGCTATTGCTTTGTACCCTATCCTTGCCTTTGGATCTTAAAATGAAGTTCTACATCCATCATGAATAA
TGGTACGGGTGCTGATAAGAGCAATTGAGTGTAGTTAGTTATAGTTGTATAATATTTGTGTATCATTCAT
ATATTCTTAACTTCATTCCTTGTAACTCCAATAAGTAGATAATGATTGTTGTTCCCGGATTTACATTTCA
ATAACTATCTTTTAATTAATTTAAATCATTTTTTTTTTTGTGATACCAGCAACTCTATAGTGGGAATGGG
TTTTTCTGTTGCTTTCATGAATCCGCTGCTTTGAATGGCTGTGGAAGCACTTCATTCCGCTAGATTTTTT
CTTGAAGTTCAATGATGTTTTCATTGTCTTACATGACCATTTATTTAATTTTTGTGCAGGAATACTCATT
TTGTGTGGATGAAACAAATATGATCTCTGGAAATGCTGCCATTCCCACTGAAACCAAACCATCTGCTGCT
TATCAAATACTAAAAGTGGATCACATTCTCAATTGTAGTAGGGTCTGAGCACACGATCGTGACATCCTCC
TTTTGAGAAGTGAACGAGATATATAGGACCCATTGGGATGGTGCTGTTTGTCAGGGTGTCATTGGTATAT
ACTTTCAACTCGGCTTTTAAACAAATGCTGCCTTGTCTTTCTCCTCCTGTTGATTACAAGCCCTTCCACA
ACCCAACAGTCACTAAGCAGGCAAAGGGATAAGGGTTTGCATATGGGTGAGTTGTGGCAAGCTGCCTCAA
TTGGGGACGTTCTGAAGCCTCACAACCGAATTGTCATCAATCAGGCCAAGGTATGACAATCGATTAGTCA
TAGTTTTAAGGTTCCTAAGACACAGAACGCTGTTGCAACAACAATGATATATATAGATATCCAGCTTGCA
TTCTCATCTACAACATCCGTTATGCGAGTAGCCTCACCCACATGCCATGCCAAACCATACAATGGCAATC
ATTTTGTGGATTAACCAGGACCTCTCAATGGAAAATTAGGAGGAAAAAAAAAATAAAAGAAAAGGAAAGA
AAAAAACACTGGAATAAAATAAAAGTTTCCAGTTTGATACCATTCCAGTTTTTCTGGAAAGATGCTTTTC
CCGCAAACAATTCTTCTAAGCTGCATGTTTGTGATTTATGCTCTTTTGGCCTGATTGC
>LTCONS_00003837
CCTTTGGTAACGCCTATCCAAAGTGCACGCTTGACTTATCCGCGATCCCCACACTTAGCTCCTGGGGTTT
GAACCACCAAACCTCCAAGCTTTCCTTGCTTTCCGCCTAGGCTCTCATGGGTGCAAGGCCTACCCATGAG
GCCTATTTCTCCGGGTCTGAATCAAGTGGCTAAGGGGCTGACACCTTCTATCCAAAATTTCCCGGCTTCA
CTTCATGGCAACCTTGCTATATATATCTTCTCCTCTATTTGTTTCTTTGATTGGGAACTTATTGTTTTAA
ATTGAATTTTTGAACCTTTGTTCAACTAAACATTCCTGGCTTTGAAAAATTCATCTTAGATCCTTTCTAG
GTATAAAATCCATATTTAAACATACTTTTGCTGTCATTTTCCTTCCGGCATGCATTTTCACTATTTTATT
TGATTTTCAACCGATTTTCTTGATTTTTCTCAATTTTCTCAAGCATGAACAAACTCCATAATTCCAAGTC
ATGGAATTTATGGAATCAACTCGTGCGAAATTAATTAGGGTTTTGGTGGGGGCCCGACATTCATGATACC
TTCTTCAATATTGTTTGCTTGATATGTTGATTTTTTATTCTGCTTGATGATATACATGAATTTGTTTCGT
ATTTATTGTTGAGATGTTCTTGATTCCCATAGAGGAGTACTAGCTTGCTATCCAGGAACGCTCTCTTCTC
ATCTATTTTTTAGAACTCTATGGACTTGTATGCCATTGATGACCATATCCATATTTGACGTGATTCTTGG
ATGTCTTGATATATGCCTGATTTGCTTGAATAAAACAAATGTTGTGTGCTACATTTCTACACTAAGTTTT
TATTTTATGATAGCACTTGAAGAGCCGTTCAGGTACGCACCCTAACTGTCCTTTATTGCAATTTGATTGT
GTTTGGCATGCCACTCTTTAAAATCACCTAGCCTACTTAGGTATCCATAATTAACTGATTAATGGTCATA
CTTCCCTTAACTTTGTTAGTAGAGACCTCTTTAGGGCTTAGAGGGGTGCTACCTCCTAGAGGTACCTTCC
CAATAAGTAATCTGATCCCCGGACCTAGACTCAGGTTTTTCAAAGACACGCTTTTCCAAAAATTGTGGAG
TCATTTTTTTTAGGGTTTTATTTCTTGTTTTATTTTCCCTTTAAAATAAAAATAAAATAAGTGGCGACTC
CGACTTTTCCAAAAATTATTTTTCATAAATAAAAAGTGAGTCTCGCCGACCGAGTGGGGGCGCACGTGAA
AAATGCAGGTCCACAATGAGGTTTGAAGCATATGAGCAATTCTGAGCATATGAGCAATTCTGATCACTAA
AGTCTGATAAACATAGTCTAGCAATTTTGGAGTTTTTTTGTCTATTATTGTAGGAAAGAAATCTATTTTA
ACTAATGTTGAATATTTGAGATCCATCTGACCAGTAGATGATAAGGCAGTATCCATCTGTTCTGCCTTTG
GTGAGGTAAAGTCCACTTGATCTGAATTTGAACTTTCTTGCTGAGCCCATCCCTGAGTCATAGTATAATC
TGAAACTCTGCCATCAAACCTTTATCAATTTTTCTACTACTTTATTCCTCTCGTTTGTGTCACTTCTCCT
TCCAGTGTAGCTGGTTGAGCTGCTTTCACTTTCTTTCCCTTTTCAACCCACTTTTTCAACACTTGACTCG
ATCTGAGCTTATCTTTGTTATCCTCTGGCTCAAAGGAAACTGAAGTTTGCTTCATATTCTTCTCTCTCTT
TCTCCATTCAAAAGCGAAATTCCTTTTTAGATCTTCAGAATTGGAGGCCATCTGGGCATCTCTCAAATTT
TTCTCCAAGTGTGCTCAATTCTTCTGAGATTCATCAAGAAGTTTTTGACTATCTTCCAACCCCTTGCTTA
GCATGGCAACCTCCTTCACCGCAGCTTTAAGTTTAGCTTCAGTTTCATCCGACTGGTTGGTCTTTTCTAC
AAGTTTACTTTGCAATTCCAGCATAATATCGTTGCTAATTTCAGGATTCATATCCGGTTCAACTGATCTA
TTCACAAGGTAAGACATTCAGTGGCTCAAGTGTATTTTCAGCAGTGAAACTGTTTGTTAGCGTCACACCT
GATTCTTCTACCATCTTATATTTTCCATCTTTATCACTGACTTGCAATTCTTCAAGATGGGGTTCTGGCA
TTGAAGAATCCAACTGAGGATTTAGCGTGCCAGAGGAATCAGCCATGTTCTCATCCAAGCCTTCCTGGGA
TTTACTTGTTTGCTTAGGGAAAATCCCTAATTTTGCATCTAAAGAATTAGCGGCACAAGAGACCTCATCC
ATAGGTTCAGTGGTAGATATGTTAAGGGATTGTATGACGAATGCATTTCTTTACTCAAATAATCAAGCAA
ATTGTCCCACATAAATAGAAGTTGCCACAAGTTCAGTAGTGTCATTCTTGTTAACACAACTTTCTTCAGC
AGTTGGTGGGGTTTGGGGATATCCTGAATCCACATTGTATGGAATTGGTGCAGGAGGTGGTCTATAAATG
TCAAAAGGTGATGTTCCCAGATTTGTATCAATTAAGAGTTTTGTAAGGAGCGTGGAGGTTGTTCCATGAT
GAGATGATTAGAATTCATGTTCTTTTGATGCTTTTGGGCAATAATGGCATGCTGGTGTGTCATTCCATTC
AGTTCCCTTAAAAGAACAGCAGTAGCACCCTCCCATTTCCTCGCAATAATCTCTGTCGTGCATCATAAAC
TATCAGCATTGGGTGTATTGTTGGAGACCGTCTGAATAGTTATTCCCTCTTCTTAGAATTTCAAAGACGG
CTTGAACATTTGTGGGACTCAAAACTGATTGCGAACTTGTTGCTATTGACAAAACATTAGTCCACTTGCT
TAGATTCCGCTTGAATGTAGGATATATTCAGCAACTTATGCTATATGTGGATATAGAGGAATGAGTAATC
TTCCACTAGCTGAAGACTGCCCCATACCAAAAGATTCAATACTGCGACATGCCATGGAGTTTTGCAGGAG
CATTGGCAAGGTTTGGGGAATAGAAGAAATCAAGGCTACGCCTACAGATAAAAGGGCGGTGGTTTCGCAG
ATATTTGTACATAAGTGTCGGGACTCTTATGGGAATCTCACTCTTAAAAGATCATCCAAATGTATTCTAT
TAGAAGGGACAGTACAGACTCCTGCACATCAGTTGATAATGTTGAACTGTTACCAAGGAGATTTATGAAG
AAATCAAATGATCCTCCAACACAGTAGGCATAATTCGAACATAGATTTTGGGAGCATCAAGCAACTTAGA
ACGGAAGCATGTCTCCACATCCCTTAATGCAATACCAGACATGGAGGATGGTTGCAAACCCCAGATTTTC
ACAATAATCTTTACATTATCCTTCCCACTGTCCATGTCATCTGCAGTAAAAGTATCAAGAGCCTTTTTCA
CCTCCATGAAAAGCAATATCCAGACCAGAACTTATCCCACCGACAATCATATATGTGTCTTCATTCAAAA
CATTTGTTTTCAACTTCTTTCTATCATTTCTTTTATGCACAATAAAATTTTCGGAACTTCTTTTCCTTTT
CAAACCCAACTCTTGAATTGTGGATTGACTACTTAGTGAAGAAAAGTAGTGTCAATAGAATTTGAGGATC
AGAGAGCAACATTCGAACTCCATTCTCAATTTCTTACTTCAAAGGTGCCAGTCTATGCATCATTTGATTG
TTGGAACAAGAAGTATGGTTAATAGCACTTATGAAAGAGTCCAAGAACTTCAGTTCCTCCAAGAGAAACC
TTAAAGTTCCATGCTTCACAAAAAAACATTAGGGTGAAGTAAACCCCTTATTGACAACCAATCAAATTAA
TGACAAGACATATGACATTCCAGGTTTCTCCTGCCAACGCTTCCATAATATTGTATCGAATTTGCTCATA
GTTTTTCCGTTACTCCATTTCCCTTCCGAGATTCCTCTCCATGTAGTCCAACTTCACTTGGACAAAATAC
CTGAAATAAGAAGCCATGTACGTCATACCAATACGCATTTCAGCACAAGTGCCTTTGCTTGCGGCAAACT
ATATTTTATACAGAGAATCCCAGTCCTCAACAAGGGAGTCCAGAATAGGAGAATGAACTTTCACTAACTT
GTTAAATCGATGTAGGGACCTGAAAAGAAAGAAAAAGTGGAGTTTTATTACGAAATTGCTACTTTTCTTC
TTCTAGTGATCACGAAGGTTTACGCGGGTCAGCCGTCACTACACTCAACGATCTCTCTGTATTTCTCTCT
TTTTCTCTAAAACCGCGGAAGTATTTTCTTTTCTCTATCCCTCTCACTCACATTTATCATTGCAATCCGG
AAAACCAAATTTCTTCTCATTGGTATTTCTTCAAACAACTCTCGTGCTGCTCAATTTGCCCTCAATGTAT
ATACCCTGAACTGGTGGAATTCCGAGAAGCCATATCTCTGATCTCCATATGAATCCACAAATTTACATGA
CTGCCACCAACCTTAACAAGTGCATAGACGACTGACAAGCCACTTGGACATGACTATCTGGAAGAATCTC
CTCTGGGTCTTGTATTGTGACAGCAGTTTTTACAATAGAACAGAACCATTAACAGGAAAAGAATGGCAAC
TATCATGGGCTTTCTCTTATATGAACCCACAATATGGCATGTCTAGCCAGAATTTTGAAGGGGTTGATCT
CTTTGCTGAATCTCGTGATTGCATGCCCAAGCTTTGGAGTCACCCCCATATGAAGAGTTGATGGCCATAG
GACGGGTAGGAAGAAAAACAAAAACAAGTATGGTAAAAAATAAAGAGAAGCCAAGGGGAACAAACATGCG
AGATCAAAATAAGATAAAGTCACATCTCATGATTTTTCAATGGGCTCAGGCTAATGGGGGAGATTACAAA
CAGATTAGGGACAAAAATAAATAAGCAACCAATATCAACAAAACAATTTGTGGCCCTTTTCGTTCACACA
AAATCAACAATACAACCAACATTCAAAAATAAACACGCTGAAAAATCGAACATGGGTAAAAATTCCAAGA
GTAACGAAAAGCATACCTGGATAGCCTTGGTTGCAATTGCTCTTTTTCTCTTTCCTCTGTTCTTCACTCC
CCAAAAATCCTCAGAATCCTCTTTTGCGTGCCCCCTCTCCTTTATTCTTTTCATTTTCTCACATATCTAT
ATCATCCCTCAAGACCTAAATTTGTTTTCAAAAAAGAAAATTCTCCTATTTCCTTTTTTCTTCTCTTCAT
TTCCTTTTTTTAAAATCTTTCCATTCAAAAGCGATCTTCCCCATTTCGAATTCCCCTCTAAAACCTTCCG
ATGAGGGTCTCACCTTCCTTAAACTCCAATGATAAGTTTCCTTGCAAAAAC
>LTCONS_00003843
ATATCTGATTGGGAGACATTGTATATTGTGAATGATTGATGGGGAGGGAGCCCGGGGAGGTTCTATCTTG
TAGTAGATTCGGTTGGCGCCAAGCCAAGGCCCATGGTATAGATAAAGCTCATAGTTTATCCACAAAAAAT
GGTGCTGACGTCTGAGCTCACCACCTTCCACTCTCAGTTCTTCTCTCCTCCCTTTTTTTTACCACTTCTT
ACCATTTTGACACTCGAATCTCTTCTGGGTTTCTAAGATTGTCACTCCTCTCTTCTGGGTTTCTCTTGGA
ATTTCACTAGGAAGCTTCCTCAAATCCGTCAATGCCCTATTTGAAGCCGGTGGAAGCCGAGGAAAAATCT
TCCTCGGGTTATGGCAAACCTCCATGGATATTCAAAGGCCGGCAAGTGCTTTAAAGCTCCTGGTTTTATT
GCTTTATAATCACATAAGCATTCTTCTCCAAACTTGAAAAAGTGCTTTTTTTGAGTAACCTGGTTCTTGT
CTTCAGTGCCTTGTACCAGCTCCACCTTGTGAAAGCAGAAACCGCTAGAGCTTTCATCCCAAAAGAGTTC
AGATTAGTTGAAGCTTTTGGATACACTCTTGGTGGCTTTTTTCTTGCCAGTTATGAGGACAGCCCAGCTG
GAGTTTTTGATGAGGTTGTGTATTTCGGGTTTAGATTCTTTTCTCTGAGTCTTCTCGTGTTTATTCGTAG
TAAAAGGGATAAAAGTACAGAATGTTTTTTAAGTTAATTCAATCTGGTAACTAATGTGATACCGCATCTT
GCTTTCGTTTACCAGCTCGTGGTGATTGCAGGGATAGTGTGGAACCCACCAACATCTTGCGCATGGGCTG
CTAGAGTGCTTGTGAACAGTGATGAAGCTTGTGTTCATGGACGGAAGGCAGGGAGTTGCAGAATTGCCAG
TGAAAATTCTAAAATTTCAAGTTTTATTTCGACTAGTTTTTCATGAAATCATGATCTTGCTTGCAGGCTG
TAGGGCTTCCAAGTCAGGTTGCGAGGTTTTCAAAGGTAGGCCTTGAACTCGATACTTCATTTTTGTTTAT
GTGAAGTTTAAATTTTGAAACTCCAAGCATTTGGCCTAATGTCATATCCCATGCTGTTTTTTAACTGTGT
GAATATGATTTTTCAAATGGAAAACTCTTTTTGGGAGGGTTCCATTCAATCATATTGACTGGGATCATCG
TATCTCCACTAGGTAAACAAATTGATTCTGTTGTGCCATGAAATGACTTCCCAAGGTGGGTTTGAGCCGT
TTATATACATCATACCAAAAGCAAACTTCAAAAATGAACATTTGTATGTTGCTCTTAGTATTCTTTTTCC
GCATGAACCAGAGAATTACTGCAATTCCAAGGCAACAAAGGAGTAAGACCAATGGCTTTCTTAACATGAT
CGGCATCGGTAATACTTTCAATAGTCCAAAGGATTGTATGGATGTTCAAGTGACAGAAATTGAGGGTCAT
ACTGCTGCAGATGCCTGTAGTGTTAACCTTAACACTGCTGTTTGTTGATGGCAGTGCCTTTGCTGAAACC
CGAGAAGTGGATGGGGCCAGCTATCAAAATGTCGCTTCCAAGCTTTAGTGGCCATACGGTGTATAATCCG
AACCTTCTCAAATACTCCTGCCAAATCGAATGCAGGGTGAGAGCAGTGAAGCCAGCCAGAGTATCAAGTC
CCTCTCCTGGGCCAAAAAATGAGAAGGAAAATGAGAAAGAAGGATCTCCCAGACACCAGATTTTCAGTTC
CATGGACTCCACAGCTGTAGAAACCATTGAAAATGGAGAAAACCTCTGCGTTTCCGTGATGTTATCTAAG
CCTGTATTAGCTCTGGAGTTTAACTGTCTGAACATGCAAGTTGAAGCCCCCATTGTAGTTTCCCACTGCT
CCAAGAACACTTTAGGAGGTTCTTGATCATCTCCTTGGTTTTTTCTTTTTCTTTTTCCAGCTGATTATGT
ACAATAAATCGATAATCCAAGTTTCTTTGCCTGGTTTTGCTCCTAAGTGATCATCCTATACATGCATTTG
CATAATAATAAGTCTTCACTGCCATCACATACCACAAAAATGGTATCTGGGGAAGAAGTTTAAGCAGATT
CAGAAGAGAAATAAGATGAGGAAAACCTGAAAAGGAGGGAGAAGTAGCAGGAAGGTTATGGCCATTGATG
AGTGTACACTTAAAACAAGCTAGTTCCATGGTCTACCATGGTTCATTTGGTAAGATCTTTACAGAATTCG
TTTAAGTTCCATTAGTTTGCGTGGGTACAAAGTCTACTTTTTTTTCCACATGCGCCTCTTTCAATTGCTG
TGCAGGCATCATTTGTCTAGCCCCTGTGTAATGTTTTTGCCTTGCATATGCTGGTTTTATTCATTTTAGG
AGTTATTTTCCAATGAATTTCCTCTCTGGCATCTAACTTTGAGTTAAATTTTGTAGCGAAAATCAAGTTT
CGGTATTAGGTTATGTTTGGTTCCAAGAAAATTTGAGAAAAAATGTAAAAATAAAAAAGTAGATAGAAAA
AGTAGAAGGAAAGAAAATGTGAAGAA
>LTCONS_00003844
ATATCTGATTGGGAGACATTGTATATTGTGAATGATTGATGGGGAGGGAGCCCGGGGAGGTTCTATCTTG
TAGTAGATTCGGTTGGCGCCAAGCCAAGGCCCATGGTATAGATAAAGCTCATAGTTTATCCACAAAAAAT
GGTGCTGACGTCTGAGCTCACCACCTTCCACTCTCAGTTCTTCTCTCCTCCCTTTTTTTTACCACTTCTT
ACCATTTTGACACTCGAATCTCTTCTGGGTTTCTAAGATTGTCACTCCTCTCTTCTGGGTTTCTCTTGGA
ATTTCACTAGGAAGCTTCCTCAAATCCGTCAATGCCCTATTTGAAGCCGGTGGAAGCCGAGGAAAAATCT
TCCTCGGGTTATGGCAAACCTCCATGGATATTCAAAGGCCGTGCCTTGTACCAGCTCCACCTTGTGAAAG
CAGAAACCGCTAGAGCTTTCATCCCAAAAGAGTTCAGATTAGTTGAAGCTTTTGGATACACTCTTGGTGG
CTTTTTTCTTGCCAGTTATGAGGACAGCCCAGCTGGAGTTTTTGATGAGGTTGTGTATTTCGGGTTTAGA
TTCTTTTCTCTGAGTCTTCTCGTGTTTATTCGTAGTAAAAGGGATAAAAGTACAGAATGTTTTTTAAGTT
AATTCAATCTGGTAACTAATGTGATACCGCATCTTGCTTTCGTTTACCAGCTCGTGGTGATTGCAGGGAT
AGTGTGGAACCCACCAACATCTTGCGCGTATGTTTTCCTTCTGGTTCTACTCAAATGAATAGTGAATAGT
TTTCCCTTTTTTAGGTTTAGACACTTGTTGCTAGGCCAGTAAAAGGGCCTTGAAAGTGAGGCATGACTCG
GACAAGGCCTGATCTGGGAACTAATTCTGAGCTCAATTTCAAATGGGTTTGATGCAGTCTAGCCAAAAAA
CCAGCCAAGGTGGACACCCACCACTTAGGACTAGTTCATTCAACTTTTGGGACTTATATTGGGCAAATCA
ACCTTGTGGCACGAATCTTTTGTTAATGCTTCTTAAATTATTTGCCAGAAGGAATCATCCTTAAGTAAGA
GGATAGGGTTGTTGGTCAGTCGCATATCTAAGACCCAACCATGACTACTTTTTTCAAGACTACATGGAGC
ATCTTGTCTTTAACTCTGTCAGTCAAGAATCCTGTTCCAAATAAGTCAGGCAAATCTGAATCTTTTTCAA
GTATATTTCAAAACAAAATTCTAATTGAGGTTCTATACAAAGTCCACATTTTACTCATTCATGCAATGCT
GATTTGACTTGAATTGCCACGATTGGATGGCCATTAGGCAATATTTTCAAGGTTCTATTTTCTTTCTTGT
AATGATTGAATAATGGCTAAAGTTGTTGGTTCCTTTTGTCCACAGATGGGCTGCTAGAGTGCTTGTGAAC
AGTGATGAAGCTTGTGTTCATGGACGGAAGGCAGGGAGTTGCAGAATTGCCAGTGAAAATTCTAAAATTT
CAAGTTTTATTTCGACTAGTTTTTCATGAAATCATGATCTTGCTTGCAGGCTGTAGGGCTTCCAAGTCAG
GTTGCGAGGTTTTCAAAGAGAATTACTGCAATTCCAAGGCAACAAAGGAGTAAGACCAATGGCTTTCTTA
ACATGATCGGCATCGGTAATACTTTCAATAGTCCAAAGGATTGTATGGATGTTCAAGTGACAGAAATTGA
GGGTCATACTGCTGCAGATGCCTGTAGTGTTAACCTTAACACTGCTGGTGAGTTGTTTAAACCGATTCCA
TGGAATATCGATGGTAATATAGTAAAAAAAATTGGCTGTTTTCTTCTACAGGCTGCTGTCTCAGTTTTTC
AGTTTTCTCAATTGTTCATGCTGGTAGTCCAACATTGTATTAAAACTTTAGTTAACTAGTGGTCTCGGGT
TTTCAATATTGATTAATAGTAATTTACATGCTTTAGGACATAGCAAGGAAGGAATATCACTTTCTTTTCC
ATTGTTATTCAGAAAAATGTTGTATATAAGCTTCATATTTCTGATGGGATTTTCTATTTCTTTTCTGGTT
ACGAGTTTGTTGATGGCAGTGCCTTTGCTGAAACCCGAGAAGTGGATGGGGCCAGCTATCAAAATGTCGC
TTCCAAGCTTTAGTGGCCATACGGTGTATAATCCGAACCTTCTCAAATACTCCTGCCAAATCGAATGCAG
GGTGAGAGCAGTGAAGCCAGCCAGAGTATCAAGTCCCTCTCCTGGGCCAAAAAATGAGAAGGAAAATGAG
AAAGAAGGATCTCCCAGACACCAGATTTTCAGTTCCATGGACTCCACAGCTGTAGAAACCATTGAAAATG
GAGAAAACCTCTGCGTTTCCGTGATGTTATCTAAGCCTGTATTAGCTCTGGAGTTTAACTGTCTGAACAT
GCAAGTTGAAGCCCCCATTGTAGTTTCCCACTGCTCCAAGAACACTTTAGGAGGTTCTTGATCATCTCCT
TGGTTTTTTCTTTTTCTTTTTCCAGCTGATTATGTACAATAAATCGATAATCCAAGTTTCTTTGCCTGGT
TTTGCTCCTAAGTGATCATCCTATACATGCATTTGCATAATAATAAGTCTTCACTGCCATCACATACCAC
AAAAATGGTATCTGGGGAAGAAGTTTAAGCAGATTCAGAAGAGAAATAAGATGAGGAAAACCTGAAAAGG
AGGGAGAAGTAGCAGGAAGGTTATGGCCATTGATGAGTGTACACTTAAAACAAGCTAGTTCCATGGTCTA
CCATGGTTCATTTGGTAAGATCTTTACAGAATTCGTTTAAGTTCCATTAGTTTGCGTGGGTACAAAGTCT
ACTTTTTTTTCCACATGCGCCTCTTTCAATTGCTGTGCAGGCATCATTTGTCTAGCCCCTGTGTAATGTT
TTTGCCTTGCATATGCTGGTTTTATTCATTTTAGGAGTTATTTTCCAATGAATTTCCTCTCTGGCATCTA
ACTTTGAGTTAAATTTTGTAGCGAAAATCAAGTTTCGGTATTAGGTTATGTTTGGTTCCAAGAAAATTTG
AGAAAAAATGTAAAAATAAAAAAGTAGATAGAAAAAGTAGAAGGAAAGAAAATGTGAAGAA
>LTCONS_00004030
ATTTTAAATAGTAATTTTAAATTATTTATTTACATCTAATAATATCAAATAATTAGACGATAAGATGCAA
ACTATTTAAACTAATAAAAAAACAATTTCTTATTTTGCCAAAAAGACAAAAGTTATTAAGGTCTGCTTGG
CAACTTTTTTCTTTTAAAAACAATATTAAAAAAATAACTACTCCAATATTAAAAAGAAAAAAAAACCCAA
AACTACTCCAATTTATTCTAAAAACTCACTTATTTTGTACAATAAAATCTCAAAAAATTATCTTTAATAT
AAAATTTATAACCTTTTTTTCAATGAAAATAAAACTATTTATAATAAAAATACTTAAATAGGAGAAAAAA
ATATTGCTTTTCTTGATGGAGCTCTCAATGAATATTACCCCCATTCAAAATCAAATAGATTTTTGAAGGC
TAATTTTTTACAAAATAATTTTAAAAATTATTATAAATTTTCTCAAACTTCCCATTTATTCTTAAAATTC
ACAAATCCATGCGCCTCTTCAAAAATCTGAAACCTAAAACCAAAAACCAAAAACCAAAAAAGAGTAGACC
AGAAGAAAAGGAAAAATGGGCATCAGTTTTAAAAAGCTCGAATTTTTGAAGCTTCATGGAGATTTATCAG
TAACAATTACTAATATCTTTCATCATCTGCCCATTTTCCTCATCTTCCTCCACACCAAAAATTCAAAAAC
CCACGAACCAAACACCCAAAAACAAAAAGAAAAAAAAAAATAGACTAAACGGCTAAAAGAGAAGAGAAAA
TACGAGAGAGCTTCGATCTGAGATTTATGAGCAATGGAGTTTGTAGCTTTTAACACACCCTTTATATAGG
CGACTAGGGGAACCACAGAAACCCTAATCGGTGAGCTTCTATCTGGTGCTCTGCGTTCCACCCTACTAAC
TTATCTCCTCGTGTCTCCACCCTTAGATCAAGCCGATCAAAGGCAGTATGAAAAAAAAATTTGGGTGTTG
TTTTTAAAATTGTTTAAAATTGGGTGGCTTTTTGAGGGGGTTGTTTTTGAAGGATTAGAAGTACTT
>LTCONS_00004031
CTTCATTTGCTTTATAATACAATATTCCTACTTTTTGGGTACCAAACTGTTTCTTTAGTTGAGGAGCTGC
AGCCTCCCTTTTGAACTTTCCAGCCAGCCAAACGCTGGTTTTTCTCACTCCAATCTCCAAATTCAAATCC
ACAGGACAGTGATCACAAAAGACAAAAGAGGAGCCCAAAGAAACCCTGAAAAACAGGAAAAAGGACCCTC
CAGTTCCAATACCAAAAAGTTTCACAAAAATAGAAGTGATTGATTATTAAATTTCAATCATAAACTCCCA
TTAGTTCATGTGGCGTATAATATAATGTTTGGGAAGCAAGAAAGTTCCTCTAACCATTGTCCCACAAGAT
TCAGGGACTAATTACTGATGTACTAACCTAGAAAATACTACCACACTGCAAATAAAGTTTCAAAGCACCC
ACAAAATTGAAATGGTTTGTGACATCAGCATGACAAGATAAATGAAGTAGTTAAATTAGAGCCTCCCTTT
TCCTCTTCAATGTAATTTCCCTTCATGTTTTGTGTCTTTAAACAATAGCTAAGTGGGTTGGGATCCCTTT
AGGTGGAGCTTGGGCTGATTTTTTAAAGCCTGAGTCAGACCCATTCGTTGGCCCAACCCAATCCATGAAT
TAAAATTCTTTAAAATGTATAAAAATATCATCCATGGAATAAGAAAATAAATTCATAAACACTATACATG
AGATGAGAAAAAAATTCCATAAATATTATATATATATATATAAGAATTGGGCTTTGGCTAAGAGTAAATA
TCCGCGCCTAATTCTCACAAGAGTATGATATGATTTCTTTTTGAACTTCCAAACAGAATTTGATCGGTGA
AATCAAACTGAAAACTGCTTTAAGAACTGTTATCCGAAGTTTTGCAGACCAGGCCTAACCTTTTCGTAGA
ACAGGTAATGAATAAATCACGGATGAAATCAGTGAATGGAAGCATTCACAGTAGGCCATTTACAGAAGAA
GTTACCGTGAGTTCAAGCTGAACCTCAAATTCAGAATCCAAAGGATATGCAGATATTCACAGTTCCCTGC
TTCCTGCTACTGCAACCCCAGTCTGCCAAATCTTAAGAGCTCAGTTCATCATTTCAAGCATCATTTGTCA
CAACATTCTTAAACTAGTATGTGGTGTATGGTACTAATTTAAATGGAACATAACCAAATGTGATTGATAT
TGCTAAGAGTATTAATCTGATGGCTGGAGTTGGGGGAGGACCCTAATTTCTGAAAATCTGACTGCTACCG
GCCCTACATTTTCAGAATTGGGATTCTATGGTGACCAGTAACTGATCACTTTAATATAGGGAATATAAGA
GGAAGAAGACGAGGAGGGAGCGACGATTCTGTAAAATATGTGATTTTAAAACTGTTTTTTTATGGGCAAA
CAAACTGAGTAATATATTAAATGAGTTGAAAGAAATAGAGCACCTTAGCATACAACGGGCACTAAAAGGC
AAACAGAAAAAAAGAGGAAACACAAAATCCAATAGCATCCGGCCCTCAATGAAAACCCAACCACTCTACA
AAATCAGTTTTGGAGGCTTTGGCCAGACTTCTAATTTTCAAATGATCTTCAATTCATTTCCATTCATATT
TCCCATGAAGAAATCATATCAACCTAAGAGTCTCTCTTACCATGGAAGAAAGAACTCAAGATACAGCAAA
CAAAGAGAACAACTACCGTCATAAAACCCTTGTCTTGACACAGTGAACATTAGGTTGGGCAACTATCCAT
GGCTACAATGGGTTCCTGGAATTTGTATGCTCAGGTGAAGAAAGAAAGAGTGAAGGTACACATTTCTGGA
CTTGTGTTAGCTGACATATCTTTTGCTCCTACCACATACACAAACAGTATCGAAAAGAGATTATGGGGAC
ACTGACCATGAACACCATAAAGGCCAAGCATCAAGTCATCAACAATTTTGGTTGATTACACTTCCAAGTT
TTACTCATAGGATACTCTAAGAATGAGCCATAGTCATGGGATGGCCGGGTTAGGACAGGGCAAGCAGCAC
AAATAAAATTAACCAAACACATGAAAATACTGAGATTAGCAGAAACGTCAATCCACATAATTTAATCAAA
AGGAGCCAATCAAATTAGCTAAGTAGGATCAAATGGTTACGACAAACTTTAAAGGAAACTTGAATAATCA
CAACTAGAAAACAAACTAGAGCTAGTGTAGCAAGGAAACTTGACTACTGGGAATAAAAATGTCATGTCAG
ACACTGCATCTTCAATATGTGTACGACAGATGCTTAAAAGGAGGATAAAGAGGTCACAAATCCACAGCCT
AACAAGGGAAACAATAACATACTCGAGGATGGGTACGAGCAACTTTTTAATATTGAAATCTTCGCTACTA
AAAAAAATATAACTATTGAATTCATCTCCCTAAACAAAGAAGCTCAGTTCTACAGAATCCACAGCCTATT
TACTCTGTCAACAGTATCACCAGCACAAGGTCACAAACCTAGAGCAATAGCAAGATATAATCACATGAAG
TACCCTAAGCCTCAGGAGGTTTTTACCGGAACAATTGGAGAGAAGACAAGCAACCCACAGAGAAAGCACT
CAAAACCTTCTCTGTTAAATGCAAGACATTTCTAACCAGGTTGAATTTTGCAAACAGCACTTCCAAGTTA
GGAAATTCCCTTCCAACCATGCCAAAGCAAAGCCATTCCCTACTAATTTTACCTATTGCTGAACTCCATT
CCATCTCCTGCTATATAACATCCATTCCTAGTGCTATTCTCAGTCTTAAATCAGTATAATGGATTCTCAT
TTAATGCAAGCACACATTTTCAATTTTGGTTAGTCAGAAGTCATTTCATTAAAATGGTTTCAATCTACAA
ACTTCCCAAATCAGGGCTTCATTTAAAAGAAATTTCCTTGGTCCACTGTTGAATTGGTGCATGTTCAATT
TGTACTCTGAAGAGGGGTTGAAAGGGAATATCAGCCATCCAGAACAGGCGGTGCTTTTATGAATGAACAG
TTAATAGCTTCAAAAGTGTTTTGATTTGGTTAAAACTGAGAACAAAATCTAAAAACTTGCACACATATGG
CTGCTTAGTGGTTGGCATCAAATGAACTTAGAAGCAATCAATAACATGGTTTAAATGTTAAATTCAAAAG
GATGTAAAGAAGCATGCCTAGACATTCACTACACAATAAAATATACATGGAAGAAATTTCATTTAAATCA
ACTCTAAGCTACTTGTTCACATGGTTTATCCATAAAAACTTATAACAATAAATATTAATTAAAAGG
>LTCONS_00004032
AGTATTTTTATCATGAATATTAATAGCAAGTAAATAAAAAATTACTTATTAAATTTTAAATCGTAGAAAA
TTTTCTAACTAATACAAAAGATATTTAAATTTTTTCTATTCAACATGGATAATTATTGAACAACTACAAA
ATTACTATTTGCCTTTCTCTCTTCAATTATCTTACAATGTCATTTATTTGCTTAAAAATTGTAAAAAATA
TCAACACTTAATTTATCCACCTAACATGTTTACCTTAGAATTAATTAGATTGACTTTACAATCGTCTCCA
TACCAATCCAAGAGTATGGTAGACTCTTCATGTATCAAAATATCTTTAAGATGTTTCCATCAAACCTAAG
TTTGAAGCAAGGTGTAGGAAGTTCAATTGGGTCCAACATATTTGATGGTGTCGTTGGCTTCCTTCATTAC
ATTTACGGAGGAAGCCAAACACAACGACAAAATAGGAAGGGTTGGAGCCTTTCAAGTGAAAAGCTTGAGA
TGGAAGAGGACCACTTTTGTGAAAAAAAACGACAAATAGTCATTATGGCATGTTTCTATGATTAATGAAT
GAGGTAATACAAGTAACCTTATGCTATTAGCCCACCT
>LTCONS_00004033
AATAATACTAAAATTTCCAGAGACGGGAGGGGGACAGAGAAAAAGAGCGAGAGGGCGCCCTCTGAAGTCG
ACCTCGAGTGTACGCAGCAAGGGAGATTATGCCGTTTTCGTTTTTGAAAAGACAATGGGAAGAAACCTTG
GAGAAGGGCAGCCACAAAAGATCATCAACAAAGCGTCAAAAGACTGATGAGCCCTCCATGATCATGAAAT
CTACTGAATCTGAAGTGCTGGATGCAGCTCATCCAGATGATGAAACACCTGCAACCAAGGGCAAGAGTAC
ATCTGCTGATGGAAGATGAAGAAGAAATGCAGGACAAACTCTCAAGACAAGGCAAGACTTCTTTCCTTTT
CTTGTTATTTGATTCCTTGTTTTTGATTGAAACTGTTTTCATCTTTTGATAATTTACTTTTTATTTTCAC
ACAATAACGAAAGCACTTGCAATATTTTTCCCCATCCTTATCAGCCTATGTGCTGCTTATACAGCACAAT
GTGATTATGTGGCTGCTAATGTGCAGAGTATCAACTAATACTTAAAAACCATGATAATGTTATAATATTG
AGACTTGAAGATTCTTATTCTACAAAATTTTTCAAGAGTTTTTGTTTTTTTAGTTTTTCAAATCAAATCA
ACAGAGGAAAATGTGGTACACCAGAGGAATTCCATTGTGTTGCTACTTCTGCTGGAGACAGCCAAGTCAT
TAGGTCAACCTTTTATCTTCCAAATTGTGTGTCCTGCTCTTGTTGAATCTGCCATGACCAGGGAGCCTGA
ATTTGTTGCTTTAATTATGCCATGAATGGTGGAAGATAATATGTATTTTTTTGTTGATGCATAATAATGT
GCTCCTGTAGACCATAACTTTAGTTACAATTTTCATGTAATTTTATATTTTATGCAGAGCGTTGAAAAGG
TAAATATGCAGAATAATGAAGGGGAAGGAAAGGCCAGTGGAGATATTGAGCCTGAAAAAGTGGCAGGGAT
GGAAAAGGAAGGCACTGAGAAATCTGGTGAGGAGGAAACTGACAATAAAACTGCAGAAATAAATGAATGG
GCAAATATTGGAAAAGAGAGGAAAGAAACTCCTCCCTTGTTAATAAGGTGGCTGTTGACAAGGAACTACT
GCAGGCACATTCCTAGAAGCTTTCTGCTCTCCCTTGCTTTCACACGTTCCATTTGGACAAGTAGATTACA
CACTGTTCATCACTCATTGATGCCTGTTTTCTTAACTTATACAGGCTTTCTGATTTTTTTATCAGAACCA
AGTGGGCTACATTAGGGTAACATTTGAAATGTTTATTTTAGTGCTCACATGGTAAAGTTGGTGAAGGGAT
TTTTAGCAATTTGCTTGTCTTTTCAGTGGAAGATTTTTTTTTTTTTAATAGGTAAGCAAAGCAAATATAT
TAAAAGCTCTTGGAAAAGGCGCACAAAGTACAAACAAAGTATACAAGTAGCATCTGAATACATGCAAAAG
GAAAAAAGAAACAACAATCTAATTTTTTTGAATTTTTCTTGGAACTGTAGTTGGTTTCATTTTCTTCTCT
TTTCTCTTTGATTTCTTCCTTGGTTCTCTTCCCCTCAATGGTTATGGTGACTTAAACTGCATCAGGAACT
TGTGCATAGTGCACTTGGAGAGCAACACAGGAAGGGAGGATTGCATTCTTTACAATAAGCTGGTGAGAAT
GTCCAACATTTGAGGGTGACCAGAAGGATCATTTATATGAAGATTACCTTTTCCCTTTGTGATCATGGAA
AGAAATATGAATTTAAATATTTGTACTTCGGCTCTGATTTACCCACAGAATGGAGATATAATTTATATGA
AGATTACTTTTTCCCTGTATGAAGTCATATTTTTGGTTTTTGCCATTGAACTATATCTCCAGCATTTTTC
AGCATTTTATTGTCCTTAAATTCCTTTTGAGATGCAGAAACCTTGCATGGTTGCAATTATTAAAACGACC
AAAGCCAGGAGCTTGGCTCCTGCATGTCTGCATAATACCTGGGGCTGAAGGTTACACATTATTTCTAGTC
TTACTGCTCGCCTACTAATAGGTCTTTTAATTTATCTGGTAATCCTACATCTTCATGTAACTGTGATTCA
CAAATTCTTCTCAAATGCTTGG
>LTCONS_00006243
TGTTACTTCGTCTGCACTGGTTTGTACACGAATGCCTGAGTTATACCCAGTACTCAGTAAATTATAGACC
ACTTCAAATCTTCATTTTCGAGAGGGATGATCAACTCCGCAAATATCGATCGAAACTTGAACCCTTGTAT
AGGTATGCAATTTAAGAAAGCACAACAATTAAAATGGGTAGTTCGTATTGATATCAGATATATTCCCATG
TTCCGATCTTTCCATTTTTCTTACCCATTTCTTGGGGAAAGTCTCCCAACTATATTTGAAAATGGATTGG
TTATCCATAAAGATAAAAAAAAGCTTTCTTGTAGTTCCGCTTTGAGCTCTCAAAATTTAAAAAGACT
>LTCONS_00006244
CCCTAATATTCTATCTTTTTCTTCACAACAAGTCACAATTACTATGGTATTGGATAGTAATCCTTGTGTG
CTGAGCATGATTTACACTTCTACGTATTATGTAAAGCGTAGAGACTTATGGCAGGAGCTTAAAACTTTGC
ATTCCACAATTCAAGATGTTTGGCTAGTTGTTGGAGACTTCAATACTTGGTACCCATGAAAAATCTGGTG
GTTGTTTGCCCTATAGTACATCATGTGTTGAATTTAAATCTATGATCGATGACACAGATCTCATGCATTT
GCCTATCACAGGGGCTCAATATACTTGGAAAAATGGGTGGGACACATTGAAATAAGATTGGATAGAGCTC
TCTGTAATAATAAATGGTTAGATTGCTGACCTATTTCATCAAGTGCAGTGCTTCCTCGTGCAACCTCAGA
TCATAGTCTTCTTGTTATTACCGGTAATATGAATAGTTTATCAGGCCCCAAGCCTTTCAGATTTCAATCC
ATGTGGTTTAGTGATGATAACTT
>LTCONS_00004042
GATTTGAGAGTTGCAGGCTGTTACAGAGGGAGCAGCGTTTTTGTTGCGAAAACGAGAGGGAAACGTCTGG
TTGCTTAGGAATGAGGAGATTAGCTGGTGATTCTCTTGAGGAGGTTACAGATCTTTTTTTGGTTGTTACT
GGAGAGGCGAGATAAGCTTGAGGGGCAAGACAACTTGAGAAAAAAAAATATTGAGAAAGATTACCAAAGA
AGGGAATAGAGTTGCAGGGGAAAAGGAAGCTGAAGAAAATCAACTGAGGAAAGGGAAGGTAAGGAGAAGA
AAGAAAAGGAAAATTTGAGTGAGGTGAATATTTTTTGGAGGGTTACAAAGAAGAAGAGAAACCAAAGGAA
AAGAGCAAAGGGATGGTACAGCCAGATGACAGTTCGTGGGTTTTCTGGGGAACTTCTAGAGAGAGAATAA
CAAGAAGTCCAGCACACCTTGTTGGAGAGGATCACTTTCAGGCCCCATTGATCAGAGAGTTTCACCTGCT
ACAGGAGATACAATGGTTGTTGATTTTGGTATAGCAGATCGGCTTAGGGAGTTGAAGATCG
>LTCONS_00005278
GCTTGTTGGAGTTCTGGCAGCCATGGGCATTGGGCACCCATTTTTAAAATTTATTAGGCTTCCTTTTTTC
ATTATTTTGATTTTTCTCTCTTTTTTTTTTAATTAATTAATATGTTTGTCTCTGTTTATTTTATTAGTTT
TTCATTTGGTGTTTTATTTTTATTATTTTTTATTTTTATTTTTCTAACTTGACTGACATAAATCCGAGAC
TAATGTTAAATTTTTTTTAGTAAAAGATCTCAGTTGCTTAGGATGAACAAAGTTCACTAATATTTTTAGG
TTCACCCAAATTTAATCCAAAAAGTAATCTAGAAAAAATGAATCACCTATATTATGTAGTAAATAATAAA
TAATGAAAAAGAGTGTTTCATATTTAGTAAAAATAATAATAATAATAATAATAATAGTGGTGGTGAAAAT
TAATCGATATAAAGGATTGTTATTTTGTCGGAATTAAAACAGGGCATGGACATCCCTAAATGATTCAATT
TAAAATATGCAACAATTCTTATAAATAATTCTTTAAAAATTATTTTTAGAAAAATTGTGTTTAAGAATAA
AATTTTATTTGAGAGCTTAAATATGAAAAAATAATTTTTATGCACCTACATAGAAATTATAATGCAAAAA
TTCTAAAGTATTTCCATAATTTCCATTTTTGTGTCAACATACTCTAAATTTAAAAACATGATAGATACGC
TTATTCTAGAAAATTATAAATAAAAAAAAATCTTTGTTAGTCAAAATTTTGTCTAACTTGGTATTTAAAC
AAAAATATATATTTTTTAAGGACAATTTTGGAACGGAAGTTGAGATTTTTGGATTCAAACCCGGAATCAA
GTTGAGATTTGGAATGGCAATTGGATGAATTTATCAGTTATAGTCACTCTGCCTCTGCCATGAATTTATC
AGGATTACACAACCAGAGATTCGAGTCGGGCTGGTCTTTTGATTTCATCCCATTGAATTTTGACTTATTC
ATCATTGTCTTTGGTTCATATGGCTAGCAACTTGGAAGAAAAAAACTACCC
>LTCONS_00005292
GGTAGGTGTTACTAAGCACATTATCATTTTAATTTTTTATCATCGAATTAATATAAAATAAATAAGAATT
AATTAAATATAATAGAAATTTGGAGCTAAGTGAAAATTACCTAAAAAAAAAAATAATCAAATTAATTCAG
AACTTTTGGAGTTTATTGCGACCAACCTTTGGCCGGCACAAACACTAGCCCAGTCCCAGCACTAAAATCG
GCCGCCGGATTATACCGCCGCACCAAATCGTCGGTGATGCCAGCCGCCGCCGCCACGGTCGACAAATTCT
CACCGTCCCTGAGAGGATACGTCGCAAATAACCCATACTTCATCGACACTCTCCGGTTGCCGCAGGAGCA
GTTCACCGTCACATTAATCTGAACATCATCCGGTATCCGAGTCGGTGGATACTCATTCACTCTGTGAACC
CAATCCTCAGTAGTGAGGTTCGAAAATGCCCTCTCTGCAATCCTATCATACGTATCTCCAAATTGAGTCG
TATACTCGAAGGTGTGGCCCAGGAAATCGCCGTTCAGGCAATCGCACCGGAACGGCACGTTGATTCTGGA
GCCAGTGTCGATGCTGTCTTGGTTTTCGATTTGGGGATTGTACTTGAGAATTTCCGAGATTTCGCGGCCA
AAGATTTTTCTAATGTAGGTGAGGTTTGAGCCATCCCACACGTAGTATGAAGCCAGGGCGAGATCACAGC
CGCGGGAGCACTTGGCATTGGCCTTGGAACAGAGGAGAACGAGAAAGTGAAATCCAAAGGCAAGTATTTG
AATTGCGTTCCTGCTGTTTGATGAAATGACCATGTTTTTGAGACGGAAAAAATGGATCAACAGAGAGAGC
TTTGAGAGCGATTGTGGGTTCTGGGTATTCGGTGTTTTGACCCATTTGATGGGTTGTGTTTTGTTTGTTA
CGTTTCTGATTGTATGGGATGGGTCGTTTGGTGGTCTTTGTCCTTATTCTCTGAGTATGACTATAGAATT
TGGAACAAACTCCACTTTGCAGGCCAGCAACACTAAGACCTCACCCACGGTGGGGTTTGGTTTATGGTCT
CATCTGCTGCCTAATGGCATTTAGAAACAAGATGCTATTTTTATTTATTTATTTATTTATTTATTCCTGT
ATACTTGTGTGAATTGCTTCATTGGATGAACCAACTGAGAAGCAAATTCATCCAGAAATATTACATAAGA
CAGAAGGCACTTGCCCAAAAAAAGTTGTTTTGTATTAATTGATGTGATGGGTAGATGTTGGTCTAGTTTT
AAGGGGTTCCAAATATCTGTTTTGCCAATAAATATCACTCGGGGATGGGTCGCTAATTGTAGATATTTTT
TGAGATATTTTATTTGTGGTTTTAGGTTATCACTTTTGTTTGGTGGCACATAAGAATGCTCAGTCCTGTT
AGTGGGCAAGGTGGGGTTGAGTTGCTGATGTACTTGCCCATGGAAGCCTCTGCAATTAGTCCCTCTGCTC
AGCTCTCATTTTTCTCCTACAGACCCGATAGAACCAGAGCCTATCCTTCTCGACCATGGAAACAAAGGAT
TTCTCAACCCACTCGAATTCATTGTCAGAAGATGTATGTCGCTGGTTTTGGAGAAGCATCACCAGAAGCC
AAGGCAGCCAAAAACATCCACAACTTCTTCACCTACATTGCAGTTAGGATTGTCACTGCGCAGCTTCAGT
TTTATTTGATAACAGTTATTTGCTAGAGCAGAGCTATAACCCTGAGGCATACGAGGAGTTGATGGAGTTT
TTGAGCAGACACTCATTGAGTGATGGAGATAAGTTCTGCTCAGATTTGATGCGCGAATCCTCAAGGCATA
AAGGCTTAGGTATGCCCTTAATTTCCCAGAATGTTTCTTTCAAGTATGAATTACTATGCAATGAGAACAT
TACAAGGCCTCCCATACCCATCATAAGTCGTTACCACTTGTTGGGATTTCTACTAACTGGCTTGCTTATA
CTACATTTGTAATTTTATGGCTGAGCTTTAATCAAAGAGATGGTGGCAGATTTTAGCTCACTCCATGTTT
TTTCCCATATTATGTACTCCTGGGTTCTATAAATTGAATTCTATGTGACTGCAAAGTAGGTTCATATACT
GTATTAAGTATCTGACTTCGAGTTTTTTTGTCTTATGTACTGGCAACCAAATGACAGCATTGCGCATTTT
AGAGGTTAGTAGATTATTGAGAATGGAAATGCTGCCTACTGTTCTTTTATGAACCTTTAAATGTCGATCA
CATAAATGATAATGGCTTCTTAATCCAGGTTCGATCTGCATATTGTAAAAATGATTTTGAGTGGGACAAT
TTGAAGCGGTTAGCTTTTAAGATGGTTGATGAAAGTAACACGGGAATTATGAGGGATTATGTCCTGGAAA
CCAGTCATTCGGAAAGCTAGAAGTGATCAATCTCTACACCATTCTGGGTATGTGTGTATATTGTAATACA
GCACTCGTGCAATGTGATATATTGTGATATGCAAAATGAATAACTCAGACATACCTGTATCACTTTCATT
CCACATCCCCATGATAAGTCTGAGATGACGATGTATGAGAACTCACTGTCACCATTCTCCATTGATCAAG
GTTCTAGAGTTTAAATGGTAAAAAAATGATTAGATTTCTAATGGATTTGCATCTTCTGCAGTGATGGTCC
TTTCTTGCCTCTTTTTTCAATTATAGGCTATGATCATATTCCAGTGGTATTTTTTATTTTGCTTTTTTCA
GCCTTTTTTTCAAAAGAAAAGGATGTGAAATCACAAAAATGAACTATATATATTATGAAAATATCCCATA
ATGGAGCCAGCTTGAGCTTTCTTTTTATTCCATTGTACAAATGTAATGTTTACAAACGTTTTCTTGAATT
CTTAATAATTCATACACATTTTACCTGTAAATTGAGACAACCGTATTACTTGGACTGACACTATCATCCT
GTGCTGCTTGCAACCTTTTGTTCCTTCAGTCTCATCCACTGGCTGCAAGCCCTCAGTAAAATCAGGCAAA
TAGACACGAAAGGGAGAAGACCTGATTCGTACACGTTTTACCTGTCAATTGAGATAAAACCACTTTGCTT
GCGGTCTTGCACCATTATCTGGCGGCACTCCTAATCTTTTGTGGTTTCATTCTCTTTCAATGGCTGAAAA
CCAAAATCAAAATCAGGTTAAGTTCACAGAAAAAGGAAGAGGGGACTTATAGCCTCTCTGAGGCCTAGTC
TTAAACAGCACAAGCCACACCTAAGACGCAATAGTCTCCTCTAGCTTAGACACAAGATGCAACATAAGGT
GCACACTTGAGTAAAAACGAAACCTGACTTAGGATACATATCAATTTTATAAAATATGATCTAAAATCTA
ATCAAATTAATAAAAAAATTTAAGATTCAAAACATTTAAAAGATGCATTAAAAAAAAGGTAATAAAATGG
TATAAATTTGAATATACAATTAGTAATTTCAAGACTAAAAATGTTTAAAAAGAAAAAGTAAAGTAATCGG
GGCACACCTCTTTAACAAGGTGCATGTCTTAACAAGCAAATCGGCATAACTAGGGGGTGATTGTGCCTTG
GGCCTAGGCACGATTTAAGCATGCCTTTTAAAGCTATGCTATGAGAGGGAGAGGTGTAGGTGGAATATAT
TCAAAATCAACTCATAGGTAGAGACATGAAGCAAACAAGCTCTATCATGGAGAGCACATTACCTCAACAT
AGCAGCAGAGATCAGATGATGTATGGATATGACCAGAGCTGAAATATGATTGAGCATATTCTTCAATATC
GTCCAGCCTGCAATTCATACTCATGAGGCCAGTAGCAGAGTGGCAAGGTTTTCCATTCAAAATTCATAGG
GCACATTTTCACCCATTGATTTTGAGTTAAGTCCTGAGGGTAGGTCATTCAGGTGGAAGCACTAAAGTAT
TAGGTAATCCACTTACTGAGTTTCATGTCTAGATACCTCACTTTTTGTCATATGCAAACTGACGAATGAT
CAACAGATAAAAATTTTCTTTCAGACAGGGAATTTACCTATAAACATAATTTACCATGATACCTCCACTT
TGAAGAAGGCCTTTTTCTGATCGATCTGCCATCCAATTTAGCCTTTCAACCATCTATTCCACATTAAGAA
AACTTGGGGTAAGTAAAAAAATATTGAGCTCTTCAAAATTTCCCCATTCAGATCACAAAGAGGAACTATA
AGAAGAAACACATGAAAACTTGATATACTACTATTGAGCTTTGCAAAATTTCAATATAATAGCTCCATGT
GGAACCCATGTTATTTAAGGAACAAAGGGTTGCCTCTGGAAATGGATGAAACAGATATCTTCCTTTCATC
CTCACTTGCAATGATGCAACGATGATCAGTTGTTTAAGCCAACCAAATTGGAATTTTGGATATTCAATGG
TTTAATTCAGTTTTGGGAAATCATCTGCATGTAATTATTTTACTACAAAAACCCCTTGTATTTTCAATTT
TGCCAAAAATGGTTGTCTAAGAATGCTTGAAATATCTGAATTAACACCCTGTGTATTTCATAGATTATTC
CTAAGTATTTCTGTAGTGTGCTCATTTTTAACTTCATCGTTCATAGGCTTTTCCATTATCAAAAATCCTT
AAAACTGCTAAATATCTCCTGAACAGCTCTCTTGGTTGCCCACCACTTTTGTTTCCAAAAGTACAGCTCC
ATAAGTTTGTTCTCGAGTATGGGAGAAAAAATGAGAATAATTAAAACCAGAAGCACAGCTCCATATGTTT
GTTCTTGAGTATGGGAAAAAAAAAAGCGAAAAATTAAAACCAGGAAACAGGTGCAGATCCAAAATCTTCC
TCTGGTAAGAATGTTCCAATAGAACTCCTAAACCTTTTCCTCTGGTAAAAGATTTTAGATGAATGCATAT
TGGCTTCACATGATGAGAACTTCATTGAAAAAAGGGACA
>LTCONS_00005293
GGTAGGTGTTACTAAGCACATTATCATTTTAATTTTTTATCATCGAATTAATATAAAATAAATAAGAATT
AATTAAATATAATAGAAATTTGGAGCTAAGTGAAAATTACCTAAAAAAAAAAATAATCAAATTAATTCAG
AACTTTTGGAGTTTATTGCGACCAACCTTTGGCCGGCACAAACACTAGCCCAGTCCCAGCACTAAAATCG
GCCGCCGGATTATACCGCCGCACCAAATCGTCGGTGATGCCAGCCGCCGCCGCCACGGTCGACAAATTCT
CACCGTCCCTGAGAGGATACGTCGCAAATAACCCATACTTCATCGACACTCTCCGGTTGCCGCAGGAGCA
GTTCACCGTCACATTAATCTGAACATCATCCGGTATCCGAGTCGGTGGATACTCATTCACTCTGTGAACC
CAATCCTCAGTAGTGAGGTTCGAAAATGCCCTCTCTGCAATCCTATCATACGTATCTCCAAATTGAGTCG
TATACTCGAAGGTGTGGCCCAGGAAATCGCCGTTCAGGCAATCGCACCGGAACGGCACGTTGATTCTGGA
GCCAGTGTCGATGCTGTCTTGGTTTTCGATTTGGGGATTGTACTTGAGAATTTCCGAGATTTCGCGGCCA
AAGATTTTTCTAATGTAGGTGAGGTTTGAGCCATCCCACACGTAGTATGAAGCCAGGGCGAGATCACAGC
CGCGGGAGCACTTGGCATTGGCCTTGGAACAGAGGAGAACGAGAAAGTGAAATCCAAAGGCAAGTATTTG
AATTGCGTTCCTGCTGTTTGATGAAATGACCATGTTTTTGAGACGGAAAAAATGGATCAACAGAGAGAGC
TTTGAGAGCGATTGTGGGTTCTGGGTATTCGGTGTTTTGACCCATTTGATGGGTTGTGTTTTGTTTGTTA
CGTTTCTGATTGTATGGGATGGGTCGTTTGGTGGTCTTTGTCCTTATTCTCTGAGTATGACTATAGAATT
TGGAACAAACTCCACTTTGCAGGCCAGCAACACTAAGACCTCACCCACGGTGGGGTTTGGTTTATGGTCT
CATCTGCTGCCTAATGGCATTTAGAAACAAGATGCTATTTTTATTTATTTATTTATTTATTTATTCCTGT
ATACTTGTGTGAATTGCTTCATTGGATGAACCAACTGAGAAGCAAATTCATCCAGAAATATTACATAAGA
CAGAAGGCACTTGCCCAAAAAAAGTTGTTTTGTATTAATTGATGTGATGGGTAGATGTTGGTCTAGTTTT
AAGGGGTTCCAAATATCTGTTTTGCCAATAAATATCACTCGGGGATGGGTCGCTAATTGTAGATATTTTT
TGAGATATTTTATTTGTGGTTTTAGGTTATCACTTTTGTTTGGTGGCACATAAGAATGCTCAGTCCTGTT
AGTGGGCAAGGTGGGGTTGAGTTGCTGATGTACTTGCCCATGGAAGCCTCTGCAATTAGTCCCTCTGCTC
AGCTCTCATTTTTCTCCTACAGACCCGATAGAACCAGAGCCTATCCTTCTCGACCATGGAAACAAAGGAT
TTCTCAACCCACTCGAATTCATTGTCAGAAGATGTATGTCGCTGGTTTTGGAGAAGCATCACCAGAAGCC
AAGGCAGCCAAAAACATCCACAACTTCTTCACCTACATTGCAGTTAGGATTGTCACTGCGCAGCTTCAGG
TTCTTCCATTCTTTGCTTTACTTCTCTACTTGGTTAAAGTTGAATCTCCCTTTTGGAATCCTTTATGTTT
GGTTCAATTGTCTACAGCATGATGTCATGTAAACTAATTTTGCTTAAAAATATGGTTTTGTTAACAAAGC
ATGCATGTAATTATGGTATAATCATGTATATTTGGACAGTTTTATTTGATAACAGTTATTTGCTAGAGCA
GAGCTATAACCCTGAGGCATACGAGGAGTTGATGGAGTTTTTGAGCAGACACTCATTGAGTGATGGAGAT
AAGTTCTGCTCAGATTTGATGCGCGAATCCTCAAGGCATAAAGGCTTAGCATTGCGCATTTTAGAGGTTC
GATCTGCATATTGTAAAAATGATTTTGAGTGGGACAATTTGAAGCGGTTAGCTTTTAAGATGGTTGATGA
AAGTAACACGGGAATTATGAGGGATTATGTCCTGGAAACCAGTCATTCGGAAAGCTAGAAGTGATCAATC
TCTACACCATTCTGGGTATGTGTGTATATTGTAATACAGCACTCGTGCAATGTGATATATTGTGATATGC
AAAATGAATAACTCAGACATACCTGTATCACTTTCATTCCACATCCCCATGATAAGTCTGAGATGACGAT
GTATGAGAACTCACTGTCACCATTCTCCATTGATCAAGGTTCTAGAGTTTAAATGGTAAAAAAATGATTA
GATTTCTAATGGATTTGCATCTTCTGCAGTGATGGTCCTTTCTTGCCTCTTTTTTCAATTATAGGCTATG
ATCATATTCCAGTGGTATTTTTTATTTTGCTTTTTTCAGCCTTTTTTTCAAAAGAAAAGGATGTGAAATC
ACAAAAATGAACTATATATATTATGAAAATATCCCATAATGGAGCCAGCTTGAGCTTTCTTTTTATTCCA
TTGTACAAATGTAATGTTTACAAACGTTTTCTTGAATTCTTAATAATTCATACACATTTTACCTGTAAAT
TGAGACAACCGTATTACTTGGACTGACACTATCATCCTGTGCTGCTTGCAACCTTTTGTTCCTTCAGTCT
CATCCACTGGCTGCAAGCCCTCAGTAAAATCAGGCAAATAGACACGAAAGGGAGAAGACCTGATTCGTAC
ACGTTTTACCTGTCAATTGAGATAAAACCACTTTGCTTGCGGTCTTGCACCATTATCTGGCGGCACTCCT
AATCTTTTGTGGTTTCATTCTCTTTCAATGGCTGAAAACCAAAATCAAAATCAGGTTAAGTTCACAGAAA
AAGGAAGAGGGGACTTATAGCCTCTCTGAGGCCTAGTCTTAAACAGCACAAGCCACACCTAAGACGCAAT
AGTCTCCTCTAGCTTAGACACAAGATGCAACATAAGGTGCACACTTGAGTAAAAACGAAACCTGACTTAG
GATACATATCAATTTTATAAAATATGATCTAAAATCTAATCAAATTAATAAAAAAATTTAAGATTCAAAA
CATTTAAAAGATGCATTAAAAAAAAGGTAATAAAATGGTATAAATTTGAATATACAATTAGTAATTTCAA
GACTAAAAATGTTTAAAAAGAAAAAGTAAAGTAATCGGGGCACACCTCTTTAACAAGGTGCATGTCTTAA
CAAGCAAATCGGCATAACTAGGGGGTGATTGTGCCTTGGGCCTAGGCACGATTTAAGCATGCCTTTTAAA
GCTATGCTATGAGAGGGAGAGGTGTAGGTGGAATATATTCAAAATCAACTCATAGGTAGAGACATGAAGC
AAACAAGCTCTATCATGGAGAGCACATTACCTCAACATAGCAGCAGAGATCAGATGATGTATGGATATGA
CCAGAGCTGAAATATGATTGAGCATATTCTTCAATATCGTCCAGCCTGCAATTCATACTCATGAGGCCAG
TAGCAGAGTGGCAAGGTTTTCCATTCAAAATTCATAGGGCACATTTTCACCCATTGATTTTGAGTTAAGT
CCTGAGGGTAGGTCATTCAGGTGGAAGCACTAAAGTATTAGGTAATCCACTTACTGAGTTTCATGTCTAG
ATACCTCACTTTTTGTCATATGCAAACTGACGAATGATCAACAGATAAAAATTTTCTTTCAGACAGGGAA
TTTACCTATAAACATAATTTACCATGATACCTCCACTTTGAAGAAGGCCTTTTTCTGATCGATCTGCCAT
CCAATTTAGCCTTTCAACCATCTATTCCACATTAAGAAAACTTGGGGTAAGTAAAAAAATATTGAGCTCT
TCAAAATTTCCCCATTCAGATCACAAAGAGGAACTATAAGAAGAAACACATGAAAACTTGATATACTACT
ATTGAGCTTTGCAAAATTTCAATATAATAGCTCCATGTGGAACCCATGTTATTTAAGGAACAAAGGGTTG
CCTCTGGAAATGGATGAAACAGATATCTTCCTTTCATCCTCACTTGCAATGATGCAACGATGATCAGTTG
TTTAAGCCAACCAAATTGGAATTTTGGATATTCAATGGTTTAATTCAGTTTTGGGAAATCATCTGCATGT
AATTATTTTACTACAAAAACCCCTTGTATTTTCAATTTTGCCAAAAATGGTTGTCTAAGAATGCTTGAAA
TATCTGAATTAACACCCTGTGTATTTCATAGATTATTCCTAAGTATTTCTGTAGTGTGCTCATTTTTAAC
TTCATCGTTCATAGGCTTTTCCATTATCAAAAATCCTTAAAACTGCTAAATATCTCCTGAACAGCTCTCT
TGGTTGCCCACCACTTTTGTTTCCAAAAGTACAGCTCCATAAGTTTGTTCTCGAGTATGGGAGAAAAAAT
GAGAATAATTAAAACCAGAAGCACAGCTCCATATGTTTGTTCTTGAGTATGGGAAAAAAAAAAGCGAAAA
ATTAAAACCAGGAAACAGGTGCAGATCCAAAATCTTCCTCTGGTAAGAATGTTCCAATAGAACTCCTAAA
CCTTTTCCTCTGGTAAAAGATTTTAGATGAATGCATATTGGCTTCACATGATGAGAACTTCATTGAAAAA
AGGGACA
>LTCONS_00005294
GGTAGGTGTTACTAAGCACATTATCATTTTAATTTTTTATCATCGAATTAATATAAAATAAATAAGAATT
AATTAAATATAATAGAAATTTGGAGCTAAGTGAAAATTACCTAAAAAAAAAAATAATCAAATTAATTCAG
AACTTTTGGAGTTTATTGCGACCAACCTTTGGCCGGCACAAACACTAGCCCAGTCCCAGCACTAAAATCG
GCCGCCGGATTATACCGCCGCACCAAATCGTCGGTGATGCCAGCCGCCGCCGCCACGGTCGACAAATTCT
CACCGTCCCTGAGAGGATACGTCGCAAATAACCCATACTTCATCGACACTCTCCGGTTGCCGCAGGAGCA
GTTCACCGTCACATTAATCTGAACATCATCCGGTATCCGAGTCGGTGGATACTCATTCACTCTGTGAACC
CAATCCTCAGTAGTGAGGTTCGAAAATGCCCTCTCTGCAATCCTATCATACGTATCTCCAAATTGAGTCG
TATACTCGAAGGTGTGGCCCAGGAAATCGCCGTTCAGGCAATCGCACCGGAACGGCACGTTGATTCTGGA
GCCAGTGTCGATGCTGTCTTGGTTTTCGATTTGGGGATTGTACTTGAGAATTTCCGAGATTTCGCGGCCA
AAGATTTTTCTAATGTAGGTGAGGTTTGAGCCATCCCACACGTAGTATGAAGCCAGGGCGAGATCACAGC
CGCGGGAGCACTTGGCATTGGCCTTGGAACAGAGGAGAACGAGAAAGTGAAATCCAAAGGCAAGTATTTG
AATTGCGTTCCTGCTGTTTGATGAAATGACCATGTTTTTGAGACGGAAAAAATGGATCAACAGAGAGAGC
TTTGAGAGCGATTGTGGGTTCTGGGTATTCGGTGTTTTGACCCATTTGATGGGTTGTGTTTTGTTTGTTA
CGTTTCTGATTGTATGGGATGGGTCGTTTGGTGGTCTTTGTCCTTATTCTCTGAGTATGACTATAGAATT
TGGAACAAACTCCACTTTGCAGGCCAGCAACACTAAGACCTCACCCACGGTGGGGTTTGGTTTATGGTCT
CATCTGCTGCCTAATGGCATTTAGAAACAAGATGCTATTTTTATTTATTTATTTATTTATTTATTCCTGT
ATACTTGTGTGAATTGCTTCATTGGATGAACCAACTGAGAAGCAAATTCATCCAGAAATATTACATAAGA
CAGAAGGCACTTGCCCAAAAAAAGTTGTTTTGTATTAATTGATGTGATGGGTAGATGTTGGTCTAGTTTT
AAGGGGTTCCAAATATCTGTTTTGCCAATAAATATCACTCGGGGATGGGTCGCTAATTGTAGATATTTTT
TGAGATATTTTATTTGTGGTTTTAGGTTATCACTTTTGTTTGGTGGCACATAAGAATGCTCAGTCCTGTT
AGTGGGCAAGGTGGGGTTGAGTTGCTGATGTACTTGCCCATGGAAGCCTCTGCAATTAGTCCCTCTGCTC
AGCTCTCATTTTTCTCCTACAGACCCGATAGAACCAGAGCCTATCCTTCTCGACCATGGAAACAAAGGAT
TTCTCAACCCACTCGAATTCATTGTCAGAAGATGTATGTCGCTGGTTTTGGAGAAGCATCACCAGAAGCC
AAGGCAGCCAAAAACATCCACAACTTCTTCACCTACATTGCAGTTAGGATTGTCACTGCGCAGCTTCAGA
GCTATAACCCTGAGGCATACGAGGAGTTGATGGAGTTTTTGAGCAGACACTCATTGAGTGATGGAGATAA
GTTCTGCTCAGATTTGATGCGCGAATCCTCAAGGCATAAAGGCTTAGGTATGCCCTTAATTTCCCAGAAT
GTTTCTTTCAAGTATGAATTACTATGCAATGAGAACATTACAAGGCCTCCCATACCCATCATAAGTCGTT
ACCACTTGTTGGGATTTCTACTAACTGGCTTGCTTATACTACATTTGTAATTTTATGGCTGAGCTTTAAT
CAAAGAGATGGTGGCAGATTTTAGCTCACTCCATGTTTTTTCCCATATTATGTACTCCTGGGTTCTATAA
ATTGAATTCTATGTGACTGCAAAGTAGGTTCATATACTGTATTAAGTATCTGACTTCGAGTTTTTTTGTC
TTATGTACTGGCAACCAAATGACAGCATTGCGCATTTTAGAGGTTCGATCTGCATATTGTAAAAATGATT
TTGAGTGGGACAATTTGAAGCGGTTAGCTTTTAAGATGGTTGATGAAAGTAACACGGGAATTATGAGGGA
TTATGTCCTGGAAACCAGTCATTCGGAAAGCTAGAAGTGATCAATCTCTACACCATTCTGGGTATGTGTG
TATATTGTAATACAGCACTCGTGCAATGTGATATATTGTGATATGCAAAATGAATAACTCAGACATACCT
GTATCACTTTCATTCCACATCCCCATGATAAGTCTGAGATGACGATGTATGAGAACTCACTGTCACCATT
CTCCATTGATCAAGGTTCTAGAGTTTAAATGGTAAAAAAATGATTAGATTTCTAATGGATTTGCATCTTC
TGCAGTGATGGTCCTTTCTTGCCTCTTTTTTCAATTATAGGCTATGATCATATTCCAGTGGTATTTTTTA
TTTTGCTTTTTTCAGCCTTTTTTTCAAAAGAAAAGGATGTGAAATCACAAAAATGAACTATATATATTAT
GAAAATATCCCATAATGGAGCCAGCTTGAGCTTTCTTTTTATTCCATTGTACAAATGTAATGTTTACAAA
CGTTTTCTTGAATTCTTAATAATTCATACACATTTTACCTGTAAATTGAGACAACCGTATTACTTGGACT
GACACTATCATCCTGTGCTGCTTGCAACCTTTTGTTCCTTCAGTCTCATCCACTGGCTGCAAGCCCTCAG
TAAAATCAGGCAAATAGACACGAAAGGGAGAAGACCTGATTCGTACACGTTTTACCTGTCAATTGAGATA
AAACCACTTTGCTTGCGGTCTTGCACCATTATCTGGCGGCACTCCTAATCTTTTGTGGTTTCATTCTCTT
TCAATGGCTGAAAACCAAAATCAAAATCAGGTTAAGTTCACAGAAAAAGGAAGAGGGGACTTATAGCCTC
TCTGAGGCCTAGTCTTAAACAGCACAAGCCACACCTAAGACGCAATAGTCTCCTCTAGCTTAGACACAAG
ATGCAACATAAGGTGCACACTTGAGTAAAAACGAAACCTGACTTAGGATACATATCAATTTTATAAAATA
TGATCTAAAATCTAATCAAATTAATAAAAAAATTTAAGATTCAAAACATTTAAAAGATGCATTAAAAAAA
AGGTAATAAAATGGTATAAATTTGAATATACAATTAGTAATTTCAAGACTAAAAATGTTTAAAAAGAAAA
AGTAAAGTAATCGGGGCACACCTCTTTAACAAGGTGCATGTCTTAACAAGCAAATCGGCATAACTAGGGG
GTGATTGTGCCTTGGGCCTAGGCACGATTTAAGCATGCCTTTTAAAGCTATGCTATGAGAGGGAGAGGTG
TAGGTGGAATATATTCAAAATCAACTCATAGGTAGAGACATGAAGCAAACAAGCTCTATCATGGAGAGCA
CATTACCTCAACATAGCAGCAGAGATCAGATGATGTATGGATATGACCAGAGCTGAAATATGATTGAGCA
TATTCTTCAATATCGTCCAGCCTGCAATTCATACTCATGAGGCCAGTAGCAGAGTGGCAAGGTTTTCCAT
TCAAAATTCATAGGGCACATTTTCACCCATTGATTTTGAGTTAAGTCCTGAGGGTAGGTCATTCAGGTGG
AAGCACTAAAGTATTAGGTAATCCACTTACTGAGTTTCATGTCTAGATACCTCACTTTTTGTCATATGCA
AACTGACGAATGATCAACAGATAAAAATTTTCTTTCAGACAGGGAATTTACCTATAAACATAATTTACCA
TGATACCTCCACTTTGAAGAAGGCCTTTTTCTGATCGATCTGCCATCCAATTTAGCCTTTCAACCATCTA
TTCCACATTAAGAAAACTTGGGGTAAGTAAAAAAATATTGAGCTCTTCAAAATTTCCCCATTCAGATCAC
AAAGAGGAACTATAAGAAGAAACACATGAAAACTTGATATACTACTATTGAGCTTTGCAAAATTTCAATA
TAATAGCTCCATGTGGAACCCATGTTATTTAAGGAACAAAGGGTTGCCTCTGGAAATGGATGAAACAGAT
ATCTTCCTTTCATCCTCACTTGCAATGATGCAACGATGATCAGTTGTTTAAGCCAACCAAATTGGAATTT
TGGATATTCAATGGTTTAATTCAGTTTTGGGAAATCATCTGCATGTAATTATTTTACTACAAAAACCCCT
TGTATTTTCAATTTTGCCAAAAATGGTTGTCTAAGAATGCTTGAAATATCTGAATTAACACCCTGTGTAT
TTCATAGATTATTCCTAAGTATTTCTGTAGTGTGCTCATTTTTAACTTCATCGTTCATAGGCTTTTCCAT
TATCAAAAATCCTTAAAACTGCTAAATATCTCCTGAACAGCTCTCTTGGTTGCCCACCACTTTTGTTTCC
AAAAGTACAGCTCCATAAGTTTGTTCTCGAGTATGGGAGAAAAAATGAGAATAATTAAAACCAGAAGCAC
AGCTCCATATGTTTGTTCTTGAGTATGGGAAAAAAAAAAGCGAAAAATTAAAACCAGGAAACAGGTGCAG
ATCCAAAATCTTCCTCTGGTAAGAATGTTCCAATAGAACTCCTAAACCTTTTCCTCTGGTAAAAGATTTT
AGATGAATGCATATTGGCTTCACATGATGAGAACTTCATTGAAAAAAGGGACA
>LTCONS_00004114
AAACGCCCCAAAAAGTAGCCGTTGGAGATGCCACGTGGCTGTTGCCGACACGGCTGTTACACGTCCTTAT
AAATCGATAGTACAACAAATTATTTAAATCCTGTGTATGCTAAAAGCCTAAAAGTCACTGGCACTCACAT
TTCATTTCATTTCATTTCACTTTCTTTTCTTTTCTTTTCTACCAAACAAATCTCTGTGAATTCCGATTCC
CGAAGTGGTTGCTTATCCGATATTCCACGCGGAGGCAGGTAGATCTCTTCGTGCAAATATCCTTCTCATC
TGGAGGAGGTTGAGATTGAAAGGTGAAAAAGGTACATTTTAGCGTGCATCGCAGTTTTCCTAGGTAAGCA
GTTCTGGAATGTTCTTGCTTTAAATGAACTTTGAAGCAATCCAGACGCCTCAGCAAGTCATTTTCAGATC
TAGGACGCTCTCTGAAGTTTTTGGGAGCCTAAATCAGTGAACGGAGCTCGGAGGAAAAAACTAAGCAAGT
AAAGATAGTTTTTATTTTTCTTCGTGTTCTTTATGCATGTGTTTTGATTAGTTTTAGTTGTTGATTTTTT
GAATGGAAAGTTTAAGGTTCTGTTTGATTGATGAGAAAATAGAAAAAAATTTTAAAAAATGAAAATGATC
ATCTTAATAACTTTTTTTGCTACTCTTCAGTCAATCATACTTTCTTTCTAGTTCTGTAATGGAATAGAAA
ATCTAGTTTATGTACTGGTGAGGATTTTCCTCCACCCTCTTGAACTATGGGGAAGTAACTATGAGAGAAT
TACATTTTTTTTTTTTTGGTTCATGTAGAAACTCAATTTATTGGTAATTGTAAAGTAGTTTAGAAGGTGA
TCCATTACCTTGTTTTGGGAGTGGATCGATATTAAAGGATGATTTAAATCTCCGTATATTCTTTCTATTT
CTGTAATGGAATAGAAAATCTAGCTTATGTACTTGTAAGGATTTTCCTCCTCCCTTTTGAACTATGGGGA
AGTAACTATGAGAGAATTACATTTTTTTTTTGGTTTATGTAGAAACTCAATTTATTGGTAATTGTGGAGT
AGTTTAGAAGGTGATCCGTTACCTTGTTTTAGGAGTGGATTGATATTAAAGGATGATTTAAATCTCCGTA
TATGTTTTGTTGCGTTTGGAAAAATTGTTATACAACATTGCATTATTATAACTGTGTTATGCTTAATATC
CTTTTTATTTTTATGAAGGCGATTCTAGCTTTGAGAAAGGGTGGTAATTGCATCAGGTTAACATTTATGG
TAAAACTATAAATAAGAATACAAATCCTTATTAACAACATTTTGTAGATATGAAACAATAAATAAGAATG
CAGATACCTGCTCTCAGCATCTCATTCACTACCTTGCTGTGAGAAAACTAGAAACTAAAACCTACCTGGT
TTTCCCACAATTTTGAGCTGAAATGGAATTTCTCTTGTTATTTCTGTTGTCAAAATCCTGTTATGTATGA
TTGTCAGTCCCTAAATAGCTGCTTAAATTAAGGTTACTAAGGGCTTCAGTTTTTTAGAGCTTGGGGAGTG
GGAAGTGGAATTAGGTTTAGAGTTATTACACTGGTTAGATTGGTTGTTTAAGTGTCTAATTAAAACAAAA
AAATTGCTATTTCTGTAAAGGAAGGAGGGGATTCTGGTTTTGACAATGATGGCTGGGGTCTATGGGTCAG
CTAGGTTTTGGCTGTAGAAAAAGGTCTATTGTCGGCCGGGGAAAAATAAGGCAAATAGAGGGGTGTCTGT
ATATGTAACACAGTAACAGTGTGCTAACTAGCAAAGCAAATAAAACAGAGGAGAAAAGAAAACGAGGAAG
AATCTTCTAAAGATCTCATCTGAAAATAAATCAATTATCAATAGGGATCTGCAGAATATCATTATTCATT
TTATTGGTTAATTCTCTAAAATTCCTGCCTGTTTAGAAGCACAGTTACCAAATCCTCTATCTTCTTATCC
TAGACTCTAAATAACTGCAGTAAGAGACTTCTGTAGGCTGTGCTTACATGGAACGAAAATATTCCATGAT
GCTTAGGTGCTAAATCCTACTCTATCCAAATTTAGAAACTTCCACAAAAAATAAGGAAATTCTTCATAAT
CCAATAAGAGCATTATAATAAACTACTTAATGCAAAAAAAGAAATGGCACTTTAGTTTACACTCTAGTTA
CTGATTAAATTAACAAGTTTACCCGCTGAATATAGAATCTTCAAATTTCTCCATATTCCAAAATGTTAAA
ACCAGCACTTAGGTGCTAAACGCTTAAGAGCATGATACTTTTGGAGTTTATGCTTTGCTTATAAAAATTA
ACTTCTCTTTTAATGTCATACTTCATGTTTGTTATTTTTTTGATAACATATGTGTGATCTATTTACTTTG
TCTTTAATGCACCTGTCGTTTTGGAAGCAGAAACTATTTTCATTTCACTTTCTCATATTTAGTCTTCATT
GGATAATGATTTTGATTAAATATTAGTAAAAAAATTGTTATATTAATGGTTAATTTGAACACAGCACAAG
GGTCACAGTTTCACATTAGTGATTTATTTTGATTGGCTTGAATTTACTCTAAACTTTTGCTTCTGCTTGT
TTTTACAAATTTACATTTTACAGGGAAGAATACTTCCTTTCAGAAGGATAGATGGCTACACTTCAAGATA
TAGCGCTTGCAGCAGCTATTAATATTCTCAGTGCCTGTATTTTCTTTTTGGCATTTGCCGTTCTGAGGAT
TCAACCTTTCAATGATAGAGTATACTTTCCAAAATGGTATCTTAAGGGTTTGAGAAGCAGCCCAACACGC
TCGGGAGCTTTTGTACAAAGGTTTGTCAATTTGGACTTCAGGTCTTACTTGAGGTTTCTGAATTGGATGC
CAGATGCCCTGAAAATGCCAGAACCTGAGCTTATTGAACATGCAGGATTAGATTCTGCTGTCTACTTGCG
TATTTACTTGATAGGGTATGGATCTCAATATGTCATCTATTTTGTTTTTCTTCCAGTTGCTTGTTATTAG
TTAAGCTGTCATCAGTGCTTGTAGCTCCATAATTGCTGGTTGCATTGTCAAAGATTTTCTGTTAATTCCT
TTCGTTATGAATGAGTTGTTCTTGTGCTGTGGATGATATCATATCACCTGAGTACTCCTTTGTTATAATT
GATACATTGCAACTATTTCCTTTGCTTTAGTTTCAACAAGCATGACTGACTGTCTATTACTTTAGTATTT
TGCTTGCTATTCGGGGAATGTTCCTTTGACTTTATTGTATTTATCTATGCAGGCTTAAATTATTTGTTCC
CATAACATTCCTTGCATGGGCTATCCTGGTACCAGTTAATTGGACAAATGCCAGTAACACTTTAGCACAA
TCCAAAGCAACTTACAGTGACATCGATAAGCTCTCAATTTCAAATACTCCACTTGGATCAGAACGGTGTG
AAACCCTTGATTATTGCCAAGTTTTTCTTCATTTTAACCTGTCAAATTCCTAAATATGATGAATTGTTCC
TGTATTTCATATGCATGCATGCAGTACCATAATTTATCGTGTGGTATGTGCTCACTTTTACAACCATTGA
TATTATAAAGTTCTGTATGTTTGCCTGTTGAAAAAAAAAAAAAAAGAAATTCTGTGTGTTTTCAAAAGTA
TCAATATTGCACATTGTTAGAGACATAAGGCAGGATCTCAAGGGTTTTTTGAAGCCTGGTGGTTTTGGGT
TGGCAATTGAGGCGAAGAATTGGACCCTGCTGGTGGAAGGCCTGAAAGAGATATTCACAATAGTGGTCTC
TGACCAATTGATGGAGGTGGATTCCCAGATTGTTCTTTTCTGCGTGTCTCAGGATGGTAGAGGGCTTTGG
ATATCATGCATTTTTCCTAGAGATGTGGAAGAATGCATGTCTTTAGATAGACTCTTTACCATCCTGGTAT
CGTGGTAAAGCTCTCTTTTAAGGGGAGTAAGGGAGGGAAGGGTTTGGGATTTATTTATACCAGTGCATGA
TCCTTATGACCTTAAGGTGGAGTGATGTTTGGGATTTGAACCAGTGGATGATCCATATCATGGTATGTTG
GTCAAAGCTCTTTTTTAGACAGGATAAGGGAGGGAAGGGTTTGGGATTTATACCAGTGCATGATCCTTAT
GACCTTAAACCTTAAGGCGGAGTGATGTTTGGTATTTGAACCAGTGGATGATCCATATCATGGTATGTTG
GTCAAAGCTCTTTTTTAGACAGGATAAGGGAGGGAAGGGTTTGGGATTTATACCAGTGCGTGATCCTTAT
GACCTTAAGGTGGAGTGATGTTTGGGATTTGAACTAGTGGATGATCCATATCATGGTATGTTGGTCAAAG
CTCTTTTTTAGACAGGGTAAAGGAAAGAGTGATTTGGGATTTCAACCAGTGCATGATCCTCTTTAAGTGG
GAGTGAGGTTTGGGATTTGAGCCAGAGGCGGATGGATGGCTGCATGTTGATATGGTGATAAAAGCTCTCT
TTTAGAGGGTGTAAGTAAGGGAGAGAGAGTTTGGGATTTTGAACCGGTGGATGGCACATGTGAACTGTAT
AATTATCTTTATTGCAACTCATTCATGCAATTCTTTTTATCAATAATTCTGATTTTCAACAATATCTACT
TTTTCTTCTTTATTGGTATAATGACTTGGATATCAATTATTCTGATTACTGGATTGCAGGTTTTGGTCCC
ATATAGTGATGGCCTATGCCTTCACCTTTTGGACATGCTATCTGCTGCAAAAGGAATATGAAATAATTGC
ATCAATGCGGTTACAATTTCTTGCATCAGAAAAACGCCGTCCAGATCAATTTACAGTCCTTGTTAGGAAT
GTGCCCCCAGACGCAGATGAATCTGTTAGTGAGCTTGTGGAGCATTTTTTCCTGGTCAATCATTCAGATA
ACTATCTTACTCATCAGGTTGGACTGCTTTAAACTTATGCATGATTTTAGAAGTTCTAATAGGAAAAATT
GGAGATGCTAATGAAAGTAAGTAGCAATTGATGATCTCTAGAACCCAAATTAGGCGCTTACAAGCCATGA
TATGATCTTAAATACTTAAAACAAATGAAATTAGAAGGTAATTATCAGAAACCTTTGAGATCAAGCTTGG
TGCTGAGAGAGATCTTGTATTTCAAGGGTCTTTGGCCTCCTCCTTATCATAGACAAACACTAAAATAATC
ATCATTCTTAAGCTTTATATGGAAATGTAATTTATTTATCGAACTTTTGTGATTATGTTCTATTGAAAAC
TGGACCTTTGCAATTGCTACAGTTTGAAATAATGGCTGTAGTTTCTCAATATAGGATGGCTCCTGTAATA
TCCCTGATTGTCTACAAATGCATCCCTCTGACATCAATAACACTGAGACTGTTTTGTATAATTGATAATG
GCCTATTATATAGTTTGATTGAGTAAATATTTGGTGATACTTTGCAAGTGGTATTATGATTCTATAGCCC
AATCATAACAGTAGGTGTCTTTTATAGAAGTGAAAATAAATTCCAAACATTTTGTTTTAAATTTTCTTTA
GTTTGAACGTTTCATACTATGGCCTAGGTAGTTCAAGTAAATAATTGATCAAAGAATATCTGATAATGAA
TGCTGAGGTAAAATTTTTAGTTCTTACATGATTAAACCTAGGATTGGATCGAATTTTTAATATCCAAAAC
TTATGTGCTTTGCTTTAGATTAATGCAACACAGCATGTAATGAACTAGGAAAAAATTTTATTTCTTACAT
GATTATACCTAGGATTGTATCAAAATTTCAATATCCAAAGCTTATGTGTTTGCATCTACATCATGTAATG
AACTTTTTTAAGTTACGTTGTGTTGTGAACTGTCCTATTTCACTGTTCTGTTGCATACTTCTTATATCTG
AGACTTGCTAGCATATATTGATAAGTTCTGTTGTTGCCTATGGGAGAGGGGGAGTGATCAGATGTGTATT
TGGTGTCTTGAATTGTTGCCCGAATTCAAAAGTATAAAACCCCCTCATTTTCTAAAGGGCACTTAGATTA
ATATCAATAGTAGTGCAATGCTTTAAGATGACATCATTGCCTATGGAAGAGGGCAGTGCTTGGATGTGAT
TATTTGCTGTCTTGTAATGTTGCCCAAACTCAAAGTGGGTTACTTTTTTAAAGGGTGATTGGTTGGTTTC
CATTTCTTTAGAAAATCTAGTATAAACATTGAAATGGGTAATTCAAAATATAAAGCATTAAAATGTTTAT
ATTCAATTTCCTAATTTAGAAGTTTTATGCAGGTTGTATATGATGCAAATAAACTTGCAAAATTGGTCAA
GAAGAAGGAAAAAATGCAGAATTGGCTTGACTATTATCAAATTAAATATTCTAGAAATGAATCAAGCAGG
CCCTTTCTGAAGACTGGTTTTCTTGGCCTTTGGGGAAACAGAGTGGATGCAATGGATTTTTACACATCCG
AAATTGAGAAACTCTGCAAAGAAATATCTGTGGAGAGAGAAAGGGTTGCAAATGATCCTAAGTCTATCAT
GCCCGCAGCATTTGTTTCCTTCAAAACTCGGTGGGGTGCTGCTGTTTGTGCACAAACTCAACAATCTAGA
AATCCAACTTTATGGTTAACTGAGTGGGCTCCGGAGCCACGTGATGTATATTGGCATAACCTGGCAATTC
CATTTGTTTCACTCACGGTTAGGAGGCTTATAATTGCCGTTGCATTCTTTTTTCTCACCTTCTTTTACAT
GATCCCCATTGCATTTGTGCAATCGCTTGCAAGCATTGAGGGAATTGAGAAAGCTGTGCCATTCCTGAGG
CCCATTATTGAAAAGTAAGTTCTTTCCCACTCTCAGATTTCTTTTACAAATGGAGAATTTGTTAGCCATT
GATGAGTGATCAATATTCAAACATACAAAATCAGCTGTTCAGCATCTTTTTCTACTACATGATTAATTAC
TCCCTGATTTGTTATCCAGGAAGTTCATCAAGTCACTAATCCAAGGTTTTCTACCTGGGATTGTTCTGAA
GATTTTCCTCATTGTTCTACCAACCATATTGATGCTGATGTCTAAATTTGAAGGGTTCATTTCAATATCA
TCTTTAGAAAGGAGATCAGCATCTAGATATTATCTTTTCAACTTTGTGAATGTATTTCTTGGGAGCATAA
TCACTGGAAGTGCACTTGAACAACTAAATACCTTTATGAAGCAGTCGCCAAATCAAATTCCTAGAACAAT
TGGGGTAGCAATTCCAATGAAAGCAACTTTCTTCATATCTTACATAATGGTTGATGGATGGGCTGGCATA
GCAGCAGAGATTTTAATGTTGAAACCACTGATAATCTTCCACTTGAAGAATTTCTTCTTGGTGAAGACTG
AAAAGGACAGGGAGGAGGCAATGGATCCAGGAAGTATTGGTTTCAATACTGGTGAACCTCGAATACAATT
ATATTTTTTACTGGGCCTTGTCTATGCTGTGGTGACACCAGTGCTACTTCCTTTCATAATTGTTTTCTTT
TGCCTGGCATATGTCGTATTCCGCCATCAGGTAAAAAGTTGACATTTTGATTATAAAATCTTAAATATAA
AGGGTAATCAGGATTGAGTGCACAAACATCCTCAAGAATGCCTATTTTCAATCCAATATTTTGATCCCAA
CTTATGATGATCATCAGTCCACTCTAGGACATCTTTACAGTCTAAAATTTGGATAATTTTGTACCATTTG
ATTTTAGTAGAACTTCTGGAAAATGCGCACACATGTGGTGGTGGGTCCTAAATCATCCTGATCCACTTAA
CATGTGCCATATGAGATGTTTTAGAAAGCTAGTCAAGTCTTGGCTACCATGAATTTGATGGGTGATCCAA
ACACATTTCACTTCATGTTATTTCCAAATTGCAAGTTAAGGGAGTTGCAGAAGGAAGAACATTCCTTTCA
AGGAGTGTCCACCCATAAGCAAGAACAACTGCTTTAGTTTTAGTACCGCCAGCTAGAAATGTTAGTCATC
AATAAAATATTTTCCCACATTCCCACTTGTATCGTGTTCATTATCAACGTAAATTATTTTTTTCCCTAAA
TTATCAGAAAACCCCCATAATCAGATTAATTATTTGCTGTTATGCCTTTTTATTTTCAGTTGTCTAGTAA
ATTTTACCTTGAGGTATTTTTTGATAATGCAGATCATTAATGTTTACAATCAAGAGTATGAGAGTGGTGC
AGCATTCTGGCCGGATGTTCATGGGCGTATTATTGGTGCACTAATCATCTCACAGCTGCTTCTGATGGGA
TTATTGAGTACTAAACAAGCTGCTCAGTCAACACCATTTCTCATTGCACTCCCAATCCTGACCATATCAT
TCCACTATTACTGTAAAGGCCGTTTTGAACCTGCATTCATTAGATATCCACTGCAGGAAGCAAAGATGAA
GGATACCCTTGAACGTGCAAGGGAACCACACCTCAATCTCAAAGGTTACCTTCAAACTGCTTACATCCAT
CCAGTTTTTAAAAGCGCTGAGGATGATGAAGAAGAGGAAATTCATGGAAAATGGGAGCATGATGCCGAGC
TAGTCCCCACAAAACGCCAGTCTCGAAGGAACACACCATTGCCCAGCAAATTCAGTGGTTCATCCTCCCC
GTCTCTGCCTGAGGTTGTTGAGGAACGTGGACAGCCTTGAATTGTAGACAGGTAACTCTTACTGTACATT
TGGCCCTTCACAGCGTTGTTATAGCCATGAGGAGAACAGCATTGTAAATTAAATGGGCGAGGATAACTTT
GTTGTATAGATAAAAAGAAGGGTTTGTGCAGCCTCTAGTGTTCTCAACGGTACTAGAGAAAGCAAGCTCT
GGATTTTATGGCAGATGGTAGAAGGAAGTTGCTTTTTGTGATCTGTAACTTACTGGAGGCTATAAAAAGG
CATAAAATCATGTTAAAATGTGTGAAATTTTTATTTTCATGGTCAAGCAAAAATTTATTGATCAGTTTCT
TTGATTTTTGAGGAACCTTCTTTGAGTAGTTGATGCTTTTACAATTCAAATATTGGAAGCTTGGGTCGGG
ACTCAATTCAATATTGGAGGCTTGGGTTGGGACTGTCATTTTGAATATAAACAGCCAATATTTATAGTGT
TGTAGGAAGGCTTTTTTCTTGAACAATAAAATCGATGTATATATATGTGTGTGAGAGAGATCAATTGATG
TGAGACATGATAATCATCTAGCATGCAATATGACACAACGTTCCTTAAGCAAGTATGATATTCTCGTTGT
ATCCCTTAGGGTTACAAAGCCATATATGTAACACTGTTTCTTAAGCAAGTATAATATTCTTGTTTTATCC
CATGGGATTACAAAGCCGTATTTATGCATGACTTTGTTCTTCAACTGTTGTGAGATATGATGATCATCTC
CTATGCAGTCTAATCTGTATGTGACTTCTTCTTAACTTATGTGAGATATGACAATTATCTCTTTAATGTA
AATTGACTTTTATGTGACTTTTATTTCTAATTGATGTAGGATATTATAATCAATATTTGAAATATTGATA
AACACAAATGTATTCGTATTTAGATTTTATGGATATATCAGAAATATTAAAGAAATATTTGTGGATATTT
TGACAACAATATCGATAAAAATTATTCAAAATTTATGGAAATATTTGGAGAAGCTTAAAAAAAATGATAA
AATAAATAAAAATACACATGTTAAAGTTATTTTCTAAGTATAATTGACATAAGTATGGTTAAAGAAAAAA
ATATCGGTAAGCAATGATATGCCAG
>LTCONS_00004120
GGGCGGGGCATGGGTAGAAATGCTTGGCAGTTTTTTGGAGAAGAGGTTGGAAAGTGCAAATGAAAGAGGT
AGTCCTATATTCCACATGCACTTTTATTTTTCTGATATGCATATTGGGGACACATGAAATACATCAAGAG
CACCTAAATGCAAAAGGAAAACCTAAGAGTATGAAAATGGGCTGCCTTGGGCTTATATCAACCTACCGAT
GAACTCTGATAATTATAAGCTTCTTTCCTGTATAGAGTCCCTTGACCAAACAAACAGAGATTTAAGGAAA
ATCTCTTTCAGTTCCATATCCAACATTTCCAAGATGAAAAAACTTCTGCAATTTTATTTGTCGCAAAGAC
ACTGAAATAAGCATGAAGAGGCTTTTTCTCCAGACTTGCCTTCTACACTGCTGCACAAAATTGCATTTCC
ACATGCCTAGCTTCTGTCACTTGCACCTTTCAAGACTATTGATATATAGGAAATGATAGTTCAAAAATGT
TAGAGAAGATTGTAGAATAAATTGTGCTACTTCTGAACTCTATTTCCTCAAAATTTCCTATGCTATTAAG
GGCGATATGCACAATCCTTTTTCCTAAAAGGGGGAAAGACTAGTGCTCATCTGAAGCTCCCTAGCCAATT
TCCTTACCCTATTTGTAATGCAATCTTCTAGAGCCTTGAAAATTGAGAGGATCAAAAGGAAATCTTATGC
ACTTTCAAGGGTGATGAATTATGTTGGTGAAGTGGAATAATCTATATGCTATGGAACAGGAGGATGAGTT
TGAAACTTATGCTAGTCAAACATGAAGATGCTCTCTTAGGTAAGTAGCTTTGGATGTTCTCTGTGTGCCT
GTACATTCATTACAGACAAATGTGATTATAGCATAAGATTTGGCATGTAATCTAGACTTTAGGGTTGGGG
TTAATAATACATATGGTTGTGGCCTTGGGATATCCATGTTGGTTATTTAACTATTTTCTATAAACAGGTA
TGCAGTTAAATTTTGGAATTGGATGTGTTGCTGTGAACTCATATATGAAGGTTATACAAGTTTTAAGGGT
CTGGAGGATGTTATAAACTTAGCTGATAACAAAAAAAGGAAAAAGACTATATGGATCACTCTTAAAAAAT
GGATTAATAATGTACCTACGAATACTGATGATTCCAGGGTGGACTTACCCTGGTCCCACAATATTCAAAG
GATAAAAGCACATGGGTCAGCAATTGCTGGGCTAGATTTAATTGAGTAGGGAGGGATTTGAGGTTTGTAT
TAGCCCTTAGAGGATGTCATGTATCAGATTTCCTTACATACCAGGATGTCTCTTTTGGACTAACCACATG
CCCGCTGTGTTGTTTTGAATTTTGTATAAAGGCTTGTTTTAATATTATGTGGGTATTCTTCTTTTTCTTT
CTGTTCTAATCATTGCATTTCATATTTTAGATATCTGTGGAGAGAGAAAGGGTTGCAAATGATCCTAAGT
CTATCATGCCCGCAGCATTTGTTTCCTTCAAAACTCGGTGGGGTGCTGCTGTTTGTGCACAAACTCAACA
ATCTAGAAATCCAACTTTATGGTTAACTGAGTGGGCTCCGGAGCCACGTGATGTATATTGGCATAACCTG
GCAATTCCATTTGTTTCACTCACGGTTAGGAGGCTTATAATTGCCGTTGCATTCTTTTTTCTCACCTTCT
TTTACATGATCCCCATTGCATTTGTGCAATCGCTTGCAAGCATTGAGGGAATTGAGAAAGCTGTGCCATT
CCTGAGGCCCATTATTGAAAAGAAGTTCATCAAGTCACTAATCCAAGGTTTTCTACCTGGGATTGTTCTG
AAGATTTTCCTCATTGTTCTACCAACCATATTGATGCTGATGTCTAAATTTGAAGGGTTCATTTCAATAT
CATCTTTAGAAAGGAGATCAGCATCTAGATATTATCTTTTCAACTTTGTGAATGTATTTCTTGGGAGCAT
AATCACTGGAAGTGCACTTGAACAACTAAATACCTTTATGAAGCAGTCGCCAAATCAAATTCCTAGAACA
ATTGGGGTAGCAATTCCAATGAAAGCAACTTTCTTCATATCTTACATAATGGTTGATGGATGGGCTGGCA
TAGCAGCAGAGATTTTAATGTTGAAACCACTGATAATCTTCCACTTGAAGAATTTCTTCTTGGTGAAGAC
TGAAAAGGACAGGGAGGAGGCAATGGATCCAGGAAGTATTGGTTTCAATACTGGTGAACCTCGAATACAA
TTATATTTTTTACTGGGCCTTGTCTATGCTGTGGTGACACCAGTGCTACTTCCTTTCATAATTGTTTTCT
TTTGCCTGGCATATGTCGTATTCCGCCATCAGGTAAAAAGTTGACATTTTGATTATAAAATCTTAAATAT
AAAGGGTAATCAGGATTGAGTGCACAAACATCCTCAAGAATGCCTATTTTCAATCCAATATTTTGATCCC
AACTTATGATGATCATCAGTCCACTCTAGGACATCTTTACAGTCTAAAATTTGGATAATTTTGTACCATT
TGATTTTAGTAGAACTTCTGGAAAATGCGCACACATGTGGTGGTGGGTCCTAAATCATCCTGATCCACTT
AACATGTGCCATATGAGATGTTTTAGAAAGCTAGTCAAGTCTTGGCTACCATGAATTTGATGGGTGATCC
AAACACATTTCACTTCATGTTATTTCCAAATTGCAAGTTAAGGGAGTTGCAGAAGGAAGAACATTCCTTT
CAAGGAGTGTCCACCCATAAGCAAGAACAACTGCTTTAGTTTTAGTACCGCCAGCTAGAAATGTTAGTCA
TCAATAAAATATTTTCCCACATTCCCACTTGTATCGTGTTCATTATCAACGTAAATTATTTTTTTCCCTA
AATTATCAGAAAACCCCCATAATCAGATTAATTATTTGCTGTTATGCCTTTTTATTTTCAGTTGTCTAGT
AAATTTTACCTTGAGGTATTTTTTGATAATGCAGATCATTAATGTTTACAATCAAGAGTATGAGAGTGGT
GCAGCATTCTGGCCGGATGTTCATGGGCGTATTATTGGTGCACTAATCATCTCACAGCTGCTTCTGATGG
GATTATTGAGTACTAAACAAGCTGCTCAGTCAACACCATTTCTCATTGCACTCCCAATCCTGACCATATC
ATTCCACTATTACTGTAAAGGCCGTTTTGAACCTGCATTCATTAGATATCCACTGCAGGAAGCAAAGATG
AAGGATACCCTTGAACGTGCAAGGGAACCACACCTCAATCTCAAAGGTTACCTTCAAACTGCTTACATCC
ATCCAGTTTTTAAAAGCGCTGAGGATGATGAAGAAGAGGAAATTCATGGAAAATGGGAGCATGATGCCGA
GCTAGTCCCCACAAAACGCCAGTCTCGAAGGAACACACCATTGCCCAGCAAATTCAGTGGTTCATCCTCC
CCGTCTCTGCCTGAGGTTGTTGAGGAACGTGGACAGCCTTGAATTGTAGACAGGTAACTCTTACTGTACA
TTTGGCCCTTCACAGCGTTGTTATAGCCATGAGGAGAACAGCATTGTAAATTAAATGGGCGAGGATAACT
TTGTTGTATAGATAAAAAGAAGGGTTTGTGCAGCCTCTAGTGTTCTCAACGGTACTAGAGAAAGCAAGCT
CTGGATTTTATGGCAGATGGTAGAAGGAAGTTGCTTTTTGTGATCTGTAACTTACTGGAGGCTATAAAAA
GGCATAAAATCATGTTAAAATGTGTGAAATTTTTATTTTCATGGTCAAGCAAAAATTTATTGATCAGTTT
CTTTGATTTTTGAGGAACCTTCTTTGAGTAGTTGATGCTTTTACAATTCAAATATTGGAAGCTTGGGTCG
GGACTCAATTCAATATTGGAGGCTTGGGTTGGGACTGTCATTTTGAATATAAACAGCCAATATTTATAGT
GTTGTAGGAAGGCTTTTTTCTTGAACAATAAAATCGATGTATATATATGTGTGTGAGAGAGATCAATTGA
TGTGAGACATGATAATCATCTAGCATGCAATATGACACAACGTTCCTTAAGCAAGTATGATATTCTCGTT
GTATCCCTTAGGGTTACAAAGCCATATATGTAACACTGTTTCTTAAGCAAGTATAATATTCTTGTTTTAT
CCCATGGGATTACAAAGCCGTATTTATGCATGACTTTGTTCTTCAACTGTTGTGAGATATGATGATCATC
TCCTATGCAGTCTAATCTGTATGTGACTTCTTCTTAACTTATGTGAGATATGACAATTATCTCTTTAATG
TAAATTGACTTTTATGTGACTTTTATTTCTAATTGATGTAGGATATTATAATCAATATTTGAAATATTGA
TAAACACAAATGTATTCGTATTTAGATTTTATGGATATATCAGAAATATTAAAGAAATATTTGTGGATAT
TTTGACAACAATATCGATAAAAATTATTCAAAATTTATGGAAATATTTGGAGAAGCTTAAAAAAAATGAT
AAAATAAATAAAAATACACATGTTAAAGTTATTTTCTAAGTATAATTGACATAAGTATGGTTAAAGAAAA
AAATATCGGTAAGCAATGATATGCCAG
>LTCONS_00004163
CTACGTGGACGAAAAATTAGTTGATAATGGATTCAATCAGAGAACTACATAGAAATGGGGAACTCTTGGC
ACAAAAATAGACTAAACTCAATGCTCAAGTTGAGCACTTACAATGGGGTAAACTCTCATCTTAGCTCTCA
CCCTGCAACCATGTCACCCTCTTGTGACAATCCGGGGTCTGGCTGGTTTCAAAGAGGTCGGGTGTGGCGG
CCTGATGCCCGGCCACAGAGAAGAGCATTCTTTGGGATTGGTAATTCATCTCTCCATGAATTTGCTGGGG
AGAAAACCCTA
>LTCONS_00004205
AGGGGTATTATCGTAATCGAGTAGTATCAAAGGTTACCTTAGGGTTTGTGATCGCTCCCTATAAAAGAGC
ATGCCGCCTTAGTCTCTCCTACACTCTAGATCCTTTAGGGTTTTCAGATTTCGTCACTCCAACTTTCTCG
ATCTTTGAGGGTTATCAGATTTCGTCACTCCATCTTTCTCGATCCTTTAGGGTTTTCGGACTTCGTCACT
CCATCTTTCTCGATCCGTAAGGGTTTTTGAGATCTTGATCTTGATCTTGGTATGGCTTTAGGGTTAGGGT
CTTAGTCGAAGATTCATTGATTTGGATCTTGATGTGGCTTTAGGGTTAGGGTTTTAGATGAAGATTCATT
GATTTCGAGAAGAAAGCCTCTGCTTGACTGAGAAAATGAGAGACGAATGTGAATGTCTCGTCATTGATAA
CAAGAGGAGGTAGAGCGAACGGAAAGGCGAGATATCGTTTCAGTCGTCATTACTCTGGATTGGCGATTCG
ATTGTTGCTCGTCTACATTTCTTTCTTACTAATGTTTTTCATCTTATTTTCCTCTGGGAAAATTATTGGG
TGAAATGGGAGGGTTGTTTCTTCACTTTCAACCGATTGGAGAGTTATAACTTATTTCTCCATGCGGACTG
CTCTACGCCCTAATGCACTCTCGTCTTTCTTGCATAATGTTTTTTTTTTTTACCCCAGAAAATAAAATGA
AAGAGAAAGGATATGTTTGGACACGGGAAAACGTGTTTGGATATCAAAAAAACAAAAAAAAATTGATTAA
AATGTTTATAGGGAAAACGTAAGTTTATATGTAAGGAAAAAAAACGGAGGGAAA
>LTCONS_00004218
CGTTTGGCTCGGGCTTTGTGTATCTAGATCGCTCTTTCTTTCTCACTTTCTCTCTCTTCTAACCCTAATT
CCTCAGAAGGAGCGTTACATTTGTGGGTTTGGGTCTGGTCTTGAATGCATTGTCGAATTAATGCATTTTC
AATTGTGTATTTTCTTTTCTTCGATCCACTATTCGTCCCTGATTTGATCGCAAAAGGACACCTTCCATGA
TAGAAAAAGTCGAGTTGAGCTCAGAAGTACCAAGCAAGAGCAGAGGCAGGAGCAGGGTGGAAGTAAGGCT
GAACGCTGAAGAGTAGCACCTCACCTTACCTAACGGTACCTTAACCTGTTTCACTTTCTTGGAAGGCCAG
ACTGGCATTTGACACAGAAAATTCTGGAGAGCTTGCAGAAGTGGCAGGAAGGAGGGGGTGGACTTGGCTA
ACCTACTATCTCTGATCACACTGAAGCATATTAGGTAACTTTTTAAAAGGCCAACAAACCAGAAGGCTAT
CAATCATTTTAACATGGTTCTATAGAGTGACA
>LTCONS_00004219
CCCTAATTCCTCAGAAGGAGCGTTACATTTGTGGGTTTGGGTCTGGTCTTGAATGCATTGTCGAATTAAT
GCATTTTCAATTGTGTATTTTCTTTTCTTCGATCCACTATTCGTCCCTGATTTGATCGCAAAAGGACACC
TTCCATGATAGAAAAAAGTTGAGCTCAGAAGTACCAAGCAAGAGCAGAGGCAGGAGCAGGGTGGAAGTAA
GGCTGAACGCTGAAGAGTAGCACCTCACCTTACCTAACGGTACCTTAACCTGTTTCACTTTCTTGGAAGG
CCAGACTGGCATTTGACACAGAAAATTCTGGAGAGCTTGCAGAAGTGGCAGGAAGGAGGGGGTGGACTTG
GCTAACCTACTATCTCTGATCACACTGAAGCATATTAGGTATTTTCTCAGATTCTGTTTATGCTGCGTTT
AGCTTATCAATGAACTGCTGCTTTTGTCCTTTTATTCCTGCCCTGCCTTCCAAGTTGTC
>LTCONS_00006246
CAGCAGAATAGAAGAAGTAAAAAAATAGTCCACATTTTTTTTCCTTATGTGTCGCCATGTCACCAGAGAT
GCATGATAACAGTATTGCTTGATATATCCCGCGATCTGATTTTACGTCTTAATCAAATCCCAATAATGAA
AACCTATATTAAAAAACTCATGTTCACCTTACACAAAATACCTTGTAACTGCTTTTTGTGATGAGCTCTT
CAAAACAGGCGCTCCATTAACTCTAATCAAATTCTCTTTTAAACTGAAATTATCTCAATGGGGGAAACGT
ATGAATTCACAGTCGTTCACTTGATACAGTGTGTTCTCCACCTACAATAACCTTCTGAAATCCATATAAG
CATCTTCCTAGGCAGCAATTCCTGCAGCATATAATGACCAAAAGCATGTAAGTACCACAATGTAGCATTT
TAGCTAACACTATCAAACTATATCATGACCAAAGCAACTAATTAAAAATGGGTCAAATTATGAAAAATTG
TTGTAGGACATATATTCGACATGCTAGCTCCAACTTCCAGACACTCCTAGAACAGCCAACCTAATCTCTC
TTTCTTCCTTCTCTATGTCCCTGGTCAGTGGCATGATCACATTAGGAAAAATGCACATCTTCAATAAAAC
CAGGGCTTCTTCCAGGTGTTTCTTCAAGTTAGTTGGATTGATAAGTCCAGAGTAAAATCTATGTGGGGTA
TGTCTATATCTCAAGAATCTGATCATTCTTGTGTCATCATTTATAAAAACTAACATTATAGAAGGATGAT
AAGCAATATTTCTCAACATTACAATGAGCGATTATGACAAAACAGGATGGTGCCTTCTAATATACAATTT
GCCTGCATATGCAAAGGATGACATGCATATCTCAAGTGTGTGTTGCAGATAAAATTAAGCCAATAACACA
GATTCATTTTGAAGTCTAATAGATATTGCAATATGAGGTCTAATTGCTGCATTTTTCCAATAGCTTAATT
ACCAGATGGCACTACATGCATGGCTGTAAAGAAATTTTGAATCAGATATACAAAACCACTTATAGATTGA
TCTAGTATTCTTCAAGTTCTTTTTCTTTTCACTTTAGTTCTCATGGCAACCAACAAAGGAAAAGTTTAGC
ATATGTTTATCTCATAAACTTGAACCCAGAATTTAATTAAAGTTTGTCTCATAAACTTGCACTTAATTGC
CAGAAAGTAAATTATTAAACTACATCCTAAACCCCAGTATTAATTATCGAATGGCTGATGTAGTAAAATT
ATAATCTCATGTTGAATGTACATCAAAACCGATGCTTAACCTGGCCATTTTTGGTGGTCATGTCAGGTGC
AAAACCTCCAAACCAATGTGCTCAACCTGGCCATCTGAGGATGGCCGACATGCAGTTGGCAAATGACATT
TACATAAGGTTGTCACACATATGGGACTTGATCGTGGAATGATATTGATGATAAGATACAAAAGAACATC
TATTGGATGTGCAAGATAAGAGCAGGTACAAAGCCAAAGTCATCAATCTTTATGCACATAGGAAGCCTAG
GTTTGTGGTGACAGCTTNN
>LTCONS_00005462
CCCGCTCGAACCCGCTGGACTTGCACCCTAGTGAAACCCCAAGAGACCTGAAGGCTAAAACCCAGATCCC
CAGAAAAACCCCAAGCTCCCAAAACCACTGTCCCAGAGATGGCCGCCGCAGCAGCCAGGTCCGTTTTCCG
CTCCACCGCCGCCCGAAGCGCGGCGGCGAGACTCACCGGAGGAGTCAAGTCCAAACCAAAACGCACTTTC
TCCTCCTTGGGCATCTCCAACCAGAAGCCACTATCTCGCCGCATTTTCAGGTCTCCTGTTGAGATGAGCT
TCTGTGTTGAATCAATGCTTCCATTTCACGCAGCCACTGCTTCCGCATTGCTCAATTCCATGCTCTCCGT
CTCCCGCCGCTCTTACGGCTGGACTCCTGAAGATTGCAATGATGATGTATGATGAATGTCAGACGGTTCG
AGCAAAGTTTTATGTACATGCGCTCTAAGGCAAATCCTGATATGTTAAGCATATTGAATGAGCTCCAGAG
AAGAAAGCTTTCTGTGCTTCCATTTTTGAGATTTCAACTTAGCCTAATGTTCTGATGGTTTCTAAATAGA
TAAGTTTGCAATTAACTATTATAGACATTTTTTTTTACTCGTGCCAAAAGCAATCAGATATTAAGTTTGA
ATAATCAGGATTTGGACCTCATCATATTTTGTTCTTTTATTTATTTTTCTGTCAGTATTAGATGTTTCTT
CAAGTCACACTTCACCTGGTTGGTGTTTAAACATCATAGCAGACAATCATTGTCATCAGTTCAAACTTGT
TTAAGGGGCTTAAGGTTCTTACTCATATTGCCTATTATGGTTTTAAGTTAAGGTAGAAGCCCATGTTTCT
GGTCTCCTTGTGTGACAAGGTGGATTCAACCACCTATTCTTTTTTCCTGGAAGCAAAAAAGTGCATTTTT
GTATAAGAGGCTAGCTATTTGGAGTAAGTCCCTCAGTATAATGAAGCCGAAGAAACATTGTTGGGTGGTG
TGATATGTTCTGAACAGGATTGAAAACAATGTAGTTGCCCATGCAAGTTAAATTTCTTATTTTGTGAAGA
TGGTTTCTATCTTTTATAGAATGAGAGGAATAGTCTAGCCTTCCAACTTGGTTCTAGGGTTTTGGACCTA
GGAGGTGAACTCCCTACCAATACAGCTAAGATTTAGCCTCTATTTTTTCTATCAGTTTTGACAATGGGAT
TTGCTTTGATTAAGGCTGTGGTTACTGAATGAACATATAAACTTGCATATTACCTCCATTTCTTTTTATA
GTGTAAGTTTGTGTTGTGAATCTTAGTAAACACTCAACTAACAACTTATGGTTAGATAAATGATGTTATT
ATTTTGTTAATCATTTTTTTCCATGACTTTTGGTTGCACTCAATTCTAGTATCCTCTGTAAGTAGTTTTT
TCTTTGTTTTGGTATTGTAGATGGATGATTATTGTTTGTTGGGATGCGGTGCATTGATCGTAGTTTCCAT
GGATTTCAATGGACTTTGTGAGGCCACTGCTTGGAGCATTATTCTCCTTCATTGAATGTGAAAATTCAAG
TACTACCTTTCATGAGTTCATTTCAAGAGTCCGTGGAAATCTTTGGTTATGCAAAAGGATATAAACTATG
TACGATTTGATGGCTTTTCTTTGCACAAACCCGACAAATCCAAATATGTAACTTTCTTTTCAATTGAATG
TGATTAACATTTGGGAAATAGAGATTTGCCACTTACCTCTTAACATAGAGCAATTCCTGCTTATTACATA
TGCCAAAGGTAATTGTAAAAGACCTGAAATGGATTCCCAGCCTCTTAATTCGCTTCGGTGGAATAACCCT
TCTATACTAATGCTTAGCAATATTGGGGTGAAAACTCATCGAGTTGTTTCATGCAATCATGCGCTGAATT
GTTGTTTGATCTGAATGATTTGTCATTAGATTGCATTGTACTTTTTAATTTTGTGGAATTCATTTTATGC
AAAGGGAAATTGAAATATCAGATCCAACTTTATTCTGGTGTTGAAATGCTGATAATTTAGCCGTCTTAAT
ATTTTTAAGAGATCCTCTCCGAATTTGCTTGGCTGAAGTTTTAACGATCATATTATGTTGGAATCCTATT
TGCCTCCAACAAAATTCAACCGAACTTAAAAATAAAATCACTCATTTATGGCTGAGCCCGCTTGAGGTCG
TCGAAGGGTGGATTTCAGTTTCGCATTCACCAAATGAATAACTGCCATAGAAGCCAATTGACTGCCAGCA
TAACCAAGTAAAAGAACCTATCCATTGGACGAGAGTAACCTCGAGCCATAATGGGGCATTTAGGGCCTGT
CACAGGTATGTAGACCCTAGCGGAGCATTTGCATATAAAACGGAGTGAATGAGTACAAGGGGGAGAGAAA
GAAGTTCAGATTCAATCTCTTTTTTTAAACATA
>LTCONS_00005463
CCCGCTCGAACCCGCTGGACTTGCACCCTAGTGAAACCCCAAGAGACCTGAAGGCTAAAACCCAGATCCC
CAGAAAAACCCCAAGCTCCCAAAACCACTGTCCCAGAGATGGCCGCCGCAGCAGCCAGGTCCGTTTTCCG
CTCCACCGCCGCCCGAAGCGCGGCGGCGAGACTCACCGGAGGAGTCAAGTCCAAACCAAAACGCACTTTC
TCCTCCTTGGGCATCTCCAACCAGAAGCCACTATCTCGCCGCATTTTCAGGTCTCCTGTTGAGATGAGCT
TCTGTGTTGAATCAATGCTTCCATTTCACGCAGCCACTGCTTCCGCATTGCTCAATTCCATGCTCTCCGT
CTCCCGCCGCTCTTACGGCTGGACTCCTGAAGATGGATGATTATTGTTTGTTGGGATGCGGTGCATTGAT
CGTAGTTTCCATGGATTTCAATGGACTTTGTGAGGCCACTGCTTGGAGCATTATTCTCCTTCATTGAATG
TGAAAATTCAAGTACTACCTTTCATGAGTTCATTTCAAGAGTCCGTGGAAATCTTTGGTTATGCAAAAGG
ATATAAACTATGTACGATTTGATGGCTTTTCTTTGCACAAACCCGACAAATCCAAATATGTAACTTTCTT
TTCAATTGAATGTGATTAACATTTGGGAAATAGAGATTTGCCACTTACCTCTTAACATAGAGCAATTCCT
GCTTATTACATATGCCAAAGGTAATTGTAAAAGACCTGAAATGGATTCCCAGCCTCTTAATTCGCTTCGG
TGGAATAACCCTTCTATACTAATGCTTAGCAATATTGGGGTGAAAACTCATCGAGTTGTTTCATGCAATC
ATGCGCTGAATTGTTGTTTGATCTGAATGATTTGTCATTAGATTGCATTGTACTTTTTAATTTTGTGGAA
TTCATTTTATGCAAAGGGAAATTGAAATATCAGATCCAACTTTATTCTGGTGTTGAAATGCTGATAATTT
AGCCGTCTTAATATTTTTAAGAGATCCTCTCCGAATTTGCTTGGCTGAAGTTTTAACGATCATATTATGT
TGGAATCCTATTTGCCTCCAACAAAATTCAACCGAACTTAAAAATAAAATCACTCATTTATGGCTGAGCC
CGCTTGAGGTCGTCGAAGGGTGGATTTCAGTTTCGCATTCACCAAATGAATAACTGCCATAGAAGCCAAT
TGACTGCCAGCATAACCAAGTAAAAGAACCTATCCATTGGACGAGAGTAACCTCGAGCCATAATGGGGCA
TTTAGGGCCTGTCACAGGTATGTAGACCCTAGCGGAGCATTTGCATATAAAACGGAGTGAATGAGTACAA
GGGGGAGAGAAAGAAGTTCAGATTCAATCTCTTTTTTTAAACATA
>LTCONS_00005464
CCCGCTCGAACCCGCTGGACTTGCACCCTAGTGAAACCCCAAGAGACCTGAAGGCTAAAACCCAGATCCC
CAGAAAAACCCCAAGCTCCCAAAACCACTGTCCCAGAGATGGCCGCCGCAGCAGCCAGGTCCGTTTTCCG
CTCCACCGCCGCCCGAAGCGCGGCGGCGAGACTCACCGGAGGAGTCAAGTCCAAACCAAAACGCACTTTC
TCCTCCTTGGGCATCTCCAACCAGAAGCCACTATCTCGCCGCATTTTCAGGTCTCCTGTTGAGATGAGCT
TCTGTGTTGAATCAATGCTTCCATTTCACGCAGCCACTGCTTCCGCATTGCTCAATTCCATGCTCTCCGT
CTCCCGCCGCTCTTACGGCTGGACTCCTGAAGGTAAATTTTCTCTTCAATTTTCTTAGTGTTACACACAT
GTATATTTATTGTATATGTTTCATTCATTGATGTTGATTGAATGAATGCGTTGTCCTGCATCGTATGCTT
GGAGGGATTGCCGTTATTTTGTCAATTTGGATTGGATTGGTTTTTTGGTTGTTGAACTGGTAGTGTTGTG
ATCAATTGTGTTGATTTTATAAAGCAAGCTAACATCTATGATTCTGTTTGTGAATTCTATAGAATAATAT
TTTGGCATTGTGGATTTGAGAGTGCTTCTGTTAGGTTTGAATCATGTAATTTCAGGATTCAGAAGTAGTT
CAGATTGAGAGAAATCAAATGCTAGGATTGCAAAAATCTAATGCCCCGTTTCAACGTTGATGGTGGATAT
TAACCAATCATTTTCCTGGTTTTGTTCCTTCTCACTGTCATTTTAGGTTCTTCTTCCCAAAAAGGAGCAA
ATACTTCGAAAAGAGAGGAGAAAGGATTGGCTATTTTTCATTTTTCAAACCTCAAGTGGGTTATATATAC
TCATTTTATAGGAAATTTTTTTGTGTGGGAGAAACATTTGATTTTGGTGAATGGATCATACATTCATTTT
CTTCCCACTTGTTAGTTTTTCTATTCTAGGTGATTTCATCTCTCTCAATAAAAGAATGCCCACTATTTTC
CTTTTGTAGGGAAAGACAAGACTAGATGAAGATCAAGCAACCCAAGATGGAGTCACAGGGATTCATTTTT
TTTCATTTGAGTTTTGAAAGTATTGGTGAATGTTGTCTTCGGTAGATTTGCAAGAAGTTTTCTTTCTAAA
ATTGAAGAAAAGAGATGAATCGTTCAAAAGTATTTGATGATTTTACGGAGTTAGAGTATCTACTAAAATT
TTATGGATCTTTTGAAGGGATAGTCTGGACCATTTCATGTAGTATTTGTGCATCTCTCAGAATAGAGTTT
TTGTATTTATTGTATGTCCTGTTTTGTCACCAAGGTTATAATTTCCTCATATTCATCGGATGCATCTAAA
ATGTCTGTAGACCTGTGGATTTGCTTGTAAAATCTATATGATAAAGTAATAAATATGAAATGAAACCATA
GTAAAGTGTTTTTTTTCCCATGAAGCATGTGTTGGTTAGAGATTCTGGCTCTAAATTTCAGTATAAAGGT
TTAGAGGCTCAAATATATATATATAATACTAAGGGCATTATGTGCAGATGACAGTGTGAATTGGTTAATA
CGATGCTGTTTTCGCAAAAAATGGGCATCGAACTATCTTGCTTTTCATTCATGATTTCCGGTATTTTGAT
TATATAAGGTCCATCATTATAAGGAAGAAATTCTGGATCTGTATTTTCTTACACTATGTTTCTTGGAATA
TTTGATTGTTTAACATATACCCTCATAACCATCCTCCCCTTTGCCCTCCTTTTCCATTCATATTAAACAA
ACAGACACCTTTTGTTAAAGGTAACATGTATTGTTAGATACTACTTGGTATGCCATTTTTTTCGTAGGTA
AATATACGAAGAGTTCTTATCAAAGACATCTTTGCTTTTTACTGATATTAAGTTGATTTCTCTTTCTTTT
TTCATTTAAATATACTGTTTCAAGTGTGACCTTCTAAGCCAAATCCTTGTATCTTTAAATTTGTGTAAGG
GATTAGACCTTAAGACACATACCCATACCCGACACTGACACTCAAACCCATGCAACATATATATAAGCCA
CTTTAACCATTAGACAAAAAATTTTATGTCATCAGCTCTTTATGGATGTGTACAAGGCCAAGAAGCTTCA
GATGGTATTATTTTCCTGCAGCAATTGCTGTTGTTGAGCTTAAATTGCGGTTTCTTTATGTCATTGGTGA
TATCATTTGCATGTATGAGTCCTGCAATTTTGATTGATTTTTAATGAGCTAAATTTTTTAAATAGTCTCT
AAGTAACTAAATTGATTTATGTAAGAGATCAAACCTGGCTGAGCTAGTGGCTTCTTTTAGTTTCTTGTTC
ATTTTTAATGAGTAGATTGAAGCCACACAAGATGATAATTTTCTGCTGATACGAACAGGAGAATATAAGT
GACAGATTTATTCAATATTTTCAAGTTAATCTGAACTGCCTTCTTTCTCAATTGATGTCCATGTTGATTT
GATATTTTCTTTAATAGGAATCGATTTTCATATGACCATTTTAGGATCATACTGATTTCTTGTATTCAAT
CAGATTGCAATGATGATGTATGATGAATGTCAGACGGTTCGAGCAAAGTTTTATGTACATGCGCTCTAAG
GCAAATCCTGATATGTTAAGCATATTGAATGAGCTCCAGAGAAGAAAGCTTTCTGTGCTTCCATTTTTGA
GATTTCAACTTAGCCTAATGTTCTGATGGTTTCTAAATAGATAAGTTTGCAATTAACTATTATAGACATT
TTTTTTTACTCGTGCCAAAAGCAATCAGATATTAAGTTTGAATAATCAGGATTTGGACCTCATCATATTT
TGTTCTTTTATTTATTTTTCTGTCAGTATTAGATGTTTCTTCAAGTCACACTTCACCTGGTTGGTGTTTA
AACATCATAGCAGACAATCATTGTCATCAGTTCAAACTTGTTTAAGGGGCTTAAGGTTCTTACTCATATT
GCCTATTATGGTTTTAAGTTAAGGTAGAAGCCCATGTTTCTGGTCTCCTTGTGTGACAAGGTGGATTCAA
CCACCTATTCTTTTTTCCTGGAAGCAAAAAAGTGCATTTTTGTATAAGAGGCTAGCTATTTGGAGTAAGT
CCCTCAGTATAATGAAGCCGAAGAAACATTGTTGGGTGGTGTGATATGTTCTGAACAGGATTGAAAACAA
TGTAGTTGCCCATGCAAGTTAAATTTCTTATTTTGTGAAGATGGTTTCTATCTTTTATAGAATGAGAGGA
ATAGTCTAGCCTTCCAACTTGGTTCTAGGGTTTTGGACCTAGGAGGTGAACTCCCTACCAATACAGCTAA
GATTTAGCCTCTATTTTTTCTATCAGTTTTGACAATGGGATTTGCTTTGATTAAGGCTGTGGTTACTGAA
TGAACATATAAACTTGCATATTACCTCCATTTCTTTTTATAGTGTAAGTTTGTGTTGTGAATCTTAGTAA
ACACTCAACTAACAACTTATGGTTAGATAAATGATGTTATTATTTTGTTAATCATTTTTTTCCATGACTT
TTGGTTGCACTCAATTCTAGTATCCTCTGTAAGTAGTTTTTTCTTTGTTTTGGTATTGTAGATGGATGAT
TATTGTTTGTTGGGATGCGGTGCATTGATCGTAGTTTCCATGGATTTCAATGGACTTTGTGAGGCCACTG
CTTGGAGCATTATTCTCCTTCATTGAATGTGAAAATTCAAGGTTAAAGTTGTTTCCTGAGAATTTGAAAC
TAGGTATAATAATGAAATATATCATAATTTACATTATTTTTTTCTTCTCGAAATTGAATGCAGTACTACC
TTTCATGAGTTCATTTCAAGAGTCCGTGGAAATCTTTGGTTATGCAAAAGGATATAAACTATGTACGATT
TGATGGCTTTTCTTTGCACAAACCCGACAAATCCAAATATGTAACTTTCTTTTCAATTGAATGTGATTAA
CATTTGGGAAATAGAGATTTGCCACTTACCTCTTAACATAGAGCAATTCCTGCTTATTACATATGCCAAA
GGTAATTGTAAAAGACCTGAAATGGATTCCCAGCCTCTTAATTCGCTTCGGTGGAATAACCCTTCTATAC
TAATGCTTAGCAATATTGGGGTGAAAACTCATCGAGTTGTTTCATGCAATCATGCGCTGAATTGTTGTTT
GATCTGAATGATTTGTCATTAGATTGCATTGTACTTTTTAATTTTGTGGAATTCATTTTATGCAAAGGGA
AATTGAAATATCAGATCCAACTTTATTCTGGTGTTGAAATGCTGATAATTTAGCCGTCTTAATATTTTTA
AGAGATCCTCTCCGAATTTGCTTGGCTGAAGTTTTAACGATCATATTATGTTGGAATCCTATTTGCCTCC
AACAAAATTCAACCGAACTTAAAAATAAAATCACTCATTTATGGCTGAGCCCGCTTGAGGTCGTCGAAGG
GTGGATTTCAGTTTCGCATTCACCAAATGAATAACTGCCATAGAAGCCAATTGACTGCCAGCATAACCAA
GTAAAAGAACCTATCCATTGGACGAGAGTAACCTCGAGCCATAATGGGGCATTTAGGGCCTGTCACAGGT
ATGTAGACCCTAGCGGAGCATTTGCATATAAAACGGAGTGAATGAGTACAAGGGGGAGAGAAAGAAGTTC
AGATTCAATCTCTTTTTTTAAACATA
>LTCONS_00006247
TGCTTGATGAGAATTTAAATTTCATAGGATCACATGTTGACAAATTAAGCATGCATTTTTCAGCAAAATT
CAACCCGTTACCTTGGTTCGTGCTTTGGGAAGCCATTTCTGCTACCTTTGATGTCCAATAATCTGCTTTC
CGGGTGCGTGATGCTCCGAGGATGAACGATCAATGAGCTCTTCCCTTTAATCCCCAAAATTCAGTCCAAA
GTGGAGTGTGTGAGTGTGTTTGCGGGAGAGCTCTCAAAAAGAAGAAAGGATGCTCTCTAAAAAATGCAAA
CACCTCTCTCTCTATATATATATACAAATAAATACATATATATATATATTGCACATTACACACTTTAGTT
GGACGACTTGACTTAATGGGCCAGTCAAGTGAATTAGGGTGAGCCCATAAAAAATCAAGCAACAATTTGT
GTCCAGTCCCATTATGGACCACAATGCAAAAACATAAATTAACACTGATTTATGATATTATCAAATTAAT
TATGTAAGTCCACACATAAAATTCCAACAATTCTCCCACTTGGACTACATAATCAAACATCACAACATAT
ACATAATCATAAATCAATGTCCCATAGAATCTCATCAGAAATAAATAATCAAAAGCAATCATATATGCTT
CATTGCTTGATTCATAGGGAAATGTACAATAATAGCAATCCTTTCAACAATAACATAGTATTACAATACC
AAAAATGGCTCCCACTAACTTAATACAACCTAGGCTTCCAACAACCCCATTTGAGATACATGTTCTTGAA
ACGCAATTATGGGTAAGCCTTTTGTTAATGGATCCGCCAACATACTTTTTGTGGACATGTGTTCAATATC
AATAAGAGACTCTGCCACTTTCTCCTTAACAAAATAGAACTTTACATCAATATGTTTGGAGCGAGAAATA
CTCCTAGTGTTCTTAGAGAAAGCAACAGCTGCGGAATTATCACAAAATAATTTCAGCGGTCTAGAAATGG
AGTCAACAACTCCTAAAGCTGAAACAAAATTCCGCATCCACATAGCATGACAACAAGCCTCATAACATGC
CACATACTCTGCCTCCATAGTTGAGGATGCTGTAAGTGTCTGCTTGACACTTTTCCAAGATACAGCTCCT
CCTGCCATCATAAAAATATAGCCCGTAGTGGATTTCTTATCATCTATGCAGCCAGCAAAATCAGCATCAC
AAAACCCAACTACATCAAGTAAGCTGGTGCGCTGATATGTCAACATTAAGTCCTTAGTTCCTTGCAAATA
CCTAAGGACCTTCTTAGCTGCTTTCCAATGTTGACTCCCAGGATTGCTCAAGTACCTTCCCAACATGCCC
ACAACAAAAGCAATATCAGGGCGTGTACATACTTGAGCATACATAAGGCTGCCCACCACAGATGAATAAG
GAATGGTCTTCATTTCCTCTCTCTCATCATCATTTTGAGGACACTGAGCCTTTGAAAATTTATCACCCTT
CACAATTGGCGCTTTAGTAGATTTACAGTTGTGCATATTGAACCTCTTCAATATCCTTTCAATATAGGCT
CTTTGAGACAATTTAAGCACTCCATTAGCCCTATCACGAAGAATCTTTATGCCCAAGACATAAGAAGCCT
CACCAAGATCCTTCATGTCAAAATGGGTTGACAACATGTGCTTTGTCTCAATCAACAAGTCAGGATCATT
TGATGCGAGTAGTATATCATCAACATATAAAACAAGAAATATGTAACTACTCCCACTGACCCTCAAATAT
ATGCATCTATCAACTGTATTTTCTTTAAAGCCATTTTGGGTGATAATCTTATCAAACTTCAGATACCACT
GCCTCGAAGCCTGTTTAAGACCATAAATGGACTTATTGAGCTTGCAAACTAAATCTTCCTTTCCAACTTC
TACAAAACCAATAGGTTGCTCCATATACACCTCCTCATCCAAATCACCATTCAAGAAAGCTGTCTTGACA
TCCATCTGATGTAGCTCCAAGTCAAAATGAGCTACTATGGCCATAATCACTCTAAAAGAGTCCTTGGTCG
ACACAGGTGAGAAGGTTTCTTTGAAATCAATTCCTTCTCTTTGACTATAACCTTTAACCACAAGTCTAGC
TTTATATCTCTCTATTTTCCCGCTAGAATCACGTTTGGTCTTAAAGACCCACTTGCACCCAACTGGTTTA
CAACCATGAGGCAATTCAACCAAGTCCCAAACACCATTCATATACATAGAATTCATTTCATCATCCATGG
CTTCTTTCCAAGATATGAAATGAGGACAATGAATTGCTTCTTGGTAAGTGACTGGATCAAAAGCATCATA
ACTATCATACTCATGCTCCTGTAAATAAACCATATAATCATCTGAAATAGCCGGCCTACGAACCCTCTGT
GATCTTCTCAAAGGAACCTCATTAACAACTGTATCATCTACAGGAAGGTCGGATTCCACTTGATCACCAT
GTTCTCCTTGATTAGTGGCTGGCTGTTGGATAATAGGAACATCCATATTTGGAACATGAGATGTAGGAAA
AGGAATCACAACATGCTCTTCTCCAAAAGGTATCTCACGAGGCACAAAATTTGGATCAACATTAACTTCA
TCCTCAAAATATACAGCCCTGTCTGATTCAATGATCCTGGTGGTATGAGATGGACAATAGAATCTGGAAC
CCCTTGATCCAATGCAATAGCCAACAAAGAAACCACTAATGGTTTTAGGATCAAGTTTCTTTGACTGTGG
GTTATAGGGCCTAACCTCAGCCTTACATCCCCAAACATGGAAATGGTGAAGGCTGGGTTTCTTTCCTGAC
CATAGCTCATAAGGTGTCTTAGGCACAGACTTACTGGGCACTTGATTCAAAATATATGCCGCAGTCCTTA
AGGCTTCACCCCATAGAAATTCTGGTAAAGAGGAATTGGACAACATGCACCTCACCATATCTAACAATGT
GCGATTCCTCCTTTCTGCAACCCCATTCTGTTGAGGAGTGCCTGGCAATGTATATTTCGCATCAATGCCA
CATTCCAACAGAAACTTAGCAAATGGTCCAGGATTCCGTCCAGTCTCATCATATCTCCCATAATACTCGC
CACCTCTATCAGACTTCACAGCTTTAATGGGCTTTCCCAACTGCAACTCCACCTTAGCCTTAAAGGCTTT
GAACACATTCAGGGAGTCAGATTTCTCATGGATTAGTTCAACATAACCAAATCTAGAGAAATCATCAATA
AAAGTGATGAAATATTTATAACCCCCTAAAGCAGTTGGTGACAAAGGACCACATATATCTGTGTGGATCA
AGTCTAAAATACTTTCACACCTATCAATCTTCTCCTTTCTGGTCTTTGCTGTCATCTTCCCCTTTAAGCA
AACAACACAAGTCTCGAAGTCTGAGAAATCAAGATTAGAAAGCACACCATCTTTCACCAATCTCTCTAAT
CTTTGCCTAGAAATATGACCTAGACGTTTGTGCCACAACATGGAAGAACTCAAATTCATTCTAGCACGCT
TGCAACATAAAAAATCAAGCAACAATTTGTGTCCAGTCCCATTATGGACCACAATGCAAAAACATAAATT
AACACTGATTTATGATATTATCAAATTAATTATGTAAGTCCACACA
>LTCONS_00004349
ATTATTTATGGGTGATGGGTGTTTCAAGGGGCTCCGTGCATCCAGATGTCGCAGTTGGATCGCATCATTA
TCGTTTCTAAATACCTAATCAACGTACCAATTCCGGAATTTGCATGACTATATAATTCTCGTTTTTCCCT
CAAGCTGGAAAACTATCAACATTTACATTGAACTCAGATTCAAATGTCGTGATTTAAATGCTCAAAGGAG
ATATTCAAATGCAAAGATCATCTGGTAATTATCCATTAAATTTCATGGTTCCTTATTTGAGCATTAGTTT
TGCGCATTTTTTTTTCTTTTGTTTTGAATCAGAGGGAAACCGGAGCCTCCATTCAATGGATTCTAATACA
ATGATTTCGCTCAGGTGTCATGATTGCATTCAGATGATCATGATGAAATATCTGGTGAAAAAGCTACAGC
TTATATTCTCCAAAGGATGCAATATAGTTCTGAGAAGGCCATGTCCTTGCCTTCATCTCCTCATGGAGGT
CGGGCTTTTCGGTGATGTGGACCGTCATATTTGGTAGGAGATGATGATGATATGATCTCAAGATGCAATA
AGGTGCTTGATTTGTCTAAGATCCTCAACAAGTCTTTGGAACCTTTTGAAGAATGGAATATTGATTTCTC
TGAATAAACTGTTGGAACTCGAGTTGGGATTGCCATCTACGGCATCCAAATGTTATCTTGTTCCTGGGTG
CTTGCATGAAACCTCCTCATTTATCAATGATCACTGAATACATGGAAATGGGTTCATTACATTATGTGAT
CCATGGAAGTGGGCAGAAAAGGATACTCAGCTGGAGAAGGAGGCTAAAAATGCTATGTGATATATGCAGG
TGGGTTGAACTAGTATCTCTCTTAATAAAATGTTTATTGTTTCTTCGTACCATGTTTTTGCATTTTATGG
GTACTATAGCAAAGTTGATTACTTCTAGTTGCTTTTGAGTCGTATAACAGATTCCTTCCAACACATCATT
GTATAACAGATTCCTTCCAACACATCATTGTATAACAGATTCCTTCCAACACATCTATGGTGCCTTAGTT
GATCAAACAGAAAAACAATAAGAAAATGATGAGACAAATAAACAAAATTTGGAGGAAAAAAGATTAGATG
GCATATAAATTCATTGTTGAAAGTTTAGATCTTGCTTCACTAGGGGCAGCCCAAATATCAAATGTTTAAA
TTTTATTTGTTTCTTGATTGAATATATTCAATTAATAAGACAAAAAACAGTAAATCCCACAAGAGACATA
CTATAAATGTAGAACCTCCTATAAAGTCTCTCAAAAGTTTGTAGATATAAAAACAACGAGTCAATCCACC
ATAGGACAAATGAACTAATTATGAAAGAACGAGTACATAGTTTTACCAGCACCAAACTCTACCTTTTCCT
AAGATCTTACACTGACTAGCACCTACACTTGTCTTTAGTTTCACGACGCTCTTCACTTCTGTGATGCAGC
TCCCATGTACTCTTTAGTGAACAACTCAACGTCTTGAGGGGACACAATCAATCACCGTGTTTGAGTGCTT
TCCAAGAATGTCACACCCTAACTTTCAAATTCATGAATTAACACAAAATGACAAGGATCTAACTCATGGT
TTTGAAATTGGAGATGGACTGTAAACTCATAAGCTATTAAATGTCCATAATTTTTTAAAACTTTTAGATC
TTGTGATAGCTTTTAATATGAATGAACCAAACATAAAATAATGATTAATTGGTTTGGAACCTTTTAACTC
ACATGTCCACTGGAACTTTAACATACATCTCTAGCATGCCCATTATAATGATAATATCATAAATTTTCAA
TGCTAATGCAAAATAAATTCAACACACATGCTCATCAAAATAAAGTTCCCAAGTAGGTCTCTATAGTGGG
TAACCCAATTTTTATATATATATATATATATATATATATATATATATATATATATATATATATATATTCC
AATTCATACAAATATCTAGGGTTAAATCATAGAATGGACATTACATCAAACAACACGTATGTGAGTTTCT
TATGTGTCAACTTCTTCTTCCTAGTTATACCTACAAAACATTGCATTATAGGGGAATAAGCTCACAGCTC
AATAGGTTTTAAGTGCAATAATCAACAAATATCATCATGCAATAATCAAAGATGCAAGTCAGCATGTCCA
TGCTTATCATGCTCCATTACCATCATGAGATAATCACATTAACAATGTTCATGCATAACATGCTTCATGC
TTGTTACCTCCCTTAATTGGTTGAGAACTTGTAGAATCCTATGTAAAGATATCCTTGTCTTTTCAAACTC
CCAATTAAAGGATATTGTTCCATGTCTTAGGCTATAAGCGTCTGTGTGTGACCAATGCTAATGTGAACCT
AATAGAAGGCCACATATAAGAGATAACAACTCCCATATTAATGTGTGATGTTTTTAGGACTCTAACCTAA
GGATAAATCTTATACATTGTCTTTTGGGACTTACAATCCAAGGGCAAACCCAGCTCTGCCTTTAGAGACT
ACAATCTAGGGGCATGACCAACCTCATACACC
>LTCONS_00004350
GTGTTTCAAGGGGCTCCGTGCATCCAGATGTCGCAGTTGGATCGCATCATTATCGTTTCTAAATACCTAA
TCAACGTACCAATTCCGGAATTTGCATGACTATATAATTCTCGTTTTTCCCTCAAGCTGGAAAACTATCA
ACATTTACATTGAACTCAGATTCAAATGTCGTGATTTAAATGCTCAAAGGAGATATTCAAATGCAAAGAT
CATCTGGTAATTATCCATTAAATTTCATGGTTCCTTATTTGAGCATTAGTTTTGCGCATTTTTTTTTCTT
TTGTTTTGAATCAGAGGGAAACCGGAGCCTCCATTCAATGGATTCTAATACAATGATTTCGCTCAGGTGA
AATTTTAATTTCTTGAAATCTGAATGATATAATGCCTGATATTGGAATTCCTCGGAAGGTGTTCGATTTG
TATTTCCTTAGTTTTGTTGCCAATCGAATGGAGATCTGTCTGATAACTTGTTTGACTATTACGGCTGTGT
TTGGTGCCGTGGAATTGGAATTGATTTTGGTTTCCAATCATGCCTTAGAATTCAGTTATTTTGCTATATA
TGTGGATTTGCAGTTAAATTGAGAATACCATAGGTATATAAACCAACTAGACTGTGAACATGGAATTGGG
GTTCCCAATTCCAGAAGACCCAATTCCATGGGTACAATGGCAGCTAAAGTGGTTTGGAAAGATGAGGTGC
TACCGTGTAAGTTTTTGCCTTCCCTATGTTAGGAGAAGACTTTCGCGGGGGGTTAGTTTCTGATTTTTAA
CTTTATTTTAAATTTATTGAAATATAAAATCAAGCAAATTGGTAGTATAAAAAGAAGATAGAAGAGAATT
AAAAAATTGAATTCTTTAAGCGTTAAGTGAACCCACCCCTTGTTCCATGTAAATATTACATGCTATGCCC
CAACGGATTCTCATAGTTTTAAAACGAAACTTAGCCCTTACATTTATAGTGCTAACAACTTTTTCTTGTA
TCTGATGTAAGATATCAAAATTTAACCCCCCACCCATTACAGATACAACGTCTTCATTGTATCCTATAAG
ATTACAAAATCAAATAGATAAATACCCTTTGCAAGGCACACAAATAGAGACCCACATTGGGGTTAGGGAT
CAATTTTAATACCATTTGTAACAACTTACTCTCAATCGTATAGATATGATTTGCTGTTGGCCTAGTGGGC
CCTATTAATTTTAACACACTTTAATATGCTTAAGAGAAGCTCATATATATATAGCGTTGCGAACTTTTTT
CCCTATTCAATGTGTTGTATCACAATTAACCCCTATATAGACACTATATTCTTGTTGTGTCTCATAGGAT
TGTGAGGATAAATAGACAAACACCCTTTGTTAGGTTAAATAAACAAAGACCTTTGCTGGGATTGAAGATT
GACTCTGATACTATTTGTAACAAGCCATTCCTTTCCATGTAGATATTATCAGTTGGCATATATAACTGTG
ATTTATAGTTGTGTGTAGTTGTGATTATCTGTAATTTACAGCTATGTACAAATGTGATTTATAGTTGTGT
ACGACTATGATTTGTAGCTACGGTGTATAGTTATGATTTATACAACTGTATATTATTTTATGTAGTTGTC
TATTATTTTGTATATTTGACTATCCTAAAATAGCTTTATATACCTTTTATAAATACCCTTGAGATATACG
AAAATATTTATTCAACAATTTATCAAGTTAGTATCAAAGTAAAAACAGAGAATTTATGTTGTTGTCCAAT
TGACACTTCTTTCATTTTTTTTCACCCTCCTCGTTACCATATCATGTTTGCAAAAATAGATATGAGTATT
TCTATTAGGAAGATGTTGTGGTAAATAGGTAGATGTATCAACATCTAGTAGGAAGATTTATTTCTCTCTC
TCACATAAGACCGGATATAGCATATGCTATGAGTATGATTAGCTAGTTCATGCACAATCCAAAAAAGGTT
CATCTGCAAACTGCTAACCGAGTACTATAATACCTTAAGGTGTCTCTAGGAAAGGATATCATATTTAAAC
AAAACTCGGGACTAGTACTTGAAGCATACACAAATGCAGATTATACTGGATTTGTGGTTGACAAAAGATC
AACCACTGGGTATTGTACCTTTCTTGGTGGGAATCTAGTGACATGGAGAAGTAGGAAATAGAGTTTGATG
GCGAAGTCCAGTGTAGAAGCAGAATTTTGTGCAATGGTCCAAGGAATCTGTAAATTACTATGGTTGAAGA
TCATTTTGGAAGGTTTGAAGATTAAATGGGATGACCTAATGAGACTTTGCTGCGACAACATATTTGTAAT
TAGGATTGCACATAATCCAATACAACATAATCAAACAGAACACATAGAGATAAACAAACGTTTTATTAAG
AAGAAACTATATGGTGAATTAATCTGTACTCCTTATGCATCTACTAACCGCCAATTTGTAGATATACTCA
CAAAATGTTTAAGTAATACAATATTTCAAGTAAGTGTATTGAAGTTGAGAACAAAAAACATTTATTCACC
AGCTTGAGGAGGAGTATGCAAGAATGAAATTAGGAAAGCCATGATTTTGTAATTGATGAGAGAATTAGGC
AATCTTGTAATCAAAGGGATATGATATAATTAGGTTAGGAAAGTTCCATATTTTGGTGCTAGAAATTTTT
GTATATATATGTGGGTCTCTATACAGGTTGAAAATAAAGGAAAAGAATTTCATACCTTTTATTCCTTCTA
TCTCTCTTCTTCTATATATATTATTTACAAGTTTATATTTCTCTTGTATTTTAATTAGTATACAAAGGAT
TATCATGATGATTTTATATTTTCAACGATTTGTTCAATGGAATTTGAAAATAAGATAATTGTAATTAATT
AATTAATTTGTTAAAGTTTTATTTTAATATTTCATTTTTTATATGGACACAAAATCGATATATATATATA
TATATATATATATATAAAATATATGCCTAATTATTAATAAGGGCAACATTACCTTAGTGGCAAGGGGCCA
CTATTTTCAGCTTGAAGGGCTTGAGTTGAAGCCTAACCGCCCACATTCCTTTTCTTTTGTGGGGCGTTTG
GTATGTGGGACAATATATCGGCTGAATTTTGGGATATTTTGATCGAATTTCGGTATAAATTGGGAAAATA
TCAAATGGAAAATCCCAAAAATTGTAGAAACTCAATTCAAGTGACTTTCCACTCCAAATTTCCTGTTCAG
CCCCACCAAAACAGTGAAATTTAGCCAAAATTTCCAGAATTTACTTCCTTGTTTTTTACATGAGGATTTG
GAGGAGGAAATCTATATGGAAGCTCCACTAGGATTTAATGAAAATTACAATATCAACCCTATGTATAGGC
TAAAAAAGACTAATGGACTTAGTTAGTCTTTTAGAGCATGGTTTGGTAGATTTACTAAGACCATGGTAGA
GATGAAGTATCGACAAAGTCAAGGAAATTATACTCTCTTGAAACACTCGACTTCAAGCAAGGTTACTATC
CTAATTGTTTGTGTGGATGGCATAATCATTACTGGAGATGATTTGTAGGAAATAAAATGACTTAAAAAAC
ACCTAGTTGTAGAGTTTGAAATAAAAGATCTTAGAAAATTGAAATATTTTTTGGGCATAGAATTGGCTTA
TTCAAAGAGTGGTTTGTTAGGGAGGAGTCAGTGGTAGACCAAGGTATATATCAAAGGTTAGTTGGAAAGT
TGATTTACTTATCCCATACTAGATTGTATAGAACCTATGTCATGAGTGTCATAAGTTAGTTTATGCGTTC
ATGAAAAGAAAGTCATTTTGTAGTCCACAAAATTCTTCGATACTTAAAATTCACTTTTGAAAAAGGGTAT
TCTTTTTAAAAGATGTATGAAGTTGAGTTTTAAAGCATACACTAATGCAAATTGGGTGGGTTTAGGTGTA
GATTGAAATTCAACATTGGGATATTGTACATTGTTAGGAGAAAACTTGGTTTCTAAGATAATTAAGAAGC
AAAGACCTATGGCAAGATCAAGTGTAAAAGTAGAGTTTAAGGCCATAACATGGGGAATATGTGAGTTTTT
TTGGTTGAGGATTGTTCTTGATAATCTTAAAGTTAAATGGGAAGGGACAATGAACTTGCATTGTGACAAC
AAATTAGCTATTAATATTGCACATAGTCCTATCTAACATAATTGTACAAAGTATGTGGAAGTTGATAGAT
GCTCCATTAAAGAGAAGTTGGATAGTGGCTTGATTTGCACTTCCTATATTTCAATAAAAGGACAATTGAA
AGATATTTTGACTAAAGGACTTCCATGTTAAACAATTTAGATGATTATGAGTAAGCTGGGAATATATAAT
ATCTATTCACTAACTTGAAGGAGGTGTTGATAGATCAATTAAGAATCGGTATAGAATGGGAAAGTCAAAG
GTTGATTGTTACCTGACTTTCAAATTAGGAAATTACTTATTTTTTTTCTATTTTTTCCATGTGCTTCTGA
TTCTTTGATTTTAGGACAAATATTTTTGGAAGTTAAGTTTTTTCCTTTTCTGTTATATATAGTCACCTAT
AAAATTGCACAGATTCCTTCTTTGAAATAGAGTAATACTTACATTCAACTTCATAATAGAAAGATATATA
GAATGAATTGGGATTGACTCCCCTCAGCCCTTGGATTCAAGTGACGCTTCTTGCATATCAACCTTAGAGG
GTTTGACCATTTTGAACTTAGGGCGCTTATGTAAAGAGATTGACTCTCCACCCTGAGGTTAGAGTGATTG
GACCCTCCCTTGGCATCTGCCATAAGCACAACTATAAGCACTCAAGGAGCTGACACATCCACTAAAAGTG
CCACCATCCCTAGTACAAAGAAGAGTTTGGGATTTGCTGCCATCATCCCCATTTTGAGGTATGGAGGAGA
GGTTTTGATTGTGGGCCCGTGTGGCATTATCACCTATTCCATGCAATTGAATCACCACCCATGTGGCATT
ATCACCTATTCCATGCAATTTAACCACCACCCATGTGGCACATGACACTCATTTATGGACCCTTTGGATT
TGAAATTATGTGGGAGATCTTTCCTTGTGGCAATCCTTTATAGTTCCACTTGTTTTGGAGGAAATTGGAC
GTCAATAAAGGATAGATAAAGCACACCTAATACAAGTAGCCTGCTATTTGTAAAATTGTCTCTTTCTGAA
AGTCTTGGCTTACATCTCTAAGCATGTTGCTATTTTCTTTGACAAATTGTTTCTTATAAAAAATGCTATC
ATATTGAAGTCACAACTTGTACTGCATGACATAATTCTATATACCTCTGCCTCTAGTAGGTTGCTCTTCA
AAAATGGGCTATGCTCTCTTCAGAAATTGCCTGATATTTGTTGTGCATTGATCTGTTTTCTATTTGTAAT
TGTATTTGGTTTTTCTGATCAATGGTTTTGGTGTAAAACCTTTTGCAGTGACAAGCATGCTTTGTTTGTT
CTTCGTCCTTCTTTCATCAAGTATATGGGCATGATTTTACTATAAAAATTGAATTTTATTACTGATTGCA
TCTGTTGTTATTTGTAGTTATTGGAAACTGACAAAGGGATAAAAGTTTTGCTTAAAGTTGTAGGGTTACT
TCTTGAATGGTGCAATTTTATCCATTTTTAAATTTTTTTTCAGGCAATTTTTTTTTCAATAGTACTTTGA
GATTGATTGCTTATGGTCATATCAATCTAGAAAACAATATGATTCCATTTGTTACTGAGATCTCCTGACA
ACTGCTCTGCGAAAATCACAAAATAGATTCATTTCATGGACTTCCCTCTGGTTGTGTTTGCGTTTGTTTA
TCAGCTTCAACATTTCTTCAGGTGTCATGATTGCATTCAGATGATCATGATGAAATATCTGGTGAAAAAG
CTACAGCTTATATTCTCCAAAGGATGCAATATAGTTCTGAGAAGGCCATGTCCTTGCCTTCATCTCCTCA
TGGAGGTCGGGCTTTTCGGTGATGTGGACCGTCATATTTGGTAGGAGATGATGATGATATGATCTCAAGA
TGCAATAAGGTGCTTGATTTGTCTAAGATCCTCAACAAGTCTTTGGAACCTTTTGAAGAATGGAATATTG
ATTTCTCTGAATAAACTGTTGGAACTCGAGTTGGGATTGGTAAGATTCATGGTTGATAGTTTATCAAGGT
TATCACATGCATATCAACTTGTCAATAGTCTTTAAGAATTTCATATTTGCCTTGTGAATTGGTTATAGAT
CAATGTTGTGGATATTGAAGAAAAGAGTTGTAAATCATGATGAGGGTTAAATTGACCAAAGTCACAGGTT
TGAACATTTCTCCTGATTTTAAGAAGCAAATTAAAAAAATATGAAAATTTTGTTGAAAGTATGAGGAAAG
AAATGGATTATTTCTTAGCTTTCTTTGCTTTTGTAAGTCTATTGCTAAAACTAATGAGTACTAGAAATCT
ATTAGAAGAAAATATCAAGCAAATACAATGTGTGGCATGATCACTTACAAGAAATTGCTCAAAGTTTCTG
TTTCATTAATTATCTCTCTGGGTGATGGTCAAAAGTAAATATTTCCCAAAGGCTATACGTCCCCAATAGT
ATTTTCTTAAACTATAATCCTTTGTGCTGTTGCAACCCTAGAATAATTGCTTAAATAAATTAGGAGAAAT
AGTAATATCTTGTTAGTGTACATGTTGCAGACTTGAGGCTCTGAAGTTTGTAAGTTTTGAGACTGCAGTA
ATTTCATAAATGTGGATAGCTAGAAATCAGGGTGGAGATACAAGTGTATAATAGATTGGGACTAAGGTTT
TGTCTTGGTACTTTCTGTTACTGTTACATGTTATATGCACCATCATTTTAATTCGTGGCAGTTGTTCTAG
ATTTCAATGTCTAGAAATCATGATCTGGGAAGATGGGTTTAGGGCTACAAGATGAGAAAAGGTTACTTAG
TAGTGATCTCATGGTTGGACTAGCAGAATTATATCAAGAAACAATATGAGAATAGTACAAGCAACATGGT
CATGGAGTTCAAGAATCTTTTCCAGGTAGAAAGTGTTGCTCAAGATTTGTCAGAGAACTCAAATCTGCAA
TAAAACTGCAGAATTTCCTTTAGTCTTTGGAAGAAAGACACTATAAAGCTTGCATAAAGTTCCAGGCAAA
GTACCCTAATAATGAAAAACCCACTCCCAAAAGAATCCATATCTCAACCTTATGTTTATAAACTGATGGG
CTCAATATACAAGTAACTTAATCACTTAAAGCTGCGACACAGAACAGTATCATGCTACAGTCATTCAAAA
TTGTGAATAGTTTTATATATAAAATTACTTAATTAAGGGTGGGACCCTTCACAGTTATTCCTAGAAATTG
CATCTCAAGGATGTTAAAACTTCTCATTTGATTTTTGTTCTTTCAATTTTTTTATAAAACTTCATGAGAT
GTGATCCTTACTGCTGTACTTAGAAAGTATGCAAAGCAATGTCAAAATTTTTATGCCCTCTAAGCCTTCG
AATGCCATTTATAATGCAATTCACAGATTTCTTTATTGCTTCATCTGTATCGTTTTATAGATCTAGTCTC
GTTTTTTCTATTCAGATTTAGTGTTCAGAATCCTAATTTTTTAAGTTTCTGAACCTAAACACTATCTGTT
GGTTTCAAACAATGTTGAACATATAAGCATGACTTTGGGCATTACTTATGCTGCATTTTCATGACCCTAC
TATTTTTATGAAGTGAAGTGTTGTGGGCAGTACTATGTTTTTTTCCTATGCTGTATCCATAAAGAGGTGG
TATATATGTATGTACCATTGGAAATATGTTGATTCCCTCTCAATCTAGGATCATGATTTGCAGTTCCACT
TTGGCAAACTAGTTTTCCTATGGTGAACTGTAGACTCCTACCTGACATAATGTTAACGAATTAAAATTAT
GTTGTGGATTGATGATTTTGGAGTTCCTATTTGTTGCAATATATATATATATATATATCACTGTACTAGC
TTTATTATGGGATATGTTTGTAATATTATCTAATTTTAGCTTTGATAAGGTAAATATAAACAAAGTAATA
TTAATGAACTTTTGCCTTAGGTTTTTAATGCTTATATTTTTTGTTTCTAGGATATTTTGGGGAAGTTTTT
CGTGGCATTTGGAATGGGACAAATGTTGCAATCAAAGTTTTTCTAGGACAAGATTTAACCATTGAAAATA
TTGAAGACTTCTGCAATGAAATATCTTTCCTAATACGTTATCCTTATCCATTGATTGCCTTAGATTCTCA
TCTTTTTTTGTTTTTATTTTGATGGATTTTTCCCTTTTGTTTTTCTTTGTGGTACAGCCATCTACGGCAT
CCAAATGGTAATCTCCTAAACTTGGTTTGATTAATTTACACCTTTTAATTTTTGTTTTTAATATTTGTTA
CATGACTTGTGTCTATTTTATGGGTATTGTTCTATGTGATGTCCCATACATCAAACCCTGGGTTTTCTAT
TTGAATAAGACTCTTTCTCCCTTTCCTTTCTTTCTTTTTATTTTTCAATTATTTTTCCGTTTTTATGAGA
AATAACTTTACAGGCTCTCCTTTGTGGGAATTACTTAAATTTTTCATGAAGAATTGAGACTTTTTGTTGT
AGTTATCTTGTTCCTGGGTGCTTGCATGAAACCTCCTCATTTATCAATGATCACTGAATACATGGAAATG
GGTTCATTACATTATGTGATCCATGGAAGTGGGCAGAAAAGGATACTCAGCTGGAGAAGGAGGCTAAAAA
TGCTATGTGATATATGCAGGTGGGTTGAACTAGTATCTCTCTTAATAAAATGTTTATTGTTTCTTCGTAC
CATGTTTTTGCATTTTATGGGTACTATAGCAAAGTTGATTACTTCTAGTTGCTTTTGAGTCGTATAACAG
ATTCCTTCCAACACATCATTGTATAACAGATTCCTTCCAACACATCATTGTATAACAGATTCCTTCCAAC
ACATCTATGGTGCCTTAGTTGATCAAACAGAAAAACAATAAGAAAATGATGAGACAAATAAACAAAATTT
GGAGGAAAAAAGATTAGATGGCATATAAATTCATTGTTGAAAGTTTAGATCTTGCTTCACTAGGGGCAGC
CCAAATATCAAATGTTTAAATTTTATTTGTTTCTTGATTGAATATATTCAATTAATAAGACAAAAAACAG
TAAATCCCACAAGAGACATACTATAAATGTAGAACCTCCTATAAAGTCTCTCAAAAGTTTGTAGATATAA
AAACAACGAGTCAATCCACCATAGGACAAATGAACTAATTATGAAAGAACGAGTACATAGTTTTACCAGC
ACCAAACTCTACCTTTTCCTAAGATCTTACACTGACTAGCACCTACACTTGTCTTTAGTTTCACGACGCT
CTTCACTTCTGTGATGCAGCTCCCATGTACTCTTTAGTGAACAACTCAACGTCTTGAGGGGACACAATCA
ATCACCGTGTTTGAGTGCTTTCCAAGAATGTCACACCCTAACTTTCAAATTCATGAATTAACACAAAATG
ACAAGGATCTAACTCATGGTTTTGAAATTGGAGATGGACTGTAAACTCATAAGCTATTAAATGTCCATAA
TTTTTTAAAACTTTTAGATCTTGTGATAGCTTTTAATATGAATGAACCAAACATAAAATAATGATTAATT
GGTTTGGAACCTTTTAACTCACATGTCCACTGGAACTTTAACATACATCTCTAGCATGCCCATTATAATG
ATAATATCATAAATTTTCAATGCTAATGCAAAATAAATTCAACACACATGCTCATCAAAATAAAGTTCCC
AAGTAGGTCTCTATAGTGGGTAACCCAATTTTTATATATATATATATATATATATATATATATATATATA
TATATATATATATATATTCCAATTCATACAAATATCTAGGGTTAAATCATAGAATGGACATTACATCAAA
CAACACGTATGTGAGTTTCTTATGTGTCAACTTCTTCTTCCTAGTTATACCTACAAAACATTGCATTATA
GGGGAATAAGCTCACAGCTCAATAGGTTTTAAGTGCAATAATCAACAAATATCATCATGCAATAATCAAA
GATGCAAGTCAGCATGTCCATGCTTATCATGCTCCATTACCATCATGAGATAATCACATTAACAATGTTC
ATGCATAACATGCTTCATGCTTGTTACCTCCCTTAATTGGTTGAGAACTTGTAGAATCCTATGTAAAGAT
ATCCTTGTCTTTTCAAACTCCCAATTAAAGGATATTGTTCCATGTCTTAGGCTATAAGCGTCTGTGTGTG
ACCAATGCTAATGTGAACCTAATAGAAGGCCACATATAAGAGATAACAACTCCCATATTAATGTGTGATG
TTTTTAGGACTCTAACCTAAGGATAAATCTTATACATTGTCTTTTGGGACTTACAATCCAAGGGCAAACC
CAGCTCTGCCTTTAGAGACTACAATCTAGGGGCATGACCAACCTCATACACC
>LTCONS_00004351
CGCATCATTATCGTTTCTAAATACCTAATCAACGTACCAATTCCGGAATTTGCATGACTATATAATTCTC
GTTTTTCCCTCAAGCTGGAAAACTATCAACATTTACATTGAACTCAGATTCAAATGTCGTGATTTAAATG
CTCAAAGGAGATATTCAAATGCAAAGATCATCTGGTGTCATGATTGCATTCAGATGATCATGATGAAATA
TCTGGTGAAAAAGCTACAGCTTATATTCTCCAAAGGATGCAATATAGTTCTGAGAAGGCCATGTCCTTGC
CTTCATCTCCTCATGGAGGTCGGGCTTTTCGGTGATGTGGACCGTCATATTTGGTAGGAGATGATGATGA
TATGATCTCAAGATGCAATAAGGTGCTTGATTTGTCTAAGATCCTCAACAAGTCTTTGGAACCTTTTGAA
GAATGGAATATTGATTTCTCTGAATAAACTGTTGGAACTCGAGTTGGGATTGGTAAGATTCATGGTTGAT
AGTTTATCAAGGTTATCACATGCATATCAACTTGTCAATAGTCTTTAAGAATTTCATATTTGCCTTGTGA
ATTGGTTATAGATCAATGTTGTGGATATTGAAGAAAAGAGTTGTAAATCATGATGAGGGTTAAATTGACC
AAAGTCACAGGTTTGAACATTTCTCCTGATTTTAAGAAGCAAATTAAAAAAATATGAAAATTTTGTTGAA
AGTATGAGGAAAGAAATGGATTATTTCTTAGCTTTCTTTGCTTTTGTAAGTCTATTGCTAAAACTAATGA
GTACTAGAAATCTATTAGAAGAAAATATCAAGCAAATACAATGTGTGGCATGATCACTTACAAGAAATTG
CTCAAAGTTTCTGTTTCATTAATTATCTCTCTGGGTGATGGTCAAAAGTAAATATTTCCCAAAGGCTATA
CGTCCCCAATAGTATTTTCTTAAACTATAATCCTTTGTGCTGTTGCAACCCTAGAATAATTGCTTAAATA
AATTAGGAGAAATAGTAATATCTTGTTAGTGTACATGTTGCAGACTTGAGGCTCTGAAGTTTGTAAGTTT
TGAGACTGCAGTAATTTCATAAATGTGGATAGCTAGAAATCAGGGTGGAGATACAAGTGTATAATAGATT
GGGACTAAGGTTTTGTCTTGGTACTTTCTGTTACTGTTACATGTTATATGCACCATCATTTTAATTCGTG
GCAGTTGTTCTAGATTTCAATGTCTAGAAATCATGATCTGGGAAGATGGGTTTAGGGCTACAAGATGAGA
AAAGGTTACTTAGTAGTGATCTCATGGTTGGACTAGCAGAATTATATCAAGAAACAATATGAGAATAGTA
CAAGCAACATGGTCATGGAGTTCAAGAATCTTTTCCAGGTAGAAAGTGTTGCTCAAGATTTGTCAGAGAA
CTCAAATCTGCAATAAAACTGCAGAATTTCCTTTAGTCTTTGGAAGAAAGACACTATAAAGCTTGCATAA
AGTTCCAGGCAAAGTACCCTAATAATGAAAAACCCACTCCCAAAAGAATCCATATCTCAACCTTATGTTT
ATAAACTGATGGGCTCAATATACAAGTAACTTAATCACTTAAAGCTGCGACACAGAACAGTATCATGCTA
CAGTCATTCAAAATTGTGAATAGTTTTATATATAAAATTACTTAATTAAGGGTGGGACCCTTCACAGTTA
TTCCTAGAAATTGCATCTCAAGGATGTTAAAACTTCTCATTTGATTTTTGTTCTTTCAATTTTTTTATAA
AACTTCATGAGATGTGATCCTTACTGCTGTACTTAGAAAGTATGCAAAGCAATGTCAAAATTTTTATGCC
CTCTAAGCCTTCGAATGCCATTTATAATGCAATTCACAGATTTCTTTATTGCTTCATCTGTATCGTTTTA
TAGATCTAGTCTCGTTTTTTCTATTCAGATTTAGTGTTCAGAATCCTAATTTTTTAAGTTTCTGAACCTA
AACACTATCTGTTGGTTTCAAACAATGTTGAACATATAAGCATGACTTTGGGCATTACTTATGCTGCATT
TTCATGACCCTACTATTTTTATGAAGTGAAGTGTTGTGGGCAGTACTATGTTTTTTTCCTATGCTGTATC
CATAAAGAGGTGGTATATATGTATGTACCATTGGAAATATGTTGATTCCCTCTCAATCTAGGATCATGAT
TTGCAGTTCCACTTTGGCAAACTAGTTTTCCTATGGTGAACTGTAGACTCCTACCTGACATAATGTTAAC
GAATTAAAATTATGTTGTGGATTGATGATTTTGGAGTTCCTATTTGTTGCAATATATATATATATATATA
TCACTGTACTAGCTTTATTATGGGATATGTTTGTAATATTATCTAATTTTAGCTTTGATAAGGTAAATAT
AAACAAAGTAATATTAATGAACTTTTGCCTTAGGTTTTTAATGCTTATATTTTTTGTTTCTAGGATATTT
TGGGGAAGTTTTTCGTGGCATTTGGAATGGGACAAATGTTGCAATCAAAGTTTTTCTAGGACAAGATTTA
ACCATTGAAAATATTGAAGACTTCTGCAATGAAATATCTTTCCTAATACGTTATCCTTATCCATTGATTG
CCTTAGATTCTCATCTTTTTTTGTTTTTATTTTGATGGATTTTTCCCTTTTGTTTTTCTTTGTGGTACAG
CCATCTACGGCATCCAAATGGTAATCTCCTAAACTTGGTTTGATTAATTTACACCTTTTAATTTTTGTTT
TTAATATTTGTTACATGACTTGTGTCTATTTTATGGGTATTGTTCTATGTGATGTCCCATACATCAAACC
CTGGGTTTTCTATTTGAATAAGACTCTTTCTCCCTTTCCTTTCTTTCTTTTTATTTTTCAATTATTTTTC
CGTTTTTATGAGAAATAACTTTACAGGCTCTCCTTTGTGGGAATTACTTAAATTTTTCATGAAGAATTGA
GACTTTTTGTTGTAGTTATCTTGTTCCTGGGTGCTTGCATGAAACCTCCTCATTTATCAATGATCACTGA
ATACATGGAAATGGGTTCATTACATTATGTGATCCATGGAAGTGGGCAGAAAAGGATACTCAGCTGGAGA
AGGAGGCTAAAAATGCTATGTGATATATGCAGGTGGGTTGAACTAGTATCTCTCTTAATAAAATGTTTAT
TGTTTCTTCGTACCATGTTTTTGCATTTTATGGGTACTATAGCAAAGTTGATTACTTCTAGTTGCTTTTG
AGTCGTATAACAGATTCCTTCCAACACATCATTGTATAACAGATTCCTTCCAACACATCATTGTATAACA
GATTCCTTCCAACACATCTATGGTGCCTTAGTTGATCAAACAGAAAAACAATAAGAAAATGATGAGACAA
ATAAACAAAATTTGGAGGAAAAAAGATTAGATGGCATATAAATTCATTGTTGAAAGTTTAGATCTTGCTT
CACTAGGGGCAGCCCAAATATCAAATGTTTAAATTTTATTTGTTTCTTGATTGAATATATTCAATTAATA
AGACAAAAAACAGTAAATCCCACAAGAGACATACTATAAATGTAGAACCTCCTATAAAGTCTCTCAAAAG
TTTGTAGATATAAAAACAACGAGTCAATCCACCATAGGACAAATGAACTAATTATGAAAGAACGAGTACA
TAGTTTTACCAGCACCAAACTCTACCTTTTCCTAAGATCTTACACTGACTAGCACCTACACTTGTCTTTA
GTTTCACGACGCTCTTCACTTCTGTGATGCAGCTCCCATGTACTCTTTAGTGAACAACTCAACGTCTTGA
GGGGACACAATCAATCACCGTGTTTGAGTGCTTTCCAAGAATGTCACACCCTAACTTTCAAATTCATGAA
TTAACACAAAATGACAAGGATCTAACTCATGGTTTTGAAATTGGAGATGGACTGTAAACTCATAAGCTAT
TAAATGTCCATAATTTTTTAAAACTTTTAGATCTTGTGATAGCTTTTAATATGAATGAACCAAACATAAA
ATAATGATTAATTGGTTTGGAACCTTTTAACTCACATGTCCACTGGAACTTTAACATACATCTCTAGCAT
GCCCATTATAATGATAATATCATAAATTTTCAATGCTAATGCAAAATAAATTCAACACACATGCTCATCA
AAATAAAGTTCCCAAGTAGGTCTCTATAGTGGGTAACCCAATTTTTATATATATATATATATATATATAT
ATATATATATATATATATATATATATATATTCCAATTCATACAAATATCTAGGGTTAAATCATAGAATGG
ACATTACATCAAACAACACGTATGTGAGTTTCTTATGTGTCAACTTCTTCTTCCTAGTTATACCTACAAA
ACATTGCATTATAGGGGAATAAGCTCACAGCTCAATAGGTTTTAAGTGCAATAATCAACAAATATCATCA
TGCAATAATCAAAGATGCAAGTCAGCATGTCCATGCTTATCATGCTCCATTACCATCATGAGATAATCAC
ATTAACAATGTTCATGCATAACATGCTTCATGCTTGTTACCTCCCTTAATTGGTTGAGAACTTGTAGAAT
CCTATGTAAAGATATCCTTGTCTTTTCAAACTCCCAATTAAAGGATATTGTTCCATGTCTTAGGCTATAA
GCGTCTGTGTGTGACCAATGCTAATGTGAACCTAATAGAAGGCCACATATAAGAGATAACAACTCCCATA
TTAATGTGTGATGTTTTTAGGACTCTAACCTAAGGATAAATCTTATACATTGTCTTTTGGGACTTACAAT
CCAAGGGCAAACCCAGCTCTGCCTTTAGAGACTACAATCTAGGGGCATGACCAACCTCATACACC
>LTCONS_00004352
CGCATCATTATCGTTTCTAAATACCTAATCAACGTACCAATTCCGGAATTTGCATGACTATATAATTCTC
GTTTTTCCCTCAAGCTGGAAAACTATCAACATTTACATTGAACTCAGATTCAAATGTCGTGATTTAAATG
CTCAAAGGAGATATTCAAATGCAAAGATCATCTGGTAATTATCCATTAAATTTCATGGTTCCTTATTTGA
GCATTAGTTTTGCGCATTTTTTTTTCTTTTGTTTTGAATCAGAGGGAAACCGGAGCCTCCATTCAATGGA
TTCTAATACAATGATTTCGCTCAGGTGTCATGATTGCATTCAGATGATCATGATGAAATATCTGGTGAAA
AAGCTACAGCTTATATTCTCCAAAGGATGCAATATAGTTCTGAGAAGGCCATGTCCTTGCCTTCATCTCC
TCATGGAGGTCGGGCTTTTCGGTGATGTGGACCGTCATATTTGGTAGGAGATGATGATGATATGATCTCA
AGATGCAATAAGGTGCTTGATTTGTCTAAGATCCTCAACAAGTCTTTGGAACCTTTTGAAGAATGGAATA
TTGATTTCTCTGAATAAACTGTTGGAACTCGAGTTGGGATTGGTAAGATTCATGGTTGATAGTTTATCAA
GGTTATCACATGCATATCAACTTGTCAATAGTCTTTAAGAATTTCATATTTGCCTTGTGAATTGGTTATA
GATCAATGTTGTGGATATTGAAGAAAAGAGTTGTAAATCATGATGAGGGTTAAATTGACCAAAGTCACAG
GTTTGAACATTTCTCCTGATTTTAAGAAGCAAATTAAAAAAATATGAAAATTTTGTTGAAAGTATGAGGA
AAGAAATGGATTATTTCTTAGCTTTCTTTGCTTTTGTAAGTCTATTGCTAAAACTAATGAGTACTAGAAA
TCTATTAGAAGAAAATATCAAGCAAATACAATGTGTGGCATGATCACTTACAAGAAATTGCTCAAAGTTT
CTGTTTCATTAATTATCTCTCTGGGTGATGGTCAAAAGTAAATATTTCCCAAAGGCTATACGTCCCCAAT
AGTATTTTCTTAAACTATAATCCTTTGTGCTGTTGCAACCCTAGAATAATTGCTTAAATAAATTAGGAGA
AATAGTAATATCTTGTTAGTGTACATGTTGCAGACTTGAGGCTCTGAAGTTTGTAAGTTTTGAGACTGCA
GTAATTTCATAAATGTGGATAGCTAGAAATCAGGGTGGAGATACAAGTGTATAATAGATTGGGACTAAGG
TTTTGTCTTGGTACTTTCTGTTACTGTTACATGTTATATGCACCATCATTTTAATTCGTGGCAGTTGTTC
TAGATTTCAATGTCTAGAAATCATGATCTGGGAAGATGGGTTTAGGGCTACAAGATGAGAAAAGGTTACT
TAGTAGTGATCTCATGGTTGGACTAGCAGAATTATATCAAGAAACAATATGAGAATAGTACAAGCAACAT
GGTCATGGAGTTCAAGAATCTTTTCCAGGTAGAAAGTGTTGCTCAAGATTTGTCAGAGAACTCAAATCTG
CAATAAAACTGCAGAATTTCCTTTAGTCTTTGGAAGAAAGACACTATAAAGCTTGCATAAAGTTCCAGGC
AAAGTACCCTAATAATGAAAAACCCACTCCCAAAAGAATCCATATCTCAACCTTATGTTTATAAACTGAT
GGGCTCAATATACAAGTAACTTAATCACTTAAAGCTGCGACACAGAACAGTATCATGCTACAGTCATTCA
AAATTGTGAATAGTTTTATATATAAAATTACTTAATTAAGGGTGGGACCCTTCACAGTTATTCCTAGAAA
TTGCATCTCAAGGATGTTAAAACTTCTCATTTGATTTTTGTTCTTTCAATTTTTTTATAAAACTTCATGA
GATGTGATCCTTACTGCTGTACTTAGAAAGTATGCAAAGCAATGTCAAAATTTTTATGCCCTCTAAGCCT
TCGAATGCCATTTATAATGCAATTCACAGATTTCTTTATTGCTTCATCTGTATCGTTTTATAGATCTAGT
CTCGTTTTTTCTATTCAGATTTAGTGTTCAGAATCCTAATTTTTTAAGTTTCTGAACCTAAACACTATCT
GTTGGTTTCAAACAATGTTGAACATATAAGCATGACTTTGGGCATTACTTATGCTGCATTTTCATGACCC
TACTATTTTTATGAAGTGAAGTGTTGTGGGCAGTACTATGTTTTTTTCCTATGCTGTATCCATAAAGAGG
TGGTATATATGTATGTACCATTGGAAATATGTTGATTCCCTCTCAATCTAGGATCATGATTTGCAGTTCC
ACTTTGGCAAACTAGTTTTCCTATGGTGAACTGTAGACTCCTACCTGACATAATGTTAACGAATTAAAAT
TATGTTGTGGATTGATGATTTTGGAGTTCCTATTTGTTGCAATATATATATATATATATATCACTGTACT
AGCTTTATTATGGGATATGTTTGTAATATTATCTAATTTTAGCTTTGATAAGGTAAATATAAACAAAGTA
ATATTAATGAACTTTTGCCTTAGGTTTTTAATGCTTATATTTTTTGTTTCTAGGATATTTTGGGGAAGTT
TTTCGTGGCATTTGGAATGGGACAAATGTTGCAATCAAAGTTTTTCTAGGACAAGATTTAACCATTGAAA
ATATTGAAGACTTCTGCAATGAAATATCTTTCCTAATACGTTATCCTTATCCATTGATTGCCTTAGATTC
TCATCTTTTTTTGTTTTTATTTTGATGGATTTTTCCCTTTTGTTTTTCTTTGTGGTACAGCCATCTACGG
CATCCAAATGGTAATCTCCTAAACTTGGTTTGATTAATTTACACCTTTTAATTTTTGTTTTTAATATTTG
TTACATGACTTGTGTCTATTTTATGGGTATTGTTCTATGTGATGTCCCATACATCAAACCCTGGGTTTTC
TATTTGAATAAGACTCTTTCTCCCTTTCCTTTCTTTCTTTTTATTTTTCAATTATTTTTCCGTTTTTATG
AGAAATAACTTTACAGGCTCTCCTTTGTGGGAATTACTTAAATTTTTCATGAAGAATTGAGACTTTTTGT
TGTAGTTATCTTGTTCCTGGGTGCTTGCATGAAACCTCCTCATTTATCAATGATCACTGAATACATGGAA
ATGGGTTCATTACATTATGTGATCCATGGAAGTGGGCAGAAAAGGATACTCAGCTGGAGAAGGAGGCTAA
AAATGCTATGTGATATATGCAGGTGGGTTGAACTAGTATCTCTCTTAATAAAATGTTTATTGTTTCTTCG
TACCATGTTTTTGCATTTTATGGGTACTATAGCAAAGTTGATTACTTCTAGTTGCTTTTGAGTCGTATAA
CAGATTCCTTCCAACACATCATTGTATAACAGATTCCTTCCAACACATCATTGTATAACAGATTCCTTCC
AACACATCTATGGTGCCTTAGTTGATCAAACAGAAAAACAATAAGAAAATGATGAGACAAATAAACAAAA
TTTGGAGGAAAAAAGATTAGATGGCATATAAATTCATTGTTGAAAGTTTAGATCTTGCTTCACTAGGGGC
AGCCCAAATATCAAATGTTTAAATTTTATTTGTTTCTTGATTGAATATATTCAATTAATAAGACAAAAAA
CAGTAAATCCCACAAGAGACATACTATAAATGTAGAACCTCCTATAAAGTCTCTCAAAAGTTTGTAGATA
TAAAAACAACGAGTCAATCCACCATAGGACAAATGAACTAATTATGAAAGAACGAGTACATAGTTTTACC
AGCACCAAACTCTACCTTTTCCTAAGATCTTACACTGACTAGCACCTACACTTGTCTTTAGTTTCACGAC
GCTCTTCACTTCTGTGATGCAGCTCCCATGTACTCTTTAGTGAACAACTCAACGTCTTGAGGGGACACAA
TCAATCACCGTGTTTGAGTGCTTTCCAAGAATGTCACACCCTAACTTTCAAATTCATGAATTAACACAAA
ATGACAAGGATCTAACTCATGGTTTTGAAATTGGAGATGGACTGTAAACTCATAAGCTATTAAATGTCCA
TAATTTTTTAAAACTTTTAGATCTTGTGATAGCTTTTAATATGAATGAACCAAACATAAAATAATGATTA
ATTGGTTTGGAACCTTTTAACTCACATGTCCACTGGAACTTTAACATACATCTCTAGCATGCCCATTATA
ATGATAATATCATAAATTTTCAATGCTAATGCAAAATAAATTCAACACACATGCTCATCAAAATAAAGTT
CCCAAGTAGGTCTCTATAGTGGGTAACCCAATTTTTATATATATATATATATATATATATATATATATAT
ATATATATATATATATATATTCCAATTCATACAAATATCTAGGGTTAAATCATAGAATGGACATTACATC
AAACAACACGTATGTGAGTTTCTTATGTGTCAACTTCTTCTTCCTAGTTATACCTACAAAACATTGCATT
ATAGGGGAATAAGCTCACAGCTCAATAGGTTTTAAGTGCAATAATCAACAAATATCATCATGCAATAATC
AAAGATGCAAGTCAGCATGTCCATGCTTATCATGCTCCATTACCATCATGAGATAATCACATTAACAATG
TTCATGCATAACATGCTTCATGCTTGTTACCTCCCTTAATTGGTTGAGAACTTGTAGAATCCTATGTAAA
GATATCCTTGTCTTTTCAAACTCCCAATTAAAGGATATTGTTCCATGTCTTAGGCTATAAGCGTCTGTGT
GTGACCAATGCTAATGTGAACCTAATAGAAGGCCACATATAAGAGATAACAACTCCCATATTAATGTGTG
ATGTTTTTAGGACTCTAACCTAAGGATAAATCTTATACATTGTCTTTTGGGACTTACAATCCAAGGGCAA
ACCCAGCTCTGCCTTTAGAGACTACAATCTAGGGGCATGACCAACCTCATACACC
>LTCONS_00006248
ACCACTACTATTAAATGACCGAGCAGCAAGGGCAGAGGCATCCAATGTTGGGGCAGGTTGCTCTTTTGAT
CCCATCATCACTTTCTTTCTACTTTCTTCACGCCTAACCTCTGAAAAAGCCTCTCTGAGACTTGGCAGGG
GTTTAATGCCCATGATTCGGCCTCTAACATCATCCAATTCCCTGTTTAGTCCTAGGAAGAACTTGAACAG
TCTCTTTTGTTCCACAATTTGCCTGTATGTTGCTGCATCATCCGAACATTTTCATGAGTGAGTCTCAAAT
AAGTCAAGTTGCTGCCAATACCTTGTGAGTGTGTTGTAATACTGAGTAACTGACTGCTCTCCTTGGCGGA
AGTCATGTAGAGCTGATTCAACCTGAAACAGTTCTGAAGTATTTTCAGAACTTGAGTAAGTTTCTTTGGC
TGCATCCCATATGTCCTTTGCAGTCCCAAACAACAAGAAATTTTCGCCTATGTCATTGTTCATGGAATTG
ATAAGTCATGACATGATCATGCTGTTTTCAATCTTCCACTTCCTGAAACCCGGTTCTGTAGTTTCTGGCA
TGACTGCTTCTCCAGTGAGGTACTCATCCTTTCCTTTACCGCAAATGAACAGCAACACAGATTGTGACCA
CTGTAAATAGTTATGGCCATTTAATTTGTGTCCTGTGATGAGAATAGGAGAGGAATCATTGCCACCAAGG
TTTGGAATTTCAAATCTGCCCCCTGATTCTGGTGACGTGACGCTGGATACTTGTGATGATGCCATTCCGT
ATTTTGTCATGGACCGGAAAGGTAGAAGAACACTTCCCAAGGCACGTGCAGGGACTGGAGTTGAGAAAAA
ATAGCCGGAGGACGCCGGAAAATCTGATCAGAGGGCCCGCGGAAGCAAAAGAACCCCAAAAGAGGCACGT
GCAGGGCTCGGATTGCACAAACAGGTAAGAAGGGTGGCTGGTCGGCGTCAGGCGAGCCTGGAGGAGGAAG
CGCGTCGCCGGAAAATGGCTCACGCGCCCTCACGCGCCGGCGTGTGAGATGCAGTCGCCGGCCGGAAAAA
CGCGCTTGGGCGGCACGTGGATGGGTTTCTGGTTCCGGTGCTTTGGGACAAATTGGAGATCTCCTCCAGG
CACTCCTTGCGGTGTAGAAAAAACCGTCGCCGGAAGTTCGCCGGAAAAGTTCGCCGGAAAAGTTGCTGGC
GGTGAGTGTTTTCTGACGACGATTCGACTGACCGGAAAGCGTTTTCTCCCTTGGCTCTGAGAACAGGGAC
TGATGACCGGAATGAGAGAGAGAGAGAGATGATCGGATTGAGATATGGCCAGAGAGATCTGGCCGGAATG
AGTGATGGCCTGAATAAGAGGTGGCCAGAAGGGATTAGGGTTTCAGAAAACTGGCTCTGATACCATGAAG
AATTTCTGAACTCCTTTATTGATATTTAATCGATACACACCATACACA
>LTCONS_00004376
AGGAAAAAGGACGATATCGAATTTTCTATTTCGACGCAACAAGGCCTTTTTCATGCATATGGTTTTTTTG
TTATTTAAATGGCACCATGTAATTTTTGAAAAATGGTTGGTCAAAAAATTTAATAAATAATCCTCCGGGT
GTGGGAAGAAGGTTGGGACTTGGGAGTGTGGAAAGGGGAGCCGACAAAGGGGATGGGAGAATCTGGGGCG
GCACCCTCACTCACGCCACCAGGGGTCCCCCGAAACCCATTCAACACTCCAATTCATTTCCATAATTATT
CCATTCTTAAATCCTCAATCCACACCTCCATGCTATGTACCAATGAATTGCTTCCCAGGATCAAACCCCA
CCCAATTGTTATTCTTCTTAATTTTGTTTTTGTTTTTACTAATTCTACTCAAGTAATCTGTAAATACGAA
GGCTTTTATATTAATTATAATAATGGTTTTCAGTTCCTTTCTTCACCTAACGCACCCAATTCAACTGTAG
ACAAACCCTAGATCTTCCGTTTTAATATTCCAAAATCGGGATATTTTTGTTTTCGGGGTGGTTGGGCTAA
CTGATGATGGAAGGGGAGGCGCATGATCCGCGGATCGGCGATAAGGTGGACCGAGTTGAGGGGGGGATTC
GTGAGAGTTCGAGTGCTGAGCCTGTGCCTGAGACGGTAATTATGATAACTCCGGCGGAGCCGGACGCAGA
GGAGCGGCGGGGGAGCAGCGGAGGAAGTGGAAGTGACAAAGCGAAAGCGGAAGCGGAGGCGGAGGCGGAG
ACGGAGTCGAAGGCTAGTGTGAAGGAGGTGAATTCATGCGTCGTGGATGTGAAGTGCGGCGGCGGTGGAG
GTGGAGGAGGGCTTGTGGAGAATTGGGATGGAGAAAGGGTGTGTAGGATTTGCCATTTGAGTTCAGACCC
AGCGGCGGAGGGCTCTATTGCTACTTGCCGTGATGCTAGTGCGGATCTAATCCAGCTTGGTTGCGGTTGT
AAAGATGAGCTCGGGATTTCGCATCCTCATTGTGCTGAGGCCTGGTTTAAGCTCAAAGGAAACAGGTAAT
TGTTTCTCTTCTGTTCTCTTCTCTTCTTTTCCCGTGGAAACTGGATTTTTAGTGATTCTTTAAATCATAG
TGTGGTGTTGCTTTTGGAACTATGTTTCTAAATTTTTCTGGTAATGATGTTTTGGTTTGATTTCAAATTC
TTGTTCATAAATTGGTTCCTAGATTAAATGATGGAATGGTGAGGTTTGCTAGGAGTTTCAGGAAAGATAA
CTAATGATTCTTTGTGGAAGGAAGAAATTCCTTAACCTTTATCATCCTAGTTCTTTGATCATTATTTTGA
TTGATCTCATTTTAATTTTTTTTAATTTAAAAAATGGCTGCAAAATCAACCAATACTTTGAAATTTTGGT
GAAACTTGACCAAATAATGAAAATTTTGAGGAAAAATGAATTTCCCAGAAGTGATTCAAGCCAAAATTTG
TGTACTAGAAGTTTTTGTTTGTCTTTTGTTCATCTTCATTGGATAGATAGTAACTGGGTTGCTTCCCAGC
ATTAGTTGGGTTGGCATGTATGAATATGAAGCTGCTACTGGTAGTTTACTTCCTTTTTTTTGGTGTGACA
ATGGAATGTAGTTGTGCTGTAAGTAGTTGATGGAAGATTTTCCTCTTTATACAATGGGAGACAGATTGTT
GGTGCTAACACCTGGATACAAAATCCACATTAGGAGGAAGGGTTAGGTCTTTATGGTGGCTGTTTTGTCT
AGAAGGGGCACCTGCCATTTATTATATATTCTGGTTGCCTATCCAAATCCCAAAAAATAAAAATGTCTCA
AACAAAATTTGAATTCTTCTGGGATTTCCTTCCTACAAGAATCCCAAGTTAGGATTTACAATTGTATTTC
TTCCTTACAATTTTTTCACATTGATGCAGAATGTGCGAAATTTGTGGTGAGACTGCAAATAATGTCAAAG
GTGTCTGGGACAACAGATTCATGGAGGATTGGAATGAGAGGAGGTATGCCGGTAGCAGTAGTAACTCTTC
AGACAGGGGTGGCGGATGTTGGCGGGGGCAGCCATTTTGTAACTTCCTGATGGCATGCCTGGTAATAGCC
TTTGTGCTGCCATGGTTTTTTCGTGTAAATATGTTTTAAAGGTTGTGTAAATAACAGACTTAAAAGGTTC
TTCTTGGGCACCATCACTTTCATGGTTGCATCTCTGCGACCTAAAGATTGAAGGGTTCAAATCTTATATA
CTGCCACCTCAACAACTACAGTTAATTTACTGAACTGCTGTGATATATTGTGGGCAGTCATGTTTTCAGA
TTGTAAGGAGTGTTGGCTGAAATTTCATATTAGTGGGTGGAAATTGAAAAGGATTGGTTAGGGTACAATG
CTGGGAGAAATTTCCTTTTTCTTCTTCTGTCTTCTTTGTTTTCTCTACTCTGTAATATATTTCTGGGAGC
CCCTCTTGGGTTCACTTGCCATTAGTGTTGAGAGGGACTCCCATCACAAGCATGGAAGTCATCCCAAATT
TGTTCAACATTTACATTTAATTATAGTGGAATGCTAATTTTCATATTTCTTTGCGTGAGTGTAGCATTAG
TTTGTGATTTGATGATATATGAATTGGGTTGCTGATTTTACCCTACAGCAATATAAGAAGTTTTTTGTGA
TAAACTAGAATTGGACGACCGAATCAGGCAAGAGTGTTGAAGTAACGTGGCAGCTTCCATGAGATTGTGT
GGTGCAATTTCGTGGAGTCAAGGTAAAAGTTTACTCGGTCATGGGATATGAACCAACGTAAAAGTAACGC
AAAAGTTCCAATTTATAAATCTGTTGCTTTGGAAATTGGGTTACAGTGTGAAGTAAATTTCTTATGGAGG
AGCAATTTGCGCCCTGGAGATCTAATAAGACAGGGGACGCAGTTGCAGAAACCGCG
>LTCONS_00004460
GTCCACGACCGACCGTCAAAGCCAGTGGCAGGCCGGTTGGCAGAAAGCAATTGCACAATTTTCTCCATGT
GTTCCAGTCGTCGTCCGTGATGCCCGGTTGGCACTTGGCAGGAAGCAATTGCACAATTTTCTCCATGTGG
TCCAGTCGTGGTTGGGTGATACAGCATTACAACTCTTCCTAAAAGGAAGGCAGACAGACAGGAGGAGGAG
ATATCACTGACAAATCCTTACTCCAAAATATGCTGCAGTGGCGTCTTCTTCGTCTCTCTTTGATTACCAT
GTGTTTCTTGTGCCCACTGACATCTGCTCATCTGGATCGCCAAGAATGTAAGATGTTTCTGCCTCTCTAT
TACATTTTAAGTTAATATACTGACAGTACTTTCCTCCTGTAATGCAGTGGTTGCTCTGGCTAAAATCGTA
AGAACAATGGGCGCCACCTTAAACTCAAGCGTTGATCCTTGCGAATCCAAAACCCTCGTCATCTCTGATT
CCAAACCAGGCCTGGACCAGAACAAAGTTGTGTGCAATTGCCACCCCAATCCCTCAACTTGTCACATCAC
AATCCTAGTCCTCAGAATGTACAGTCTTCCTGGAACGCTTCCACCGCAATTGGTTGATCTTCCTTATCTC
GAGGAACTGTGAGAGCCTCTTGACCTTACTCGAAACTACCTTGAAGGTACGCTTCCAAAAGAATGGGCTA
CAATGAAGTTTCTGCGTTCTATTTCACTTGCAGCGAATCGCATAACAGGGGAAATCCCTAGGGAATGGGG
GAGTTTTACAAATCTCACTAGCTTGTATGTCCCAATTTTGTAAATACATCGTGTTTTTAGCACTTGCTAT
CTCAATTTGTTTTGACAATGCCGTTCGGTTTTGTTCTGTTGCTGTGATTCCAATGAAACTTAAGGAGCCT
TGAAGCTAACCGGTTGTCTGGAAATATTCCTGCGGAGCTTGGGAATTTGGTCAACTTAACAGTGCTGTAA
GAAACATAATCTTTTATGGGTATTTAGTTTAGTTCTTCTTGCTATATTTAAAATTGCTTGGCGAGTATTG
TTTTGCTCAATATTTGGTCGCTTCAAAACCATGGGTTTTTGCTCTCTTCTTGCTCTGAAAGGGTGAAAAG
CTTTATTGACCTCAATAACGATTGTTCTTGAACTCTAAGATGCAAATTCTTATTTGTTTGTTAGTTTTCT
TACCTTTTCTTTGCAATCAAAAGGACTGTTAGTGTTTGGTGCCTTTTTATGATTGCAGAATACTTTCATC
CAATAAGTTTGTTGGAAACTTGCCAGAAAAACTTGCTGCGATGAAAAACTTGACTGATTTGTAAGTTCTC
ATTTATTTCTCTCTTTGTGACGAGCATAATCTCAGCAATATCTAACACCCTTAAGATACCTTTCATAATG
TTATCTGCAGTAGGATAAGTGGTAACAACTTTAGTGGAAGCATACCTCAATTCATTGGCAACTGGACTCG
ACTCAAAAGGCTGTGAGATTCTTATCTAACAAATTGTGTTTCCTTGCATGCTTAAAGTGAACTTAAGGAT
ACTGAGTCATACTTCTCTTTCTTCTACATTTTTTGCATCAACAAAGAGAACTATATGCGACTGGACTGGA
AGGACCCATCCCCAATGGCATTTTTCATTTGGAAGCTTTGAATGACCTGTGAGTAAAAGGGAATTCTTGT
ACATATTTCCCAAGCCTCATGCCTTAATGGGTTTCTCTTTTTTGGTGAACAAAAACTAAAATGAAAAATG
CAAATTCAGCATTCCCTAATTACTTTTTATGCAGGAGGATCACTGATATGAATGGGGCAAACTTTTTTCC
TGAATATCTGCCTCACAAGGACTACATGAAAAACTTGTATGTTAAATACTCCCCTTAGTCATATGTGTTT
CAGTGACGTTAAATATGTGCTATCACACAGAAGTGACCTGAACTTTGTCATCAGGGTTTTGAGAAATGTG
AACATGTCTGGAAGTATTCCACCTATTATTTGGGAAATGAAGAAACTGAGTGTGCTGTAAGTGTGCTTCA
TCTATCACTATATACATGTTTAGAAATACGTTCCTGGTTTTAATCTATAATATCTATTTAACCATTAGAC
ACTGGGATCAACCAGTTCCAAATCTATGATAAAACTGGAATCTGTATTAGAAAGTGACTATCACCCTTAA
TTCAATGAAACGCCCTAAAGGTGGATGAATAGGTGTGTTAAAACATTGGCTTGATCTTCTTTGGTTTAAA
ACCTAGTTGATTATCATCACCTGATATCAAGCCAAACACAATCAGATCTACCATATACCAACCAATCAAG
AACCTTAAAACAACCTCTGGATGGAAACCACAGGGTTTCAAAATTACCTCAAGTTTCCTTTCAGTTCCTA
ACTAATAGGATATTAGGACATTCCTGGATAGAATTTTGGAAATTTAATATTGCATAAGCAGGGGCCTCAA
TCATGGTGTGTGCTCAATGATGATTGTGAAGCTTAGTTTAGATCCATTGTTTGCAAGCAAAGATAGATAA
CCGTAAGGTACCTGTCAATAGTTGTGGTCAGTGTTTGTGATTGCGAGTAGATAACATCAAGAGGGGCTTA
TGACAAAACTGACGTATCAACAATTTTCAAAAGGTGTCCAATACTTATATCTTCAAAAATATCTATCAAT
ACCAGCTGACTGAAAGCATCCTTAGAGAATATAATATGTTTTTTCTGCTTCGTACATTCTGTATTATCTC
TTTTATTGCTTATAATGCTGAAATTAAGTTCCTATCTATGACTATGTGATACAACCTTGGAAGACATAGG
CCTGACTCCTTTTGTCCTGCAATCTTTTGTAGTGATGTCAGCTTGAACAGATTGAAAGGGAATTTCCCAA
GCATTCCACATGTACCAGAATTCACGTAAGTAATTAAGTTTTGAAATTGATACCACAAAATGGGAATAAC
AATGTTCTAATGCTCAAAGTTTGAAAAATCAGTTTTTATCGCTGAAATATGGGTGAAAAATTGGTTGTTG
GCGGTGGACAAAATGAAATATAATTGGTCTACAGAAAATGTTGGAGAAACTGCCGATATATCAACGAAAT
TTCGGTCAGGAGTGAAAATCGGCTGCGGGGATGATGCATGTGGGCAAAGGGCGGTCTCAAAAAATTGCTG
ACTTTTTTGAAAGCATTTTTTAATTATTTATTTTTAATTTATCTTTTATTTTAAA
>LTCONS_00006249
ATGACGAAAAACAGGCATGCTAGCAAATATAACAAGGAGAAAGAAGCACACAAAGGATCAGTATAGCTAC
ATCGATCAGTAGAATCTTTCATGGAGTCATAGTGTGAAACATGTAGAGAAGTAGCACTCTAACAACATAC
TTGGGTGACCTATGCCCATCAACAAAGATACTAACTTGTCAGAGTATTAAGTTCCTCCACTTGAGAAAAG
TTGATCCCTGCTTTTTAGTGTTTCTCAAGATAATCTGTAGCTTGCATCCGCTAGGCACTAGATCATCCCC
ACAGAAACTAAAAACAGCAGAAATTACTGGTCCTTGAAGCATATTAACT
>LTCONS_00006250
CCATCAGAAAGTCTCTAGCTCCCTGCCCATTTGCCTTCACACACGTACTAAGTTGCTGAATCCTTTTGAC
CGAGGGTTAATTTCTGATTATGGGCAATTTGATATACCTGAAGGATGAGGATTTATCCAAGAACTGGACA
TCTGAAAATCAATTAAGACGCGAGTATGCAGTTGAAGAAAATTGTTTGTGAGCAAGCTGACAATAGAAAC
AGAATTCAGATGTTAATATAAGGGAATTTAATTCTACACATTCTCAAACCAGATGTGGACCCAGAATTCA
TAGAAGGTTATTACATGTTAGAGTCAAGCCATCTGTCAGAAATATTTACAGTCCATGAATCTTCGCATGA
GATTCTAGAATTTAAATTCAGAAATATCGGGAAGGAAGATCTTAAAAGAGGAAACAGTGGCTGGTACAAA
GATGTCTCCTTAAGAATTGTTGAAAGCCATATTCCAGAAATGAGTAGGCAGGTTGGCTTGAGACAGTCTG
TAAAAAGGCAAGCATCCTTCTTCTGACCAAAAAGCTCCAGCTTCAACTCTCCTATGTTAAAATCAGTTTG
CGAAATGGTGGTC
>LTCONS_00005684
GGAGTATAGATTAATTATTAAAGTTCTACGCAATAAATAACATGGTTTGTCAAATTTTGAGAGAAGTATC
AACAATGATTGTAAAAGTAATGAACTTATCCTTTCCAAGAAAAGGCCAAAAATTCCCCTGTTGCAAATAA
TAATGTTAAAAGGGTATCAATAAGAAAGAAATTAATGAAGAAAATCTATGAAAAGATGGTGGGTTTGGCA
TAAAAAAATGAATGAAGAATTTCGTTATTGATATTAAATAGAATAAAAATGATAGGATGAATGGAGTGGC
AACAAATTCTGAGGAATTTTGATGGAGGTTGGAGTTGATGTATGGATTTAGGGAGGGATATAGAATACCA
ATTGATTGAGTAACTGAAGAAATGTTGGAATGGAACAGGGAGGTGTGGCCAAAAGTAATGATGCAAAGGA
CAGTGAGATGAAACGTAAAAGGAATCCAAAACCCATGGTTTTAAGGAGAAATCCATTGTCTGATGAAAAA
CCAGAGATGGAGGGTAGGGGAGTGACGGAGTGGAGAGAATGGGAAAAGGGACGCACAAGGGCGGGGTTTC
ATTTTCAAATGGGTGCACCTCCTCCAATGTGAAAACAAAATAATCTCTCTCTCTCCCTCCCTAGATTTGC
CTCTAGATTCGTGCTCCCTTTGCTCCTTTCCTTAACCTCCAAAGTCCCCACTCTCCCCCGTTCAACCCCA
CAACTCAAACGCCTTTCGAAACCCTTTGTTTTCTCTCTCTCTCTCTAAAACACACATATAATTTTAGGGT
TTTTCTAGTGACCTCTGCAACTCGATGTCGAGTCTTCCATGGCCGTGGGGGGTCTCCGAGGTGTATCGCA
TGCCAGTGCAGTGCGCTGAGAGATGGTTTGAACACAAAAGGATTGAAGACAGCAGCAATGCCTGCTGTGA
GAAATATGTTTTGTTCCAACAACATACATGAAAGAATTGTTGCATCAATGACAGTTGGAATTCATGGATT
GATATATGGCAGGTTTGGGATAGGGAATGAAGCCATTGGTCCGCGTAGCCTTGTGAGATTTGTATCATAT
TGACATCTTCTGTAAAGTATTTAGCTATTTTGAAAATTTTTCGTTCATAGATAGAATGCTGCAACTTAAA
CATTTGTTCTCTTTTGGTTTTTGTGCTATTCTATATTTTAATATAATTGGATCTCCCTCTCATTCTCGTA
TGGTTGTTGGGTTTCCCCTAACTGAGATGTTGATAGAAAATTCCTTTTATACCTGATGATCATTTCATTG
>LTCONS_00004584
TTTAGTCTCCTCTCTCAAGTCCTCGGCCTTCTTCAACGCTCAGACCCAAGTCCCCATTGAGACTCTCCTC
GCTCTCTCTCTCTACTGCCTTTACCTTCATCTTCATAATTCACATAACAGTTGGAGAGTCTCTGTGCTGC
AGCTGATTTAACCTTTTAGAGGCATCTTGTTTCTCACTGATGTACTCGGTTCAAGATTGTGGCCCGCATC
AGAAATACAGATCAAATGCCATCATTAAAGATGAAAACCAAGTTGAATGCGGACTGTTTAAGACAAAAAA
ATGGTCTCCATGTATGTCAGAAGTCAAGTACGATATCCAAGCATTCTTGCTCTCGCATTAGAATTTCTCA
GCAAACAGCAGAATTTGAGTCATGTATTCAAAGTTGTCAGGATGTTTCTTCAAGCAATGAAGTCTCCACA
CAGGATACTGGAAGTAATGAAGCAGCTATTGACCAGCAAGAATTGCTAGATGCTGAAAATCTTCAGTTTC
AGATGGAGTTGTCATCTTTAGTCGATCCCATAACTATGGAGAATACGGTACTTAGCAAATATGGTTAATC
ATAGAGATTAAAATTTCATATTTCAAGACTGTTATATGAGTTTATTTATTTGTATTTTTTTTAAATTAGC
AAATATAGTAGTTGTATTGATATAAAAATAGTTTTAAAAATTTACAATACACAACATGTTCAAAAGTAAA
CCAATTCCTTGGATTGCTATGAAAAACACCATTTGATTTCAAAATAGCACGATCTAACTCAAAATTTTTA
CCCAATTGGGCATTTTTGACTTATTTTTTAACCATTTGTTTGATGAGAAATGAAAAGAAATATCTAAAAT
TCAAGTGTTTGAAGTTGAAGAAGCTACTTTCGAAGTAACAGAAAGAAAAACAACGACTGGAGTGGGAGAT
TCAGAGTTGAAATGAGGATATTTATGCTTCTTTCTCCAAAAACTTATTATATGCGTTTATGATATTGGAA
TCTCCCATGGTTAGTTGGTCATTCTGTTTTTATTTTGTGTAATCAATAGCTTTAGGAGGTATAGAAGAGG
TCTTTTTGGGATGTTTATAAAGGAGTTTCTATAGGGTGCATACTGAAATTTCACTGCAAGAAGGTGAGGG
AAGAATAGCTGGTGTTCTTTTTTTTTTTTTTAAATTTGTTTTACATAAGATGATGAAAAATTTAGCTCTG
GATTGTCTTTTAGACATGCCAACCTTGACTATTCAGTACTTGCCCACTTTCTGAGTGTGCCAGTATTATC
TTGCTGGTATAACTAAAAACAATCATGGATATTTAGTTTTCTTTGTTTTCTTATTTCTTTTACACATAAT
TGTCGTGGTTGTTTACTTTATGCTTGGACTCAACTCATCTTTTGGTGTTTGAGCAAATATTGAGGACTCG
TTTTATTATGTCTCTTTATCACAAGTTGTTATGTGGTTATGGGTGAGAAATTAAGGTTTGAGACTCATAC
GTTACTCCGAAGCTTACATAGGCTATTTTCTCCATGCTCTCCCTCCCATTTTTTTAATAGGCAAAATAAC
AATTTGTTAAAAATATCAAGTAAAAGGTGTAGAAACTAAATACACAGGAAATATATAAAGGTTGCCAAAG
GGGCAAGAAACAAGAAAATGGAATGCACCAGTGCAATCCCACCCAATCCAAGGAATCATACACAAATGAG
CATCTTGCCCTCACACAAAAATTGGACCAAGAAGAGAATATCTGAATAAGAGAATCCTTTAACAATTGAA
TCAACTTCTTGACACCTTCAAAAGTTCTTCAATTTCTCTCTTGCCAAATAGTCCAAAACAAATATAACAA
GGCCAATCTCCAAGCTTTTCTATGCCTTTTCCTCAAAAAATTACCAGACATATTTCACCATACAAGGCAA
TAGCCATGACACATTAAAGAGCGAGAATTATACATACCATAGACTCTACAGGTTGCACCACAATGAAGAA
GGATATGATTGATCATCTCCTCATGACACTTGCACAAGCAACACTAGTTAGCTAGAGCCCTACCTCTCCT
CTTTATCTGGTCTAATGTTATAGTTTTTCCTTAAACTGCCTTCCAAGCAAAGAACACACCTTTGGAGGAG
CTTGAGAACCATATACTTCTTTGACAGGAAAAGGGATGTCTAGAAACTTCTAGAACTCATTATTAGTAAA
AGGAAATCATTTAAAGTTATGGTTGGATACGACTCATATGAGACTAATCATGACAAGGTGCAGGTAGGAG
ATGCAGTCTATTTTCCCAAATGTGCCTGTTTTCCTTTAAGTTAACAATTATATGGGGTAATCGATAACTA
AAATGTGTAATCTTATACATGGAGACAAGTATAAGGAAATATACCCTAAAGAAAAATCTCTTGTTTCCTT
TCATTTTATTTTGGCTTATCTGAGGTGTTGTCATTTTGCATATACTCTCTCTCTCTCTCTCTCACACACA
CACACACACACACACATGTATAGTAGTATGGTTATAAACTCTAATACCATGACAAAAACTCATAATGGTT
CATTGTTGTGCAGGAATATGCCACAGTCCCCTGGCCATCAAACTTAGAGACAATTTTCTCACCTGTTCTT
GAGTCTGTTGACGTTCACAGTGAACTAAATATTCTCAACAGTGCAGGTATTGTGAAAAGTCTCCAGCAGA
ATAAAAGAATAAATAGAAAGAGTTATGAACTTGGATGCATCTAGCTAAAAGAAAACTCAAATGCAAATTT
CCCATCACTTGCTTCCAGTTCTCTCTTTTGATATGATTGAATGTATATGAAAAAAATACTGCTTTGACGA
TCTTCTGTTTTTCTAGGTAAAGTTTTAATGTGCTTTCCTTATTGTGGTCTTGTTGGAATATGTGTTGTTA
AATGTATTCACTAGTTGTTTGGTTGAAGGAAGGACAATGAGGACCTGCATGATTTGCATCTCCTTAATAG
CTTTCATTGGAAAGGAGCTAATGTTTTTTTATAACTTGGTAACAGTTTGAAGAAGTAGAATGTGGAAATG
TTAATTTTTCTTTTTTATAGCTAAGAAGGTAAATATGGATAAGTTATTAACCATATTTTGGCAGGAAATG
TAGTTATTTTAGACCAGATCTTTATACAGTGGTTACCCCTCTCATTTTGTACTTACATGATTTGTGTGTT
GAAACATGTTTTATGCACTTGGACAGCACCTGATATTTTTCCTTCCCATTTTTTACATATGAGATGGTTT
CCCACTCAAATCTGCATTGGGTAACTATTTCAAGTTACCAGAAGGCGATATCTTGTTTCCAACATGTATG
AAGAATTCTTGTAGGGAGTGGGAATACCGTTAAACATTAGAACCATGCTTCTGTGAAGAGATTGTTTCTC
ATATGCTTACCCTTTTCTCATTTCACTGCAGGGAGCTACAATGAACCTTATTTGGCACAGTTGATAGGTG
ATGATAGTGATGATAACAGCAGAAGCTCATCTGACTATCAAACTTGCAATGTATCAGATTTTTACATTTC
TGATATGATTGTTGCAGACCTACCCATTGATGGGAACTCCATGTATGATGACATTATTGGGATCAATCCC
TTTCCTGATTACAAATGTGGTGAACCAAGTATGTTGTTTGATGTGGCTGAGCAATGTATGATACTACCTT
TCCTTGAGGATACTAGGGAAGCTAGAAATATCCACAGTCCTACTTCCTGTGAAGAAGCCATGGTTGGTTC
AGACAATTCAAGCTTATATCTAGCAATTCATCAGATGAGATCCTGCAACCAGGAATCTGACATAAACCCT
TGCTCTGACCAAGATCAAGCAGAGTGCTTTGATCCACATTTGTTTATCAGAAATTTACCAGACCTATCTG
ATGTGGTAGCAAATTCTCGGCCTACTATATTGCCTAAAGAAACACGGAAAAAGAAGAGTATTACCCTAGT
ACTTGATTTGGATGGTAAGAAAATTTATTTCTTATCCTTTTTCCTGCAACTCTACATTCTTTGTGCTGTC
CAGTTTCTTTAATATTTTGTGTGTATGTTGTATGATTTCCCACTTCTTACCTTTGAGATAAGATATTATT
CCATTTAATTTCCAGTAATGATATTGTCTTGTTTAACGATATCCTTTTGAAGGATCAAATCTTTGTTCAT
CCTTTTCAATGTTGCAAGAATTTTTTTACTTATTCAGATGCAGCCCCATGCACTGGTCGGGCAAGTATTG
TAAGCCTTAGATACATGAAATAAGAAGACAACTGAGTTACTGAGTAGAAGAAAAAGGATTCCTCAGTGTC
TAAACCTATATCAGTTTAGAGGGAGCCTTTGTTTTAGTTGGTCATTATGAATATGTGGCATAATCTTAAT
TGCAACTCAAAAATTTAAGAGCCATTGAATTTAAAAGAGTCAAAAAAGAGATATTCATTTAGCTATCTCT
ATGGATTAACTGGAGATAAATGAAATCATTTAGAACTTCAGTGCAGCTTGCATATTCAACTAAAACATCG
GAAAGCCTGTAACTTTAGTTTATAATGATATTTTCTTGATTCATGAATTTATTGGGAAAATACTACGAAA
AGATGTGAGAAAGCATAATCTGAAATATGTTCTACCTTGGAATTTTCAGAACATTGATGAATTTTCCATA
CATTGTTGTTTTATTTTTGTCTGTTAAGTTCTATTAGAGGCTTCTATTGGAACATGAAAATTGTTATATA
TTTTTTTGTGGGGGAAGGGGGGAGGGGGACTAGAGATCATGCTCAGAAAAAGGAAGTATCGCAATTCAGG
ACCTGTTGTGGATACCTAAGAAACTGTTCACAGTTTCCTTAATATTCTAAAGCAAATAGTGACTTGGATT
TCATCTCTGTGTCGTTTCCAATCAAAAAATAGTGACTTGAATTTCTCCTCAAGAAAACTTCAAATTATAC
ATGAAAAAGTTGCAAAAGAAGGGAAAAAAGGACTTCCTTGAAAAATTCAGGATGCCTGCAAAAAGAAAGG
AAAGGAAAATTAAAATAAAAAAGAAAGAAAAAAAATGGGACTTATTGTATAGGTCTCCTTGTATGGTGGA
GGCATTTACTCATGCTTTAATGAACTTCTTGTAGTTTGTGGGGAGGACCCCTCATCCTTCTCTTGTTTTT
TTTTTATCCATAATTAATACATCATTGTTCTGATAGAAAAAAATAAAATAAAATCAGGATGGCCTTGCCA
ATATATCTCGTAATGTAGGTTTCTTGGGTGTTGTTTAAGTCTTCTTTTTTAATATAGAATTTACCATTTC
AAGAATGTATGTTTAAACCATGACCACATTTTATTTACAATGGCCTACATGTGTACAGAAACGCTCGTGC
ATTCTACATTGGAACATTGTGATGATGCAGATTTCACCTTTCCTGTTTTTTTCAACATGAAAGACCACAC
TGTATATGTAAAACAGAGGCCTTACCTCCATACTTTCTTGGAGAGAGTTGCAGAGATGTTCGAAATTGTT
GTTTTCACTGCCAGTCAAAGCATCTATGCTGAACAACTTTTGGATATACTTGATCCTGATGGAAAGTTTT
TTTCTCATCGAGCTTATCGTGAATCATGCATTTTTTCAGATGGCAGTTACACTAAAGACTTGACGGTTTT
AGGCATAGACCTTGCAAAAGTTGCTATAATTGATAATTCGCCCCAGGTATTTACCCTCCCCCTGTAGCTT
TGATGGCTTTGACCTCATGTAACTTCATTTTTTAATACTCTTATTTTTTATTTTTATTTTTTTAATTTCT
GTAGTGGTCCAGACTATCATAAGCTTAGGTATCTGAAATAATAAATAAAAAAGATGGGATATCAAACAAT
ATGTTAGTAAACCAATTGTTATTTTAGCTAGGAATTTGGAGAACGGAAATGGGTATTGCTCACTAATGAG
AACTAGTGATTCTTGCATATTTTACAGAGATTAGAACTATGGGTGGATCTGACCATTTTTATAATTGTGC
CCTGCTTTCAATTATAAAAATGGAATATAGAAAATGGTCCCTCAAAGTTTTGTTACTGGTATCTTGAAAA
GGAGGAATGGAAACAAGGGCCTGTGACTTCATTGGAAAAGAGCCTGATTATTGAAATCTTCCTTTCTTTG
ATGATTTCAGGTTTTCCAGTTGCAAGTGAATAATGGGATTCCTATTAAGAGTTGGTTTGATGATCCGTCA
GACCATGCACTAATTTCACTACTTCCCTTCCTAGAGACCCTGGTTGATGCTGATGATGTCCGTCCTATCA
TTGCCAAGAGATTTGGTAACAAGGAATAAGAACCCCTCCTTGGTTCTCTTTTTCATTAGCTCAAATTTAA
TGACTCCTTCCCTGTGTCTCTTTTTAAGCAAAAGTTATGCTTCAATCATGTTCAGTTCTCATTCCTCTTG
AGCTCTTTAGATGATTGTTTATACAATAAATAAATCAGTAGCCTTGTTGAGTCAGCTTTTGGTGCTTGTC
CCCTTTCTTTTCTCCTCTTGGCTAACAAACTCAGTGAAGCATTCTTACCTAATTTGTCTCAACAAGTAGT
TTCCCGAGAGCATATATATCATTTTCATTGTACAGTTATAGGTGCTATTTTATTGCAAGAGTGTGTATAT
GTACTATTTTTATTGTGAAATAAAATTCTTACAGACTCTTGTTTGCCCTTTATCTATTGAGCCAGTTTCC
AAGAAAGTTTTTTTCTGCTCTTTCTTCATTTTTCTGCCACTTCTATGAAATTATTTCACTCCCTTTTGTA
TTCTTGTAAGAAGATATGCATGAAGTTTGGCTCTTAGCTGAGAGAAATGATGTTATCCTTGATACAATAT
GGTGTTCCCATCTTTTGTTTAGTTGTTTATATTCACAAATTGAATATAATTATTTTTTTTAAAATGTTGA
CTAGCTTTTCTCTCGATCAAATTTTAGATATGGGCCTTAAAAGGAATTTTGTTCCAGTTACTTTGTGTGC
ACAAGGAATGATATTATTTCAAGAAACTTACAACTAGAAGCAAATTGGAACAAAGGAAGTCGAGATAACC
TAAAAATATGATAGGCTAGATAATTCCTTTGTAACAAATGGATGGATATGTATTATTATCAATATAACAT
ACTATAATAAGTAAAGATCTGAAACTTAGCCTATATCCATTTCTAGGCAAAGTTAATTAAAGAACAAAAG
GAAATTCTATTATATTGAAAAAGATTGAATACCACTGAAAGTTTAAGCAAAAGATTTTTAAACAGATCTA
TTGATTTATGTTGAATAAAGTGAAAAGTAATATGAGCTGCATGAGGAATAAGATACTCACCTATGTAGGC
AGTAGGTATATATGAAAGTGTTACTGCTTTCATGGGAGAACTTTAACATTTAGAGAGAACAAAGTGAAGA
ACAGAAACTTGGTCAAGCCAAATATGTAACATTGTTAAAATAGATTTGACTGTAACCATCCGTACAATAT
AAGACATTATGTACTCTCATAGGTGTATTGTGCTGCATGTGCATGTGTGTTTGCACACATGATGCAGAAC
AACTTTGGAAGTACCGCTTGAAAACTTATGAAAGAAAAGGAACAAAATTCAGCGAGGGTTGTTTGTTAGA
ATTGGATTTAGTTGTTTAACTATTTATGTTTTATTCATTAGGGAAAGAAGTTATTCATTCTTGGAAATGG
AATCCTTGTTTTATTAGGAAAATGGGTCCTATGAGTCTATATAAATGCATGTAATCTTTCAGATTTCATA
ATAGAAGTTATTGAGAGTTCTAATAACTTGCTTGCTTTTTGGAAGATATGACTGCCTTCTTCCAATTGAG
ATTGCTTAGGAAATCTAGGTGTGACTGCCAATATATATATTCTCTTTTTTAAGGCTTCCTTAACCCTTTT
TGTCTCATTTTGCAACTTGAGAAATTTCTGTAGTGCTGGAAATTTAATGATTCTGTATCAGTACATGCTT
GTGTGCATTCTTGGGGGGTGGCAGACGGAAGATTCTGATACCACTAATTCAGTAAGACCCATGTTGTTCT
GTCACATTAATGTTCTTTCAATATTATATTTTATAATCCATGGTTGTCATTGTGTATGGGCATCACTTGG
CTGTAGATATGTTATTGATTTCTGACATAATTCAGGAATGCAATATTTTCTGTAAATTTTCCTGTTCAAG
TACAATAAGTATAACACTGCCCCTGATACTGATGTCTAGGTGGACCTTATAGATAAGTAATTCTCTATGC
TAACCATAAGGACGCTTCTTAATTGTATAATTGCACACTAAGGTGGTGTTTGTTTGTTTGCTTGTTTTTT
TTGCCTGAAATCTGAATACACCTGAATTTGATTCAAATCTGAATAAATATAAATGTCATCAAGTATTTAG
ACTCTTTGTTTTTTATTAGTGTCCGATTTATTAAGTTTGTTTTTATTCATGTCTGAATGTTGAATGCTGT
TTTTATATATTAAAATGTCTATACATCAGTTATGTATATATATATATATATATATATATATATATTAATT
TAAAAAATAATAATTTGAAAAAATAGTAACTTAACATGTTTTCAAATATCCTAAAATATCAGAATTTATT
ACTGGTATAAAATTTTTATAATGATTATGCAATTAGTTGGAAAATTGGTAATTGGATAATAAATAGGGTT
TCTAATTGTACTTGATTGGTAAGAAAACATTAAAAATTTTCTAAGTTAATACTTGTTTCTATATGTTTTA
TCTTTGGATTATGGATTTTGGATTAGGGATTTGTGATTGGAACTATGCATTTCATTATTGAGATTAATTC
ATTAATTTTTAGATTTTTAATTTGCAAAAGAATGTCAAATTCTGATTTTTTATTTTTTAAAATTAATTAG
AATTATTAACTCTAGTGGGTATTTAGGTGAGTGTGAAATATGTTTTGAGTTCTAATTAAAAATATTTCAT
TGAAATTAAGGGTAGTTTATTTTGATTTTTTTGTATGGTAAGAAGTTGAATTTTGAAAATTTGTAGTAAA
TTCATTTCTATTCTAATCCAAAATTTATGATTTTAATGTTTTTATTTTCATTTATTTTAATGAGAAATCT
ATACAAATTTATGAAATTTGATTTCGTTGAGAATTAGATTTATGAGGCAAAAATAGTGACTATATGTGGT
AGAATTTCTATTTGTGAATTGGAATTTTATGGATTTATTATTCAAATGAAGTGATTTTTATATTCTTGGT
TTTGTTTTCAAGTAACAATTCATAAGAAAATTTGGGATCTAAATTTTTCTTGAGAAATAAGAGAGAGAAA
AAAAAAAACATAATGTATTTAAGTCATTCTGTTTTATTTATTTATTATCATTTTTTTCTAATAATTTTTT
TTTTTTAATGACAACTTTTCTTATTATGTTGAATTCATTCTCATCCAAATTTTACGAGATTGAGGTGGTT
TAATTTGTCATTTGTCTTTTTATTATCTAAAAATTTTAAAAATGAATATGGTTTTATTTTATGACAAACT
GTGTTTAAGAATCATAACAAAGTTAAAAGGTTGAAAAAAGAAAGAAGAAAAAGTTACTTTCTCTGTTAAG
ATAAAAGTTAAAATTTTTCATTTTTTCCATTAAAACAAAAATGTCTTAAAAAAAATTGTCAAGTTTAAAA
GCAACTAGCTTTAAAAATGTCTTAAGTTTTAAAGCAAGTTGGTTTAAGATTTAAAGTCAAAAAAAAAAAA
AAACAACCCCTAAGACTCCTCTGTTTGCAATAGTTTATATATGAAGATCTATCCAGTTCTAAAATCAAAA
CACTAATAACACATCTTGAAAAAAACTCATAAGTTGGTCATGTACAACTTAGGAGGCTCCCTAACCACAT
GTTAGATTTTATAGATTGGTTAGGACCTCCTTGAAGGGGTGGTTGGTTTTTGTTGCCCTTTATATTTGGT
TTTGCTTTCTTGGCTTCCTTTGTATATGGCCTGTGTACTTTGGTGCACCTTTAGATAGTGCTTTTAATCA
ATTTATTTTGTTAATTATCCAAAATAAAAAATAAAAAAAATGTGCGACATAGATTATTTAATGTTATATC
ATAAGTGGTCGGGGTCTGGGATATATACACCATGGAGAGGGCTCTACACCAAGGTGTTCAACCATGAAAC
ATGCCATTTTAACCCTACCTATCTCAGAGTGCAAATCCTCAAGAGGTTGACAACACCAAGTTCTGATATC
ATGTTTCTAGAACTAAACTTAAGTTGAGGGAACACGACAGATGCTATTAATTGAGATCCCAATTTGAAGT
TACCGTGGTTGGGAAACATGAGAGGGAAGCAGTGGTAGGAGTCTGGTATCCCACTACATTTCAAACTTTA
TGGGTTGATGGATCATGAAGTATATCCTAGAGGGTACAGCCTTAATTTCAAGTATGTGGAAGACAATTGT
ACAACCCAGCTGACAGTCCTTGCATGTGATAGCCTCCACTGATACTAACAATCCTTCTAACACTCCTACT
ATTTTTCATGCCGTATCTGCAGGTGAAGATCAAAATGGATTGGCCCCAAGGGAAGAAAAAAATAATAGGT
ATGTAGATTTAATAGCTAGCTATCTAATTGTTAATTATGTAGGAAGTTCTTCTCAACTGTGGATTACCCT
GACATTTTTTCCTTAAAAAGATGTGACGCAATATTAAGAACAAACTAAGCTGTATAATTTCATACCAGGA
TAATCAGATACTTAGTCATCTGCTTTATTTCTTGTTTCTTTACAAGTCAACTCCCCTTGTCATGTAAAGA
TGATAAGTAAATGTATTTTTTGGCTAGTGGAATACTGTTTTGATAATTTGTAGATTGGTTCTTCAATTGC
TTGCACTGCTTTAAATTGTTGCTTTCCTTAGAAAGTGTGTAGTTTGAATGGCAAACAGAGCAATTTGAAT
GCAGTGCAGTAACTATCTCATTCACTAGTCCCCAGGGATTTTTCGCTACCGGCTCTATACTCCAATAAAA
TTTGTGTTCTGCACCATGGAACAATGTACAGGAATTTATTATTTTCATTCACAGTTGAAGTATGGGACTT
GTGAAATGGTGATTGGACACAGTTTTCCTTTTATTTGCCCCTTCCTAAGGGGGATTTTTTGTTTTTGTTT
TTAGTCGAAGTGAAACATAGTCCATGATTGTCAGAGTATGAGCATCAGTTGAGGAACTCAGGCATAGAGT
GTTGCCAGATGCAACTGAATGATATCAGATTGGATTTGAATATATGATGTTTGATTTTTTACAGATGGGA
TTATATCTTTGTGCAAATCATGTAATTAGAAGTTCATTTTGGTGACAGAAGCGATGTGTGTAAACTGAAA
TATGCACTAGAGCTTGAATAAATCTTGAACAACTGCGTGTTTAGGTAGGCAGTTTCTCCTCTAGTTATTG
GGCTTTATGCGGCATTCAGAATGAACGTTCTGAGGCTCTGAGCTGTAGAGCTACATTTCAACAACACAAC
ACTCAGGGTACCGATCATTTTGCTTCAAGTTTGGTGAATTGCTATTATTCATGCGCTGGTTGGCTGGGAG
TCTCACCCAAATCTGTGCACCATGCGCATTGTATGGTTCTGCATGCCAGATTGGTGATCTAGTATTTATA
CGTCTTGACTACCCTAAATTAATCCTTGGATTCCGTTCTTTTGTGTAACAATCCTTAAAAGAGGTATTCT
TTGAAAAATCTTCAAAATCACAACGACATCGAGTGTAATTCCATTCTGCATATGAAATGAGGTCAACTTT
CTGTTTTTAATGTTAACAAAAGGAGGAAAAAGGAAAAAGAAAAATAAAACAGTTGAAAAATGAATAAAGG
ATTGCAGAAAAGTATTTATGAATTACTATATTTAATATTTGAATATTTGAATATCATATTAGATTAATTT
CTTTCATTTTCCCCTCCCTCGTCACTTGCAAACGAATAAATTTTTACATTTTCCCTTCTCTCTCCTGCCA
ACGAATAAAATATATCTTCTGTTAAAAAGGAAATGACTA
>LTCONS_00005784
TGATCACTTCATCAACCTCAGAAGCAAAATACCATGTTGGAAGATAGTAGAGGAAAATTTTTTATCCAAA
GATATCATCATGAATAAAAGAGCATATACCTGCATCCTCATTAGGAGATCCCCATTAGGTTTGTAGCGAA
ACCGATTCTTTGTGAAATTTTCCTGGACTTTCCTGACCTCTTCTCGCTCTTCTGGGGTCCCAGCTTCAGG
GTCTAATTCCCA
>LTCONS_00006253
ATTGAATGTATTTTAAAATATTTTTAAATTGATGAAGATAGAATTTATTAATAAAAGGATAAAATTTATT
TATAAAAGTTAAGGTTTCGTTTTTGATATTTTTTCAAATTAGTTAATCTAAACTCACTTTTCCATGTTTT
TTATTATTTGAAAATGAGATTTTTTTTTGGGGGGGGAGGAAATTGAGCTAGGGGCTTCTGGCTCCACCAG
TGGATGGAGATTAGAAAAGTAGAGATGTCTCCTAAGAGAAAACAAACCTTCTTCGCTTCTTTCCCCAAAA
TTCAACGATCTTGAGCCAAGTTTCATCCATCGCTCACCAAATATCATTTTAACAGCTGGTCTGTTACGTG
GTGGTAGTGCATTCAATAACTTATCTAGACGGTACTACCGCTCCAGCTTCTGTGGTGTTGGGTCGCCCAC
GAATGTTTCTGGCATTGGCCACATTTTTCGTCCAAGCAGGACAAGATGGAAGTTTTCTTCTCACGCTATC
GGACTGACCTGAAAGGTGGAGGTGGAGGGAGGTGGGGCTGCGTGTTTGAGGTTCAAAAACCACATTTCTT
AGTTCCTTTCACAACAATCAACAACCTCCATATTCCAGTAATTGACATCGTTACATAATTGATAATTCAT
TAACGTTTGTTTTCTGTCTTATATGGGAACAGCTGTAGGTTGGTCCCGCCGTCCCGGTTTATTCAATATA
CCAGCTATCATACGAGGCCAAAACAGGCTGGCTAGTGTACGTCACCTATAAGATTCAGTCCAGGCAATCA
ACTTTTGAAGGTCCGTACAAGCAATGATATTTCATTATTGTGAATCATGAGTCCATGACTTCGTCAAATG
TATGAAAAAGATAATAGAGAAAAAGGCGAACAGTGTCTCATTTCCAACCGATAAAAGGAACTATATATAA
AATCATCCTCCTGCCTCCACATCCAACCACAGAAAAAAAATGTATGTCCCGTATTCTGCAGTTGTTTAGA
AACCCTCATACTCCACGACACCCAGAAAGATGAACAAAATAATAGAAGAGTCCTTCACCAATGTGAAAGA
GCAATTAAAGATGGAAAACTTGGGCTAATTAATTTGAAAAAAAAACAGACAAACCATAATACTAAAGGCA
AATTGTTTAATATATATCACATATACCGATAATATATTCATCCTATATACTAGTCTACACAACAATGTAA
ATGCTAATCGCTTCTAGTTCCCCCACACCCAACTCAGTTCCTCAGCTGGAGGCAGCTCCAACATTAATCC
ATCCCAGTCATTAAACGACCGACAGTTTGACAGTTCCGCGGCAGCGTCGCCGCTTGACTTGTCCACAGTT
CTCCTTCTCTTCCGGCTCTTGTATGAGCTCTCTTCTACCCATGCCACGCAAGAATCCTTCCCGGTGAGGC
TCTGAACGACAGATTTGAAGCTCAAAGGGTTTGTTTCAATGTATTGAGTACCGATGATCACTACTTTCAC
TGGCTTCCGGTTCTTGCAATCCATGGGAAAACCCTCCTTCTTCTTCGTCTTCTTCAGCGGCTAAATGGGC
TGGCTCTTCACGTCTTCCTATAACTTGGGTGGGTTGTCAAGTGTGGCCAATTTATAAAAGGGATTTGGCA
GAGA
>LTCONS_00004722
GATGGGGTCCAGTATTTCACCCTCGTGTATAAAACGGCCATCTCTCTCTCTCTTCTTCCTTCATCACTCA
TTTCTCCATGAGCTCTCCTCTCCTTATCACAGAAATCAAAAGCGAAGGAAGAACTGAAGAAGACCCTTTT
GTCCTTTAACAATGAAGAGAAGGAACTGCAATTTGGAGCTTCGGCTTCTTCCCCCCAACACTGATTATTC
AAGCCCCCAGCACCACCACAACATGATGATGGAGACGGGAAGAGGAAGCCCACAGGAGCAACAACAACAG
CAGCAGCTTACCATTTTCTATAACGGAAGGATCTGCGTTTGTGATGTTACAGAGCTTCAGGTATGTGTGT
TTTGGCCTGGTCTTTTTTTTTTTTCCCCTTTCAATGAAATTATTACTTGAAATGTTGATTCTCTCATGGG
TCTGTTGATGTGGGTAAAATGGGTGAAGTGAGAGTCGCCTCCCCAGCCTGTTTTCCTGTAAATTAAATCT
TCTTTTGGGGTCTGTTGTACCTTTTGTATAAAGGCAGTCAAAATACAATCTATCTCTGCAAAAACAAATA
TTTCACAGGTTCCATGAATGTGTTTGCAGCCAACTCATGCCGGCCCCCCACTTGTATTCAAAATTCCAAA
GCCTTTGTTATTTGCCAATTTCATCACACATATAAGTTGTTGATTCTGAAATTTTTGTGAGCATATCATT
TAACTAGTTTCTGATTGTGTTGAAACCATAAATCTAGCAAGATGACCGTGAATTAATAAGTTTGTTGGCA
TATTTGCAGGCTAGAGCCATCTTACTGCTTGCAAGTAGAGAAATGGAGGAAAAAACAAGAACCCCGACTG
CCTCAGACGCGACCTCGCCATCTCTGCATTCTCAGCTGTATAGCGCTACTGGCCTTTCCATGAAGAGATC
GCTGCAACGCTTCCTCCAGAAGCGAAAGAATAGGATGGAAGCAACCTCCCCCTACCATCGCTAGTCATGA
ATCATGACCACATTTTTTTGGTTTGTTTTTTTAATATAATCCAACGCGATTCCTGATTTTGATCCAGTTG
AGAAAACCCATCTTGTAAATTTTCTAGCTATTCAACCCTGATGCCATATGGGACTTGTAAATTAAGAAAA
ATTTACACTCGTGTTCATTAAATTGCCTTTGATTTATTACATCAATTTACAGAGATTTCTGCTAGAAACC
ATTGGTGAAAGTTCTTGACGGTTTGTGCAGATCTTGGAAGACTTTTGGGATCACAGAGAGAAGTGAATAG
TAGTATCAAATGAGATTGTGACATACTTCCATCCGATCAAGCACTGGGCCAATTAAGTATTGAATATGAA
TTATTTGATTAAATAGGTAGTAGGTATGTTGAAAAATCTGTTCTGTTTGCCAAGGAAAAAAATTATAATT
TAAGGCAGAGGTCAACTACTTTTAAAAGTAAAGATTTTCTCGGAAATCTAGAAATTAATTGTGGGTAATT
CCTTCCTCATGTCTCCCACCTTTCCCGCACATGGTTTGCTAAGATTATCACGCCAACAAAGACAAAAGAA
AACAATATCACTTGGGGATCGCTTTTGGTACATGGATATTCATTTTAAACTTCTTTTTACTTTTTCAAAG
CAAAATATGACCAAATGTTTAAGTGGGATTTTTGTTATTTAATTTTAAAAATTGACAACAAAATTTCTAA
ATAGAAAACAGTTGGAAACAACATGTTACATGAATTAAATGGATCCATTGTTCTTATTGGAAGCAATACT
ATATATTATTGTTATTTGCATGATGGTGATGGCTGACTTCCTCCTCCTCCTTCCCCCTCCAACCAACAGC
CCACAAAACCCAATGATAAAGAATGTGAATCTGGAAAATTTTTGTAGGTGATTAGGTGTGGAAAAAGACT
TTCAAGGCGAAGTAACGTGTTAAAAGTTTAATTCGCAGTTGAAAATGTAGCATGATATGATTATTGAAAA
TAGAGAGTGTAAGCTAAGCTTTCTTTAATGGTTTCCTTGCTTTTGACCCAGTGTTTGTTTATTTCTTGTG
GTCTGAAAAAGGGGGAGATTGGAATTTTTATGTTTAATTGTTCCTTGTTTGTCCTCCTCTCATGGTCCCA
CAACGCTTGATTAAGCACGTGGTAAAGTTTTATCCATAGCAAGTAAGATATGAGTTTTTTACGTAAAGAG
AACTGTGATTCTTCATACACGAGGATTCCCTTTTTATATAAACACATTTTTAAATTGTGGTCTTATTGAA
TCCTAAAATAGTTAATATACAACACACTTTCGATGAACATCTAAATACCTAATTCATTTGTTATTATAAA
TTAAAAACCTTTACGTATACTCAACTTCTTTTAATTGTGAAGTCACATTTACAAATTATAGAGCTCT
>LTCONS_00004724
GCCAGCAAGCTGGGCCTGAAAGCATGGCCCAAATGTAAGTGTTATTTTAAAATAAAAAATGCTGCAAATT
GGGCTTTTAGACATGGCCCAAATAATAGTGTTTTAATCTTTTCATTGGACTAGGCCTTAGTGGCTTGGAT
CAAAGATAGTTTATTAGGTTGAGTTGTAAGCATTGGGCCTGGGTGTTTTAATCTTTTCATTGGACTAGGC
CTGAGTGGCTTGGACCAAAGATGGTTTATTAGGTTGAGTTGTAAGCATTGGGCCTGGAATGGGCCTTTTC
ATAGTTAAAAAAAACTTTTTAAGTTATGACCGGTTTGCAAAAAATCGGACGGGTCGTCTGGTTCGATGGT
CCAACCGGTTCAATGTCGTTTTGATAACAAAACGGTTCAAACATGTATAATTCATGTTATCCCATGGTAT
TGAAGAAGAAATTTCACTCATGCTGCCATGTTCCCCTGCCCCAAGATTTGGGGATTAGAGATATCAGGTG
TCTAGGTGCATGCACCCATCATTCATACCCTAGTCCATGACTGCCTGGTTTGCCTTGCATCATCTGACCA
CCTAGCCAAGCATACAAAGCACCTTTGACTGCATGGTATGAAATAAGCTATTTGATCTTGATAACCTTGA
[truncated: 4,539,594 more chars]
