# Supplementary material for: Identification and functional prediction of cold-related long non-coding RNA (lncRNA) in grapevine
Source: Sci Rep. 2019 Apr 29;9:6638. doi: 10.1038/s41598-019-43269-5 (PMC6488645; doi:10.1038/s41598-019-43269-5)
Supplement: Supplementary file 2 — Dataset 2 [file 41598_2019_43269_MOESM2_ESM.xls]

## Sheet: Sheet1
The transcript names and the related novel lncRNA gene IDs
Novel lncRNA ID	Novel lncRNA transcript name
LXLOC_000001	LTCONS_00000001
LXLOC_000001	LTCONS_00000002
LXLOC_000033	LTCONS_00000072
LXLOC_000961	LTCONS_00002169
LXLOC_000967	LTCONS_00002198
LXLOC_001739	LTCONS_00003990
LXLOC_000075	LTCONS_00000155
LXLOC_000988	LTCONS_00002255
LXLOC_000088	LTCONS_00000194
LXLOC_000093	LTCONS_00000208
LXLOC_000100	LTCONS_00000229
LXLOC_000106	LTCONS_00000252
LXLOC_001740	LTCONS_00003991
LXLOC_001741	LTCONS_00003992
LXLOC_001022	LTCONS_00002346
LXLOC_000142	LTCONS_00000314
LXLOC_000148	LTCONS_00000321
LXLOC_001027	LTCONS_00002354
LXLOC_001027	LTCONS_00002355
LXLOC_000149	LTCONS_00000322
LXLOC_001063	LTCONS_00002439
LXLOC_000184	LTCONS_00000400
LXLOC_001742	LTCONS_00003993
LXLOC_001743	LTCONS_00003994
LXLOC_000200	LTCONS_00000426
LXLOC_001110	LTCONS_00002542
LXLOC_001119	LTCONS_00002553
LXLOC_001119	LTCONS_00002555
LXLOC_001119	LTCONS_00002556
LXLOC_000237	LTCONS_00000527
LXLOC_000237	LTCONS_00000529
LXLOC_000243	LTCONS_00000545
LXLOC_000243	LTCONS_00000546
LXLOC_001146	LTCONS_00002618
LXLOC_001158	LTCONS_00002649
LXLOC_001158	LTCONS_00002651
LXLOC_001158	LTCONS_00002652
LXLOC_000289	LTCONS_00000638
LXLOC_000293	LTCONS_00000648
LXLOC_001173	LTCONS_00002687
LXLOC_001173	LTCONS_00002688
LXLOC_001173	LTCONS_00002689
LXLOC_001745	LTCONS_00003996
LXLOC_000294	LTCONS_00000649
LXLOC_001175	LTCONS_00002691
LXLOC_001193	LTCONS_00002738
LXLOC_001746	LTCONS_00003997
LXLOC_001747	LTCONS_00003998
LXLOC_001237	LTCONS_00002849
LXLOC_001748	LTCONS_00003999
LXLOC_000371	LTCONS_00000837
LXLOC_000371	LTCONS_00000838
LXLOC_000372	LTCONS_00000839
LXLOC_000375	LTCONS_00000843
LXLOC_000376	LTCONS_00000846
LXLOC_000392	LTCONS_00000901
LXLOC_000392	LTCONS_00000902
LXLOC_001281	LTCONS_00002954
LXLOC_001749	LTCONS_00004000
LXLOC_000404	LTCONS_00000920
LXLOC_001298	LTCONS_00002991
LXLOC_000417	LTCONS_00000960
LXLOC_000418	LTCONS_00000962
LXLOC_000418	LTCONS_00000965
LXLOC_000418	LTCONS_00000968
LXLOC_000439	LTCONS_00001008
LXLOC_000439	LTCONS_00001009
LXLOC_000439	LTCONS_00001010
LXLOC_001752	LTCONS_00004003
LXLOC_001753	LTCONS_00004004
LXLOC_001344	LTCONS_00003093
LXLOC_001364	LTCONS_00003137
LXLOC_000500	LTCONS_00001176
LXLOC_000500	LTCONS_00001177
LXLOC_001754	LTCONS_00004005
LXLOC_000525	LTCONS_00001232
LXLOC_001406	LTCONS_00003217
LXLOC_001418	LTCONS_00003248
LXLOC_000552	LTCONS_00001298
LXLOC_001755	LTCONS_00004006
LXLOC_000581	LTCONS_00001365
LXLOC_001757	LTCONS_00004008
LXLOC_000610	LTCONS_00001424
LXLOC_000615	LTCONS_00001434
LXLOC_000620	LTCONS_00001441
LXLOC_001758	LTCONS_00004009
LXLOC_001478	LTCONS_00003381
LXLOC_001479	LTCONS_00003382
LXLOC_001479	LTCONS_00003383
LXLOC_000643	LTCONS_00001476
LXLOC_001761	LTCONS_00004012
LXLOC_001762	LTCONS_00004013
LXLOC_001763	LTCONS_00004014
LXLOC_001764	LTCONS_00004015
LXLOC_001765	LTCONS_00004016
LXLOC_001766	LTCONS_00004017
LXLOC_001534	LTCONS_00003516
LXLOC_001767	LTCONS_00004018
LXLOC_000694	LTCONS_00001595
LXLOC_001554	LTCONS_00003571
LXLOC_001554	LTCONS_00003572
LXLOC_001554	LTCONS_00003573
LXLOC_001555	LTCONS_00003574
LXLOC_000701	LTCONS_00001617
LXLOC_001558	LTCONS_00003585
LXLOC_001768	LTCONS_00004019
LXLOC_001769	LTCONS_00004020
LXLOC_000703	LTCONS_00001621
LXLOC_001770	LTCONS_00004021
LXLOC_000756	LTCONS_00001721
LXLOC_001771	LTCONS_00004022
LXLOC_000787	LTCONS_00001770
LXLOC_001772	LTCONS_00004023
LXLOC_000789	LTCONS_00001772
LXLOC_001773	LTCONS_00004024
LXLOC_001775	LTCONS_00004026
LXLOC_001776	LTCONS_00004027
LXLOC_000792	LTCONS_00001777
LXLOC_001777	LTCONS_00004028
LXLOC_001778	LTCONS_00004029
LXLOC_001646	LTCONS_00003768
LXLOC_001646	LTCONS_00003769
LXLOC_001646	LTCONS_00003770
LXLOC_000828	LTCONS_00001859
LXLOC_000836	LTCONS_00001871
LXLOC_001671	LTCONS_00003837
LXLOC_001674	LTCONS_00003843
LXLOC_001674	LTCONS_00003844
LXLOC_001779	LTCONS_00004030
LXLOC_001780	LTCONS_00004031
LXLOC_001781	LTCONS_00004032
LXLOC_001782	LTCONS_00004033
LXLOC_002882	LTCONS_00006243
LXLOC_002883	LTCONS_00006244
LXLOC_001789	LTCONS_00004042
LXLOC_002400	LTCONS_00005278
LXLOC_002407	LTCONS_00005292
LXLOC_002407	LTCONS_00005293
LXLOC_002407	LTCONS_00005294
LXLOC_001816	LTCONS_00004114
LXLOC_001816	LTCONS_00004120
LXLOC_001835	LTCONS_00004163
LXLOC_001850	LTCONS_00004205
LXLOC_001854	LTCONS_00004218
LXLOC_001854	LTCONS_00004219
LXLOC_002885	LTCONS_00006246
LXLOC_002477	LTCONS_00005462
LXLOC_002477	LTCONS_00005463
LXLOC_002477	LTCONS_00005464
LXLOC_002886	LTCONS_00006247
LXLOC_001924	LTCONS_00004349
LXLOC_001924	LTCONS_00004350
LXLOC_001924	LTCONS_00004351
LXLOC_001924	LTCONS_00004352
LXLOC_002887	LTCONS_00006248
LXLOC_001936	LTCONS_00004376
LXLOC_001969	LTCONS_00004460
LXLOC_002888	LTCONS_00006249
LXLOC_002889	LTCONS_00006250
LXLOC_002584	LTCONS_00005684
LXLOC_002013	LTCONS_00004584
LXLOC_002632	LTCONS_00005784
LXLOC_002892	LTCONS_00006253
LXLOC_002070	LTCONS_00004722
LXLOC_002071	LTCONS_00004724
LXLOC_002893	LTCONS_00006254
LXLOC_002894	LTCONS_00006255
LXLOC_002661	LTCONS_00005843
LXLOC_002100	LTCONS_00004785
LXLOC_002118	LTCONS_00004835
LXLOC_002675	LTCONS_00005863
LXLOC_002895	LTCONS_00006256
LXLOC_002682	LTCONS_00005883
LXLOC_002896	LTCONS_00006257
LXLOC_002698	LTCONS_00005903
LXLOC_002898	LTCONS_00006259
LXLOC_002704	LTCONS_00005909
LXLOC_002717	LTCONS_00005932
LXLOC_002728	LTCONS_00005955
LXLOC_002899	LTCONS_00006260
LXLOC_002739	LTCONS_00005969
LXLOC_002901	LTCONS_00006262
LXLOC_002902	LTCONS_00006263
LXLOC_002903	LTCONS_00006264
LXLOC_002781	LTCONS_00006055
LXLOC_002781	LTCONS_00006056
LXLOC_002272	LTCONS_00005081
LXLOC_002904	LTCONS_00006265
LXLOC_002848	LTCONS_00006165
LXLOC_002343	LTCONS_00005181
LXLOC_002361	LTCONS_00005206
LXLOC_002873	LTCONS_00006216
LXLOC_002906	LTCONS_00006267
LXLOC_002881	LTCONS_00006242
LXLOC_002385	LTCONS_00005252
LXLOC_002926	LTCONS_00006319
LXLOC_004227	LTCONS_00009335
LXLOC_003659	LTCONS_00007966
LXLOC_003697	LTCONS_00008038
LXLOC_003697	LTCONS_00008039
LXLOC_003030	LTCONS_00006554
LXLOC_004228	LTCONS_00009336
LXLOC_004229	LTCONS_00009337
LXLOC_004230	LTCONS_00009338
LXLOC_003752	LTCONS_00008212
LXLOC_003069	LTCONS_00006677
LXLOC_003069	LTCONS_00006678
LXLOC_003079	LTCONS_00006703
LXLOC_003785	LTCONS_00008311
LXLOC_003107	LTCONS_00006776
LXLOC_003804	LTCONS_00008390
LXLOC_003139	LTCONS_00006845
LXLOC_003807	LTCONS_00008402
LXLOC_003161	LTCONS_00006910
LXLOC_004232	LTCONS_00009340
LXLOC_003821	LTCONS_00008456
LXLOC_003192	LTCONS_00006969
LXLOC_003224	LTCONS_00007051
LXLOC_003867	LTCONS_00008569
LXLOC_003888	LTCONS_00008614
LXLOC_003888	LTCONS_00008615
LXLOC_003914	LTCONS_00008691
LXLOC_004233	LTCONS_00009341
LXLOC_003926	LTCONS_00008732
LXLOC_003293	LTCONS_00007202
LXLOC_003296	LTCONS_00007206
LXLOC_003944	LTCONS_00008756
LXLOC_003300	LTCONS_00007212
LXLOC_003949	LTCONS_00008772
LXLOC_003949	LTCONS_00008773
LXLOC_003303	LTCONS_00007218
LXLOC_003950	LTCONS_00008780
LXLOC_003303	LTCONS_00007219
LXLOC_003952	LTCONS_00008783
LXLOC_003952	LTCONS_00008784
LXLOC_003303	LTCONS_00007220
LXLOC_003303	LTCONS_00007222
LXLOC_003303	LTCONS_00007223
LXLOC_003952	LTCONS_00008785
LXLOC_003303	LTCONS_00007224
LXLOC_003303	LTCONS_00007225
LXLOC_003953	LTCONS_00008787
LXLOC_004234	LTCONS_00009342
LXLOC_003989	LTCONS_00008863
LXLOC_003334	LTCONS_00007284
LXLOC_003335	LTCONS_00007285
LXLOC_003337	LTCONS_00007295
LXLOC_004235	LTCONS_00009343
LXLOC_004236	LTCONS_00009344
LXLOC_004237	LTCONS_00009345
LXLOC_004033	LTCONS_00008936
LXLOC_004238	LTCONS_00009346
LXLOC_004239	LTCONS_00009347
LXLOC_003391	LTCONS_00007398
LXLOC_003398	LTCONS_00007409
LXLOC_004240	LTCONS_00009348
LXLOC_004241	LTCONS_00009349
LXLOC_004067	LTCONS_00009008
LXLOC_004068	LTCONS_00009009
LXLOC_004242	LTCONS_00009350
LXLOC_004243	LTCONS_00009351
LXLOC_004069	LTCONS_00009010
LXLOC_003448	LTCONS_00007501
LXLOC_003449	LTCONS_00007502
LXLOC_003450	LTCONS_00007503
LXLOC_004072	LTCONS_00009013
LXLOC_004069	LTCONS_00009014
LXLOC_004069	LTCONS_00009015
LXLOC_003453	LTCONS_00007507
LXLOC_004244	LTCONS_00009352
LXLOC_004245	LTCONS_00009353
LXLOC_004246	LTCONS_00009354
LXLOC_003460	LTCONS_00007521
LXLOC_004248	LTCONS_00009356
LXLOC_004249	LTCONS_00009357
LXLOC_003464	LTCONS_00007527
LXLOC_003464	LTCONS_00007528
LXLOC_003467	LTCONS_00007534
LXLOC_003467	LTCONS_00007535
LXLOC_003467	LTCONS_00007536
LXLOC_003472	LTCONS_00007542
LXLOC_004250	LTCONS_00009358
LXLOC_004089	LTCONS_00009050
LXLOC_004091	LTCONS_00009054
LXLOC_004094	LTCONS_00009060
LXLOC_004251	LTCONS_00009359
LXLOC_004252	LTCONS_00009360
LXLOC_003511	LTCONS_00007609
LXLOC_004117	LTCONS_00009096
LXLOC_004118	LTCONS_00009101
LXLOC_003537	LTCONS_00007677
LXLOC_004145	LTCONS_00009180
LXLOC_003547	LTCONS_00007698
LXLOC_004154	LTCONS_00009195
LXLOC_003554	LTCONS_00007716
LXLOC_004254	LTCONS_00009362
LXLOC_004164	LTCONS_00009208
LXLOC_004255	LTCONS_00009363
LXLOC_004256	LTCONS_00009364
LXLOC_004205	LTCONS_00009285
LXLOC_004205	LTCONS_00009286
LXLOC_004206	LTCONS_00009287
LXLOC_004206	LTCONS_00009288
LXLOC_003589	LTCONS_00007789
LXLOC_004257	LTCONS_00009365
LXLOC_003609	LTCONS_00007831
LXLOC_003610	LTCONS_00007832
LXLOC_003612	LTCONS_00007834
LXLOC_005143	LTCONS_00011148
LXLOC_005158	LTCONS_00011190
LXLOC_005158	LTCONS_00011191
LXLOC_004308	LTCONS_00009473
LXLOC_005197	LTCONS_00011303
LXLOC_004325	LTCONS_00009537
LXLOC_005885	LTCONS_00012713
LXLOC_005886	LTCONS_00012714
LXLOC_005211	LTCONS_00011319
LXLOC_005887	LTCONS_00012715
LXLOC_005888	LTCONS_00012716
LXLOC_005889	LTCONS_00012717
LXLOC_005890	LTCONS_00012718
LXLOC_005243	LTCONS_00011385
LXLOC_004397	LTCONS_00009657
LXLOC_005891	LTCONS_00012719
LXLOC_005315	LTCONS_00011554
LXLOC_005892	LTCONS_00012720
LXLOC_005333	LTCONS_00011579
LXLOC_005893	LTCONS_00012721
LXLOC_005894	LTCONS_00012722
LXLOC_005895	LTCONS_00012723
LXLOC_005351	LTCONS_00011614
LXLOC_005352	LTCONS_00011615
LXLOC_005896	LTCONS_00012724
LXLOC_005897	LTCONS_00012725
LXLOC_004543	LTCONS_00009953
LXLOC_004543	LTCONS_00009955
LXLOC_005393	LTCONS_00011715
LXLOC_004575	LTCONS_00010030
LXLOC_005398	LTCONS_00011724
LXLOC_005407	LTCONS_00011751
LXLOC_005407	LTCONS_00011752
LXLOC_005898	LTCONS_00012726
LXLOC_005422	LTCONS_00011789
LXLOC_005430	LTCONS_00011801
LXLOC_004648	LTCONS_00010160
LXLOC_004649	LTCONS_00010161
LXLOC_005458	LTCONS_00011876
LXLOC_005899	LTCONS_00012727
LXLOC_004657	LTCONS_00010173
LXLOC_004657	LTCONS_00010174
LXLOC_005900	LTCONS_00012728
LXLOC_005463	LTCONS_00011886
LXLOC_005901	LTCONS_00012729
LXLOC_004676	LTCONS_00010207
LXLOC_005472	LTCONS_00011901
LXLOC_005903	LTCONS_00012731
LXLOC_004678	LTCONS_00010209
LXLOC_005904	LTCONS_00012732
LXLOC_005905	LTCONS_00012733
LXLOC_005504	LTCONS_00011972
LXLOC_004723	LTCONS_00010313
LXLOC_004736	LTCONS_00010330
LXLOC_005907	LTCONS_00012735
LXLOC_005908	LTCONS_00012736
LXLOC_005909	LTCONS_00012737
LXLOC_004767	LTCONS_00010401
LXLOC_005910	LTCONS_00012738
LXLOC_005911	LTCONS_00012739
LXLOC_005913	LTCONS_00012741
LXLOC_005603	LTCONS_00012141
LXLOC_005614	LTCONS_00012163
LXLOC_005914	LTCONS_00012742
LXLOC_005915	LTCONS_00012743
LXLOC_005916	LTCONS_00012744
LXLOC_004870	LTCONS_00010549
LXLOC_004870	LTCONS_00010551
LXLOC_005666	LTCONS_00012238
LXLOC_005666	LTCONS_00012239
LXLOC_004876	LTCONS_00010581
LXLOC_004876	LTCONS_00010582
LXLOC_004910	LTCONS_00010636
LXLOC_005692	LTCONS_00012291
LXLOC_004919	LTCONS_00010647
LXLOC_004931	LTCONS_00010674
LXLOC_005704	LTCONS_00012317
LXLOC_005704	LTCONS_00012318
LXLOC_005712	LTCONS_00012326
LXLOC_004940	LTCONS_00010694
LXLOC_005715	LTCONS_00012329
LXLOC_004946	LTCONS_00010707
LXLOC_004946	LTCONS_00010708
LXLOC_005716	LTCONS_00012331
LXLOC_005715	LTCONS_00012332
LXLOC_004947	LTCONS_00010713
LXLOC_004946	LTCONS_00010718
LXLOC_004946	LTCONS_00010719
LXLOC_004951	LTCONS_00010726
LXLOC_004951	LTCONS_00010728
LXLOC_005922	LTCONS_00012750
LXLOC_005923	LTCONS_00012751
LXLOC_005924	LTCONS_00012752
LXLOC_005926	LTCONS_00012754
LXLOC_004978	LTCONS_00010813
LXLOC_005733	LTCONS_00012363
LXLOC_005927	LTCONS_00012755
LXLOC_004999	LTCONS_00010853
LXLOC_005776	LTCONS_00012457
LXLOC_005820	LTCONS_00012565
LXLOC_005820	LTCONS_00012566
LXLOC_005820	LTCONS_00012567
LXLOC_005820	LTCONS_00012568
LXLOC_005820	LTCONS_00012569
LXLOC_005928	LTCONS_00012756
LXLOC_005929	LTCONS_00012757
LXLOC_005094	LTCONS_00011015
LXLOC_005112	LTCONS_00011064
LXLOC_005113	LTCONS_00011068
LXLOC_005876	LTCONS_00012696
LXLOC_005930	LTCONS_00012758
LXLOC_005949	LTCONS_00012799
LXLOC_005949	LTCONS_00012800
LXLOC_006823	LTCONS_00014687
LXLOC_006834	LTCONS_00014714
LXLOC_006849	LTCONS_00014745
LXLOC_005987	LTCONS_00012890
LXLOC_006894	LTCONS_00014852
LXLOC_006942	LTCONS_00014959
LXLOC_007651	LTCONS_00016552
LXLOC_007652	LTCONS_00016553
LXLOC_006079	LTCONS_00013099
LXLOC_006079	LTCONS_00013100
LXLOC_006953	LTCONS_00014984
LXLOC_006953	LTCONS_00014985
LXLOC_006953	LTCONS_00014987
LXLOC_006986	LTCONS_00015063
LXLOC_006142	LTCONS_00013215
LXLOC_007653	LTCONS_00016554
LXLOC_006152	LTCONS_00013237
LXLOC_006152	LTCONS_00013238
LXLOC_006152	LTCONS_00013239
LXLOC_007654	LTCONS_00016555
LXLOC_006176	LTCONS_00013283
LXLOC_006176	LTCONS_00013284
LXLOC_007655	LTCONS_00016556
LXLOC_007049	LTCONS_00015198
LXLOC_006244	LTCONS_00013415
LXLOC_007096	LTCONS_00015295
LXLOC_007103	LTCONS_00015313
LXLOC_007113	LTCONS_00015343
LXLOC_007656	LTCONS_00016557
LXLOC_007128	LTCONS_00015391
LXLOC_007660	LTCONS_00016561
LXLOC_007152	LTCONS_00015469
LXLOC_007661	LTCONS_00016562
LXLOC_006327	LTCONS_00013655
LXLOC_007662	LTCONS_00016563
LXLOC_007663	LTCONS_00016564
LXLOC_007193	LTCONS_00015570
LXLOC_007664	LTCONS_00016565
LXLOC_007665	LTCONS_00016566
LXLOC_007666	LTCONS_00016567
LXLOC_007667	LTCONS_00016568
LXLOC_007225	LTCONS_00015632
LXLOC_007234	LTCONS_00015645
LXLOC_007668	LTCONS_00016569
LXLOC_007669	LTCONS_00016570
LXLOC_007247	LTCONS_00015665
LXLOC_007248	LTCONS_00015666
LXLOC_007249	LTCONS_00015667
LXLOC_007247	LTCONS_00015668
LXLOC_007247	LTCONS_00015669
LXLOC_006429	LTCONS_00013841
LXLOC_007671	LTCONS_00016572
LXLOC_007673	LTCONS_00016574
LXLOC_007674	LTCONS_00016575
LXLOC_007675	LTCONS_00016576
LXLOC_007676	LTCONS_00016577
LXLOC_007677	LTCONS_00016578
LXLOC_007678	LTCONS_00016579
LXLOC_007283	LTCONS_00015726
LXLOC_006465	LTCONS_00013896
LXLOC_007679	LTCONS_00016580
LXLOC_007290	LTCONS_00015734
LXLOC_007681	LTCONS_00016582
LXLOC_006478	LTCONS_00013922
LXLOC_007303	LTCONS_00015771
LXLOC_007304	LTCONS_00015772
LXLOC_007304	LTCONS_00015773
LXLOC_006492	LTCONS_00013941
LXLOC_006492	LTCONS_00013942
LXLOC_006492	LTCONS_00013943
LXLOC_006492	LTCONS_00013944
LXLOC_007682	LTCONS_00016583
LXLOC_006500	LTCONS_00013967
LXLOC_007323	LTCONS_00015808
LXLOC_007324	LTCONS_00015810
LXLOC_006508	LTCONS_00013985
LXLOC_006509	LTCONS_00013986
LXLOC_007685	LTCONS_00016586
LXLOC_007686	LTCONS_00016587
LXLOC_007687	LTCONS_00016588
LXLOC_007688	LTCONS_00016589
LXLOC_007689	LTCONS_00016590
LXLOC_006538	LTCONS_00014020
LXLOC_007690	LTCONS_00016591
LXLOC_007691	LTCONS_00016592
LXLOC_007352	LTCONS_00015872
LXLOC_007354	LTCONS_00015874
LXLOC_007354	LTCONS_00015876
LXLOC_007692	LTCONS_00016593
LXLOC_007361	LTCONS_00015885
LXLOC_007364	LTCONS_00015889
LXLOC_007374	LTCONS_00015906
LXLOC_007377	LTCONS_00015911
LXLOC_007383	LTCONS_00015917
LXLOC_006568	LTCONS_00014063
LXLOC_007390	LTCONS_00015924
LXLOC_006579	LTCONS_00014083
LXLOC_006606	LTCONS_00014157
LXLOC_007416	LTCONS_00015993
LXLOC_006623	LTCONS_00014192
LXLOC_007694	LTCONS_00016595
LXLOC_007695	LTCONS_00016596
LXLOC_007441	LTCONS_00016038
LXLOC_007696	LTCONS_00016597
LXLOC_007454	LTCONS_00016063
LXLOC_007454	LTCONS_00016064
LXLOC_007454	LTCONS_00016065
LXLOC_007455	LTCONS_00016069
LXLOC_006672	LTCONS_00014340
LXLOC_007481	LTCONS_00016129
LXLOC_006679	LTCONS_00014354
LXLOC_007697	LTCONS_00016598
LXLOC_007698	LTCONS_00016599
LXLOC_007699	LTCONS_00016600
LXLOC_007700	LTCONS_00016601
LXLOC_006683	LTCONS_00014366
LXLOC_006693	LTCONS_00014378
LXLOC_006696	LTCONS_00014390
LXLOC_006698	LTCONS_00014392
LXLOC_006699	LTCONS_00014393
LXLOC_006701	LTCONS_00014395
LXLOC_006702	LTCONS_00014399
LXLOC_006702	LTCONS_00014400
LXLOC_007501	LTCONS_00016189
LXLOC_007501	LTCONS_00016190
LXLOC_007503	LTCONS_00016193
LXLOC_007504	LTCONS_00016194
LXLOC_006706	LTCONS_00014416
LXLOC_006706	LTCONS_00014417
LXLOC_007701	LTCONS_00016602
LXLOC_007521	LTCONS_00016237
LXLOC_007522	LTCONS_00016239
LXLOC_007523	LTCONS_00016240
LXLOC_007702	LTCONS_00016603
LXLOC_006728	LTCONS_00014497
LXLOC_006728	LTCONS_00014498
LXLOC_006728	LTCONS_00014499
LXLOC_007558	LTCONS_00016330
LXLOC_007703	LTCONS_00016604
LXLOC_007704	LTCONS_00016605
LXLOC_007610	LTCONS_00016434
LXLOC_007611	LTCONS_00016435
LXLOC_006788	LTCONS_00014612
LXLOC_006796	LTCONS_00014632
LXLOC_007629	LTCONS_00016504
LXLOC_007628	LTCONS_00016508
LXLOC_007628	LTCONS_00016509
LXLOC_006807	LTCONS_00014646
LXLOC_009776	LTCONS_00021193
LXLOC_007771	LTCONS_00016737
LXLOC_007788	LTCONS_00016788
LXLOC_007796	LTCONS_00016810
LXLOC_007796	LTCONS_00016819
LXLOC_007817	LTCONS_00016876
LXLOC_009777	LTCONS_00021194
LXLOC_009778	LTCONS_00021195
LXLOC_007861	LTCONS_00016969
LXLOC_009779	LTCONS_00021196
LXLOC_008899	LTCONS_00019216
LXLOC_008902	LTCONS_00019227
LXLOC_009781	LTCONS_00021198
LXLOC_007923	LTCONS_00017106
LXLOC_009783	LTCONS_00021200
LXLOC_009784	LTCONS_00021201
LXLOC_008942	LTCONS_00019294
LXLOC_009785	LTCONS_00021202
LXLOC_009786	LTCONS_00021203
LXLOC_008952	LTCONS_00019323
LXLOC_008952	LTCONS_00019324
LXLOC_008952	LTCONS_00019325
LXLOC_007952	LTCONS_00017163
LXLOC_009787	LTCONS_00021204
LXLOC_009788	LTCONS_00021205
LXLOC_009789	LTCONS_00021206
LXLOC_009790	LTCONS_00021207
LXLOC_008987	LTCONS_00019439
LXLOC_008988	LTCONS_00019440
LXLOC_009004	LTCONS_00019492
LXLOC_007999	LTCONS_00017251
LXLOC_007999	LTCONS_00017252
LXLOC_009023	LTCONS_00019532
LXLOC_008026	LTCONS_00017301
LXLOC_008026	LTCONS_00017302
LXLOC_008027	LTCONS_00017303
LXLOC_008028	LTCONS_00017304
LXLOC_008038	LTCONS_00017330
LXLOC_009084	LTCONS_00019637
LXLOC_008051	LTCONS_00017350
LXLOC_009092	LTCONS_00019645
LXLOC_009094	LTCONS_00019647
LXLOC_009094	LTCONS_00019648
LXLOC_008056	LTCONS_00017355
LXLOC_008061	LTCONS_00017360
LXLOC_009108	LTCONS_00019663
LXLOC_008068	LTCONS_00017369
LXLOC_009126	LTCONS_00019712
LXLOC_009127	LTCONS_00019713
LXLOC_008090	LTCONS_00017412
LXLOC_008090	LTCONS_00017413
LXLOC_009137	LTCONS_00019745
LXLOC_009137	LTCONS_00019746
LXLOC_009147	LTCONS_00019767
LXLOC_008110	LTCONS_00017438
LXLOC_009148	LTCONS_00019768
LXLOC_009792	LTCONS_00021209
LXLOC_008112	LTCONS_00017457
LXLOC_008112	LTCONS_00017458
LXLOC_008112	LTCONS_00017459
LXLOC_009793	LTCONS_00021210
LXLOC_009794	LTCONS_00021211
LXLOC_008124	LTCONS_00017476
LXLOC_009795	LTCONS_00021212
LXLOC_009796	LTCONS_00021213
LXLOC_009797	LTCONS_00021214
LXLOC_009187	LTCONS_00019832
LXLOC_009193	LTCONS_00019850
LXLOC_009800	LTCONS_00021217
LXLOC_009801	LTCONS_00021218
LXLOC_009218	LTCONS_00019890
LXLOC_009804	LTCONS_00021221
LXLOC_009805	LTCONS_00021222
LXLOC_009806	LTCONS_00021223
LXLOC_009280	LTCONS_00019972
LXLOC_009286	LTCONS_00019984
LXLOC_009286	LTCONS_00019985
LXLOC_009288	LTCONS_00019989
LXLOC_009289	LTCONS_00019992
LXLOC_009807	LTCONS_00021224
LXLOC_009808	LTCONS_00021225
LXLOC_008276	LTCONS_00017747
LXLOC_009311	LTCONS_00020048
LXLOC_009809	LTCONS_00021226
LXLOC_008308	LTCONS_00017807
LXLOC_009333	LTCONS_00020133
LXLOC_009333	LTCONS_00020135
LXLOC_009333	LTCONS_00020136
LXLOC_009333	LTCONS_00020137
LXLOC_009333	LTCONS_00020138
LXLOC_009333	LTCONS_00020139
LXLOC_009810	LTCONS_00021227
LXLOC_008320	LTCONS_00017827
LXLOC_008320	LTCONS_00017828
LXLOC_009343	LTCONS_00020159
LXLOC_009343	LTCONS_00020160
LXLOC_009355	LTCONS_00020187
LXLOC_009355	LTCONS_00020188
LXLOC_009355	LTCONS_00020190
LXLOC_008341	LTCONS_00017877
LXLOC_008346	LTCONS_00017895
LXLOC_009375	LTCONS_00020245
LXLOC_008356	LTCONS_00017919
LXLOC_009812	LTCONS_00021229
LXLOC_009813	LTCONS_00021230
LXLOC_009390	LTCONS_00020284
LXLOC_009390	LTCONS_00020285
LXLOC_009390	LTCONS_00020286
LXLOC_009390	LTCONS_00020287
LXLOC_009403	LTCONS_00020303
LXLOC_009431	LTCONS_00020359
LXLOC_008438	LTCONS_00018132
LXLOC_008448	LTCONS_00018158
LXLOC_009814	LTCONS_00021231
LXLOC_009815	LTCONS_00021232
LXLOC_009490	LTCONS_00020548
LXLOC_009490	LTCONS_00020549
LXLOC_008500	LTCONS_00018273
LXLOC_009555	LTCONS_00020685
LXLOC_009564	LTCONS_00020699
LXLOC_008514	LTCONS_00018305
LXLOC_009584	LTCONS_00020742
LXLOC_008528	LTCONS_00018342
LXLOC_008528	LTCONS_00018343
LXLOC_009633	LTCONS_00020907
LXLOC_009633	LTCONS_00020908
LXLOC_009642	LTCONS_00020928
LXLOC_009642	LTCONS_00020929
LXLOC_009643	LTCONS_00020930
LXLOC_009643	LTCONS_00020931
LXLOC_009642	LTCONS_00020932
LXLOC_009644	LTCONS_00020933
LXLOC_009644	LTCONS_00020934
LXLOC_009644	LTCONS_00020935
LXLOC_009644	LTCONS_00020936
LXLOC_008601	LTCONS_00018554
LXLOC_009818	LTCONS_00021235
LXLOC_009819	LTCONS_00021236
LXLOC_009664	LTCONS_00020970
LXLOC_009664	LTCONS_00020971
LXLOC_009664	LTCONS_00020972
LXLOC_008617	LTCONS_00018576
LXLOC_008617	LTCONS_00018577
LXLOC_009691	LTCONS_00021014
LXLOC_009820	LTCONS_00021237
LXLOC_009821	LTCONS_00021238
LXLOC_008695	LTCONS_00018758
LXLOC_008695	LTCONS_00018759
LXLOC_008695	LTCONS_00018760
LXLOC_011143	LTCONS_00023898
LXLOC_010495	LTCONS_00022593
LXLOC_010500	LTCONS_00022612
LXLOC_009827	LTCONS_00021250
LXLOC_011144	LTCONS_00023899
LXLOC_009882	LTCONS_00021328
LXLOC_011148	LTCONS_00023903
LXLOC_009893	LTCONS_00021340
LXLOC_010555	LTCONS_00022717
LXLOC_009900	LTCONS_00021350
LXLOC_009900	LTCONS_00021351
LXLOC_010566	LTCONS_00022731
LXLOC_010566	LTCONS_00022732
LXLOC_010566	LTCONS_00022733
LXLOC_010566	LTCONS_00022734
LXLOC_010566	LTCONS_00022735
LXLOC_010566	LTCONS_00022736
LXLOC_011149	LTCONS_00023904
LXLOC_011150	LTCONS_00023905
LXLOC_011151	LTCONS_00023906
LXLOC_011152	LTCONS_00023907
LXLOC_011153	LTCONS_00023908
LXLOC_011154	LTCONS_00023909
LXLOC_009923	LTCONS_00021377
LXLOC_011155	LTCONS_00023910
LXLOC_011156	LTCONS_00023911
LXLOC_011157	LTCONS_00023912
LXLOC_011159	LTCONS_00023914
LXLOC_009977	LTCONS_00021458
LXLOC_009977	LTCONS_00021459
LXLOC_010011	LTCONS_00021509
LXLOC_010011	LTCONS_00021510
LXLOC_010011	LTCONS_00021511
LXLOC_010011	LTCONS_00021512
LXLOC_010011	LTCONS_00021513
LXLOC_010011	LTCONS_00021514
LXLOC_010011	LTCONS_00021515
LXLOC_010011	LTCONS_00021516
LXLOC_011162	LTCONS_00023917
LXLOC_011163	LTCONS_00023918
LXLOC_010683	LTCONS_00022895
LXLOC_010684	LTCONS_00022896
LXLOC_011165	LTCONS_00023920
LXLOC_010712	LTCONS_00022933
LXLOC_010078	LTCONS_00021626
LXLOC_010082	LTCONS_00021634
LXLOC_010748	LTCONS_00023027
LXLOC_010776	LTCONS_00023090
LXLOC_010136	LTCONS_00021741
LXLOC_010137	LTCONS_00021742
LXLOC_010786	LTCONS_00023108
LXLOC_010789	LTCONS_00023111
LXLOC_010144	LTCONS_00021759
LXLOC_011168	LTCONS_00023923
LXLOC_010795	LTCONS_00023133
LXLOC_010797	LTCONS_00023137
LXLOC_010160	LTCONS_00021790
LXLOC_010161	LTCONS_00021791
LXLOC_010161	LTCONS_00021794
LXLOC_010175	LTCONS_00021824
LXLOC_010175	LTCONS_00021825
LXLOC_010223	LTCONS_00021931
LXLOC_010227	LTCONS_00021936
LXLOC_010911	LTCONS_00023349
LXLOC_010911	LTCONS_00023351
LXLOC_010911	LTCONS_00023352
LXLOC_010911	LTCONS_00023353
LXLOC_011170	LTCONS_00023925
LXLOC_010291	LTCONS_00022137
LXLOC_010936	LTCONS_00023429
LXLOC_010937	LTCONS_00023430
LXLOC_011171	LTCONS_00023926
LXLOC_010390	LTCONS_00022330
LXLOC_010391	LTCONS_00022331
LXLOC_011008	LTCONS_00023587
LXLOC_011008	LTCONS_00023589
LXLOC_010416	LTCONS_00022415
LXLOC_010422	LTCONS_00022433
LXLOC_010444	LTCONS_00022491
LXLOC_011085	LTCONS_00023773
LXLOC_011125	LTCONS_00023854
LXLOC_010488	LTCONS_00022575
LXLOC_010493	LTCONS_00022584
LXLOC_011934	LTCONS_00025414
LXLOC_011944	LTCONS_00025432
LXLOC_011948	LTCONS_00025436
LXLOC_011201	LTCONS_00024030
LXLOC_012627	LTCONS_00026747
LXLOC_011204	LTCONS_00024040
LXLOC_012628	LTCONS_00026748
LXLOC_011994	LTCONS_00025521
LXLOC_012001	LTCONS_00025541
LXLOC_012004	LTCONS_00025556
LXLOC_012004	LTCONS_00025557
LXLOC_012016	LTCONS_00025586
LXLOC_011270	LTCONS_00024190
LXLOC_011274	LTCONS_00024194
LXLOC_012019	LTCONS_00025594
LXLOC_012021	LTCONS_00025596
LXLOC_012021	LTCONS_00025597
LXLOC_011278	LTCONS_00024199
LXLOC_011280	LTCONS_00024202
LXLOC_011289	LTCONS_00024227
LXLOC_012629	LTCONS_00026749
LXLOC_012630	LTCONS_00026750
LXLOC_011315	LTCONS_00024263
LXLOC_011316	LTCONS_00024265
LXLOC_012058	LTCONS_00025683
LXLOC_012058	LTCONS_00025684
LXLOC_011321	LTCONS_00024270
LXLOC_012631	LTCONS_00026751
LXLOC_011337	LTCONS_00024294
LXLOC_011340	LTCONS_00024300
LXLOC_012632	LTCONS_00026752
LXLOC_012633	LTCONS_00026753
LXLOC_012634	LTCONS_00026754
LXLOC_012636	LTCONS_00026756
LXLOC_012120	LTCONS_00025770
LXLOC_012120	LTCONS_00025771
LXLOC_012120	LTCONS_00025772
LXLOC_012123	LTCONS_00025777
LXLOC_012120	LTCONS_00025778
LXLOC_011409	LTCONS_00024404
LXLOC_011409	LTCONS_00024405
LXLOC_012639	LTCONS_00026759
LXLOC_012145	LTCONS_00025808
LXLOC_011465	LTCONS_00024492
LXLOC_011465	LTCONS_00024495
LXLOC_011465	LTCONS_00024496
LXLOC_011465	LTCONS_00024497
LXLOC_012641	LTCONS_00026761
LXLOC_011474	LTCONS_00024519
LXLOC_012643	LTCONS_00026763
LXLOC_011490	LTCONS_00024542
LXLOC_011505	LTCONS_00024560
LXLOC_012644	LTCONS_00026764
LXLOC_012645	LTCONS_00026765
LXLOC_011544	LTCONS_00024625
LXLOC_012646	LTCONS_00026766
LXLOC_012219	LTCONS_00025932
LXLOC_012223	LTCONS_00025937
LXLOC_012647	LTCONS_00026767
LXLOC_012227	LTCONS_00025955
LXLOC_012229	LTCONS_00025957
LXLOC_012229	LTCONS_00025958
LXLOC_011571	LTCONS_00024667
LXLOC_011623	LTCONS_00024753
LXLOC_011623	LTCONS_00024754
LXLOC_012300	LTCONS_00026091
LXLOC_011659	LTCONS_00024820
LXLOC_011659	LTCONS_00024821
LXLOC_012649	LTCONS_00026769
LXLOC_011677	LTCONS_00024850
LXLOC_011677	LTCONS_00024851
LXLOC_012650	LTCONS_00026770
LXLOC_012651	LTCONS_00026771
LXLOC_012652	LTCONS_00026772
LXLOC_011726	LTCONS_00024965
LXLOC_011726	LTCONS_00024966
LXLOC_011755	LTCONS_00025009
LXLOC_012440	LTCONS_00026352
LXLOC_012440	LTCONS_00026353
LXLOC_012452	LTCONS_00026382
LXLOC_012453	LTCONS_00026384
LXLOC_012455	LTCONS_00026386
LXLOC_012657	LTCONS_00026777
LXLOC_011779	LTCONS_00025060
LXLOC_012658	LTCONS_00026778
LXLOC_012659	LTCONS_00026779
LXLOC_012507	LTCONS_00026505
LXLOC_011827	LTCONS_00025172
LXLOC_012557	LTCONS_00026587
LXLOC_011856	LTCONS_00025209
LXLOC_011858	LTCONS_00025211
LXLOC_012569	LTCONS_00026611
LXLOC_012583	LTCONS_00026638
LXLOC_011880	LTCONS_00025265
LXLOC_012596	LTCONS_00026688
LXLOC_011889	LTCONS_00025288
LXLOC_012626	LTCONS_00026746
LXLOC_013301	LTCONS_00028288
LXLOC_013903	LTCONS_00029635
LXLOC_012763	LTCONS_00027002
LXLOC_012763	LTCONS_00027003
LXLOC_013904	LTCONS_00029636
LXLOC_012769	LTCONS_00027024
LXLOC_012784	LTCONS_00027046
LXLOC_012788	LTCONS_00027056
LXLOC_013440	LTCONS_00028658
LXLOC_013905	LTCONS_00029637
LXLOC_013906	LTCONS_00029638
LXLOC_013908	LTCONS_00029640
LXLOC_013909	LTCONS_00029641
LXLOC_013476	LTCONS_00028739
LXLOC_012856	LTCONS_00027234
LXLOC_012862	LTCONS_00027252
LXLOC_012869	LTCONS_00027270
LXLOC_012869	LTCONS_00027271
LXLOC_013910	LTCONS_00029642
LXLOC_013509	LTCONS_00028812
LXLOC_013911	LTCONS_00029643
LXLOC_013912	LTCONS_00029644
LXLOC_013913	LTCONS_00029645
LXLOC_012888	LTCONS_00027309
LXLOC_012888	LTCONS_00027310
LXLOC_012888	LTCONS_00027311
LXLOC_012888	LTCONS_00027312
LXLOC_012888	LTCONS_00027313
LXLOC_013533	LTCONS_00028845
LXLOC_012914	LTCONS_00027368
LXLOC_012920	LTCONS_00027386
LXLOC_013562	LTCONS_00028888
LXLOC_012925	LTCONS_00027392
LXLOC_012925	LTCONS_00027393
LXLOC_013565	LTCONS_00028893
LXLOC_013565	LTCONS_00028894
LXLOC_012927	LTCONS_00027395
LXLOC_013612	LTCONS_00028991
LXLOC_013612	LTCONS_00028995
LXLOC_013914	LTCONS_00029646
LXLOC_013001	LTCONS_00027581
LXLOC_013001	LTCONS_00027583
LXLOC_013003	LTCONS_00027594
LXLOC_013632	LTCONS_00029027
LXLOC_013003	LTCONS_00027595
LXLOC_013916	LTCONS_00029648
LXLOC_013917	LTCONS_00029649
LXLOC_013664	LTCONS_00029091
LXLOC_013664	LTCONS_00029095
LXLOC_013666	LTCONS_00029100
LXLOC_013918	LTCONS_00029650
LXLOC_013675	LTCONS_00029129
LXLOC_013047	LTCONS_00027717
LXLOC_013048	LTCONS_00027720
LXLOC_013680	LTCONS_00029135
LXLOC_013921	LTCONS_00029653
LXLOC_013922	LTCONS_00029654
LXLOC_013687	LTCONS_00029164
LXLOC_013687	LTCONS_00029165
LXLOC_013690	LTCONS_00029168
LXLOC_013070	LTCONS_00027792
LXLOC_013923	LTCONS_00029655
LXLOC_013924	LTCONS_00029656
LXLOC_013106	LTCONS_00027886
LXLOC_013723	LTCONS_00029229
LXLOC_013111	LTCONS_00027898
LXLOC_013729	LTCONS_00029243
LXLOC_013729	LTCONS_00029244
LXLOC_013132	LTCONS_00027965
LXLOC_013750	LTCONS_00029318
LXLOC_013775	LTCONS_00029388
LXLOC_013775	LTCONS_00029389
LXLOC_013775	LTCONS_00029390
LXLOC_013159	LTCONS_00028039
LXLOC_013925	LTCONS_00029657
LXLOC_013926	LTCONS_00029658
LXLOC_013786	LTCONS_00029417
LXLOC_013927	LTCONS_00029659
LXLOC_013928	LTCONS_00029660
LXLOC_013929	LTCONS_00029661
LXLOC_013930	LTCONS_00029662
LXLOC_013237	LTCONS_00028182
LXLOC_013932	LTCONS_00029664
LXLOC_013933	LTCONS_00029665
LXLOC_013934	LTCONS_00029666
LXLOC_013935	LTCONS_00029667
LXLOC_013891	LTCONS_00029613
LXLOC_013936	LTCONS_00029668
LXLOC_013937	LTCONS_00029669
LXLOC_016206	LTCONS_00034626
LXLOC_016208	LTCONS_00034628
LXLOC_016209	LTCONS_00034629
LXLOC_016210	LTCONS_00034630
LXLOC_015090	LTCONS_00032083
LXLOC_015093	LTCONS_00032091
LXLOC_015111	LTCONS_00032151
LXLOC_015116	LTCONS_00032159
LXLOC_014032	LTCONS_00029917
LXLOC_014032	LTCONS_00029918
LXLOC_014033	LTCONS_00029919
LXLOC_015152	LTCONS_00032260
LXLOC_015157	LTCONS_00032269
LXLOC_015157	LTCONS_00032272
LXLOC_016211	LTCONS_00034631
LXLOC_014173	LTCONS_00030253
LXLOC_014179	LTCONS_00030274
LXLOC_016212	LTCONS_00034632
LXLOC_014180	LTCONS_00030275
LXLOC_014181	LTCONS_00030276
LXLOC_015313	LTCONS_00032649
LXLOC_015314	LTCONS_00032650
LXLOC_016213	LTCONS_00034633
LXLOC_015345	LTCONS_00032723
LXLOC_014249	LTCONS_00030437
LXLOC_014249	LTCONS_00030438
LXLOC_016214	LTCONS_00034634
LXLOC_015364	LTCONS_00032788
LXLOC_015364	LTCONS_00032789
LXLOC_015368	LTCONS_00032803
LXLOC_015368	LTCONS_00032804
LXLOC_015368	LTCONS_00032805
LXLOC_015368	LTCONS_00032807
LXLOC_016215	LTCONS_00034635
LXLOC_015393	LTCONS_00032882
LXLOC_015406	LTCONS_00032919
LXLOC_016216	LTCONS_00034636
LXLOC_016217	LTCONS_00034637
LXLOC_016218	LTCONS_00034638
LXLOC_014314	LTCONS_00030577
LXLOC_014320	LTCONS_00030590
LXLOC_015425	LTCONS_00032956
LXLOC_014357	LTCONS_00030676
LXLOC_015459	LTCONS_00033017
LXLOC_014357	LTCONS_00030677
LXLOC_014366	LTCONS_00030689
LXLOC_014401	LTCONS_00030765
LXLOC_014401	LTCONS_00030767
LXLOC_015488	LTCONS_00033086
LXLOC_016222	LTCONS_00034642
LXLOC_015528	LTCONS_00033160
LXLOC_015528	LTCONS_00033161
LXLOC_015536	LTCONS_00033175
LXLOC_015550	LTCONS_00033208
LXLOC_015555	LTCONS_00033219
LXLOC_014487	LTCONS_00030961
LXLOC_014490	LTCONS_00030964
LXLOC_016223	LTCONS_00034643
LXLOC_015605	LTCONS_00033371
LXLOC_015613	LTCONS_00033392
LXLOC_015627	LTCONS_00033437
LXLOC_015631	LTCONS_00033445
LXLOC_015644	LTCONS_00033481
LXLOC_015644	LTCONS_00033482
LXLOC_014551	LTCONS_00031088
LXLOC_015663	LTCONS_00033519
LXLOC_015666	LTCONS_00033526
LXLOC_016224	LTCONS_00034644
LXLOC_014609	LTCONS_00031215
LXLOC_015767	LTCONS_00033739
LXLOC_015768	LTCONS_00033740
LXLOC_016225	LTCONS_00034645
LXLOC_016226	LTCONS_00034646
LXLOC_014695	LTCONS_00031392
LXLOC_014695	LTCONS_00031393
LXLOC_014695	LTCONS_00031395
LXLOC_014695	LTCONS_00031397
LXLOC_015842	LTCONS_00033882
LXLOC_014751	LTCONS_00031476
LXLOC_014751	LTCONS_00031477
LXLOC_016228	LTCONS_00034648
LXLOC_016229	LTCONS_00034649
LXLOC_014768	LTCONS_00031497
LXLOC_014768	LTCONS_00031498
LXLOC_014769	LTCONS_00031499
LXLOC_016230	LTCONS_00034650
LXLOC_015879	LTCONS_00033979
LXLOC_015879	LTCONS_00033980
LXLOC_016232	LTCONS_00034652
LXLOC_016235	LTCONS_00034655
LXLOC_014827	LTCONS_00031596
LXLOC_016237	LTCONS_00034657
LXLOC_016238	LTCONS_00034658
LXLOC_016239	LTCONS_00034659
LXLOC_016240	LTCONS_00034660
LXLOC_015972	LTCONS_00034180
LXLOC_016244	LTCONS_00034664
LXLOC_014876	LTCONS_00031684
LXLOC_015988	LTCONS_00034199
LXLOC_015989	LTCONS_00034208
LXLOC_014879	LTCONS_00031689
LXLOC_014897	LTCONS_00031721
LXLOC_014899	LTCONS_00031724
LXLOC_014902	LTCONS_00031729
LXLOC_014907	LTCONS_00031737
LXLOC_016051	LTCONS_00034322
LXLOC_014929	LTCONS_00031765
LXLOC_014930	LTCONS_00031766
LXLOC_014930	LTCONS_00031767
LXLOC_016076	LTCONS_00034383
LXLOC_016081	LTCONS_00034388
LXLOC_016082	LTCONS_00034389
LXLOC_016082	LTCONS_00034390
LXLOC_016083	LTCONS_00034391
LXLOC_016083	LTCONS_00034392
LXLOC_016083	LTCONS_00034393
LXLOC_016084	LTCONS_00034394
LXLOC_016246	LTCONS_00034666
LXLOC_014959	LTCONS_00031809
LXLOC_014959	LTCONS_00031810
LXLOC_016247	LTCONS_00034667
LXLOC_014963	LTCONS_00031816
LXLOC_016248	LTCONS_00034668
LXLOC_016249	LTCONS_00034669
LXLOC_014972	LTCONS_00031837
LXLOC_014972	LTCONS_00031838
LXLOC_016250	LTCONS_00034670
LXLOC_016251	LTCONS_00034671
LXLOC_014980	LTCONS_00031851
LXLOC_014985	LTCONS_00031859
LXLOC_014986	LTCONS_00031860
LXLOC_014986	LTCONS_00031861
LXLOC_014987	LTCONS_00031862
LXLOC_016129	LTCONS_00034497
LXLOC_016140	LTCONS_00034512
LXLOC_016252	LTCONS_00034672
LXLOC_016153	LTCONS_00034531
LXLOC_016153	LTCONS_00034532
LXLOC_015010	LTCONS_00031902
LXLOC_015010	LTCONS_00031903
LXLOC_015011	LTCONS_00031904
LXLOC_016158	LTCONS_00034541
LXLOC_015013	LTCONS_00031906
LXLOC_016194	LTCONS_00034602
LXLOC_016254	LTCONS_00034674
LXLOC_017867	LTCONS_00038035
LXLOC_017103	LTCONS_00036299
LXLOC_017110	LTCONS_00036322
LXLOC_017868	LTCONS_00038036
LXLOC_017869	LTCONS_00038037
LXLOC_016308	LTCONS_00034758
LXLOC_017116	LTCONS_00036355
LXLOC_017124	LTCONS_00036376
LXLOC_017871	LTCONS_00038039
LXLOC_017146	LTCONS_00036430
LXLOC_017158	LTCONS_00036464
LXLOC_017166	LTCONS_00036476
LXLOC_017169	LTCONS_00036484
LXLOC_017170	LTCONS_00036485
LXLOC_016373	LTCONS_00034946
LXLOC_016374	LTCONS_00034947
LXLOC_016409	LTCONS_00035022
LXLOC_016409	LTCONS_00035023
LXLOC_016440	LTCONS_00035070
LXLOC_016441	LTCONS_00035071
LXLOC_016453	LTCONS_00035092
LXLOC_017873	LTCONS_00038041
LXLOC_017251	LTCONS_00036697
LXLOC_017256	LTCONS_00036710
LXLOC_017256	LTCONS_00036711
LXLOC_017874	LTCONS_00038042
LXLOC_017875	LTCONS_00038043
LXLOC_016486	LTCONS_00035157
LXLOC_017876	LTCONS_00038044
LXLOC_017877	LTCONS_00038045
LXLOC_017289	LTCONS_00036801
LXLOC_016523	LTCONS_00035224
LXLOC_017311	LTCONS_00036839
LXLOC_017878	LTCONS_00038046
LXLOC_016524	LTCONS_00035225
LXLOC_016539	LTCONS_00035259
LXLOC_017340	LTCONS_00036921
LXLOC_016560	LTCONS_00035298
LXLOC_017362	LTCONS_00036964
LXLOC_017362	LTCONS_00036965
LXLOC_017879	LTCONS_00038047
LXLOC_017380	LTCONS_00036996
LXLOC_017382	LTCONS_00037000
LXLOC_016589	LTCONS_00035365
LXLOC_017422	LTCONS_00037112
LXLOC_017429	LTCONS_00037121
LXLOC_017880	LTCONS_00038048
LXLOC_016656	LTCONS_00035520
LXLOC_016656	LTCONS_00035521
LXLOC_016656	LTCONS_00035522
LXLOC_017508	LTCONS_00037337
LXLOC_016715	LTCONS_00035643
LXLOC_016720	LTCONS_00035658
LXLOC_017554	LTCONS_00037471
LXLOC_017882	LTCONS_00038050
LXLOC_017883	LTCONS_00038051
LXLOC_017885	LTCONS_00038053
LXLOC_017585	LTCONS_00037541
LXLOC_017586	LTCONS_00037542
LXLOC_017886	LTCONS_00038054
LXLOC_017598	LTCONS_00037555
LXLOC_017887	LTCONS_00038055
LXLOC_017611	LTCONS_00037574
LXLOC_017888	LTCONS_00038056
LXLOC_016789	LTCONS_00035778
LXLOC_017889	LTCONS_00038057
LXLOC_017890	LTCONS_00038058
LXLOC_017891	LTCONS_00038059
LXLOC_017638	LTCONS_00037614
LXLOC_016806	LTCONS_00035804
LXLOC_016822	LTCONS_00035828
LXLOC_016824	LTCONS_00035835
LXLOC_016824	LTCONS_00035836
LXLOC_016829	LTCONS_00035841
LXLOC_016830	LTCONS_00035842
LXLOC_017656	LTCONS_00037650
LXLOC_017656	LTCONS_00037651
LXLOC_016831	LTCONS_00035844
LXLOC_016834	LTCONS_00035848
LXLOC_017892	LTCONS_00038060
LXLOC_017893	LTCONS_00038061
LXLOC_017894	LTCONS_00038062
LXLOC_017673	LTCONS_00037669
LXLOC_016896	LTCONS_00035945
LXLOC_017697	LTCONS_00037704
LXLOC_017704	LTCONS_00037713
LXLOC_017721	LTCONS_00037744
LXLOC_017897	LTCONS_00038065
LXLOC_017898	LTCONS_00038066
LXLOC_017899	LTCONS_00038067
LXLOC_017900	LTCONS_00038068
LXLOC_017901	LTCONS_00038069
LXLOC_017725	LTCONS_00037752
LXLOC_017902	LTCONS_00038070
LXLOC_017743	LTCONS_00037783
LXLOC_017903	LTCONS_00038071
LXLOC_017904	LTCONS_00038072
LXLOC_017757	LTCONS_00037800
LXLOC_017758	LTCONS_00037801
LXLOC_016951	LTCONS_00036034
LXLOC_017759	LTCONS_00037805
LXLOC_017762	LTCONS_00037811
LXLOC_017768	LTCONS_00037821
LXLOC_017770	LTCONS_00037827
LXLOC_016958	LTCONS_00036042
LXLOC_016965	LTCONS_00036050
LXLOC_017783	LTCONS_00037854
LXLOC_017783	LTCONS_00037855
LXLOC_016974	LTCONS_00036061
LXLOC_016975	LTCONS_00036062
LXLOC_016997	LTCONS_00036094
LXLOC_016997	LTCONS_00036095
LXLOC_017000	LTCONS_00036098
LXLOC_017907	LTCONS_00038075
LXLOC_017017	LTCONS_00036121
LXLOC_017022	LTCONS_00036131
LXLOC_017023	LTCONS_00036133
LXLOC_017023	LTCONS_00036137
LXLOC_017908	LTCONS_00038076
LXLOC_017828	LTCONS_00037936
LXLOC_017832	LTCONS_00037943
LXLOC_017832	LTCONS_00037944
LXLOC_017834	LTCONS_00037951
LXLOC_017834	LTCONS_00037952
LXLOC_017050	LTCONS_00036181
LXLOC_017050	LTCONS_00036182
LXLOC_017050	LTCONS_00036183
LXLOC_017051	LTCONS_00036184
LXLOC_017051	LTCONS_00036185
LXLOC_017050	LTCONS_00036186
LXLOC_017050	LTCONS_00036187
LXLOC_017909	LTCONS_00038077
LXLOC_017913	LTCONS_00038081
LXLOC_018520	LTCONS_00039396
LXLOC_018520	LTCONS_00039398
LXLOC_018520	LTCONS_00039399
LXLOC_017951	LTCONS_00038188
LXLOC_017958	LTCONS_00038206
LXLOC_017958	LTCONS_00038207
LXLOC_018569	LTCONS_00039502
LXLOC_018569	LTCONS_00039513
LXLOC_019147	LTCONS_00040711
LXLOC_017991	LTCONS_00038299
LXLOC_017993	LTCONS_00038304
LXLOC_017996	LTCONS_00038330
LXLOC_018608	LTCONS_00039593
LXLOC_018033	LTCONS_00038422
LXLOC_018650	LTCONS_00039692
LXLOC_018660	LTCONS_00039708
LXLOC_018098	LTCONS_00038542
LXLOC_018685	LTCONS_00039781
LXLOC_019148	LTCONS_00040712
LXLOC_019150	LTCONS_00040714
LXLOC_018138	LTCONS_00038640
LXLOC_019151	LTCONS_00040715
LXLOC_018139	LTCONS_00038641
LXLOC_018705	LTCONS_00039826
LXLOC_018720	LTCONS_00039878
LXLOC_018727	LTCONS_00039893
LXLOC_018728	LTCONS_00039895
LXLOC_018166	LTCONS_00038711
LXLOC_018166	LTCONS_00038713
LXLOC_019152	LTCONS_00040716
LXLOC_018748	LTCONS_00039957
LXLOC_018748	LTCONS_00039958
LXLOC_018756	LTCONS_00039982
LXLOC_018189	LTCONS_00038780
LXLOC_019153	LTCONS_00040717
LXLOC_018761	LTCONS_00039990
LXLOC_018761	LTCONS_00039991
LXLOC_018761	LTCONS_00039993
LXLOC_018761	LTCONS_00039994
LXLOC_019154	LTCONS_00040718
LXLOC_019155	LTCONS_00040719
LXLOC_018790	LTCONS_00040046
LXLOC_018219	LTCONS_00038845
LXLOC_018227	LTCONS_00038862
LXLOC_018811	LTCONS_00040078
LXLOC_018811	LTCONS_00040082
LXLOC_018230	LTCONS_00038868
LXLOC_018813	LTCONS_00040090
LXLOC_018813	LTCONS_00040092
LXLOC_018813	LTCONS_00040093
LXLOC_018233	LTCONS_00038872
LXLOC_019156	LTCONS_00040720
LXLOC_018240	LTCONS_00038885
LXLOC_018240	LTCONS_00038889
LXLOC_018243	LTCONS_00038901
LXLOC_018844	LTCONS_00040146
LXLOC_019157	LTCONS_00040721
LXLOC_019158	LTCONS_00040722
LXLOC_019159	LTCONS_00040723
LXLOC_018268	LTCONS_00038955
LXLOC_019161	LTCONS_00040725
LXLOC_018285	LTCONS_00038983
LXLOC_018864	LTCONS_00040204
LXLOC_018865	LTCONS_00040206
LXLOC_019162	LTCONS_00040726
LXLOC_018880	LTCONS_00040239
LXLOC_018880	LTCONS_00040240
LXLOC_018883	LTCONS_00040244
LXLOC_018322	LTCONS_00039054
LXLOC_019164	LTCONS_00040728
LXLOC_018364	LTCONS_00039134
LXLOC_018388	LTCONS_00039181
LXLOC_018961	LTCONS_00040374
LXLOC_018392	LTCONS_00039187
LXLOC_019167	LTCONS_00040731
LXLOC_019168	LTCONS_00040732
LXLOC_019169	LTCONS_00040733
LXLOC_018396	LTCONS_00039192
LXLOC_018396	LTCONS_00039193
LXLOC_018396	LTCONS_00039194
LXLOC_018967	LTCONS_00040380
LXLOC_019170	LTCONS_00040734
LXLOC_018972	LTCONS_00040389
LXLOC_018972	LTCONS_00040390
LXLOC_019171	LTCONS_00040735
LXLOC_018981	LTCONS_00040402
LXLOC_019172	LTCONS_00040736
LXLOC_019173	LTCONS_00040737
LXLOC_019174	LTCONS_00040738
LXLOC_019175	LTCONS_00040739
LXLOC_019176	LTCONS_00040740
LXLOC_019177	LTCONS_00040741
LXLOC_019058	LTCONS_00040532
LXLOC_019178	LTCONS_00040742
LXLOC_019179	LTCONS_00040743
LXLOC_019089	LTCONS_00040597
LXLOC_019180	LTCONS_00040744
LXLOC_019181	LTCONS_00040745
LXLOC_019182	LTCONS_00040746
LXLOC_019183	LTCONS_00040747
LXLOC_019119	LTCONS_00040650
LXLOC_019119	LTCONS_00040651
LXLOC_019125	LTCONS_00040662
LXLOC_019851	LTCONS_00041993
LXLOC_020585	LTCONS_00043352
LXLOC_020586	LTCONS_00043353
LXLOC_019246	LTCONS_00040869
LXLOC_019247	LTCONS_00040870
LXLOC_019919	LTCONS_00042129
LXLOC_019919	LTCONS_00042130
LXLOC_019276	LTCONS_00040928
LXLOC_019282	LTCONS_00040935
LXLOC_019929	LTCONS_00042152
LXLOC_019300	LTCONS_00040988
LXLOC_019321	LTCONS_00041046
LXLOC_020587	LTCONS_00043354
LXLOC_020588	LTCONS_00043355
LXLOC_019358	LTCONS_00041133
LXLOC_019394	LTCONS_00041221
LXLOC_019403	LTCONS_00041231
LXLOC_019403	LTCONS_00041232
LXLOC_020056	LTCONS_00042457
LXLOC_020056	LTCONS_00042458
LXLOC_020589	LTCONS_00043356
LXLOC_020137	LTCONS_00042605
LXLOC_020140	LTCONS_00042608
LXLOC_019471	LTCONS_00041353
LXLOC_020590	LTCONS_00043357
LXLOC_020591	LTCONS_00043358
LXLOC_020168	LTCONS_00042671
LXLOC_020168	LTCONS_00042677
LXLOC_019509	LTCONS_00041421
LXLOC_020592	LTCONS_00043359
LXLOC_019521	LTCONS_00041445
LXLOC_019552	LTCONS_00041487
LXLOC_020594	LTCONS_00043361
LXLOC_020229	LTCONS_00042796
LXLOC_020595	LTCONS_00043362
LXLOC_019559	LTCONS_00041498
LXLOC_020232	LTCONS_00042802
LXLOC_019588	LTCONS_00041552
LXLOC_020596	LTCONS_00043363
LXLOC_020597	LTCONS_00043364
LXLOC_020598	LTCONS_00043365
LXLOC_019596	LTCONS_00041568
LXLOC_020599	LTCONS_00043366
LXLOC_020600	LTCONS_00043367
LXLOC_020601	LTCONS_00043368
LXLOC_020602	LTCONS_00043369
LXLOC_020603	LTCONS_00043370
LXLOC_020343	LTCONS_00042998
LXLOC_019636	LTCONS_00041638
LXLOC_020604	LTCONS_00043371
LXLOC_019640	LTCONS_00041646
LXLOC_020364	LTCONS_00043039
LXLOC_020364	LTCONS_00043040
LXLOC_020364	LTCONS_00043043
LXLOC_020364	LTCONS_00043044
LXLOC_020364	LTCONS_00043048
LXLOC_019658	LTCONS_00041665
LXLOC_019669	LTCONS_00041690
LXLOC_020389	LTCONS_00043076
LXLOC_020390	LTCONS_00043077
LXLOC_020392	LTCONS_00043079
LXLOC_019669	LTCONS_00041708
LXLOC_019669	LTCONS_00041716
LXLOC_020400	LTCONS_00043096
LXLOC_020605	LTCONS_00043372
LXLOC_020606	LTCONS_00043373
LXLOC_020607	LTCONS_00043374
LXLOC_020452	LTCONS_00043153
LXLOC_019699	LTCONS_00041750
LXLOC_019699	LTCONS_00041751
LXLOC_020608	LTCONS_00043375
LXLOC_020472	LTCONS_00043181
LXLOC_019722	LTCONS_00041777
LXLOC_019722	LTCONS_00041778
LXLOC_019722	LTCONS_00041779
LXLOC_019722	LTCONS_00041782
LXLOC_019722	LTCONS_00041783
LXLOC_019722	LTCONS_00041786
LXLOC_019725	LTCONS_00041788
LXLOC_019725	LTCONS_00041789
LXLOC_020609	LTCONS_00043376
LXLOC_020610	LTCONS_00043377
LXLOC_020612	LTCONS_00043379
LXLOC_020488	LTCONS_00043204
LXLOC_019756	LTCONS_00041838
LXLOC_020614	LTCONS_00043381
LXLOC_020521	LTCONS_00043257
LXLOC_019805	LTCONS_00041917
LXLOC_020615	LTCONS_00043382
LXLOC_019823	LTCONS_00041942
LXLOC_019823	LTCONS_00041944
LXLOC_020577	LTCONS_00043332
LXLOC_021525	LTCONS_00045464
LXLOC_021529	LTCONS_00045468
LXLOC_021529	LTCONS_00045469
LXLOC_021531	LTCONS_00045472
LXLOC_022293	LTCONS_00047158
LXLOC_021536	LTCONS_00045481
LXLOC_021536	LTCONS_00045482
LXLOC_021536	LTCONS_00045491
LXLOC_020653	LTCONS_00043489
LXLOC_021547	LTCONS_00045531
LXLOC_020664	LTCONS_00043521
LXLOC_022294	LTCONS_00047159
LXLOC_020715	LTCONS_00043646
LXLOC_022295	LTCONS_00047160
LXLOC_022296	LTCONS_00047161
LXLOC_021675	LTCONS_00045840
LXLOC_021676	LTCONS_00045842
LXLOC_021711	LTCONS_00045935
LXLOC_021711	LTCONS_00045936
LXLOC_020822	LTCONS_00043879
LXLOC_020822	LTCONS_00043880
LXLOC_020822	LTCONS_00043881
LXLOC_020822	LTCONS_00043882
LXLOC_020822	LTCONS_00043883
LXLOC_020822	LTCONS_00043884
LXLOC_020822	LTCONS_00043885
LXLOC_020831	LTCONS_00043906
LXLOC_020831	LTCONS_00043907
LXLOC_020831	LTCONS_00043909
LXLOC_020844	LTCONS_00043936
LXLOC_020845	LTCONS_00043941
LXLOC_021737	LTCONS_00045990
LXLOC_021773	LTCONS_00046051
LXLOC_020900	LTCONS_00044079
LXLOC_020916	LTCONS_00044129
LXLOC_020916	LTCONS_00044130
LXLOC_022299	LTCONS_00047164
LXLOC_022300	LTCONS_00047165
LXLOC_022301	LTCONS_00047166
LXLOC_022302	LTCONS_00047167
LXLOC_020954	LTCONS_00044226
LXLOC_021880	LTCONS_00046261
LXLOC_021881	LTCONS_00046263
LXLOC_021883	LTCONS_00046267
LXLOC_020979	LTCONS_00044272
LXLOC_022304	LTCONS_00047169
LXLOC_021001	LTCONS_00044294
LXLOC_021902	LTCONS_00046290
LXLOC_021902	LTCONS_00046291
LXLOC_021902	LTCONS_00046292
LXLOC_021902	LTCONS_00046293
LXLOC_021902	LTCONS_00046294
LXLOC_021905	LTCONS_00046318
LXLOC_021911	LTCONS_00046331
LXLOC_021046	LTCONS_00044367
LXLOC_022306	LTCONS_00047171
LXLOC_021054	LTCONS_00044380
LXLOC_021055	LTCONS_00044383
LXLOC_022308	LTCONS_00047173
LXLOC_022309	LTCONS_00047174
LXLOC_021059	LTCONS_00044387
LXLOC_021101	LTCONS_00044469
LXLOC_022312	LTCONS_00047177
LXLOC_021118	LTCONS_00044495
LXLOC_022313	LTCONS_00047178
LXLOC_022314	LTCONS_00047179
LXLOC_022315	LTCONS_00047180
LXLOC_022020	LTCONS_00046549
LXLOC_022020	LTCONS_00046550
LXLOC_022317	LTCONS_00047182
LXLOC_022318	LTCONS_00047183
LXLOC_022319	LTCONS_00047184
LXLOC_022054	LTCONS_00046635
LXLOC_022075	LTCONS_00046674
LXLOC_022081	LTCONS_00046689
LXLOC_022081	LTCONS_00046690
LXLOC_021239	LTCONS_00044800
LXLOC_021240	LTCONS_00044801
LXLOC_021240	LTCONS_00044806
LXLOC_021240	LTCONS_00044808
LXLOC_021242	LTCONS_00044809
LXLOC_022086	LTCONS_00046695
LXLOC_022109	LTCONS_00046756
LXLOC_022109	LTCONS_00046757
LXLOC_022320	LTCONS_00047185
LXLOC_022321	LTCONS_00047186
LXLOC_021342	LTCONS_00045045
LXLOC_021346	LTCONS_00045050
LXLOC_021346	LTCONS_00045051
LXLOC_022173	LTCONS_00046902
LXLOC_022173	LTCONS_00046903
LXLOC_022176	LTCONS_00046907
LXLOC_021361	LTCONS_00045090
LXLOC_022188	LTCONS_00046941
LXLOC_022323	LTCONS_00047188
LXLOC_022324	LTCONS_00047189
LXLOC_022325	LTCONS_00047190
LXLOC_021439	LTCONS_00045226
LXLOC_021439	LTCONS_00045227
LXLOC_021439	LTCONS_00045228
LXLOC_022326	LTCONS_00047191
LXLOC_022236	LTCONS_00047038
LXLOC_021451	LTCONS_00045248
LXLOC_022327	LTCONS_00047192
LXLOC_021469	LTCONS_00045285
LXLOC_022332	LTCONS_00047198
LXLOC_022353	LTCONS_00047238
LXLOC_022362	LTCONS_00047257
LXLOC_022362	LTCONS_00047260
LXLOC_024147	LTCONS_00050977
LXLOC_022401	LTCONS_00047347
LXLOC_023352	LTCONS_00049210
LXLOC_024148	LTCONS_00050978
LXLOC_024149	LTCONS_00050979
LXLOC_022433	LTCONS_00047396
LXLOC_024150	LTCONS_00050980
LXLOC_024151	LTCONS_00050981
LXLOC_022470	LTCONS_00047475
LXLOC_023416	LTCONS_00049387
LXLOC_024152	LTCONS_00050982
LXLOC_023448	LTCONS_00049475
LXLOC_022549	LTCONS_00047651
LXLOC_023476	LTCONS_00049543
LXLOC_023477	LTCONS_00049551
LXLOC_022553	LTCONS_00047661
LXLOC_024153	LTCONS_00050983
LXLOC_024154	LTCONS_00050984
LXLOC_023562	LTCONS_00049769
LXLOC_023565	LTCONS_00049774
LXLOC_022654	LTCONS_00047906
LXLOC_023596	LTCONS_00049834
LXLOC_023596	LTCONS_00049835
LXLOC_022670	LTCONS_00047940
LXLOC_022671	LTCONS_00047941
LXLOC_024155	LTCONS_00050985
LXLOC_024156	LTCONS_00050986
LXLOC_024157	LTCONS_00050987
LXLOC_023603	LTCONS_00049843
LXLOC_024158	LTCONS_00050988
LXLOC_022690	LTCONS_00047974
LXLOC_023651	LTCONS_00049956
LXLOC_023651	LTCONS_00049957
LXLOC_022743	LTCONS_00048091
LXLOC_022743	LTCONS_00048092
LXLOC_024159	LTCONS_00050989
LXLOC_024160	LTCONS_00050990
LXLOC_022768	LTCONS_00048157
LXLOC_022775	LTCONS_00048175
LXLOC_024161	LTCONS_00050991
LXLOC_023700	LTCONS_00050023
LXLOC_024163	LTCONS_00050993
LXLOC_022835	LTCONS_00048287
LXLOC_024164	LTCONS_00050994
LXLOC_023754	LTCONS_00050123
LXLOC_024165	LTCONS_00050995
LXLOC_023757	LTCONS_00050137
LXLOC_023762	LTCONS_00050150
LXLOC_022853	LTCONS_00048313
LXLOC_022853	LTCONS_00048314
LXLOC_022853	LTCONS_00048315
LXLOC_023781	LTCONS_00050175
LXLOC_023781	LTCONS_00050176
LXLOC_024166	LTCONS_00050996
LXLOC_024167	LTCONS_00050997
LXLOC_024168	LTCONS_00050998
LXLOC_023811	LTCONS_00050245
LXLOC_023817	LTCONS_00050251
LXLOC_024170	LTCONS_00051000
LXLOC_024171	LTCONS_00051001
LXLOC_023847	LTCONS_00050314
LXLOC_022949	LTCONS_00048471
LXLOC_023868	LTCONS_00050359
LXLOC_023873	LTCONS_00050365
LXLOC_023874	LTCONS_00050366
LXLOC_024173	LTCONS_00051003
LXLOC_023899	LTCONS_00050401
LXLOC_023017	LTCONS_00048587
LXLOC_024174	LTCONS_00051004
LXLOC_023918	LTCONS_00050425
LXLOC_023036	LTCONS_00048609
LXLOC_024175	LTCONS_00051005
LXLOC_023951	LTCONS_00050509
LXLOC_024176	LTCONS_00051006
LXLOC_023971	LTCONS_00050571
LXLOC_024178	LTCONS_00051008
LXLOC_023103	LTCONS_00048723
LXLOC_023103	LTCONS_00048726
LXLOC_024014	LTCONS_00050632
LXLOC_024036	LTCONS_00050694
LXLOC_023158	LTCONS_00048822
LXLOC_024179	LTCONS_00051009
LXLOC_023175	LTCONS_00048840
LXLOC_024055	LTCONS_00050720
LXLOC_024063	LTCONS_00050752
LXLOC_023210	LTCONS_00048905
LXLOC_023224	LTCONS_00048933
LXLOC_024112	LTCONS_00050885
LXLOC_024113	LTCONS_00050887
LXLOC_024180	LTCONS_00051010
LXLOC_024181	LTCONS_00051011
LXLOC_023268	LTCONS_00049012
LXLOC_025763	LTCONS_00054570
LXLOC_024197	LTCONS_00051042
LXLOC_025066	LTCONS_00053038
LXLOC_024231	LTCONS_00051126
LXLOC_024231	LTCONS_00051127
LXLOC_025093	LTCONS_00053093
LXLOC_025112	LTCONS_00053143
LXLOC_024266	LTCONS_00051191
LXLOC_025765	LTCONS_00054572
LXLOC_025113	LTCONS_00053144
LXLOC_024311	LTCONS_00051319
LXLOC_024311	LTCONS_00051320
LXLOC_024314	LTCONS_00051329
LXLOC_024314	LTCONS_00051331
LXLOC_025168	LTCONS_00053261
LXLOC_025172	LTCONS_00053265
LXLOC_024348	LTCONS_00051416
LXLOC_024356	LTCONS_00051453
LXLOC_025767	LTCONS_00054574
LXLOC_024367	LTCONS_00051470
LXLOC_025193	LTCONS_00053323
LXLOC_025193	LTCONS_00053324
LXLOC_025202	LTCONS_00053348
LXLOC_024387	LTCONS_00051516
LXLOC_025768	LTCONS_00054575
LXLOC_024395	LTCONS_00051538
LXLOC_024402	LTCONS_00051552
LXLOC_025253	LTCONS_00053489
LXLOC_025256	LTCONS_00053503
LXLOC_024447	LTCONS_00051658
LXLOC_024486	LTCONS_00051752
LXLOC_025307	LTCONS_00053603
LXLOC_025311	LTCONS_00053608
LXLOC_024579	LTCONS_00051982
LXLOC_025372	LTCONS_00053733
LXLOC_025377	LTCONS_00053740
LXLOC_025770	LTCONS_00054577
LXLOC_025397	LTCONS_00053778
LXLOC_025398	LTCONS_00053779
LXLOC_025402	LTCONS_00053789
LXLOC_025771	LTCONS_00054578
LXLOC_025772	LTCONS_00054579
LXLOC_025421	LTCONS_00053822
LXLOC_025422	LTCONS_00053829
LXLOC_024647	LTCONS_00052122
LXLOC_025773	LTCONS_00054580
LXLOC_024670	LTCONS_00052179
LXLOC_025774	LTCONS_00054581
LXLOC_025776	LTCONS_00054583
LXLOC_025496	LTCONS_00054009
LXLOC_025777	LTCONS_00054584
LXLOC_024725	LTCONS_00052272
LXLOC_025519	LTCONS_00054061
LXLOC_025779	LTCONS_00054586
LXLOC_025780	LTCONS_00054587
LXLOC_025781	LTCONS_00054588
LXLOC_025782	LTCONS_00054589
LXLOC_025783	LTCONS_00054590
LXLOC_025784	LTCONS_00054591
LXLOC_025785	LTCONS_00054592
LXLOC_025786	LTCONS_00054593
LXLOC_025559	LTCONS_00054152
LXLOC_025787	LTCONS_00054594
LXLOC_025788	LTCONS_00054595
LXLOC_024817	LTCONS_00052469
LXLOC_024817	LTCONS_00052470
LXLOC_025577	LTCONS_00054184
LXLOC_025577	LTCONS_00054185
LXLOC_024823	LTCONS_00052492
LXLOC_024823	LTCONS_00052493
LXLOC_024823	LTCONS_00052494
LXLOC_024823	LTCONS_00052497
LXLOC_024823	LTCONS_00052499
LXLOC_025789	LTCONS_00054596
LXLOC_025579	LTCONS_00054188
LXLOC_025580	LTCONS_00054189
LXLOC_024822	LTCONS_00052506
LXLOC_025582	LTCONS_00054191
LXLOC_024825	LTCONS_00052510
LXLOC_024828	LTCONS_00052513
LXLOC_024828	LTCONS_00052515
LXLOC_025790	LTCONS_00054597
LXLOC_024833	LTCONS_00052520
LXLOC_024834	LTCONS_00052521
LXLOC_024836	LTCONS_00052525
LXLOC_024837	LTCONS_00052529
LXLOC_024838	LTCONS_00052530
LXLOC_025791	LTCONS_00054598
LXLOC_025792	LTCONS_00054599
LXLOC_025606	LTCONS_00054227
LXLOC_025617	LTCONS_00054242
LXLOC_025625	LTCONS_00054263
LXLOC_024895	LTCONS_00052658
LXLOC_024901	LTCONS_00052673
LXLOC_024904	LTCONS_00052681
LXLOC_024904	LTCONS_00052682
LXLOC_025793	LTCONS_00054600
LXLOC_025794	LTCONS_00054601
LXLOC_025795	LTCONS_00054602
LXLOC_024939	LTCONS_00052764
LXLOC_025720	LTCONS_00054492
LXLOC_025797	LTCONS_00054604
LXLOC_025754	LTCONS_00054558
LXLOC_025798	LTCONS_00054605
LXLOC_026686	LTCONS_00056573
LXLOC_026688	LTCONS_00056577
LXLOC_027482	LTCONS_00058390
LXLOC_025841	LTCONS_00054693
LXLOC_025850	LTCONS_00054707
LXLOC_025851	LTCONS_00054708
LXLOC_025863	LTCONS_00054744
LXLOC_025863	LTCONS_00054745
LXLOC_025866	LTCONS_00054749
LXLOC_025867	LTCONS_00054750
LXLOC_026756	LTCONS_00056729
LXLOC_025881	LTCONS_00054794
LXLOC_027483	LTCONS_00058391
LXLOC_026769	LTCONS_00056774
LXLOC_025906	LTCONS_00054867
LXLOC_025906	LTCONS_00054868
LXLOC_026795	LTCONS_00056846
LXLOC_025925	LTCONS_00054903
LXLOC_025925	LTCONS_00054904
LXLOC_025925	LTCONS_00054905
LXLOC_025925	LTCONS_00054906
LXLOC_025925	LTCONS_00054907
LXLOC_026806	LTCONS_00056867
LXLOC_025940	LTCONS_00054933
LXLOC_026831	LTCONS_00056918
LXLOC_026926	LTCONS_00057145
LXLOC_026936	LTCONS_00057182
LXLOC_026085	LTCONS_00055322
LXLOC_026085	LTCONS_00055323
LXLOC_026085	LTCONS_00055324
LXLOC_026085	LTCONS_00055327
LXLOC_026085	LTCONS_00055329
LXLOC_026990	LTCONS_00057312
LXLOC_027487	LTCONS_00058395
LXLOC_026143	LTCONS_00055436
LXLOC_027039	LTCONS_00057434
LXLOC_026191	LTCONS_00055539
LXLOC_027068	LTCONS_00057506
LXLOC_027490	LTCONS_00058398
LXLOC_027094	LTCONS_00057535
LXLOC_027491	LTCONS_00058399
LXLOC_027492	LTCONS_00058400
LXLOC_026224	LTCONS_00055602
LXLOC_027107	LTCONS_00057558
LXLOC_027494	LTCONS_00058402
LXLOC_027495	LTCONS_00058403
LXLOC_027496	LTCONS_00058404
LXLOC_026266	LTCONS_00055683
LXLOC_027133	LTCONS_00057593
LXLOC_027153	LTCONS_00057629
LXLOC_027153	LTCONS_00057630
LXLOC_027153	LTCONS_00057631
LXLOC_027498	LTCONS_00058406
LXLOC_026288	LTCONS_00055739
LXLOC_027499	LTCONS_00058407
LXLOC_027163	LTCONS_00057643
LXLOC_026300	LTCONS_00055752
LXLOC_027164	LTCONS_00057644
LXLOC_027500	LTCONS_00058408
LXLOC_027194	LTCONS_00057696
LXLOC_026345	LTCONS_00055828
LXLOC_026360	LTCONS_00055846
LXLOC_026361	LTCONS_00055847
LXLOC_026361	LTCONS_00055848
LXLOC_026362	LTCONS_00055849
LXLOC_026363	LTCONS_00055851
LXLOC_026366	LTCONS_00055854
LXLOC_026379	LTCONS_00055885
LXLOC_026396	LTCONS_00055926
LXLOC_026402	LTCONS_00055947
LXLOC_026406	LTCONS_00055952
LXLOC_026406	LTCONS_00055953
LXLOC_027270	LTCONS_00057889
LXLOC_026415	LTCONS_00055975
LXLOC_027281	LTCONS_00057917
LXLOC_026596	LTCONS_00056340
LXLOC_026596	LTCONS_00056342
LXLOC_026596	LTCONS_00056343
LXLOC_027504	LTCONS_00058412
LXLOC_027505	LTCONS_00058413
LXLOC_027506	LTCONS_00058414
LXLOC_027432	LTCONS_00058248
LXLOC_027435	LTCONS_00058261
LXLOC_027435	LTCONS_00058262
LXLOC_027507	LTCONS_00058415
LXLOC_026643	LTCONS_00056460
LXLOC_027508	LTCONS_00058416
LXLOC_027469	LTCONS_00058346
LXLOC_029314	LTCONS_00062745
LXLOC_029315	LTCONS_00062746
LXLOC_028441	LTCONS_00060608
LXLOC_029316	LTCONS_00062747
LXLOC_028447	LTCONS_00060615
LXLOC_028450	LTCONS_00060622
LXLOC_027576	LTCONS_00058571
LXLOC_027576	LTCONS_00058572
LXLOC_028473	LTCONS_00060663
LXLOC_029317	LTCONS_00062748
LXLOC_029318	LTCONS_00062749
LXLOC_029319	LTCONS_00062750
LXLOC_029320	LTCONS_00062751
LXLOC_029321	LTCONS_00062752
LXLOC_027656	LTCONS_00058734
LXLOC_029322	LTCONS_00062753
LXLOC_029323	LTCONS_00062754
LXLOC_029324	LTCONS_00062755
LXLOC_029325	LTCONS_00062756
LXLOC_029327	LTCONS_00062758
LXLOC_029328	LTCONS_00062759
LXLOC_029329	LTCONS_00062760
LXLOC_028589	LTCONS_00060918
LXLOC_029330	LTCONS_00062761
LXLOC_028589	LTCONS_00060919
LXLOC_029331	LTCONS_00062762
LXLOC_029332	LTCONS_00062763
LXLOC_029333	LTCONS_00062764
LXLOC_029334	LTCONS_00062765
LXLOC_029335	LTCONS_00062766
LXLOC_027728	LTCONS_00058871
LXLOC_027728	LTCONS_00058872
LXLOC_029336	LTCONS_00062767
LXLOC_029337	LTCONS_00062768
LXLOC_028637	LTCONS_00061019
LXLOC_028637	LTCONS_00061020
LXLOC_028637	LTCONS_00061021
LXLOC_028637	LTCONS_00061023
LXLOC_027751	LTCONS_00058915
LXLOC_028666	LTCONS_00061109
LXLOC_028666	LTCONS_00061110
LXLOC_028677	LTCONS_00061153
LXLOC_029339	LTCONS_00062770
LXLOC_028687	LTCONS_00061177
LXLOC_027838	LTCONS_00059109
LXLOC_027838	LTCONS_00059110
LXLOC_029340	LTCONS_00062771
LXLOC_027856	LTCONS_00059137
LXLOC_027866	LTCONS_00059181
LXLOC_028755	LTCONS_00061341
LXLOC_027892	LTCONS_00059238
LXLOC_027896	LTCONS_00059242
LXLOC_029342	LTCONS_00062773
LXLOC_029343	LTCONS_00062774
LXLOC_028762	LTCONS_00061362
LXLOC_029344	LTCONS_00062775
LXLOC_028802	LTCONS_00061453
LXLOC_029345	LTCONS_00062776
LXLOC_027959	LTCONS_00059398
LXLOC_027972	LTCONS_00059444
LXLOC_027981	LTCONS_00059455
LXLOC_027981	LTCONS_00059456
LXLOC_028012	LTCONS_00059525
LXLOC_028012	LTCONS_00059526
LXLOC_028874	LTCONS_00061631
LXLOC_028877	LTCONS_00061634
LXLOC_028878	LTCONS_00061635
LXLOC_029346	LTCONS_00062777
LXLOC_028887	LTCONS_00061651
LXLOC_028887	LTCONS_00061652
LXLOC_028046	LTCONS_00059629
LXLOC_028046	LTCONS_00059630
LXLOC_028046	LTCONS_00059631
LXLOC_028046	LTCONS_00059632
LXLOC_028908	LTCONS_00061690
LXLOC_029348	LTCONS_00062779
LXLOC_028931	LTCONS_00061770
LXLOC_028932	LTCONS_00061784
LXLOC_028092	LTCONS_00059744
LXLOC_028093	LTCONS_00059745
LXLOC_028103	LTCONS_00059771
LXLOC_028137	LTCONS_00059853
LXLOC_029350	LTCONS_00062781
LXLOC_028203	LTCONS_00059996
LXLOC_029080	LTCONS_00062144
LXLOC_029080	LTCONS_00062145
LXLOC_029080	LTCONS_00062146
LXLOC_029109	LTCONS_00062245
LXLOC_029120	LTCONS_00062282
LXLOC_028242	LTCONS_00060082
LXLOC_029151	LTCONS_00062338
LXLOC_029151	LTCONS_00062339
LXLOC_029151	LTCONS_00062341
LXLOC_028272	LTCONS_00060143
LXLOC_028273	LTCONS_00060144
LXLOC_028274	LTCONS_00060145
LXLOC_028275	LTCONS_00060146
LXLOC_029352	LTCONS_00062783
LXLOC_028283	LTCONS_00060165
LXLOC_028283	LTCONS_00060168
LXLOC_029168	LTCONS_00062380
LXLOC_029168	LTCONS_00062381
LXLOC_028317	LTCONS_00060267
LXLOC_028322	LTCONS_00060278
LXLOC_029221	LTCONS_00062498
LXLOC_028343	LTCONS_00060331
LXLOC_028346	LTCONS_00060340
LXLOC_029354	LTCONS_00062785
LXLOC_028394	LTCONS_00060467
LXLOC_028395	LTCONS_00060468
LXLOC_029357	LTCONS_00062788
LXLOC_028397	LTCONS_00060475
LXLOC_029310	LTCONS_00062730
LXLOC_029359	LTCONS_00062790
LXLOC_029367	LTCONS_00062810
LXLOC_030195	LTCONS_00064402
LXLOC_030241	LTCONS_00064502
LXLOC_030244	LTCONS_00064509
LXLOC_030883	LTCONS_00065658
LXLOC_029428	LTCONS_00062991
LXLOC_029447	LTCONS_00063053
LXLOC_029447	LTCONS_00063054
LXLOC_029447	LTCONS_00063055
LXLOC_029447	LTCONS_00063057
LXLOC_030884	LTCONS_00065659
LXLOC_029460	LTCONS_00063083
LXLOC_030886	LTCONS_00065661
LXLOC_030319	LTCONS_00064643
LXLOC_030320	LTCONS_00064647
LXLOC_029591	LTCONS_00063367
LXLOC_030887	LTCONS_00065662
LXLOC_030888	LTCONS_00065663
LXLOC_030376	LTCONS_00064750
LXLOC_030378	LTCONS_00064758
LXLOC_029620	LTCONS_00063409
LXLOC_030889	LTCONS_00065664
LXLOC_030391	LTCONS_00064804
LXLOC_030890	LTCONS_00065665
LXLOC_030395	LTCONS_00064808
LXLOC_029653	LTCONS_00063467
LXLOC_030413	LTCONS_00064837
LXLOC_030891	LTCONS_00065666
LXLOC_030463	LTCONS_00064924
LXLOC_030467	LTCONS_00064928
LXLOC_030468	LTCONS_00064930
[truncated: 528 more rows]
