# Supplementary material for: Identification and functional prediction of cold-related long non-coding RNA (lncRNA) in grapevine
Source: Sci Rep. 2019 Apr 29;9:6638. doi: 10.1038/s41598-019-43269-5 (PMC6488645; doi:10.1038/s41598-019-43269-5)
Supplement: Supplementary file 3 — Dataset 3 [file 41598_2019_43269_MOESM3_ESM.zip › Table S3.xlsx]

>MTCONS_00000018
CTAGTGGAGGACTAGTCTCCTAGCAAAACTCTCTCATTGTTCCTTCATGCACCAACCACTCTCTCCATCG
TTGCTCCTCTCTTCTCTCTGAACTGTACGCACTGTACTTGCTTCGCCATTCCTCTCTCCGATTCGCTCCC
GAGAGATGGCAATGCAAACAGAAGATTCTTCCCCTGGCCCCAGTGCTGAAGTGGTCGGGAATGTGTTTGT
GGAACAGTATTACCTCGTTCTTTATCAATCCCCAGAACTGGTTTACAGATTTTATCATGATTCTAGTGTG
CTAAGCCGACCTGGGCCTGATGGTGTAATGACAACAGTGACAACCTCAGAAGGAATTAATGACATGATCC
TCTCCTTTGACTACAAGGGCCATAAGGCAGAGATATTGACTGCAGATGCTCAGTTTTCCTACAAGGATGG
GGTGGTTGTTTTGGTAACCGGTTGTTTGACTGGGAAGGACAATGTGAGAAGGAAATTCACTCAGTCATTC
TTTCTAGCTCCACAAGATAATGGCTACTTTGTCTTAAATGATGTTTTTAGATACATGGATGAAAGAGAAT
CGCTCATGGTTGAAACCATTGCAGTTAATGATGTAAATGAAAATTCTCCAGTAGCGCCTTTGACTCCAGA
GCCAGAAAGCACTCATGTTCTTGATCACCCTAAGTCGAATAACACTAGTCCCGTGGAAGAAGATGCTGCC
GATGATGAAGAAGTATGTGATCTAACAGAAAATGAAGGGGTACCAGTTTCTGAAGAAAAGGTTGTTTGTG
AAATCCCAGTTGATCCAAGTAAAGATGTTCACCCAGTCTCTGAGACAGTTTCTGCTGTCATTAATGAGGA
TGCACCAAAGAAGTCTTATGCTTCCATAGTGAAGGTGATGAAGGGGGAGATGGCTACAAGTTCAGTTCAT
GTACCTCCTGGTGCTGTAAGAGCTGCTAAAAGTAATGCAAAGGTTTCACCTGCAAACATTGAGCGACATG
TAAGCACATCTGCAGCACCCCGAGCACAAGTTCATAGTAGCAACAGTGCCCCCAGTGGCAACAGTGCCCC
CAGTGGTAACAATGCTCCCAGTAGCAACAGTACCCCCACTAATAATGGTGCCCCTAGAAGCAACATTTCT
CCAGAAAGTGGCCAGGATCATCCTGAAGTTGGTGGCCATTCCATATACATCGGGAATCTGCCTTTGAATG
CGACTGTTCAACAAGTTGAAGGGGTGTTTAAGAAATTTGGGCCCATCATAAGTGGTGGTATCCAAATTAG
AAGTTACAAAGGCTATGGTTTTGGTTTTGTTGAGTTTGAATCCTTGGATTCCATGCATAGTGCAATAAAG
GCTTCTCCTATTACAATTGGCGGTCACCAGGCTACTATTGAGCAGAAGAAGACTACCCTTCGAGTTGGCA
ATGACAGGGGGAGGCCCTCATCAGGAAGAGGTGGATACCGAAACGATAACTTCAGGGGCCGTGGGAACTT
TGGTGGACGCGGCTATGGCAGGAACGAGTTTGGCTACCGGGGCGAGTTCTATGGACGAGGTCGGGCCCCT
AATGGACGCAATAGCGACCCCTACCAGAGGGATTATCAGAACAGGGGTGGAAGAGTTTAACACTCAAAAT
GGATTTAACTAGAGTGAGGTCTCTATTCTCAGAACCCATAACTGGTAACAACCCCATATTCCTTTTGTTT
TTTTTTTACTCTTCACATCGTTGATACAGGGAAAGCTACTTTTGTAGTCAGCTGGTGGCACCTGAGGATT
TTGACATTAACATGTCATTTGAGATGAAGGCGTGTTCTTTCCTTATACCGGAAGTAGGGGAGTATATTAA
AACTGTTTTCTGTAATTAGACATTTTCTCCATGTCATGCTAAACGTCACTGGTCCTAGTACCGCGAGTGT
GGGAGGACCCAAGTTGTGGAAATCTGAACTCAGGCTGGGCTTTATATTGAAGAGACTGGAGTGGGCCTGG
GTTCAGCTTTTTGCATCCAAGTGTTCAGTTCCCAGCACTTATCTGCACATTGCTTGCGGGGATATTGCTT
AAACCACGGACATCCTAGCTGCTTTTTTAACTCTAAAACACGCAATCGACCTCATTATAATCCACTAGGG
GAAGTATCTCAATCTCAATTTCGCCTTTTCCTTCTTATTCTATCTTCACGATTGCTGTATGACTCATTTT
T
>MTCONS_00000033
AAAAAATTAAAAATTCCTTAAAATTTTGGAAAACCAATTTGAGAGGTTGTTGGGCTCAACGTTTGAAAAA
GCGGGTGCGTTTAACATCGTTCGAATCAGACAGAGGTTGACTCAAAGATTTGAGGAATCGGGGATGGATG
CAGAAGAGAGAAAGAAGAATTCATCGGAGGTGACAGTGGAAGAGTGGAGTGGGTCGTCTTCATCGAAGCT
CTCTAGAACTGCAACCATCACTTCGCTGTCCATCCGGAGATCTGGCAGTCGGTTCAGCCATGTCTGGAGG
CGGATTCTCCAGGCATTTGTACCGGAGGGTTTTCCTAGCAGTGTAACTCCAGATTATGCTCCTTTTCAAT
TATGGGATTCATTGCAGGGCCTCTCAACTTATATACGTACCATGCTTTCGACCCAAGCTCTCCTAAGCGC
CATTGGGGTCGGTGAGAAATCAGCAACTGTCATTGGAGCCACGTTTCAGTGGTTTTTGAGGGACCTAACT
GGAATGCTTGGAGGAATTTTATTCACTTTTTACCAGGGCTCAAACCTGGACAGCAATGCTAAAATGTGGC
GATTGGTTGCAGATCTGATGAATGATCTTGGGATGTTAATGGATCTTGTTTCTCCTTTGTTCCCTTCAGC
ATTTGTGTTCATAGTTTGCTTAGGGAGCCTATCAAGATCGTTCACTGGTGTTGCAAGTGGAGCAACTAGA
GCTGCATTGACACAACATTTTGCTCTTCAAAATAATGCTGCAGATATATCTGCCAAGGAAGGAAGTCAAG
AGACAGTAGCAACAATGGTTGGCATGGCTTTTGGAATGCTTCTTGCTCGCATTACAATGGGACACTCTGT
TGCTATTTGGTTCTCTTTCCTTTCTCTCACCATGTTTCATATGTATGCAAACTACAGGGCTGTTCGTTGC
CTTATATTAACAACATTGAACAGTGAGAGAAGCTCAATTCTTATAGAGCATTTCATGGAGACTGGCCAAG
TTTTATCCCCACAAGAGGTCTCTAAGATGGAACATGTTCTACCTTTATGGGCCTCATCATGGAGCTTGAA
GAATGCAAAGTCACTGCATACACGGATACATTTGGGCGTGAGGGTCTCCTCACTTGATAAGCTGGAAGTG
ACAGACCTCTTACATTCTGCAGAATCTCATTATAAGAAAGCCAAGTATTTGCTGCTGGAAAGGAAGGGAA
TCATCAGTGTTATTATGCATAAAGATTCAACAGCTTCAGATGTATTGCAATCATTCATTCATGCCCTTGT
GATGGCAAACCTAGTGGATAAAAGCATATATATACATTTGGAGAGTCGATCATGGATGGATAAACAATAT
GAAAATTTTCTTCTTAAGTTACAGTCATCAGGTTGGAAAACAGAACGGCTACTGTCACCATCAATTATTT
GGAGGGCAAATTGGATATGCGGGTCTTCAGATGAAAAGATTGAGTAGGTAAATCTCTAGTTAACAGCATG
GAATTGATCTAATTATCATGACTGGGAAAGGGTGAAATTGACAGACATTCCGCGTGGGAAGCTTTTGGTT
GCTTGGTTACAAGATTAAAATTTATAGAAGCTTGTACCTCATTTCCAACAAGCAGTTCTTGCAAGAACTT
GTATCAAATTTTTAGATGCTAAACTACGTTTTGAATATAGGATGGGGAGGTTCTCGGATTCTCCTTTGCT
TGAACTGTAGAGCAAACAAAGAGCTTCTTTCCCCGTTTGTAATAAATGTAGAAATTTTCCTCTCACCTAC
TTCCCTGAGACAGGATTATCTACGAATTTGGTTCATTGACTTAACTTTGTTAGACATCAATTGTATGAGC
TCATTGATCATGCAAAAGAGTCGAACAGGTTCCTATTCTGTGCAGGTCCGTTTGCGGAACAGTATATATG
AGAAAGTTAGGTTATGTTTGGTTCTATGAAAATATCAAGGAAAAAAAATAAAGAAAATGATTTTTTTTAT
GTTTGATTGTATAATGAAAAATATTAAAGAAAAATAAATGTAATTTAAATTAGTTAGAAATTTTTATATT
TTTAAATTATTCAATTTTTATATTAAAAAACTAAAATATTGAACTTTAATTTTTTTTTCCTTTTTTTGTT
CTTTTTATATCAAATTTCAAGGGATCAAATGTAGCCTCAGATTAGGAAAATGGGGAGATTGAGAGTGGTT
GGACATGCTTCTTCCAGAAACTCGTTTTATGGGTATGGAGCAAGCTAAGGTGCCCAAGAGCTCCATTTTC
TTCTATATCTGCATAACTGTATATGCAGACGAGTTCTTGTCTACTTGTTGATGGCCATTGAGCATTAGAT
GAATAAATCCCTTAGCAGAAATGGGGTTTTGGAACCGGTTTGAAG
>MTCONS_00000034
AATTTGAGAGGTTGTTGGGCTCAACGTTTGAAAAAGCGGGTGCGTTTAACATCGTTCGAATCAGACAGAG
GTTGACTCAAAGATTTGAGGAATCGGGGATGGATGCAGAAGAGAGAAAGAAGAATTCATCGGAGGTGACA
GTGGAAGAGTGGAGTGGGTCGTCTTCATCGAAGCTCTCTAGAACTGCAACCATCACTTCGCTGTCCATCC
GGAGATCTGGCAGTCGGTTCAGCCATGTCTGGAGGCGGATTCTCCAGGCATTTGTACCGGAGGGTTTTCC
TAGCAGTGTAACTCCAGATTATGCTCCTTTTCAATTATGGGATTCATTGCAGGGCCTCTCAACTTATATA
CGTACCATGCTTTCGACCCAAGCTCTCCTAAGCGCCATTGGGGTCGGTGAGAAATCAGCAACTGTCATTG
GAGCCACGTTTCAGTGGTTTTTGAGGGACCTAACTGGAATGCTTGGAGGAATTTTATTCACTTTTTACCA
GGGCTCAAACCTGGACAGCAATGCTAAAATGTGGCGATTGGTTGCAGATCTGATGAATGATCTTGGGATG
TTAATGGATCTTGTTTCTCCTTTGTTCCCTTCAGCATTTGTGTTCATAGTTTGCTTAGGGAGCCTATCAA
GATCGTTCACTGGTGTTGCAAGTGGAGCAACTAGAGCTGCATTGACACAACATTTTGCTCTTCAAAATAA
TGCTGCAGATATATCTGCCAAGGAAGGAAGTCAAGAGACAGTAGCAACAATGGTTGGCATGGCTTTTGGA
ATGCTTCTTGCTCGCATTACAATGGGACACTCTGTTGCTATTTGGTTCTCTTTCCTTTCTCTCACCATGT
TTCATATGTATGCAAACTACAGGGCTGTTCGTTGCCTTATATTAACAACATTGAACAGTGAGAGAAGCTC
AATTCTTATAGAGCATTTCATGGAGACTGGCCAAGTTTTATCCCCACAAGAGGTCTCTAAGATGGAACAT
GTTCTACCTTTATGGGCCTCATCATGGAGCTTGAAGAATGCAAAGTCACTGCATACACGGATACATTTGG
GCGTGAGGGTCTCCTCACTTGATAAGCTGGAAGTGACAGACCTCTTACATTCTGCAGAATCTCATTATAA
GAAAGCCAAGTATTTGCTGCTGGAAAGGAAGGGAATCATCAGTGTTATTATGCATAAAGATTCAACAGCT
TCAGATGTATTGCAATCATTCATTCATGCCCTTGTGATGGCAAACCTAGTGGATAAAAGCATATATATAC
ATTTGGAGAGTCGATCATGGATGGATAAACAATATGAAAATTTTCTTCTTAAGGTATTGTTTGGTGGATT
TTCAACTTCAAATATGATGGTCAACTGCAGTATGCTACAAATATAATGTTCTAGAAGCTGCCAATATGAT
ATAAATATCTGTATTCAGATGGTCGTGACTGCTCCCAAAGTAGTGTATTTTTGCCTAAAAAACCTAATAA
TTGATCCAAGCATGCTAACTCAACTTGAATTTGGTATATGGAAATAGGTTTTAGCTCCTACAGCTTGTCC
AGTGGCCATCAACTGAACATAACATGATTTAGAATGGCAACTGCATTGCCCCTTCATACAGTTTTCTGGC
AGCAGCGATTGGTCAGTGGACGAACTTAAGAGGATCTATAGAAAGAAAAATTAAACGTGCTAAAAAAAAG
CCAAAACAAATTCTACTTGTTCCATTGAGAATTCAGAAGCATGAGCTTCTTATACTTGCTACTCTAAATG
TTTATTCTGTTTCCATTTCAATTGACACTTTTTTTTTCTTGTTATTTTCCAGTTACAGTCATCAGGTTGG
AAAACAGAACGGCTACTGTCACCATCAATTATTTGGAGGGCAAATTGGATATGCGGGTCTTCAGATGAAA
AGATTGAGTAGGTAAATCTCTAGTTAACAGCATGGAATTGATCTAATTATCATGACTGGGAAAGGGTGAA
ATTGACAGACATTCCGCGTGGGAAGCTTTTGGTTGCTTGGTTACAAGATTAAAATTTATAGAAGCTTGTA
CCTCATTTCCAACAAGCAGTTCTTGCAAGAACTTGTATCAAATTTTTAGATGCTAAACTACGTTTTGAAT
ATAGGATGGGGAGGTTCTCGGATTCTCCTTTGCTTGAACTGTAGAGCAAACAAAGAGCTTCTTTCCCCGT
TTGTAATAAATGTAGAAATTTTCCTCTCACCTACTTCCCTGAGACAGGATTATCTACGAATTTGGTTCAT
TGACTTAACTTTGTTAGACATCAATTGTATGAGCTCATTGATCATGCAAAAGAGTCGAACAGGTTCCTAT
TCTGTGCAGGTCCGTTTGCGGAACAGTATATATGAGAAAGTTAGGTTATGTTTGGTTCTATGAAAATATC
AAGGAAAAAAAATAAAGAAAATGATTTTTTTTATGTTTGATTGTATAATGAAAAATATTAAAGAAAAATA
AATGTAATTTAAATTAGTTAGAAATTTTTATATTTTTAAATTATTCAATTTTTATATTAAAAAACTAAAA
TATTGAACTTTAATTTTTTTTTCCTTTTTTTGTTCTTTTTATATCAAATTTCAAGGGATCAAATGTAGCC
TCAGATTAGGAAAATGGGGAGATTGAGAGTGGTTGGACATGCTTCTTCCAGAAACTCGTTTTATGGGTAT
GGAGCAAGCTAAGGTGCCCAAGAGCTCCATTTTCTTCTATATCTGCATAACTGTATATGCAGACGAGTTC
TTGTCTACTTGTTGATGGCCATTGAGCATTAGATGAATAAATCCCTTAGCAGAAATGGGGTTTTGGAACC
GGTTTGAAG
>MTCONS_00002108
TAAGAGATTCCAGTTCAGCATAACCTGTATTTGTCTATCCCTACCCAGTTCTAAGAGCCCTTTCAAATTT
CATTGACCACACCCATCTTCTTGAATTCCTCAACTGCAGCCTGCATCCTCTTCTCCGCACATTGGTCCTC
CATTCCTGCCGATCTGTAACTCAAGGACTTATCCGGGTTTTTTGTCCTTGATCCCTCTTCTAACTGAGGG
GATTTACTCTAGTGGATTGAAGATGTATTTGGTGGAGAGCAAAGGAGGTGCCATTGCGTGCATGCTGCTT
TCACTCTCCTTCTTGGGCACATGGCCTGCTATTATGACTCTCCTAGAAAGAAGGGGCCGTCTTCCTCAGC
ATACTTATCTTGATTACACAATCACGAATCTCTTGGCTGCGGTTATTATTGCTTTAACCTTTGGTCAGAT
TGGCAGTAGCACTGCTGAGGTGCCAAATTTCCTAACTCAACTTTCTCAGGACAATTGGCCCTGCATTTTG
TTAGCAATGGCAGGAGGGGTGGTCCTCAGCCTTGGAAACCTGTCCACACAGTATGCGTGGGCTTTTGTTG
GTTTATCAGTTACAGAGGTCATCACCTCAAGTATTACTGTTGTTATAGGCACAACCTTGAATTACTTCCT
GGATGACAAAATTAATAAAGCCGAGATTCTTTTCCCTGGTGTTGGATGCTTCTTGATTGCTGTTTGCCTT
GCCTCTGCTGTTCACTCGTCCAATGCTGCTGATAATAAGGCAAAGCTTATGGCACAGGGTATAGATACTT
CTGTGGTTAAGGAAGCATCGCCAAACAACGGGGATCCCGAGAATGGAAGTAGTGGTACTGCACCAAAGGC
AAAATTTGGGACTGCTGACTTCCTTATAGAGGTTGAGAAGAGAAGATCAATCAAGGTGTTTGGGAAGAGC
ACATTGATTGGACTGGTCATAACTTTCTTTGCGGGTGTTTGCTTCTCTCTTTTTTCCCCAGCATTTAACC
TTGCAACGAACGATCAATGGCACACTCTGAAAGAAGGAGTTCCTCATTTGGTTGTCTACACTGCATTCTT
CTACTTTTCGGTCTCATGTTTCGTGCTTGCCCTCATTCTAAATATCATCTTCCTCTACCGCCCTGTAATG
GACGCACCCAAATCAACGCTAAGGGCTTATCTCAGTGACTGGAATGGCAGAGGCTGGGCCTTTTTAGCTG
GGCTCCTCTGTGGGTTCGGGAACGGTCTCCAGTTCATGGGAGGCCAAGCTGCAGGATATGCAGCAGCTGA
TGCAGTTCAGGCACTCCCACTTGTGAGCACTTTCTGGGGAATAGTTCTGTTTGGAGAATACCGAAAATCG
TCAAGAAGAACATATATATTGCTTGGGAGCATGCTGTTCATGTTCATTGCTGCTGTGGGAATACTCATGG
GATCGTCAGGGCATCGAAAAGATTAAGCAGTCACAATTTCCATGTTTGGAAGCAGATGATGTAGCTACCA
GTTCAATTAAGATCCAGAATCATGGCTTCAAGATTATGGATTGGGAGGTGCTTTTGATAGTTATAAAGTG
ATATTCTCCATTGTGAATAGGAAAGAAGAAGAAAAAGATAGGAATAGAGAAATCTGGTTATGTATCTTCT
ATTGAATTCAAACGATATTCATCCATTTATCTCAAAGATCATATTGTACATCTCTATTTCAATAATAACT
ATTTGTGTGGTGAACTTCTTGGCCTTTGTCCCTTTATTCTCTCTTTTGATGCCTACAATGGTTGTATGGT
AATTTATCA
>MTCONS_00002109
TAAGAGATTCCAGTTCAGCATAACCTGTATTTGTCTATCCCTACCCAGTTCTAAGAGCCCTTTCAAATTT
CATTGACCACACCCATCTTCTTGAATTCCTCAACTGCAGCCTGCATCCTCTTCTCCGCACATTGGTCCTC
CATTCCTGCCGATCTGTAACTCAAGGACTTATCCGGGTTTTTTGTCCTTGATCCCTCTTCTAACTGAGGG
GATTTACTCTAGTGGATTGAAGATGTATTTGGTGGAGAGCAAAGGAGGTGCCATTGCGTGCATGCTGCTT
TCACTCTCCTTCTTGGGCACATGGCCTGCTATTATGACTCTCCTAGAAAGAAGGGGCCGTCTTCCTCAGC
ATACTTATCTTGATTACACAATCACGAATCTCTTGGCTGCGGTTATTATTGCTTTAACCTTTGGTCAGAT
TGGCAGTAGCACTGCTGAGGTGCCAAATTTCCTAACTCAACTTTCTCAGGTGACTTCTCATATTTGAAGG
ACAAATCTCTGTTCTTTTCCCTTGAGTCTTCAAGAAAAATGATGCAATATTTGGAATGATTTGATCTCTG
TATCCTGTAATTACCTATGCAAAACATACTAGATCCATCAAATGGCAAGCAAAAAAAAAAAAACCGAAAG
ATTTTCTTGATGTATTGGTGTCACATATGGTTGCTTCACTGCTAGTGAGTAGTGAGTTGCTCTTGTACAT
GAGATTTTCCATGTGTTGAACAAGATGTTCAAAGTGGAATAAGTTAACGGGTCTTCCTATTTTGGACCAA
ATACCATGATACCGGGTTTAGTTATGTAATATTACTACTTTAGTCCTCTGTATCAATTACTATAACTGGT
TTTGAATCTTCTAAAATGATTGATGCAGGACAATTGGCCCTGCATTTTGTTAGCAATGGCAGGAGGGGTG
GTCCTCAGCCTTGGAAACCTGTCCACACAGTATGCGTGGGCTTTTGTTGGTTTATCAGTTACAGAGGTCA
TCACCTCAAGTATTACTGTTGTTATAGGCACAACCTTGAATTACTTCCTGGATGACAAAATTAATAAAGC
CGAGATTCTTTTCCCTGGTGTTGGATGCTTCTTGATTGCTGTTTGCCTTGCCTCTGCTGTTCACTCGTCC
AATGCTGCTGATAATAAGGCAAAGCTTATGGCACAGGGTATAGATACTTCTGTGGTTAAGGAAGCATCGC
CAAACAACGGGGATCCCGAGAATGGAAGTAGTGGTACTGCACCAAAGGCAAAATTTGGGACTGCTGACTT
CCTTATAGAGGTTGAGAAGAGAAGATCAATCAAGGTGTTTGGGAAGAGCACATTGATTGGACTGGTCATA
ACTTTCTTTGCGGGTGTTTGCTTCTCTCTTTTTTCCCCAGCATTTAACCTTGCAACGAACGATCAATGGC
ACACTCTGAAAGAAGGAGTTCCTCATTTGGTTGTCTACACTGCATTCTTCTACTTTTCGGTCTCATGTTT
CGTGCTTGCCCTCATTCTAAATATCATCTTCCTCTACCGCCCTGTAATGGACGCACCCAAATCAACGCTA
AGGGCTTATCTCAGTGACTGGAATGGCAGAGGCTGGGCCTTTTTAGCTGGGCTCCTCTGTGGGTTCGGGA
ACGGTCTCCAGTTCATGGGAGGCCAAGCTGCAGGATATGCAGCAGCTGATGCAGTTCAGGCACTCCCACT
TGTGAGCACTTTCTGGGGAATAGTTCTGTTTGGAGAATACCGAAAATCGTCAAGAAGAACATATATATTG
CTTGGGAGCATGCTGTTCATGTTCATTGCTGCTGTGGGAATACTCATGGGATCGTCAGGGCATCGAAAAG
ATTAAGCAGTCACAATTTCCATGTTTGGAAGCAGATGATGTAGCTACCAGTTCAATTAAGATCCAGAATC
ATGGCTTCAAGATTATGGATTGGGAGGTGCTTTTGATAGTTATAAAGTGATATTCTCCATTGTGAATAGG
AAAGAAGAAGAAAAAGATAGGAATAGAGAAATCTGGTTATGTATCTTCTATTGAATTCAAACGATATTCA
TCCATTTATCTCAAAGATCATATTGTACATCTCTATTTCAATAATAACTATTTGTGTGGTGAACTTCTTG
GCCTTTGTCCCTTTATTCTCTCTTTTGATGCCTACAATGGTTGTATGGTAATTTATCA
>MTCONS_00002111
AACACCCATACGCCCACACCTTTTAAAGTATTAGATTCAGAGAATCTATATTTAAGAGATTCCAGTTCAG
CATAACCTGTATTTGTCTATCCCTACCCAGTTCTAAGAGCCCTTTCAAATTTCATTGACCACACCCATCT
TCTTGAATTCCTCAACTGCAGCCTGCATCCTCTTCTCCGCACATTGGTCCTCCATTCCTGCCGATCTGTA
ACTCAAGGTTAGCTCACGTAATCCACTTGCTACTCCTGAATCCATTTCATAAAAAGTAAGTTTTTCCTCT
TGGCTAAGTGGGGTTTGAGTTGTTACGGTGATGCATGCGTGGCCCAGATGGGTCTGTCTCCCTCGAAGTG
GGGTTCAGGTTGTTTTTTTGATTAAGCGGGAATTATTTTTTTTTTTTTGGCATTTTTATGGTGGGTGTCC
ACCGTTCCTGCTGGTTGTACATTTAGATTCCTTCCAAATTTCCTTCGTTTTCTATGTCCTGAATTTATTT
GATATGGCGAGTGGTTGATGTTGAGGGGCAACTGGGTTTTTGTTCTGGATTTTGCTGCTTTCTGGGCTCT
GATCTGCTGGTTTATCAATACTTGTTCATTTGATGCCAGTTTAATTTTCTGAGCTGTTGATTCTTGTTTT
GACTCCAATCACTTCTGGTGATATCATTAGTTTCAATGAAACAAATGGGCCCTTTATATATGACTTATCC
GGGTTTTTTGTCCTTGATCCCTCTTCTAACTGAGGGGATTTACTCTAGTGGATTGAAGATGTATTTGGTG
GAGAGCAAAGGAGGTGCCATTGCGTGCATGCTGCTTTCACTCTCCTTCTTGGGCACATGGCCTGCTATTA
TGACTCTCCTAGAAAGAAGGGGCCGTCTTCCTCAGCATACTTATCTTGATTACACAATCACGAATCTCTT
GGCTGCGGTTATTATTGCTTTAACCTTTGGTCAGATTGGCAGTAGCACTGCTGAGGTGCCAAATTTCCTA
ACTCAACTTTCTCAGGACAATTGGCCCTGCATTTTGTTAGCAATGGCAGGAGGGGTGGTCCTCAGCCTTG
GAAACCTGTCCACACAGTATGCGTGGGCTTTTGTTGGTTTATCAGTTACAGAGGTCATCACCTCAAGTAT
TACTGTTGTTATAGGCACAACCTTGAATTACTTCCTGGATGACAAAATTAATAAAGCCGAGATTCTTTTC
CCTGGTGTTGGATGCTTCTTGATTGCTGTTTGCCTTGCCTCTGCTGTTCACTCGTCCAATGCTGCTGATA
ATAAGGCAAAGCTTATGGCACAGGGTATAGATACTTCTGTGGTTAAGGAAGCATCGCCAAACAACGGGGA
TCCCGAGAATGGAAGTAGTGGTACTGCACCAAAGGCAAAATTTGGGACTGCTGACTTCCTTATAGAGGTT
GAGAAGAGAAGATCAATCAAGGTGTTTGGGAAGAGCACATTGATTGGACTGGTCATAACTTTCTTTGCGG
GTGTTTGCTTCTCTCTTTTTTCCCCAGCATTTAACCTTGCAACGAACGATCAATGGCACACTCTGAAAGA
AGGAGTTCCTCATTTGGTTGTCTACACTGCATTCTTCTACTTTTCGGTCTCATGTTTCGTGCTTGCCCTC
ATTCTAAATATCATCTTCCTCTACCGCCCTGTAATGGACGCACCCAAATCAACGCTAAGGGCTTATCTCA
GTGACTGGAATGGCAGAGGCTGGGCCTTTTTAGCTGGGCTCCTCTGTGGGTTCGGGAACGGTCTCCAGTT
CATGGGAGGCCAAGCTGCAGGATATGCAGCAGCTGATGCAGTTCAGGCACTCCCACTTGTGAGCACTTTC
TGGGGAATAGTTCTGTTTGGAGAATACCGAAAATCGTCAAGAAGAACATATATATTGCTTGGGAGCATGC
TGTTCATGTTCATTGCTGCTGTGGGAATACTCATGGGATCGTCAGGGCATCGAAAAGATTAAGCAGTCAC
AATTTCCATGTTTGGAAGCAGATGATGTAGCTACCAGTTCAATTAAGATCCAGAATCATGGCTTCAAGAT
TATGGATTGGGAGGTGCTTTTGATAGTTATAAAGTGATATTCTCCATTGTGAATAGGAAAGAAGAAGAAA
AAGATAGGAATAGAGAAATCTGGTTATGTATCTTCTATTGAATTCAAACGATATTCATCCATTTATCTCA
AAGATCATATTGTACATCTCTATTTCAATAATAACTATTTGTGTGGTGAACTTCTTGGCCTTTGTCCCTT
TATTCTCTCTTTTGATGCCTACAATGGTTGTATGGTAATTTATCA
>MTCONS_00002115
ATTTTTTTATTTATTAAAATTACTGTTTTTTTTTCATTTATACCAACCGACTTTTGGGTTGGTAGGGACG
CTACGGCCATGATAGGACGAGGCAAACCAGACAAACCTCCTCTCTCTCTTCCTTTCTCTCTCTCTCCTCC
ATGTGATAGGCTGATAGCCACATTATTGTTATTATAGTGAGTTTCACTCTCAATTCCTCATCACCAACAT
TACTTAATGGAGGAGCTTGTTTTTCTTGTTTTTCACAATTTTCTCCCCTGCTTTCTTCACTCCTCCATTC
CAACTTCATCAATGACTTCCATCTTCTTCGGCTCACCAAAATCCAGTTCCCGTTTCAGTTGGTTGCTCCT
CATGTAGATTTAGAGTCCTGCATTGTGGTTTGTTTCTGATGGCTTTGACGGCTGCTTCAGCTTCTTGCTC
TCGGCTTTTGTCTTCTCTGCCCTTGTCTCCGAGGGGAATTTCAGGAAACTATGGACTACTCAGGATCAGA
ACAGTTGTTTCTCAGAGACCCTTTTCGCCGTTGCCGGAGATTCGGGCGTCTCCGGATCCGATTGATTTTT
CCGGCAGGTGCTTGAGATTTGGCGGTTGGAATGAGATGTTGAGGAGGCGAGGCAGCAAGGGGGGAGAACT
CGGGGTTCCAGCAGCTGCAGCTGCAGATGCGGATGGAGTTGTAGAGCCTGCCAAGAGCTTGTCGGAGAGA
TTCCCGGCGCTGGTCACCGGATCCTTTTTCATGACATGGTATTTTTCGAATATCGTCTTCAACATACTCA
ACAAGAAGGTTTATAATTATTTCCCGTACCCACGCTTTGTTGCTTTTATCCATCTCCTGGTGGGTGTGAT
CTACTGTCTTGTCTGTTGGTCTCTTGGCTTACCAAAACGTGCTCCGATCGATAAGGAGTTCCTGCTGCTC
CTCACTCCTGTTGCCTTCTGCCATGCCCTTGGACATGTTATGACTAATGTATCATTTGCATCTGTGGCTG
TGTCATTCACACACACTATCAAAGCCCTCGAGCCATTCTTCAATGCTGCGGCTTCTCAATTTGTTTTAGG
CCACCAGATTCCCTTCCCCCTCTGGCTGTCATTGGCCCCTGTTGTTTTTGGTGTATCAATGGCATCACTC
ACTGAACTTTCTTTCAACTGGACTGGTTTCATCAGTGCAATGGTTGCAAATTTTGCTTTTACCTACAGAA
GTTTATATTTAAAGAAAGCAATGGTAAGATCTTTAAGGCACTGTCTTCTTTCTGTGTCTTCGATGTTCTA
TTTCCATTTTATAGGTTGTGAGAGTGTTTCTATAGAAGGTGGGGAGTTGAACCGTGAAATTGTGAAATTT
CCTTTGTTTTTGCTCATCCATGTGTCTAATTTTGATGCAGTGATGAAATGCTTTCTAAAGCTCAGAATGC
ATCCTCAGGAGACTACTGGGTTTGAGTTGAACCGTCTAATAAGATTCCAACAGAAATGAATCTTGAAGTA
TCCAAGAAAACCAGGACTTCATAGCCCTTTTGCCCTTGTAGCCCAACTCATTTTACAGCCCATCCCATGG
AAAAACCTTTTATATGGGCCTCTTTGAAATTGTAGAATGGAATTGATGATTTGCGTGTGGTCATCTCCAT
CCACACTGTTAACCTATGTTACATGGGTTTGGGATATGAGGGTGTCGGGTTTAGGTGTCTGATCCTTCAC
TTTTCAAAGCTTAGGACATAGGAACAGTTGAAACATAATCTTGAATGGTACTCGGATACCATCCTTGATA
AGAACAAAATTTATTAGTATCTAAAGCAAAATAGGAATATTTGAAAATGATACCCACACCTACAACACTA
TCAAGTCGTGTCGAAACAGCACATTGGATGAAGTTGAAGAGTCCAGGTACCACAGCTATTGACCAACCCA
CATGCACACAACCTACGCATATGCATGTCCTCATTTGTCGAATCATTCAAGAAGATACGTTGATTGGGTT
GAAAATTTACCAATTTAGCATGTTTTCTTGCTATGCTTCTTACTTGTTTTTCGGTTTTTAACAGACAGGG
ATGGACAGTGCAAATGTGTGCGCTTATACTGCAATGATCGCCCTTGTGTTTTGCTTCCCACCTGCACTAC
TTATTGATGGGCCTCAGCTGATGCAACATGGGTTCAGGGACGCTATTGCTAAAGTGGGTCTAGCTAAATT
AGTGTCTGATTTATTCTGGGTTGGATTGTTTTTCCATTTGGACAATCAGCTTGCTGTCAGCACCTTGGAA
CGGGTTTCGCCGCTCACACATGCAGTTGGAAGTGTGTTGAAGCGAGTGGTCGTCATTGTGTTGTCTACCA
TTGTATTTGGTAATAAGATCACGACGCAGACTGCGATCGGTACTGCAATAGCCATTACTGGCGTTGCCAT
CTACTCCCTCATAAGGGCAAATATGGAGGAAGAAAACCAGAATGCTGCGGCAACTTAAGCATCATAGAAC
TGGTGGATTTACTCCCACGTCTCACAGCCCTGCATAATACCAAAATAAGTAAATAAAGGGGGTCATTGTA
AACAGGACTTTTTTTTTTTTTTCTTTTGCGTGAAATCAGATGTATAATTTTTTTCTTGTGTCAGATTTTT
ATCATATTCCGAGTTGAGTTGAGTTAATGCCGATTGTTCAAATTTTTGCTTTGACCAACCCAGAAAGCAA
TCAGATCCCAACCCAGCAATGAATCAGGACCGGTCCTGTATACTAGAAATGAATGAAAAAGAATTGACTA
TTAAAGGAACAAGAAGCACAGGCACAAATTATGCATCAGGGCAGAAATCAAAATGAACCTAAAACCCTAG
GATGGAAATATTGATTATTATGGATGCGGCCCTACATCCCTAAAAATTATTGGCGATATTCAAGTGTCTG
ATTTGGATTAACATTGCGTCATCCCTTTAGTTTTCCTCAAAAATCGCAAAAAGAATACAAAAACAAGGTG
TTAGGAGGCTACACTCTAGTATTCCTCCAGCTAAGACTCAAAATTGAGTACAATCTGGTAATTTACAAAC
ATGGAGGAATATTCAAGGGAAAACCAAGGTTGGCATCGCCAAATGTTGCATGGGAATGCCACGATCCAAA
GAGAAGAGAAGCAAAAGCAAACCTGAGAGCAGAATAATACGAGTTAAT
>MTCONS_00002116
CCTCAATTCATCACTCTTCACATGATTCCACCACTTTTTTTTTTCTTTTTTTTTCTTTTTTATTCTGTTG
CTGATGGTCAGCAGGTGTCCGTCCATCTTTTTCAAGCGCTCACTCCTTCCCATTTTTGAATTTCCATCAG
TCACAGAGTGACGACATCGTCTTCAGCGCTTTTCCCCACCACTTCCTATGTCGATGTCTCCGCTTTTTTT
CTTGATTCCTTGATTTCATCGACACCCATTTGTTTTAGTTTCGTTTTCGATGATTTTTATTCTCCGCACG
CTCAAAGGCTCTGTATTGTTTTCAGTTGGTGGTGGGCGACGTAGTTTGGGGCTTTTTTCTTTGTGTTTGG
TTTGGGATGGCTTCGCTGGCGGCTTCGGTTCGTTGCTCTCAGTTTTCTTCTCTGGGCTTGAATGCGAAGA
GAATTTCGCGTAATTATGGACTGCCCAGGACTCCATCACTTGTTTCTGCGAGTCCCTTCTCGGCGCTGCC
GGAGATTCGAGTGTCTGCGGCTCCGGTTCAATTCTCCGGCAATGCTTTGAAATTTGCTGGTTGGGATCCT
CTGCTGAGGCGGCAAGGTGGCGCCGGAGTAAAACTTCCTGTTCCGGCGGCTGCAGCTGCGGATGCCGATG
GTGTTACAAAGCCTTCAAAGAGCTTTGCAGAGAAATTCCCCGTCCTGGTCACCGGATTCTTTTTCTTTAT
GTGGTACTTCTTGAATGTAATTTTCAACATACTTAACAAGAAGGTTTATAATTATTTCCCATACCCATAC
TTTGTTTCTCTTATACATCTCCTTGTGGGCGTGGCCTACTGTCTTGTCAGTTGGGCTGTTGGTTTACCAA
AACGAGCTCCGATGGATAAGGAGCTCCTGCTGCTCCTCACTCCTGTTGCACTCTGCCATGCCCTTGGACA
TGTTATGTCTAATGTGTCATTTGCAGCGGTGGCTGTGTCATTTACCCACACTATCAAAGCCCTGGAGCCA
TTTTTCAATGCTGCTGCTTCTCAGTTTGTTTTAGGCCATCAAATTCCCTTTTCCCTCTGGCTGTCATTGG
CCCCTGTTGTTATTGGCGTATCAATGGCATCTCTGACTGAACTTTCTTTTAACTGGACTGGCTTCATTAG
TGCAATGATTTCAAATATTGCATTTACCTACAGAAGTATATATTCAAAGAAAGCAATGACGGGAATGGAC
AGCACAAATGTATATGCATACACTTCAATAATCGCCCTCCTGTTTTGCATCCCACCGGCAGTACTGATTG
AGGGGCCTCAGCTGATGCAGTATGGTTTCAGGGATGCAATTGCTAAAGTCGGTCTAACCAAATTTTTGTC
TGATCTATTTTGGATTGGAATGTTTTACCATCTGTACAATCAGCTTGCTACCAACACCTTGGAACGGGTT
GCGCCGCTTACACATGCAGTTGGAAATGTGTTGAAGCGAGTTTTTGTCATTGGATTCTCCATTGTTATAT
TCGGGAACAAAATCTCTAGGCAGACTGGGATTGGAACTGCAATAGCCATTGCTGGTGTTGCCATTTACTC
CCTCATAAAGGCAAACATTGAAGAGCAAAAACGGAAAGCTGCTGTAACTCCAGCATCATAGAGCTATCGA
ATCTATCCTACCCACACTCTGCAAAGCTTTGTATATTACTGAGGATAATAAAGGGGTTCTAAAAAATAGA
TTGAATTAATGGATCCCCAGAATCATACTTGTTCAAATTCAGAGAGACAGACTCCTGAGGTGGTGGGTGG
TTTTTCATAAAAGCTATCAGAAACAGAGAAATGGTGCTTTCCAAGCATTTGGATTCAGTTTGTTTGACCA
TTAGGTTTGCTTCATTAAATGAATGGTTTCTTTCTCCCTAAACAGTAAGCTGGTGAAAACTTATGGATTG
GAAAGGAAGTTAGTAGATAAGTACGGACAATATTCCTTGTAGTGAAAGCTCCTGCTTTGGATTTATTTCA
CGTGATCTTTATTCAAAAGCTCTTTATCACACAAAAGCTAAAAGCTAAAAGCTCTTTTATCACACAAAAA
TAAGAAAAGAAGGGAATCCCAAATAAGATATTTCATTTTTCAGCCATCATCCCAGTTAAATCATGATCAT
AAATTTTAAAAAAAATCATTATTAATGGAATGAAAACCTACTCTTATCAAAATAAGAACATCACTTTATC
AACTTCCTTTATTTTATTTTCATGGAAGGCATCATGTTGTGGGGACTTCCATTTGAATGGGGACTTCAAT
TACTTTTTTAAGCAAATAAGCAATCATGGCTATTAGAAAATATAAAAAAAAAAATAGTAGATATGTCATA
TGCGTACGCATTATTTTTTTATTTATTAAAATTACTGTTTTTTTTTCATTTATACCAACCGACTTTTGGG
TTGGTAGGGACGCTACGGCCATGATAGGACGAGGCAAACCAGACAAACCTCCTCTCTCTCTTCCTTTCTC
TCTCTCTCCTCCATGTGATAGGCTGATAGCCACATTATTGTTATTATAGTGAGTTTCACTCTCAATTCCT
CATCACCAACATTACTTAATGGAGGAGCTTGTTTTTCTTGTTTTTCACAATTTTCTCCCCTGCTTTCTTC
ACTCCTCCATTCCAACTTCATCAATGACTTCCATCTTCTTCGGCTCACCAAAATCCAGTTCCCGTTTCAG
TTGGTTGCTCCTCATGTAGATTTAGAGTCCTGCATTGTGGTTTGTTTCTGATGGCTTTGACGGCTGCTTC
AGCTTCTTGCTCTCGGCTTTTGTCTTCTCTGCCCTTGTCTCCGAGGGGAATTTCAGGAAACTATGGACTA
CTCAGGATCAGAACAGTTGTTTCTCAGAGACCCTTTTCGCCGTTGCCGGAGATTCGGGCGTCTCCGGATC
CGATTGATTTTTCCGGCAGGTGCTTGAGATTTGGCGGTTGGAATGAGATGTTGAGGAGGCGAGGCAGCAA
GGGGGGAGAACTCGGGGTTCCAGCAGCTGCAGCTGCAGATGCGGATGGAGTTGTAGAGCCTGCCAAGAGC
TTGTCGGAGAGATTCCCGGCGCTGGTCACCGGATCCTTTTTCATGACATGGTATTTTTCGAATATCGTCT
TCAACATACTCAACAAGAAGGTTTATAATTATTTCCCGTACCCACGCTTTGTTGCTTTTATCCATCTCCT
GGTGGGTGTGATCTACTGTCTTGTCTGTTGGTCTCTTGGCTTACCAAAACGTGCTCCGATCGATAAGGAG
TTCCTGCTGCTCCTCACTCCTGTTGCCTTCTGCCATGCCCTTGGACATGTTATGACTAATGTATCATTTG
CATCTGTGGCTGTGTCATTCACACACACTATCAAAGCCCTCGAGCCATTCTTCAATGCTGCGGCTTCTCA
ATTTGTTTTAGGCCACCAGATTCCCTTCCCCCTCTGGCTGTCATTGGCCCCTGTTGTTTTTGGTGTATCA
ATGGCATCACTCACTGAACTTTCTTTCAACTGGACTGGTTTCATCAGTGCAATGGTTGCAAATTTTGCTT
TTACCTACAGAAGTTTATATTTAAAGAAAGCAATGACAGGGATGGACAGTGCAAATGTGTGCGCTTATAC
TGCAATGATCGCCCTTGTGTTTTGCTTCCCACCTGCACTACTTATTGATGGGCCTCAGCTGATGCAACAT
GGGTTCAGGGACGCTATTGCTAAAGTGGGTCTAGCTAAATTAGTGTCTGATTTATTCTGGGTTGGATTGT
TTTTCCATTTGGACAATCAGCTTGCTGTCAGCACCTTGGAACGGGTTTCGCCGCTCACACATGCAGTTGG
AAGTGTGTTGAAGCGAGTGGTCGTCATTGTGTTGTCTACCATTGTATTTGGTAATAAGATCACGACGCAG
ACTGCGATCGGTACTGCAATAGCCATTACTGGCGTTGCCATCTACTCCCTCATAAGGGCAAATATGGAGG
AAGAAAACCAGAATGCTGCGGCAACTTAAGCATCATAGAACTGGTGGATTTACTCCCACGTCTCACAGCC
CTGCATAATACCAAAATAAGTAAATAAAGGGGGTCATTGTAAACAGGACTTTTTTTTTTTTTTCTTTTGC
GTGAAATCAGATGTATAATTTTTTTCTTGTGTCAGATTTTTATCATATTCCGAGTTGAGTTGAGTTAATG
CCGATTGTTCAAATTTTTGCTTTGACCAACCCAGAAAGCAATCAGATCCCAACCCAGCAATGAATCAGGA
CCGGTCCTGTATACTAGAAATGAATGAAAAAGAATTGACTATTAAAGGAACAAGAAGCACAGGCACAAAT
TATGCATCAGGGCAGAAATCAAAATGAACCTAAAACCCTAGGATGGAAATATTGATTATTATGGATGCGG
CCCTACATCCCTAAAAATTATTGGCGATATTCAAGTGTCTGATTTGGATTAACATTGCGTCATCCCTTTA
GTTTTCCTCAAAAATCGCAAAAAGAATACAAAAACAAGGTGTTAGGAGGCTACACTCTAGTATTCCTCCA
GCTAAGACTCAAAATTGAGTACAATCTGGTAATTTACAAACATGGAGGAATATTCAAGGGAAAACCAAGG
TTGGCATCGCCAAATGTTGCATGGGAATGCCACGATCCAAAGAGAAGAGAAGCAAAAGCAAACCTGAGAG
CAGAATAATACGAGTTAAT
>MTCONS_00000044
AAGAAATCTTGGTCCAGTCAAGGCAGTGGAGCTTAAATTTTGGGCTGGCTCAGCAATCCGTAACCCAACA
ACACAATCACATTTATTTTCTCTGATCATTTTTAGATCAAACGCTGAAACCCTAATATTCAAAATCGAGA
AAACGTTCTCACTTGCAGATTCTCGAAGCGGTCCTCATGGACGGTACTGCCAAAGAAGAAGAACAAGACG
GAATGTCCGTACACTCTCCGTGCAAAGCTCCCCCTTCTTCCACTTCTTCTCTTTCCAAGGCATCTCTAAA
TGAGCAATCTCAAGTTGATTTGGAACTCCGAATTCTTGAAGCTCTTGAAATTTATCCTCTTGTCAAGCTA
CAAGGCATTCATCGTCACTTTATCCTCTATAGTCTAATGGAATTTATGCGAAGAAGCTTTGAACGGAACT
TCACTTCTGAGGAGGTTTTGCAGTTGCTGGATCGTTTCTACAACTTAGAAATGCTGGTATCTATAATTAC
ATTCATTGATATTATAATTAAAATTCATCAGTTATTATTACATTTATATATGTACAGTTTGGTCTTACTT
GGAATTTGCCATGTTGAAAACCCCATGTTTGTATTGCATGGTTGACACACCTCCTCTACAAAATCATAGT
CATAAGTTGATGAATGTCTTTGTGAACTAGTGGGTACAACATCTGTACCCATTAATTCAGAAAGTTCAGT
TCAAATTGCAAATATACAAACAGCCCCACTGACTTAGGAAGACCCACAACACACTGAACAGGGGAGGGAG
AGAACCAAATCTTATTTGCCATTGGACAACAGATGTTACTGCAGGTAGTTGACAACTCTGTTTTTCTTCT
TTTTTTTCACATGAGTGGCACCTATCTGCCAAGGACAGTCCCTTTTTCTTAGCTGTTCCAAACCTGAGGA
GCATTTCCTGGGTTCCCGCCTACCTAATGTTGTGTTCATAAGATTAATGTAGTCAGGTTGAAGAACTGCA
GATCTAATTGTTCTTGAAATGGTGGATATGCTGATTGGTATCCTCTAGACATGTAAAAGAATTCCATTGA
TGGATTGGCAATGGAAGTTCTTCTAGTGGAAGGATTCTATATAGAGAAAGAAAGACTGAAACCAACTTGG
ATAAAATAATATAGTAAAAAGGATATTTAGCTCTTTTCACTGAAAATATGCATTCTGATATAGTGAAATC
ATAAAGCAGTATTTCTGTTGCTGATCTCAAATAAAATGGAATGAGACATTATTTGATGCGCTATTGATTC
AAAACAAACTCTTCCACACAAAGAAAGGATTGGTTGATTGTCCGTTTTTACTTTGGGGATGTGTTTATGT
ATGTCAGATTGCTTTAGTTAGTTTATCCCATTTTTGAACTACTAAATGAGTAATTTCATTATTTATTTTC
CGACTGAGTTTCAGAAACCAGATGATGAGGACTCGGAGTTCTTAAGTCAAGAGGAAGAATTTTGCTTGCC
CCAAAGTTATTTTGCCAAAGAAGAATCGTAACTCACAAAATTTAGGACCAAGAAGTGGGCAGTAGTTCCA
TGTCGATACCGTGTGAAATGTAACCATCACAGAGGCAATCTTGCTACCAAAGAGAGCCAAATGTGAGGGA
GTGAATTCTTTTACTGATTTCATAATGAAGTTACTTTTGAAGATTTATATCTGTTTATAAGGCTTTGTAA
ATGATTATTTATCTAAGATATGGTTTTTTTGAAATACGATGCTAAGATCAGATTGTTCATTTTATT
>MTCONS_00002133
GCCAAATTTTCTCTCATTTTGAACGTACTTTTGAATACAAGATAAGAAGACAAACAAAACCAACCTCTCC
ATCTCTGCTATAACTTTCACCAACACTTGGTTGAGCAGGCTGCAGAGAGAGCAGAGAGAGCAGGGAACAG
AGAAAAACACCCATGGCAGCTTCACCATTCTCTGCAACCTCCACTCAAACTAGTCCATTTTCACATTCCA
ATTCCTTCTCAAGCTTCTTAGGCTTCAAATGCAGAAGCAGGCATTCATGGCCCTTCTTCATTAGGACCTC
CAGTACCTGGCATTCCAGAAGGAGCTTGTCTATCATCAGGAGTGTGGCTAGCAATCAGAAGCAGACTTTG
AAGGATCCTCCCACCCAAGAAGGTTAGTTTCTTGAATTTGGGTTTTGGGTTTTGGAGTTGCTTTTTGATT
CTTGGATATATGGTTTTGAACTTCGAAATTTCATGGTTTAGAATGATGTAGAAACTCAATAGAAAGGGTT
TTGCTGGGAATGCCGGAGAAACTTGTTCTTATGAATATACTTTCACCAACTTCCCCAATTTGGAGTTTCC
CTACTTATGGGGCTCTGGTTGGCTTCTCCACTTGAACCGTATCTAGGGTGGTGTCTTTTCCTCATGGGCA
TTAATACATTTATCTTTTGGATATTTTGTTGAATTGATTGTTAGTGGGTACTTCTCTTCTCTACAAATTC
TTCCTTCACACTTCTCATTTCGATGAGAGAGTTGCAGATGGTCTTGATTCATTTGCACCAGATTCAGCAT
CAATAGCTTCAAGCATCAAGTACCATTCAGAATTCACGCCGTTGTTCTCCCCCGGACGGTTTGAGCTCCC
CAAGGCATACCTTGCAACTGCACAAAGTGTTCAGGATATGCTTATCATAAATTGGAATGCTACATATGAT
TATTATGAGAAAATGAATGTAAAGCAGGCATATTACTTGTCAATGGAGTATTTACAGGGTAGAGCTTTGC
TAAATGCCATAGGCAATTTAGAGCTTTCTGGGCCTTACGCAGAGGCATTGAGAAAGCTTGGGCATAATCT
GGAGGATGTAGCTAGTCAGGAACCAGATGCTGCCCTTGGGAATGGGGGACTAGGAAGGCTTGCTTCCTGC
TTCCTGGACTCCCTGGCAACACTAAATTATCCGGCTTGGGGCTATGGACTTAGATATAAGTATGGCTTGT
TCAAACAGCTCATCACAAAAGATGGTCAGGAGGAAGTTGCAGAAAATTGGCTTGAAATGGGTAATCCTTG
GGAAATTGTGAGGAATGATGTCTCCTACCCTGTGAAGTTCTATGGCAAAGTTATCGAAGGCCCGGATGGA
AAGAAAGAATGGATTGGAGGAGAAGACATAACTGCTGTTGCTTATGATGTCCCCATACCGGGATATAAAA
CTAAAACAACAATAAACCTTCGATTATGGTCTACAAAATTGGCATCAGAAGCTTTTGATTTACAGGCTTT
TAATACTGGAGATCATGCCAAAGCAAACAAGGCTCAAAAAGATGCTGAAAAGATTTGCTATGTATTATAC
CCTGGGGATGAGTCAATAGAGGGAAAAACTCTTCGTTTGAAGCAACAATATACATTATGCTCTGCCTCTC
TCCAAGATATTATCAGACGATTTGAAAGGAGATCAGGAGGACCTGTGAACTGGGAAAATTTTCCTGAAAA
GGTTGCTGTGCAGATGAATGATACTCATCCAACACTCTGCATACCCGAGCTGATAAGAATATTGATGGAT
GTGAAGGGATTGAGCTGGAAGGAAGCATGGGATATCACTCAAAGAACTGTGGCATACACAAACCATACTG
TTCTGCCTGAGGCACTGGAGAAATGGAGTTTGAATCTTTTGAAGGAGTTGCTTCCTCGCCATGTTCAGAT
CATAGAAATGATTGATGAGGAGCTGATTCAAACCATAACTTCCGAGTATGGAGTGGAGGATCTAGACTTG
TTGCAGCAAAAATTGAAACAAATGAGGATCTTGGACAATGTTGAGTTACCTTCCTCAGTCTTAGAATTGC
TTGTTAAATCAGAAGAAAAAGGTCCTGCGGTTGATACAATTGAAGAAACTGAAACTTCAAATGAAGGAAT
AAAACCTAGTAATAAAAAAGATGAGCTTGATGTGGAGGAGTCTGAGACAGAAGAAAAAGTGACTTTTGAA
CCTGATCTGAAACCGCCAGAGATGGTTCGTATGGCTAATCTGTGTGTAGTTGGTGGCCGAGCAGTCAATG
GGGTTGCTGAGATTCATAGTGAAATAGTAAAAACCGATGTTTTTAATGATTTCTATGGGGTAACTAGACC
AACATTTAACTTTCTCCCCCTTTCATTATCCTAATAGAAGATGATGTTCCACAAGTTCTCAAGATAGAAG
TTGCTCTTTCAACTGATCTTCACTCACATTTTGCCTTCTGGCAGTTGTGGCCAGAGAAATTTCAAAACAA
AACAAATGGGGTGACACCAAGAAGATGGATTCGCTTTTGCAATCCCGATCTTAGTAACATCATAACCAAG
TGGACTGGAACAGAAGATTGGGTTATAAACACTGAGAAGTTGGCAGAACTAAGAAAAGTAAACTGCTTTA
TATTCCATACATAAATACACACTTCTCTATTGTTTTAGCTTGTTACCTTGAACTATTATTTGGCTTTCAG
TAAGACTAGTTTGAATTGTCCACAGTTTGCTGATAATGAGGATCTCCAATCTGAATGGAGGGAAGCAAAA
AGGAGAAACAAGATAAAGGTTGTGTCATTCCTGAAAGAAAAAACCGGATATCTTGTCAGCCCAGACGCGA
TGTTTGATGTACAGGTTATTCCCTATCTGCAAAATCTACTCTTTTAGGATCCACTAGCTTGTTTCAACAT
TAAATCAGAACTTGGAAATGGAGGTGAAGCGCATCCATGAGTACAAGCGTCAATTGTTGAATATCATGGG
AATTGTCTATCGCTACAAAAAAATGAAAGAAATGAGCCCTGATGAGAGAAAAGCCAACTTTGTTCCTCGA
GTATGCATATTTGGAGGAAAAGCATTTGCCACATATGTCCAGGCTAAGAGAATTGTGAAATTCATCACTG
ATGTAGGGGCTACAGTCAACCATGATCCTGACATAGGTGATCTTTTGAAGGTATGATTTATGGGGATGAA
TATTTTGACCTGCAGCATATAGGTGATCTTTAAAGTGTCTGGTGAAACCCACCACATATATATTGTTAGA
AGCTCCTTTCCCTACTTGATGCGAGCCTACTATATATATAATGTCATCTGATGTGATATCATAATTACCA
TCTCAAAGGGCCACTCGCTTAGAGTCCCACATCAAGGTATGAAATTGACTCTGGTATCATTTGTAATTAC
CTTCCCTCATATGTACATATTATTCTACTTGGTCTTAATGAATCCTCACAATTTTAAAACAGTTTAAGAG
AAGTTCACTACACATACAATGTCATAAACTTCTTTTCTCTATTAGATATGAGATATCACAATATCAATCA
TGATGCGTAAAGCTTTTCAGTCCCTCTATGATCAAAATATGTGTGAATCCCAATGCCCATTTCTTTTTTC
TAATTTGGTATCATTTTCTCAAATGGGTTACTCCATGGTAAAGAAATCTGCTTATTGCTTATAAGCATGA
TCCTGTTTTTCAACCGATTACAGGTCGTCTTTGTCCCTGATTACAATGTCAGTGTTGCAGAAGTGCTTAT
ACCTGGTAGTGAGCTGTCCCAGCATATCAGCACGGCTGGAATGGAAGCCAGTGGAACCAGCAACATGAAG
TTTGCTATGAATGGCTGCATCCTGATTGGAACCTTAGATGGTGCTAATGTTGAGATAAGGGAAGAGGTAG
GAGAAGACAACTTTTTCCTTTTTGGCGCTCGGGCTGATGAGATTGCAGGGCTAAGAAAAGAAAGAGCTGA
GGGGAAGTTTGTGCCCGACCCTCGATTTGAAGAAGTGAAGGCATACGTCAGGAGTGGTGTTTTTGGCCCC
TACAACTATGAAGAACTGATGGGATCCCTGGAAGGGAATGAAGGCTATGGGCGTGCTGATTACTTCCTTG
TTGGCAAGGACTTCCCTAGCTACATAGAGTGCCAGGAGAAGGTTGATGAGGCATACCGAGACCAGAAAGT
GAGTCCTGAATCTGTAACTCTGTTTACACAATACAATCCCTTGTCTTGAGCCATCTTAGAGACGATCATT
CAACAGATGTACCCTGAAAATTTTCTTCACTGAACATACACCTCAATTCTAGGCATATACTAATAGTTGC
ATTGTCCTATGGTGCAGAAATGGACAAAAATGTCAATCCTGAACACGGCTGGTTCATACAAGTTCAGCAG
TGACCGAACAATTCATGAATACGCGAGACACATATGGATGATCGATCCTATTGTAATACCATAAAAAAGA
AAAACGATACGAGCTATCAAGCGATTTACTATTGTTACTGTGATTATAGAGCTAAATTTAGATCTCCTAG
CTATGTGAAAACCATTAGAAATTGAACACCCTTGTAATCAAATTACATGTATATTTCTTGAAGATAGGAA
AAAAAAATGTATGTAAGCAAATTTGTTAGGCCCATGTAGGTTTTGTGAGACTCTTTGAAGATGCCTTGGC
CCGCTGGGCTCTGGTGCTTAATTCAAAGCCTTCATCTTCAAATATGAGTTTTGCTTACATGTATTAATGC
TTCCACATGTTTAGGAAAAAAAAATCTTTCTTTGCATAGAAGGAAGTGCTAACAATGAAGGTCTTTGTTT
CATTAATGTTAGAGCATGATACACACTATAGGAGCAAATCTCGTTAGTTTCGGCTTTAAAGAAAATTAGT
TACTCAAACATGATCTCAAAACTTTGATAAATTAGAGATTTTGCATTTATATATGATCACAAAAATATGA
TTCATTTGCTGTCATTGTGGTTTATGTCGCTCATGACAATATAAGGTTGAACATGAAGGAAGATGTTAAA
ACACAATATATATTATGGATTCAAATCTTATTAGCAGAAACTAAAATGTTTTCAATCGTCCATATACAAC
TCATAAACCCTAAATCTTTCGACTCTTTCTATTAAAATTTCCAAATAAGGAGCCCTAATTATTCTTATGT
AAAACCCCATCATCAAATATTCTTGTTCCATACCATATTAGGGATCAATCAATGTTGTTGGAATGAATAT
TTGGCTAAGGATTCCCATTATAATGACCTCCACTTTGCACTATGCCTTCTAAGAATCACTTCATTTGTAT
GAATCTTAGTAGGGTCTATTTCATCAACTAAAC
>MTCONS_00002134
GCCAAATTTTCTCTCATTTTGAACGTACTTTTGAATACAAGATAAGAAGACAAACAAAACCAACCTCTCC
ATCTCTGCTATAACTTTCACCAACACTTGGTTGAGCAGGCTGCAGAGAGAGCAGAGAGAGCAGGGAACAG
AGAAAAACACCCATGGCAGCTTCACCATTCTCTGCAACCTCCACTCAAACTAGTCCATTTTCACATTCCA
ATTCCTTCTCAAGCTTCTTAGGCTTCAAATGCAGAAGCAGGCATTCATGGCCCTTCTTCATTAGGACCTC
CAGTACCTGGCATTCCAGAAGGAGCTTGTCTATCATCAGGAGTGTGGCTAGCAATCAGAAGCAGACTTTG
AAGGATCCTCCCACCCAAGAAGATGGTCTTGATTCATTTGCACCAGATTCAGCATCAATAGCTTCAAGCA
TCAAGTACCATTCAGAATTCACGCCGTTGTTCTCCCCCGGACGGTTTGAGCTCCCCAAGGCATACCTTGC
AACTGCACAAAGTGTTCAGGATATGCTTATCATAAATTGGAATGCTACATATGATTATTATGAGAAAATG
AATGTAAAGCAGGCATATTACTTGTCAATGGAGTATTTACAGGGTAGAGCTTTGCTAAATGCCATAGGCA
ATTTAGAGCTTTCTGGGCCTTACGCAGAGGCATTGAGAAAGCTTGGGCATAATCTGGAGGATGTAGCTAG
TCAGGAACCAGATGCTGCCCTTGGGAATGGGGGACTAGGAAGGCTTGCTTCCTGCTTCCTGGACTCCCTG
GCAACACTAAATTATCCGGCTTGGGGCTATGGACTTAGATATAAGTATGGCTTGTTCAAACAGCTCATCA
CAAAAGATGGTCAGGAGGAAGTTGCAGAAAATTGGCTTGAAATGGGTAATCCTTGGGAAATTGTGAGGAA
TGATGTCTCCTACCCTGTGAAGTTCTATGGCAAAGTTATCGAAGGCCCGGATGGAAAGAAAGAATGGATT
GGAGGAGAAGACATAACTGCTGTTGCTTATGATGTCCCCATACCGGGATATAAAACTAAAACAACAATAA
ACCTTCGATTATGGTCTACAAAATTGGCATCAGAAGCTTTTGATTTACAGGCTTTTAATACTGGAGATCA
TGCCAAAGCAAACAAGGCTCAAAAAGATGCTGAAAAGATTTGCTATGTATTATACCCTGGGGATGAGTCA
ATAGAGGGAAAAACTCTTCGTTTGAAGCAACAATATACATTATGCTCTGCCTCTCTCCAAGATATTATCA
GACGATTTGAAAGGAGATCAGGAGGACCTGTGAACTGGGAAAATTTTCCTGAAAAGGTTGCTGTGCAGAT
GAATGATACTCATCCAACACTCTGCATACCCGAGCTGATAAGAATATTGATGGATGTGAAGGGATTGAGC
TGGAAGGAAGCATGGGATATCACTCAAAGAACTGTGGCATACACAAACCATACTGTTCTGCCTGAGGCAC
TGGAGAAATGGAGTTTGAATCTTTTGAAGGAGTTGCTTCCTCGCCATGTTCAGATCATAGAAATGATTGA
TGAGGAGCTGATTCAAACCATAACTTCCGAGTATGGAGTGGAGGATCTAGACTTGTTGCAGCAAAAATTG
AAACAAATGAGGATCTTGGACAATGTTGAGTTACCTTCCTCAGTCTTAGAATTGCTTGTTAAATCAGAAG
AAAAAGGTCCTGCGGTTGATACAATTGAAGAAACTGAAACTTCAAATGAAGGAATAAAACCTAGTAATAA
AAAAGATGAGCTTGATGTGGAGGAGTCTGAGACAGAAGAAAAAGTGACTTTTGAACCTGATCTGAAACCG
CCAGAGATGGTTCGTATGGCTAATCTGTGTGTAGTTGGTGGCCGAGCAGTCAATGGGGTTGCTGAGATTC
ATAGTGAAATAGTAAAAACCGATGTTTTTAATGATTTCTATGGGTTGTGGCCAGAGAAATTTCAAAACAA
AACAAATGGGGTGACACCAAGAAGATGGATTCGCTTTTGCAATCCCGATCTTAGTAACATCATAACCAAG
TGGACTGGAACAGAAGATTGGGTTATAAACACTGAGAAGTTGGCAGAACTAAGAAAAGTAAACTGCTTTA
TATTCCATACATAAATACACACTTCTCTATTGTTTTAGCTTGTTACCTTGAACTATTATTTGGCTTTCAG
TAAGACTAGTTTGAATTGTCCACAGTTTGCTGATAATGAGGATCTCCAATCTGAATGGAGGGAAGCAAAA
AGGAGAAACAAGATAAAGGTTGTGTCATTCCTGAAAGAAAAAACCGGATATCTTGTCAGCCCAGACGCGA
TGTTTGATGTACAGGTTATTCCCTATCTGCAAAATCTACTCTTTTAGGATCCACTAGCTTGTTTCAACAT
TAAATCAGAACTTGGAAATGGAGGTGAAGCGCATCCATGAGTACAAGCGTCAATTGTTGAATATCATGGG
AATTGTCTATCGCTACAAAAAAATGAAAGAAATGAGCCCTGATGAGAGAAAAGCCAACTTTGTTCCTCGA
GTATGCATATTTGGAGGAAAAGCATTTGCCACATATGTCCAGGCTAAGAGAATTGTGAAATTCATCACTG
ATGTAGGGGCTACAGTCAACCATGATCCTGACATAGGTGATCTTTTGAAGGTATGATTTATGGGGATGAA
TATTTTGACCTGCAGCATATAGGTGATCTTTAAAGTGTCTGGTGAAACCCACCACATATATATTGTTAGA
AGCTCCTTTCCCTACTTGATGCGAGCCTACTATATATATAATGTCATCTGATGTGATATCATAATTACCA
TCTCAAAGGGCCACTCGCTTAGAGTCCCACATCAAGGTATGAAATTGACTCTGGTATCATTTGTAATTAC
CTTCCCTCATATGTACATATTATTCTACTTGGTCTTAATGAATCCTCACAATTTTAAAACAGTTTAAGAG
AAGTTCACTACACATACAATGTCATAAACTTCTTTTCTCTATTAGATATGAGATATCACAATATCAATCA
TGATGCGTAAAGCTTTTCAGTCCCTCTATGATCAAAATATGTGTGAATCCCAATGCCCATTTCTTTTTTC
TAATTTGGTATCATTTTCTCAAATGGGTTACTCCATGGTAAAGAAATCTGCTTATTGCTTATAAGCATGA
TCCTGTTTTTCAACCGATTACAGGTCGTCTTTGTCCCTGATTACAATGTCAGTGTTGCAGAAGTGCTTAT
ACCTGGTAGTGAGCTGTCCCAGCATATCAGGTACTTTGATTTAGCTCATAAAAGTGGCCTAACGCCAAAG
CTCTCTGCTAAGAGTTAGACTGGCAAGTTTCTTAATGTTTTGATACTGATCGTCTTTCTTAATTTAACAT
TTTCTTTCCACTGGTTAGCACGGCTGGAATGGAAGCCAGTGGAACCAGCAACATGAAGTTTGCTATGAAT
GGCTGCATCCTGATTGGAACCTTAGATGGTGCTAATGTTGAGATAAGGGAAGAGGTAGGAGAAGACAACT
TTTTCCTTTTTGGCGCTCGGGCTGATGAGATTGCAGGGCTAAGAAAAGAAAGAGCTGAGGGGAAGGTATA
AGATCAAAACACCAGAGTGCATGCTTTTCTTTTCAACATTTTCTCCTGATGGATTATGGGATTGATCCGA
AACTTCACTAATGATTCAATGCATATCTGATAAACTTGATTCCCATGTAGTTTGTGCCCGACCCTCGATT
TGAAGAAGTGAAGGCATACGTCAGGAGTGGTGTTTTTGGCCCCTACAACTATGAAGAACTGATGGGATCC
CTGGAAGGGAATGAAGGCTATGGGCGTGCTGATTACTTCCTTGTTGGCAAGGACTTCCCTAGCTACATAG
AGTGCCAGGAGAAGGTTGATGAGGCATACCGAGACCAGAAAAAATGGACAAAAATGTCAATCCTGAACAC
GGCTGGTTCATACAAGTTCAGCAGTGACCGAACAATTCATGAATACGCGAGACACATATGGATGATCGAT
CCTATTGTAATACCATAAAAAAGAAAAACGATACGAGCTATCAAGCGATTTACTATTGTTACTGTGATTA
TAGAGCTAAATTTAGATCTCCTAGCTATGTGAAAACCATTAGAAATTGAACACCCTTGTAATCAAATTAC
ATGTATATTTCTTGAAGATAGGAAAAAAAAATGTATGTAAGCAAATTTGTTAGGCCCATGTAGGTTTTGT
GAGACTCTTTGAAGATGCCTTGGCCCGCTGGGCTCTGGTGCTTAATTCAAAGCCTTCATCTTCAAATATG
AGTTTTGCTTACATGTATTAATGCTTCCACATGTTTAGGAAAAAAAAATCTTTCTTTGCATAGAAGGAAG
TGCTAACAATGAAGGTCTTTGTTTCATTAATGTTAGAGCATGATACACACTATAGGAGCAAATCTCGTTA
GTTTCGGCTTTAAAGAAAATTAGTTACTCAAACATGATCTCAAAACTTTGATAAATTAGAGATTTTGCAT
TTATATATGATCACAAAAATATGATTCATTTGCTGTCATTGTGGTTTATGTCGCTCATGACAATATAAGG
TTGAACATGAAGGAAGATGTTAAAACACAATATATATTATGGATTCAAATCTTATTAGCAGAAACTAAAA
TGTTTTCAATCGTCCATATACAACTCATAAACCCTAAATCTTTCGACTCTTTCTATTAAAATTTCCAAAT
AAGGAGCCCTAATTATTCTTATGTAAAACCCCATCATCAAATATTCTTGTTCCATACCATATTAGGGATC
AATCAATGTTGTTGGAATGAATATTTGGCTAAGGATTCCCATTATAATGACCTCCACTTTGCACTATGCC
TTCTAAGAATCACTTCATTTGTATGAATCTTAGTAGGGTCTATTTCATCAACTAAAC
>MTCONS_00002135
TGGATGGGAAAAGGACAAGCCAAATTTTCTCTCATTTTGAACGTACTTTTGAATACAAGATAAGAAGACA
AACAAAACCAACCTCTCCATCTCTGCTATAACTTTCACCAACACTTGGTTGAGCAGGCTGCAGAGAGAGC
AGAGAGAGCAGGGAACAGAGAAAAACACCCATGGCAGCTTCACCATTCTCTGCAACCTCCACTCAAACTA
GTCCATTTTCACATTCCAATTCCTTCTCAAGCTTCTTAGGCTTCAAATGCAGAAGCAGGCATTCATGGCC
CTTCTTCATTAGGACCTCCAGTACCTGGCATTCCAGAAGGAGCTTGTCTATCATCAGGAGTGTGGCTAGC
AATCAGAAGCAGACTTTGAAGGATCCTCCCACCCAAGAAGATGGTCTTGATTCATTTGCACCAGATTCAG
CATCAATAGCTTCAAGCATCAAGTACCATTCAGAATTCACGCCGTTGTTCTCCCCCGGACGGTTTGAGCT
CCCCAAGGCATACCTTGCAACTGCACAAAGTGTTCAGGATATGCTTATCATAAATTGGAATGCTACATAT
GATTATTATGAGAAAATGAATGTAAAGCAGGCATATTACTTGTCAATGGAGTATTTACAGGGTAGAGCTT
TGCTAAATGCCATAGGCAATTTAGAGCTTTCTGGGCCTTACGCAGAGGCATTGAGAAAGCTTGGGCATAA
TCTGGAGGATGTAGCTAGTCAGGAACCAGATGCTGCCCTTGGGAATGGGGGACTAGGAAGGCTTGCTTCC
TGCTTCCTGGACTCCCTGGCAACACTAAATTATCCGGCTTGGGGCTATGGACTTAGATATAAGTATGGCT
TGTTCAAACAGCTCATCACAAAAGATGGTCAGGAGGAAGTTGCAGAAAATTGGCTTGAAATGGGTAATCC
TTGGGAAATTGTGAGGAATGATGTCTCCTACCCTGTGAAGTTCTATGGCAAAGTTATCGAAGGCCCGGAT
GGAAAGAAAGAATGGATTGGAGGAGAAGACATAACTGCTGTTGCTTATGATGTCCCCATACCGGGATATA
AAACTAAAACAACAATAAACCTTCGATTATGGTCTACAAAATTGGCATCAGAAGCTTTTGATTTACAGGC
TTTTAATACTGGAGATCATGCCAAAGCAAACAAGGCTCAAAAAGATGCTGAAAAGATTTGCTATGTATTA
TACCCTGGGGATGAGTCAATAGAGGGAAAAACTCTTCGTTTGAAGCAACAATATACATTATGCTCTGCCT
CTCTCCAAGATATTATCAGACGATTTGAAAGGAGATCAGGAGGACCTGTGAACTGGGAAAATTTTCCTGA
AAAGGTTGCTGTGCAGATGAATGATACTCATCCAACACTCTGCATACCCGAGCTGATAAGAATATTGATG
GATGTGAAGGGATTGAGCTGGAAGGAAGCATGGGATATCACTCAAAGAACTGTGGCATACACAAACCATA
CTGTTCTGCCTGAGGCACTGGAGAAATGGAGTTTGAATCTTTTGAAGGAGTTGCTTCCTCGCCATGTTCA
GATCATAGAAATGATTGATGAGGAGCTGATTCAAACCATAACTTCCGAGTATGGAGTGGAGGATCTAGAC
TTGTTGCAGCAAAAATTGAAACAAATGAGGATCTTGGACAATGTTGAGTTACCTTCCTCAGTCTTAGAAT
TGCTTGTTAAATCAGAAGAAAAAGGTCCTGCGGTTGATACAATTGAAGAAACTGAAACTTCAAATGAAGG
AATAAAACCTAGTAATAAAAAAGATGAGCTTGATGTGGAGGAGTCTGAGACAGAAGAAAAAGTGACTTTT
GAACCTGATCTGAAACCGCCAGAGATGGTTCGTATGGCTAATCTGTGTGTAGTTGGTGGCCGAGCAGTCA
ATGGGGTTGCTGAGATTCATAGTGAAATAGTAAAAACCGATGTTTTTAATGATTTCTATGGGTTGTGGCC
AGAGAAATTTCAAAACAAAACAAATGGGGTGACACCAAGAAGATGGATTCGCTTTTGCAATCCCGATCTT
AGTAACATCATAACCAAGTGGACTGGAACAGAAGATTGGGTTATAAACACTGAGAAGTTGGCAGAACTAA
GAAAATTTGCTGATAATGAGGATCTCCAATCTGAATGGAGGGAAGCAAAAAGGAGAAACAAGATAAAGGT
TGTGTCATTCCTGAAAGAAAAAACCGGATATCTTGTCAGCCCAGACGCGATGTTTGATGTACAGGTGAAG
CGCATCCATGAGTACAAGCGTCAATTGTTGAATATCATGGGAATTGTCTATCGCTACAAAAAAATGAAAG
AAATGAGCCCTGATGAGAGAAAAGCCAACTTTGTTCCTCGAGTATGCATATTTGGAGGAAAAGCATTTGC
CACATATGTCCAGGCTAAGAGAATTGTGAAATTCATCACTGATGTAGGGGCTACAGTCAACCATGATCCT
GACATAGGTGATCTTTTGAAGGTCGTCTTTGTCCCTGATTACAATGTCAGTGTTGCAGAAGTGCTTATAC
CTGGTAGTGAGCTGTCCCAGCATATCAGCACGGCTGGAATGGAAGCCAGTGGAACCAGCAACATGAAGTT
TGCTATGAATGGCTGCATCCTGATTGGAACCTTAGATGGTGCTAATGTTGAGATAAGGGAAGAGGTAGGA
GAAGACAACTTTTTCCTTTTTGGCGCTCGGGCTGATGAGATTGCAGGGCTAAGAAAAGAAAGAGCTGAGG
GGAAGTTTGTGCCCGACCCTCGATTTGAAGAAGTGAAGGCATACGTCAGGAGTGGTGTTTTTGGCCCCTA
CAACTATGAAGAACTGATGGGATCCCTGGAAGGGAATGAAGGCTATGGGCGTGCTGATTACTTCCTTGTT
GGCAAGGACTTCCCTAGCTACATAGAGTGCCAGGAGAAGGTTGATGAGGCATACCGAGACCAGAAAAAAT
GGACAAAAATGTCAATCCTGAACACGGCTGGTTCATACAAGTTCAGCAGTGACCGAACAATTCATGAATA
CGCGAGACACATATGGATGATCGATCCTATTGTAATACCATAAAAAAGAAAAACGATACGAGCTATCAAG
CGATTTACTATTGTTACTGTGATTATAGAGCTAAATTTAGATCTCCTAGCTATGTGAAAACCATTAGAAA
TTGAACACCCTTGTAATCAAATTACATGTATATTTCTTGAAGATAGGAAAAAAAAATGTATGTAAGCAAA
TTTGTTAGGCCCATGTAGGTTTTGTGAGACTCTTTGAAGATGCCTTGGCCCGCTGGGCTCTGGTGCTTAA
TTCAAAGCCTTCATCTTCAAATATGAGTTTTGCTTACATGTATTAATGCTTCCACATGTTTAGGAAAAAA
AAATCTTTCTTTGCATAGAAGGAAGTGCTAACAATGAAGGTCTTTGTTTCATTAATGTTAGAGCATGATA
CACACTATAGGAGCAAATCTCGTTAGTTTCGGCTTTAAAGAAAATTAGTTACTCAAACATGATCTCAAAA
CTTTGATAAATTAGAGATTTTGCATTTATATATGATCACAAAAATATGATTCATTTGCTGTCATTGTGGT
TTATGTCGCTCATGACAATATAAGGTTGAACATGAAGGAAGATGTTAAAACACAATATATATTATGGATT
CAAATCTTATTAGCAGAAACTAAAATGTTTTCAATCGTCCATATACAACTCATAAACCCTAAATCTTTCG
ACTCTTTCTATTAAAATTTCCAAATAAGGAGCCCTAATTATTCTTATGTAAAACCCCATCATCAAATATT
CTTGTTCCATACCATATTAGGGATCAATCAATGTTGTTGGAATGAATATTTGGCTAAGGATTCCCATTAT
AATGACCTCCACTTTGCACTATGCCTTCTAAGAATCACTTCATTTGTATGAATCTTAGTAGGGTCTATTT
CATCAACTAAAC
>MTCONS_00002137
AAGCAATGGGCTCTAGATTAAAAGCAAGCTAATGCCCAAAAGCTTCTCTGTATGAGCTCATACCGGTGTG
AATCCGTCCACCACCACCATCATTTTTTTTCCCTGTCACCCAACTTGCTTTGTCCCACCGCTCATTTTTT
TATCTTCCAATCTCAACCTACTCTTTCTATAAATCATATTAAGCCCTCTGAGCACCACGATTTATAGATC
TCTCTCTCTCTAGTCCGAAGGCAGAAAGCAATGGCGTTCGGAAGATTCATCGGTTTGTTCACGGTTGCGG
TGGTTCTGGTGTCGCTTCGGCAATGCCTATCGGAAAATATCACCAGAGGAAGCTTTCCGAAGGGGTTCGT
CTTCGGGACTGCCTCTTCTGCTTTCCAGTATGAAGGAGCCGTGAAAGAGGATGGAAGGGGGCTGACCGTG
TGGGACAATTTTTCTCATACAGCTGGCAAGATACTTGACTTCAGTAATGCAGATGTAGCTGTGGACCATT
ACCACCTATACCCTGATGATGTACAACTCATGAAGAACATGGGAATGGATGCCTACAGATTTTCCATATC
CTGGTCCCGGATTTTCCCTGATGGAACCGGGAAAATAAATCAGGCAGGAGTCGACCATTACAATAGGCTC
ATCAATGCCTTAATAGCAGAAGGGATTGAACCATATGTGACACTGTACCATTGGGACCTCCCTCAAGCTT
TGCAAGACAAATACAATGGATGGCTGGACCCCCAGATCATAAAGGACTTTGCCCTCTACGCTGAGACATG
CTTTCAGCAGTTTGGTGACAGGGTGAAGCACTGGATCACATTCAATGAACCACACACCTTCACAGTCCAA
GGCTATGATGTAGGGCTGCACGCACCAGGCCATTGTTCCATCCTCCTCCGCCTCTTCTGCAGGGCTGGAA
ACTCTGCAACTGAGCCTTACATAGTTGCACACCATGTTCTCCTCTCCCATGCAACTGTGGCAGATATATA
CCGAAAAAAGTACAAGGCTAAGCAGATGGGATCGCTTGGTGTGGCATTTGATGTTATCTGGTTTGAGCCG
AAGACGAACTCTACAGAGGACATTGAAGCAACTCAAAGAGCTCAGGATTTTCAGCTGGGCTGGTTCATCG
ATCCTCTGATGTTTGGGGATTATCCAAAGTCCATGAAATATAGAGTAGGAAGCCGGTTGCCAAACTTTAC
CAGAGATGAGTCTACTCTCCTTAAAGGGTCTTTGGATTTTGTTGGCATAAACCACTACACAACATTTTAT
GCAGAAAGCAATGCAACCAACTTGATTGGGTTTCTACTCAACGATTCCCTGGCAGACAGCGGGGCCATTA
CCCTTCCTTTCAGCAAAGATGGACAACCTATAGGAGACAGGGCAAATTCCATCTGGTTGTATATAGTACC
TCGTGGGATGAGAAGCTTAATGAATTACATCAAGCAAAAGTATGGGAATCCTCCTGTCATTATCACTGAA
AATGGGATGGATGATGGAAACAATCCATTGACTCCTATTAAAGATGCTTTGAAGGATGACAAAAGGATCA
AATACCACGATGACTACCTGCAGAGTTTGCTGGCTTCCATTAAAGAGGACGGGTGCAATGTGAAAGGGTA
TTTTGTATGGTCTCTGTTAGATAATTGGGAGTGGGGAGCTGGATTCACTTCGAGGTTTGGTCTCTTCTTT
GTGGATTATAAGGACAAGCTCAAGAGATACCCCAAGAACTCTGTTCAATGGTTCAAGAACTTCCTGAATT
CTCCCTAAAAATTGAGAAAAGATAAAATAAAATAATGAAGG
>MTCONS_00002138
AAGCAATGGGCTCTAGATTAAAAGCAAGCTAATGCCCAAAAGCTTCTCTGTATGAGCTCATACCGGTGTG
AATCCGTCCACCACCACCATCATTTTTTTTCCCTGTCACCCAACTTGCTTTGTCCCACCGCTCATTTTTT
TATCTTCCAATCTCAACCTACTCTTTCTATAAATCATATTAAGCCCTCTGAGCACCACGATTTATAGATC
TCTCTCTCTCTAGTCCGAAGGCAGAAAGCAATGGCGTTCGGAAGATTCATCGGTTTGTTCACGGTTGCGG
TGGTTCTGGTGTCGCTTCGGCAATGCCTATCGGAAAATATCACCAGAGGAAGCTTTCCGAAGGGGTTCGT
CTTCGGGACTGCCTCTTCTGCTTTCCAGTATGAAGGAGCCGTGAAAGAGGATGGAAGGGGGCTGACCGTG
TGGGACAATTTTTCTCATACAGCTGGCAAGATACTTGACTTCAGTAATGCAGATGTAGCTGTGGACCATT
ACCACCTATACCCTGATGATATACAACTCATGAAGAACATGGGAATGGATGCCTACAGATTTTCCATATC
CTGGTCCCGGATTTTCCCTGATGGAACCGGGAAAATAAATCAGGCAGGAGTCGACCATTACAATAGGCTC
ATCAATGCCTTAATAGCAAAAGGGATTGAACCATATGTGACACTGTACCATTGGGACCTCCCTCAAGCTT
TGCAAGACAAATACAATGGATGGCTGGACCCCCAGATCATAAAGGACTTTGCCCTCTACGCTGAGACATG
CTTTCAGCAGTTTGGTGACAGGGTGAAGCACTGGATCACATTCAATGAACCACACACCTTCACAGTCCAA
GGCTATGATGTAGGGCTGCACGCACCAGGCCATTGTTCCATCCTCCTCCGCCTCTTCTGCAGGGCTGGAA
ACTCTGCAACTGAGCCTTACATAGTTGCACACCATGTTCTCCTCTCCCATGCAACTGTGGCAGATATATA
CCGAAAAAAGTACAAGGCTAAGCAGATGGGATCGCTTGGTGTGGCATTTGATGTTATCTGGTTTGAGCCG
AAGACGAACTCTACAGAGGACATTGAAGCAACTCAAAGAGCTCAGGATTTTCAGCTGGGCTGGTTCATCG
ATCCTCTGATGTTTGGGGATTATCCAAAGTCCATGAAATATAGAGTAGGAAGCCGGTTGCCAAACTTTAC
CAGAGATGAGTCTACTCTCCTTAAAGGGTCTTTGGATTTTGTTGGCATAAACCACTACACAACATTTTAT
GCAGAAAGCAATGCAACCAACTTGATTGGGTTTCTACTCAACGATTCCCTGGCAGACAGCGGGGCCATTA
CCCTTCCTTTCAGCAAAGATGGACAACCTATAGGAGACAGGGCAAATTCCATCTGGTTGTATATAGTACC
TCGTGGGATGAGAAGCTTAATGAATTACATCAAGCAAAAGTATGGGAATCCTCCTGTCATTATCACTGAA
AATGGGATGGATGATGGAAACAATCCATTGACTCCTATTAAAGATGCTTTGAAGGATGACAAAAGGATCA
AATACCACGATGACTACCTGCAGAGTTTGCTGGCTTCCATTAAAGAGGACGGGTGCAATGTGAAAGGGTA
TTTTGTATGGTCTCTGTTAGATAATTGGGAGTGGGGAGCTGGATTCACTTCGAGGTTTGGTCTCTTCTTT
GTGGATTATAAGGACAAGCTCAAGAGATACCCCAAGAACTCTGTTCAATGGTTCAAGAACTTCCTGAATT
CTCCCTAAAAATTGAGAAAAGATAAAATAAAATAATGAAGG
>MTCONS_00000060
CAAACATCTTCCGACTGAGGAAAGCGCGAGAGAGGGGATTTGATAGAAATCGAGTGAGAAAATGGAGGAG
GAAGATGAAGATCCACCGCTGGCAGTTGAAATCAACAAATCAACACCCCCACAATCCCAAAACGACGACG
TTTCAGTGGGCGTAACCGTCATCACAGGCTATCTTGGCGCCGGCAAATCCACTTTTGTTAATTTTATTTT
GAATTCACAACACGGAAAGAGGATTGCTGTTATATTGAATGAGTTTGGTGAAGAGATTGGAGTAGAAAGG
GCAATGATAAATGAAGGGGACAATGGAGCACTTGTGGAAGAGTGGGTTGAGCTTGCAAATGGGTGCATCT
GTTGCACTGTCAAGCATAGTCTGGTTCAAGCTCTGGAGCAACTCGTGCAGATGAAGGAAAGGCTTGATCA
TATTTTACTAGAGACCACTGGGTTAGCAAACCCTGCTCCTCTTGCTTCTGTTCTTTGGTTGGATGATCAG
TTGGAATCTTCAGTCAGACTTGATTCTATTATTACTGTTGTGGATGCAAAAAACCTCCGTTTTCAGCTGA
ATTCACATCATGGTTCATCTTCATTTCCCGAAGCTTTTCTTCAAATAGCGTTTGCGGATGTTGTAATTCT
TAACAAGGTTGATTTGGTTTCTCCAGAGGAATCTGGAGGTGTTCTGGAGGAACTGGAGAAGGAGATACAT
AACATTAACTCCCTGGCAAACATCATACATTCTGTTCGGTGTCAAGTTGACTTGTCTAAGATATTGGACT
GCCGGGCCTATGATGCTACTCATGCCACACATTTAGAAGCATTATTAGAAGAAAATCAATCTCTATCAAG
CAAGGACCTTCATGATAGTAATGTTCGAACTTTGTGCATCAGTGAGCCACTGCCTGTTGATCTTGACAAG
GTTCGTTTGTGGCTTGAGGAGATTCTTTGGGATAAGAAGTATAGCATGGATGTCTACCGTTGCAAAGGGG
TTTTACGTGTTCTTGACTCAGATCAACTACATACATTGCAGGCTGTGAGGGAGATATATGAGATTGTTCC
AACTCGTAAATGGAAAAATGAAGAAAATCAGATGAACAAGATTGTTTTTATAGGTCATAATCTGAACGAG
GATGCTCTTACAAATTCCTTCAGAGCTTGCATGTCGATAAGCAGTTAGCTTGTAGTGTTTGCAGAACTCC
CAGTTGGGCGTGGCTGTCTCATTCTATGAAGACAAGAAATGTATCAGTGTCAGGATCAAACATCTTCTGG
GTAGAATCAGAATCTTGAAGGCATGGGATTCTAGACCCAAGTTCATCCAAGTTCTAGATGACTTAACAAT
GGGGTAGCAGCTGCCTTTTTTTTTTTCCCCCCTCACTGTTTCCTCTGTAAATTTCATTAGTTGGGAGTCA
GTTTCTGGGTAGAAACTTGTTACTTAACATTCATCTTTCTTTCCTTTGATTTGAAATCAATTTTGGAAGA
GGGTATCGAAGAGGACACCTAGGTATACTTGGAAAGGGATCTTGAGAACAATTTTAATGAAAAAAATAAT
TTTTAATTTAGAAAACATT
>MTCONS_00000061
GACTGAGGAAAGCGCGAGAGAGGGGATTTGATAGAAATCGAGTGAGAAAATGGAGGAGGAAGATGAAGAT
CCACCGCTGGCAGTTGAAATCAACAAATCAACACCCCCACAATCCCAAAACGACGACGTTTCAGTGGGCG
TAACCGTCATCACAGGCTATCTTGGCGCCGGCAAATCCACTTTTGTTAATTTTATTTTGAATTCACAACA
CGGAAAGAGGATTGCTGTTATATTGAATGAGTTTGGTGAAGAGATTGGAGTAGAAAGGGCAATGATAAAT
GAAGGGGACAATGGAGCACTTGTGGAAGAGTGGGTTGAGCTTGCAAATGGGTGCATCTGTTGCACTGTCA
AGCATAGTCTGGTTCAAGCTCTGGAGCAACTCGTGCAGATGAAGGAAAGGCTTGATCATATTTTACTAGA
GACCACTGGGTTAGCAAACCCTGCTCCTCTTGCTTCTGTTCTTTGGTTGGATGATCAGTTGGAATCTTCA
GTCAGACTTGATTCTATTATTACTGTTGTGGATGCAAAAAACCTCCGTTTTCAGCTGAATTCACATCATG
GTTCATCTTCATTTCCCGAAGCTTTTCTTCAAATAGCGTTTGCGGATGTTGTAATTCTTAACAAGGTTGA
TTTGGTTTCTCCAGAGGAATCTGGAGGTGTTCTGGAGGAACTGGAGAAGGAGATACATAACATTAACTCC
CTGGCAAACATCATACATTCTGTTCGGTGTCAAGTTGACTTGTCTAAGATATTGGACTGCCGGGCCTATG
ATGCTACTCATGCCACACATTTAGAAGCATTATTAGAAGAAAATCAATCTCTATCAAGCAAGGACCTTCA
TGATAGTAATGTTCGAACTTTGTGCATCAGTGAGCCACTGCCTGTTGATCTTGACAAGGTTCGTTTGTGG
CTTGAGGAGATTCTTTGGGATAAGAAGTATAGCATGGATGTCTACCGTTGCAAAGGGGTTTTACGTGTTC
TTGACTCAGATCAACTACATACATTGCAGGCTGTGAGGGAGATATATGAGATTGTTCCAACTCGTAAATG
GAAAAATGAAGAAAATCAGATGAACAAGATTGTTTTTATAGGTCATAATCTGAACGAGGATGCTCTTACA
AATTCCTTCAGAGCTTGCATGTCGATAAGCAACGGGCTGGTTTTTTATTACCTTTTAAAAAACGTCGTCA
AAACAAGCGTGGTTTATAATAACTACGGTGTGGCGCATGAACACCGGATACTTTTTTTTTCCCAGATAAA
TCCTAAAATCACCCGAATGTCAGTTCTCTCTAAAAACCCTAATCCCTCTTGGTCTCACTCTTCCTCGACC
GTGGAGAAGGAGAAGAAAGCGAGTGATTCAACAATCTCCCTTCCTTCGCCAACTGTAGAACGCTTTAGTT
CCAAGGAGCATCTCAACACCTCACAGACCAAACCCCATATCTCCACACAAATGGCACTGGTTGTGATTTG
TGGGCAACCCTGCAGTGGGAAGTCAACTGCTGCAGTCTGCCTAGATGGAGCTCTAAAAGACTCGGAATCC
AAACTGACGGTCAGGGTAATTGATGAAGCCTCCTTTCATCTTGATCGCAATCAATGCTACGCCAATATGA
CTGAAGAAAAAATGTTGAGAGGAGTGCTCAGATCTGAAGTTGATAGATCTGTGTCAAAAGACAGTATTAT
CATAGTGGATTCCTTGAACAGCATCAAGGGTTACAGATACGAGTTGTGGTGTTTGGCTCGTGCTGCAGGT
ATAAGATATTGCGTGCTGTTTTGTGATGTAGAGGAATCCCATTGTAGAACATGGAATGAACAACGCAGCG
AGAATGGAGAAGCTTCATATGATGATAAAATATTTGAAGATTTGGTAAGAAGGTTTGAGAAACCAGATAG
AAGAAACCGATGGGATTCCCCCTTGTTTGAACTATGGCCATTTAGAGATGGGATAGAGAAATCCTCTGCT
GCCATTTCAGATGCTGTTTCATACTTGACAAAAAAGGCCGACTCAAAAACACGAGACATCAAAATTCTGC
AGCCTACAATAGCAACAAAAAGTGCCCGGTTCTCAGAGGCCAATTCGCTCTATGAGATGGACAGGGCAAC
ACAGGAGATCATCAATGCTATTGTGGAAGCACAATCCCAGGCAGTTGGAGGGCCTGTAAATGGCATCTCT
CTGGGCCAGGGATTAGCACCTATCAATATCTCAAAATCAGTTGGACTGCCAGAGCTACGAAGGCTGCGAC
GAACATTCATAAAACTGACTGGACAGACGAGCTTAAGCGGGCCGCCCCCACCATCTGATTCAGACAGTGC
AAAGAGAATGTTTGTGGATTACTTGAACAGAGAATTAGGAAGTGCTTAACAGGAGGGAGTGATAGATATT
TTGCTTGGATCCTCAGGTATGTGATCCAGTTATTTTTCATGCTAACAAATATGGAGTACTACCAGCTTGT
ATTACTCATTATCATTTTGTTATATAAAAGCAACCAAGTGAGTTTAATAGCAGATGGAATGTTATTGAGG
AGGATATGGATTTGCATTTTTAAGGTATGGTTGGTTCAGAAAAGTGCTCTTTTAAGGAAAAGAAAAAATA
TATCAAGGAAAGGGATTTTCTCATACTTGGTTTATTGGATCAAATATTAAAGTGTATTTTTTTTTTTTTT
GTGAAGGTAGTTTGTTTGATCTGGTGGTTTCCATCTCTTCAGCAGCAAACATTCTAATGTCTTTTGCATG
AAAGATGTATGATCTCTGTACTAATGAATTAACCTTTTTGTAAAAGTTGCTATTTATGTTGGTCAATATC
CTACCATACAAAGTTGGGCAACTTAGCTTACCATTTTTTTTTTTTTGAGTAAGAAATATATATATATATA
TTCTCTTCCATAAATTTAATGACAGGATATTCAATGACTTTTTTGAGGATTTACATCAAAGCGTCCGTGG
CTTGATGGCTTGATGAGTTAGAGGTATAAAAAATATGGTACATAATAATAATAATAATAAATAAGTCATT
TAAATTTATTTATTTATAATAAAAATGATATATTAAAGAAATATGGAAACAGAAAAAAGTGATTAATAAA
AATAAAATGCTTTATAAAAATGACAATTTAAAATGCTTTATAAAAAGGATCGAAATGTTAAAGGAGACTA
TTAAAAAGACATCATTAGTATCGGGATTACTGTTGAGATTTCAATTGATTTCTAATAAAAAAATATATAT
TATTAGAATAATGATAAAAATGAAATAAAAAATGACTCGAGATTTCAATTGATTGCATGGTATTTTGATT
TCATTAATGATGAGAAAAAACATGTAAGTGGAGTAGGAATCAAAATATTTCTGAAATCTCATCCTCTAAT
TTGTAAAATAAGTCAAGAATGTTGATGCATTATTATAAAACATTTTTAATGAAATATCTAATAAAAAATC
GTTTGTAAAAACATTTTGAAAACCCATTCTAAAAACATCACCAAATAAGCATTCCAACCCTCAAAGAAGA
TATTTGGATGCTTAGTTTTTTTTTTTTCCCTCAAATGTGATATTTAGAAATCACGAGTAATTTTAGGAAA
TGTTTTTAATATTTTTAATACCTGAAAATTTTCATAATTTAAGTATTAGAAATGTTAAAAACGTTTTTTA
AAATCACTATCAAACGCACTTTTAAAGTCAAACAATGATTTTAAAAAGCATTTTTAGATTAAAAGGTGGA
ATGTGTTTAACAATAATTTTAGAAAATGTTTCTAACATTTGTAACATTTGAATGATAAAATTTTTTAAGT
T
>MTCONS_00002141
CTATAAATAACAATTATTCCCAGTGAACATACCGTGTAGAATATGATTTGGCTGTTGCCAGTCTCTCTAT
GTACGAGCCATTTGGATCTCAATTTCTATAATTTCACAATTTAAAAAAAAAAAAATTCAAGAGAAAAAAG
AAGAAGGGAAAATCCTTAAAAACTGGTCTCACGGTCTCACCCACCCCTCCCCCAAACGACCAAATTCTCG
TTTTCGTTTCTTCTAGATAGTTGTGAATCTCCACTCCTGAGGTTGATCTATGCGGGAGGAGGTGGTGGGG
GCATTCGTTTTGTTGAATTTTGTCGTTTTGTGATTCTGTGGAATTGTGATTTTTTGGCATTTGTTTGGAT
TGTGGAAATTTGAGTGAGGAGATTGTTGATCTGTAATCAGGGACTAGAGCGCAGGCTTCATGATCCGATT
CTTGTTTGCTTAATTATGTAATTTCGATCTGGTGGTGGAAGATCAACCAGCCTGGGTGTGTCAAAGGCTT
GTAAGAATTGTTTGTATGTTATGATAGGTTATGGTCTTTGCGGTCGTTGGAGATTTTGGTTAGAATAATA
GGTTATTTTGTGAGACTTTTAACTTGACTGTTAAAAGGATTTTGCACAATTTGGACATGAGAAGCTCTTG
GATCAATAAATTATCTGTCATTCTTGGTCCTAGACCGCCGGTCAGCTGGTTACTATTGTGCCTCATTAGC
GTCCTTGCACTAATAGCAGTCTTAGGTTCATCTTCTTCAAATAGCTTTGAGTCTGTGACATCCATTCCGG
TACCTGACATCTATACAAACTATAGACGGCTAAAGGAGCAAGCGGCAATTGATTATTTGGAGTTGAGGAC
TCTGTCTTTGGGAGTCAGTCGGCAAAGGGAGCTTGGTCTTTGTGGCAAAGAACTAGAAAATTATGTACCA
TGCTACAATGTTTCTGCAAATTTGTTAGCTGGGTTTAAGGATGGAGAGGAGTTTGATCGCCACTGTGAAC
TGTCACGAGATGGACAGCGGTGTTTGGTTCGTCCGCCCAAGGACTATAAGATCCCTTTGAGGTGGCCAGC
TGGTAGAGATGTAATATGGAGTGGGAATGTAAAAATAACCAAAGATCAGTTTCTTTCTTCTGGAAGCATG
ACGAAAAGGTTGATGTTGCTTGAAGAGAATCAAATTGCTTTCCACTCTGAGGATGGATTGAACTTTGATG
GCGTCAAAGAATATTCTCGCCAAATTGCGGAAATGATAGGGTTGGGAAGTGACTCTGAATTTCTTCAAGC
TGGTGTACGGACTGTACTAGATATTGGCTGCGGGTTTGGCAGCTTTGCTGCTCATTTAGTCTCGCTAAAG
TTAATGGCTGTTTGTATTGCGGAGTATGAGGCAACTGGCAGCCAAGTTCAATTGGCCCTTGAGAGAGGCC
TTCCAGCAATGATTGGCAATTTCATTTCGAGACAACTTCCTTATCCATCATTGTCTTTTGACATGGTTCA
TTGTGCTCAGTGTGGTATCATTTGGGACAAGAGAGATGGGATGTTCCTCATAGAAGTGGACCGGGTGCTC
AAGCCTGGCGGTTACTTTGTTCTAACCTCGCCCACAAGCAAGCCACGTGGAAGTTCATCAAGTACAAAGA
AGGGAAGTGTGTTAACACCTATTGAAGAACTCACCCAAAGAATCTGTTGGAGTCTTCTAGCTCAGCAAGA
TGAGACTTTAATTTGGCAGAAAACTATGGATGTTCATTGCTATACATCTCGCAAGCAGGGTGCTGTACCA
CTTTGTAAAGAAGAGCATGACACTCAATCATATTATCAGCCCCTCATACCATGTATCAGTGGGACCACCA
GCAAACGCTGGATTCCTATTCAGAACAGGTCCTCTGGTTTCCATTTGAGCTCAGTTGAGCTTGAAGTCCA
TGGAAAGTATTGTTCCATTGCAACTTCTTTTTTAATTTTTGTTACAATTGTTTTAAAAACGTTCAATCTC
TATTTATGATAGATCTGCTTGAATCTATTCCACTAAGTCCGTTAATTACGTCACTGTGCTATGCACGTTT
ATTGATTCATTTTTATCTTTGCAGGAGTTCATCCTGACGATTACTTTGAAGACTCAGAGTTTTGGAGATC
CTCATTAAGAAACTATTGGTCTTTGCTTACACCTTTAATTTTCTCAGACCATCCAAAGAGGCCAGGGGAT
GAAGATCCATTACCTCCATTTAATATGATCAGGAATGTGATGGACATGAATGCTCGTTATGGTGGTTTAA
ATGCTGCATTTCTGGAAGCAAAAAGATCAGTATGGGTTATGAATGTTGTGCCTACCAGGACCCAAAACAC
CCTTCCTTTAATTCTTTATCAAGGTTTTGCTGGTGTTTTGCATGACTGGTGTGAACCCTTCCCTACATAC
CCTCGAACATATGACATGCTTCATGCAAATGGGCTTCTCTCTCACCTCACTTCAGAGGGGTGCAACATAA
TGAATTTATTGTTGGAAATGGATCGAATTCTCCGCCCTGAGGGATGGGTTGTTCTTTCTGATAACATGGT
AGCTATAGAGAAGGCACGTGCGCTTGCTACACAGATCCGCTGGGAAGCAAGGGTAATTGATCTCCAGAAA
GGCACTGACCAGCGGCTACTTGTTTGCCAAAAGCCATTCTTGAAAAAATGATTGGTTCAGCATCAGGTGA
TCTCACCATTGCGGAAGCTCCATTTTTTTTAGCACTGCGCGTGAATCATCTATCTTGACGACATCTTCAT
GTAATGTTATCTGCTTGAGACAATAGGGACTTGAAGATGGCCACAACTGAACCAGAGGTATGTGGAAGCT
GTAGATTATAAGAATAGTTGCTGCACAAGTAGATGCAGTTCATTTTTTTGTCAAGGGCCTTTGTAGGAAT
TCATTCATCAATTTAAATTTTTTTTCTTTTTCTTTGTTTATTTGGTTTCTTTATTTCCTTAATGATTTGA
TATTGGAATCAGTCTTTGTATGAAACAATTAATGTTGTTGAAAGAATGGATGCTATGCAGCAGGAAAAGT
GTAAGAATTTAGTGTATGATTCTTATCCCATTTTTTCTGTGTGTGTTGGGTTTTAGATTACTAGACTTTT
AATTTCTCTTTTTCTAGCAACAAGTTTTGAGAATCATATTCTAAAAAATAATTTTATTAGAAATAAGGAT
ATTTTTTATACATTTAAAAATTTTATTAAGGTTATATTTGGTTCGTAGAAAGTATTAAGAAAAGGAAAAA
AAATTAATAAAAATTGTTTTCTTATGTTGGTTTATGGGAAATAAGAAAGGAAATCAAATTTGAC
>MTCONS_00000065
ACGTATACAGAAAACATGGGAAAGAAGTGGGGAAAGGAGCACAAAAAGCTTCCAAAGTTTGAAAAAACAA
AGCAGGAGGAGAAGGAATACTTTCCTTGAGCATGTCCATAGTATACAAACCAAGCCTTACATGCAAAGCA
TCTCCCACCTTGCTTCTCCTCCTTCCCCAACTCAAACCCTATTACCAACCTAATACAAATCTTCACTTTC
TCCTTCAAATAAACTCCCAACCCATCCACGCATACAAAACCATTCTTCTGCAACCTCAATTTCCACACAA
GCTGTGCCCTGATCTCAAATTTTAATGGAGAATTTGCTCAAGCAAATCAGGGCGAGATTTCCTGGTGCAG
GGGAAGGAAACAAAGAAGCAGGCAGCAGTAGAGAGCGAAAAATTCCACTCCAAAGAACTCAGACTTTCAA
AGGAGAAAGGAAGGGCCTGAGCTGGCTCAGTAGACAATTCGCTAGCAGAATGAGCCGGGGTCATGATTTG
GAGAATGATTCTGAGTATGCAACTGCAGTGGCTGCAGCTGCATATGCCGTTCACTCGCTGGAAGAAACCA
GAATCCCAGATCAGAAAAAGAAGAGTGAAGGCCCTGAACCTTCTCCAACCAGGGCCATAAGCAAAAAGGA
AGGAACTACCTCTGCAGTTCTAGATCCTGGTAGATCATCCAGGCGACTTTCAGGTGAAGCTTCACTCAGA
ATTTCAGATGGTAAAGAGAGGAGGGCACCAATAAAAACAGCAGAGAAGACGACTCCTCCTCCTCCTCCCC
CTCCCCCTCCTCCCCCCCCATCAGTACAAAAAACTCCAACAGTAAAGTCTGCTGTTGCTCCTGCTACCTC
CATGAAAAAGGCTCCAACAGAGGAGCCTTCTGCTGCTGGCGCTTCATTCAGTAAAAAACCGCTGGACAAG
GCGGCCAGCAGAAAACAAGACATTGCAGCGCCAAAACCTACCCCGCCGCCACCGCCACCACCACCCCCAC
CACCCACCAAAGAGCCTGCAACCCGAAAAGCTCAAGCCACAAGGGGGAGACCGATTGGAGAAATAGAGAT
AGATGCTTGGGAGAAGGCTGAGATGGCTAAGATCAAGGAAAAGTTTGACAAGGTGAATGGCGAGATTGCC
TCCTGGGCTGATAAGAAGAAGAAGAAGGCCAAGCTCAAACTGGATAAAATAGAGGCGGCATTGGATCAGA
AAAGAGCGAAAGCCCTGCGGCATTACCGAACTGACATACAAAACATTGATTATGTAGCAGGAGGGGCTAA
AGCGCAGGCAGAGGAAAAGCGAAGAAATGAAGAGCTGAAAGTGAAAGAGAAGTCGAAGATCATCAGAGAG
ACGGGGCAATTCCCCCCGACATGCCTCTGTTTCTGAATGTCACTGAGACTTAGGCCTCGTCACCTGATGA
TTTCTGGAATAAACAGCAGATTGTAAAAAGTATAGGACCAATGTAATATTCATCCCACAACAGGATACAT
AGATAAAAGAACTAAGCCAAGATGGAAACATCTTGGCATGATTAACAAATGATCCAACTGATTATTCAGT
GGTATTTGGCCCTTTTCTTTTATCAATGGAAAGGAGAAATTTGGGGAAATAAGAAAATAAGGCTGAAAGA
AAGAAGATAAAACTAGCCATGTTGTGGGATTTTGCCATTTTGGCATATTCAAGGTCCCATTTCTTCATTG
CCACAGAGAAAATTCATGGGGTTGGAGACAATTTTGTTTTCTTAGCAATCAAACAATCAGGATTGAAGAA
AAAACCCAAACCCAAACCCAGAAACAGGTTCCAAATCCAAAATGATGAGTAGATTAGGGGAAAACCAAGC
AATCAAAGCATTTATCCAATTCAACTACCCATTCTTATAGATCTTGAAAACAATTAAGATTCTAAGAACA
ACTAACCACAATATTTACTTATAAGATACGATGGTTCAACACTAGTATCTGAAATTTGGGACAATTACAT
ATATGGCCCATTTCATACTGATTAACACCAAGATTTACAGTCTAGAAAGGCTGAAACAAAGTAAAACAAA
GCAGAAGACAACACATCACACAGGTTGGACAAGCAAAGGGAATTGGGATCAGTACTTTTTCAAGAAACCT
TCAGCCATCTTCAAGTAGTCACCATACCCACCTCCAGAATGGCTGTCACCACCACCGGAGTGTGAGGAGG
AATGTGTCTCTGTGGTGTTGGTGGTTGAGTGGCCAGAATTGATGGTTGTGGTGGTGGAGTGGGAGGACTG
GTACTGGTGGAGATAAGTCTCAGCCTTCTCCACATACTTCCCAAAGCTCTTCTCCTCCAGCTTGCCATAG
TGGGAGGCGGCGCCCAGAATATCAGCTGCTGCGCCTGCGACCCTGGATTTGTCCACTTTCTCAGATTCAT
GGTGGAAGGAGGCTTGGGCTGCCTCTGCAACTACCTTGGCACTTGAGAGGAGCTCACTGCTGGATGGTTG
GTGGTGCTTCTGGGGGTGAGAGCCGGGCCTGTGGTGAGAAGTTGGATCCATGGATGTTTGGAAAGAAAGA
AACTCTGAAGATGTTTTGCAGAGAGATGGATCAAATAATGGGGATGAGGCTTTGACTCCACCTTCCCCAG
TAGATATATGAGGTGGGGAAGCCTCCTTCACAGTGTCGTGACCGTGTTGCTTCACCTCAGCCACATGCCC
ACATCTACTTCTTTAATTAAGAGTGGCCTACTTCGCCTGCCACACGGTTCGTGTGATTTTGTCAACTGTA
AATTCCTTTTTGGTATTCTTCTGCAAGCAATGCTGTTCATTTCAAAACACCGATCTTTCCAATGAAGAGT
ATTAACAGGCGTTCCCATTTCTGATGTGGAATTAAGAACAAAGTTTCTAATTGAGGGATGGACAAAAATC
CAATATTCCATATCGATTAATTACCAACATTGGTAATTAACAGGCGTTCCCATCCTGTCGTGGAATTAAG
AACCAAGTTTCTAATTGAGGGAGGATGGACAAAAATCCAATATTCCATATCGATTAATTACCAAC
>MTCONS_00000069
GGAATATCCCACCTTGAATAAGCATTGATTTGAGTGTCATATAACAGAAGGTACACCCCAAGGGAGTGGC
ACCTGAGAACACCGGTTGTGTTGGCTGCGCCAAGCTCTGCTAGCTAATGCATTTTGTGTTCTCAGGTCAC
CCCTTTGGGGCACCATGTTTACGTGTTTAGTGTCTTCTCAGTTTAGGAATCTCCTAAGTCCGTCATATTA
TGCTATGCAGAGAAACGAACTGTAGCAAATCCGGATTCCGACTTGATAAACCCTATACCCTACTAACTGC
TAAGTGTGGAGGCCGCTCACCATGGATATGGAAATTGATCCTACAGAACCAGAAGCCCAGATCAAGGACG
AAGATCTGTTCAGAGCCGCCGATTCAGGCGATTCTTCGGTTTTTAGAGCTCTCTCTCCTCAGCAGCTTCT
GAGAGCTCTCTCGCTTAGGAACGAAGATGACCGATCCCTCCTTCACGTCGCCACCTCTTTGGGTCACTTG
GAGGTGGTGAAGATGTTATCGGAAGCTGATCCATCAGTAAGTGGAATAAACAGCGTTGATGAAGAAGGTT
GGGCGCCACTCCACTCTGCTGCAAGCAGTGGGCATACAGAAATTGTGGAGATTTTGATTAGCAGAGGGGC
TGATGTTAATTTGAAAAATGATGGAGGTCGCACTGCTCTTCACTATGCTGCCAGCAAAGGATGGTTGAAA
ATTGCTGAATTTCTGATTTTACACAATGCAAAGATTAATGCCAAGGATAAGGCTTGTAATCTCATACCAG
AGCATTTTGATTTATTCAAGGAGCTTAGGATCTCTTTGGCAATATTTTCAAAAATGATTCTCCAAAAAAT
CATTTTTGAGAAAAGTTCTTAAAAACAACTCTTCTTTCAAGAACAAATCCTGTTTGGGAACTCAATTCTA
ATAAGATAAAGGAGATGAAGAAAATAATGATGAGGGTTTTATGGTTAGGGTTAGGGTTGTGCAGAATTGA
TTTTTCTGAGTGTCCTTGATTCTCTGAACTGTTTACAAAAAAATAAGTGAAAATACTTTAAAAATCTGTT
TTAAAAAATCACTTTGTTTCTAGAATGCATTCTCAAAAAACTGTTTTCAGTCCACAATCTACCAAATGTG
TTTTTTTCAGTTCGGAAAATTCTTCTCTGTTCTAAAGCATAGGAAATTTTTTTAAGAACAGTTGTCAAAC
AAGTCATTAATTTTTATTTTGTTTCTTCTCATGCACATGCCAGGTCTGGCATCATATTTAATTGTTTTCT
GCATATGTGTCTGTATGATTAACTATTGAATGTGATTGCATTCAGATCGGTTGCACCCCATTGCATCGAG
CAGCAAGCACAGGGAACTCAGCAATGTGTGAACTCTTAATTGAGGAAGGAGCAGAAGTTGATGCTATTGA
TAAAGCTGGTCAAACTCCTCTTATGAATGCAGTAATATGCCAAAACAAAGAGGTGGCTCTCCTTCTGATA
AGACATGGTGCAGATGTGGATGTAGAAGACAAGGAAGGATACACTGTACTTGGACGAACTTCAGATGATT
TTAGACCAATACTGGTAGATGCTGCGAAGGCCATGCTTGAAGGATGAGCAATACTTTGAAGTAGTAACAT
ATGGATTTGTGGAGGAGGACTAACCTGCTAGGATGTGTTTTGTTCATGAACTACAGAGGGAACTGAAAGG
TAAGTGATCAAGCTGTATGTCATAAACCAACTTATTATAAAGCCAAATGGGGAAAAATATGTAAACATGC
AACTCTTATTATTTAAATTTTTTGATGATGCAAAGTAATCACAAGTTCCTCCAATTTAATTACCTGTTTC
AGATTTTAAATTTCTATACCCTTGAACATTGCTCTACAGTTTTGAGTTCATTCTATCAAGAGAGTTGAAA
GGTGTTTGAGACATTTAGATTCAACTAACCAAAAAATACCAGAAGAACAAGAACCTCAATTTTGGCTACT
TATATCTAGTCACTGGTAATCAGGAAGTCTCAGCTTAGTTTTATGCCTTCATGGATAGCAGCAGCTTCTT
TGGGTATAGGTTTTTTGTGCCTATATGTTGGATGCAGGCAGCAGTGCTCCTCCTTGAAGACATTTCCTTC
CTGCACTTCCACAACCTTTATTCTATTCCTCTTTTGTGACCACTTAACATCTATTCAGTAGCTCCATACT
TGGCATAAATTCCATAAAAGAGTTGAAATTTTTATTTGCCTTTCGGCGCCTGATGTATATGTCCAGTGTA
ATTTGGTTCATTAATTCTTTGGGTGCTTTTAATATGTTTTCTTTTTTTGCCTATCAAAAAAAAAAAAAAA
AAATATATATATATATATATATATATATATATATATCATGGAAATACTAGTAGGAAAATCAGGCGGCTGT
GTGTTCAAGGCATAGTGGCCTTCACTTCCTCCACCCTACTTGGCTAATGGCAAGTTGCTGAGGCTGTCTG
GGTTCTGGTTATGGCTTGATCCTATGTGGGATTTTTGACCAAAAAAAATAATAATATATATATATATATA
TATATATATATATATATATATATATATATATATATAACAATTTAAAAAAATATTCTTTAACATATGGTAA
TTCACAAAAATATATATATTCAAAATTTGGATACTTTGGAGGCA
>MTCONS_00000071
GGAATATCCCACCTTGAATAAGCATTGATTTGAGTGTCATATAACAGAAGGTACACCCCAAGGGAGTGGC
ACCTGAGAACACCGGTTGTGTTGGCTGCGCCAAGCTCTGCTAGCTAATGCATTTTGTGTTCTCAGGTCAC
CCCTTTGGGGCACCATGTTTACGTGTTTAGTGTCTTCTCAGTTTAGGAATCTCCTAAGTCCGTCATATTA
TGCTATGCAGAGAAACGAACTGTAGCAAATCCGGATTCCGACTTGATAAACCCTATACCCTACTAACTGC
TAAGTGTGGAGGCCGCTCACCATGGATATGGAAATTGATCCTACAGAACCAGAAGCCCAGATCAAGGACG
AAGATCTGTTCAGAGCCGCCGATTCAGGCGATTCTTCGGTTTTTAGAGCTCTCTCTCCTCAGCAGCTTCT
GAGAGCTCTCTCGCTTAGGAACGAAGATGACCGATCCCTCCTTCACGTCGCCACCTCTTTGGGTCACTTG
GAGGTGGTGAAGATGTTATCGGAAGCTGATCCATCAGTAAGTGGAATAAACAGCGTTGATGAAGAAGGTT
GGGCGCCACTCCACTCTGCTGCAAGCAGTGGGCATACAGAAATTGTGGAGATTTTGATTAGCAGAGGGGC
TGATGTTAATTTGAAAAATGATGGAGGTCGCACTGCTCTTCACTATGCTGCCAGCAAAGGATGGTTGAAA
ATTGCTGAATTTCTGATTTTACACAATGCAAAGATTAATGCCAAGGATAAGGCTTATCGGTTGCACCCCA
TTGCATCGAGCAGCAAGCACAGGGAACTCAGCAATGTGTGAACTCTTAATTGAGGAAGGAGCAGAAGTTG
ATGCTATTGATAAAGCTGGTCAAACTCCTCTTATGAATGCAGTAATATGCCAAAACAAAGAGGTGGCTCT
CCTTCTGATAAGACATGGTGCAGATGTGGATGTAGAAGACAAGGAAGGATACACTGTACTTGGACGAACT
TCAGATGATTTTAGACCAATACTGGTAGATGCTGCGAAGGCCATGCTTGAAGGATGAGCAATACTTTGAA
GTAGTAACATATGGATTTGTGGAGGAGGACTAACCTGCTAGGATGTGTTTTGTTCATGAACTACAGAGGG
AACTGAAAGGTAAGTGATCAAGCTGTATGTCATAAACCAACTTATTATAAAGCCAAATGGGGAAAAATAT
GTAAACATGCAACTCTTATTATTTAAATTTTTTGATGATGCAAAGTAATCACAAGTTCCTCCAATTTAAT
TACCTGTTTCAGATTTTAAATTTCTATACCCTTGAACATTGCTCTACAGTTTTGAGTTCATTCTATCAAG
AGAGTTGAAAGGTGTTTGAGACATTTAGATTCAACTAACCAAAAAATACCAGAAGAACAAGAACCTCAAT
TTTGGCTACTTATATCTAGTCACTGGTAATCAGGAAGTCTCAGCTTAGTTTTATGCCTTCATGGATAGCA
GCAGCTTCTTTGGGTATAGGTTTTTTGTGCCTATATGTTGGATGCAGGCAGCAGTGCTCCTCCTTGAAGA
CATTTCCTTCCTGCACTTCCACAACCTTTATTCTATTCCTCTTTTGTGACCACTTAACATCTATTCAGTA
GCTCCATACTTGGCATAAATTCCATAAAAGAGTTGAAATTTTTATTTGCCTTTCGGCGCCTGATGTATAT
GTCCAGTGTAATTTGGTTCATTAATTCTTTGGGTGCTTTTAATATGTTTTCTTTTTTTGCCTATCAAAAA
AAAAAAAAAAAAATATATATATATATATATATATATATATATATATCATGGAAATACTAGTAGGAAAATC
AGGCGGCTGTGTGTTCAAGGCATAGTGGCCTTCACTTCCTCCACCCTACTTGGCTAATGGCAAGTTGCTG
AGGCTGTCTGGGTTCTGGTTATGGCTTGATCCTATGTGGGATTTTTGACCAAAAAAAATAATAATATATA
TATATATATATATATATATATATATATATATATATATATATATATAACAATTTAAAAAAATATTCTTTAA
CATATGGTAATTCACAAAAATATATATATTCAAAATTTGGATACTTTGGAGGCA
>MTCONS_00000083
CGCGAGATGCAAGGTCATAGGCCCGGCAATTATAGTTGGAAGCTTGTAATGATCCACATCACCCCATCGC
GCTGCCCAAGCTCTCTGGTATATTGTGACTGATAAATGATTGGGGATTGAGAATTTGAAGTTCAAATTTT
GGAAGGGTAAGGGTACACGTCCAAACTTTGGATTGGTTAAGATGAAAAAGAGGTGTTAGTGTGTGTCAAA
GAACCAGCAATTGTGGAAAGACAAGATTTATCGGGAGTTACAGAAATGTATCGGCCGGTGGCTACAGCCC
CGACTCAGGGTGGAATAGCCACCGAAAGTGCAGACTATGTGGTTGAACTCAATCAAGTTCCACGGTGGAG
TGATGCGGAGCATAAATCTTCTTTGGAATATGACAATGAAGATTCTTCTTTTCCAACTTCATACTTTCCA
GATCCTCTAACCTCAACATCTGAGGCAGAGAGTGGTGGCAATGGGATGATGTCCAGGTTTCCTGTTAATC
ATGAAATTAACTCAAAGATATATCTATGGAGGGGAAATCCATGGAATCTTGAGGTAGATGCGGTTGTTAA
CTCCACAAATGAGAACTTGGATGAAGCACACAGCAGCCCTGGTCTGCATGCTGCAGCTGGGCCTGGTCTA
GCAGAAGAGTGTGCAACATTGGGTGGATGCCGTACAGGGATGGCTAAAGTAACTAATGCGTACGACCTTC
CTGCTAGGAGGGTTATTCATACTGTGGGTCCCAAGTATGCAGTAAAATATCATACTGCTGCAGAGAATGC
TTTGAGTCACTGCTATCGGTCTTGCCTTGAACTTCTTATAGAAAATGGCCTTCAGAGCATTGCTATGGGC
TGCATATATACAGAGGCTAAAAATTATCCTCGGGAACCAGCTGCACATGTGGCTATAAGGACAGTGAGGC
GGTTTCTTGAGAAGCAGAAGGATAAAATTACTGCTGTTGTCTTCTGTACTACCACAGCAAATGATACTGA
GATATATAAAAGATTGCTTCCACTTTATTTTCCTCGGGATAAACATGAAGAGGAGGTGGCAATGTCAAAG
CTTCCTGCAGATGTAGGGGATGAGAATGGTGAAACAATCATAGATGAACGTAAAATCAGAATAAAGCCTC
TGCCCAAAAAGACTGCTCCTAAACCTCCCAAAGCCCCAGTTGATCTTCCTGTCAGTGATGTTGGATTGAT
ACGGCGGAATTCATCATATTTGGATTCATATCTGGATCCTGCTTTCATGTCCTTAATTAAAGATCCAGAT
CAGAGGCGTAAAGAGCAATGGGAAAAAACTGCTCAAGCACAGAGTGGATGGAATTGTGCTAAATTGCTTG
GATTTGGTGACCTTGGTGGACCTCCATTATCTGCTGCTGAAGAATACTCTCTTCATTCTAGATACCTTAG
TAAAGCAAATTCTCTTAATCTTTCTGAAATTGCAGAAATGAAAATTGTTTACCGTGGTGGTGTAGACAGT
GAGGGCCGTCCCATAATGGTTGTTGTGGGAGCACATTTTCTTCTGCGATGTCTGGATCTTGAGCGGTTTG
TGTTCCATGTAGTAAAGGAGTTTGAGCCTGTGATACAGAAGCCTTATACTATTGTTTACTTCCACTCAGC
AGCATCGTTGCAGATCCAACCGGATTTGGGATGGATGAGGAGATTACAGCAAATACTTGGTCGGAAACAC
CAGCGTAACCTTCATGCAATTTATGTTCTTCACCCGACATTTGGATTGAAGGCTGCAGTTTTTGCTCTGC
AATTGTTTGTAGATAATGTGGTGTGGAAGAAAGTGGTATATGTTGACCGACTCATGCAGCTGTTCAGATA
CGTTCCACGTGAGCAGTTGACAATCCCCGACTTTGTGTTTCAGCATGATTTAGAAGTGAATGGAGGGAAG
GGCCTCATGGTGGATCCCAGAACAAAATATGTATATCATCGGCCATGAAAGGCAGCAAAAAGGGGATTGA
GCAGCTCCACAAGGTTGTGCTTTCTTCATTTCTTCTCGTGTATTGTATTTGGCAGGTGGATTTGGGATTT
GTATTTGGTGCCATTTGTGTAGTAATAATAATAATAATATATCTCATTCCCTTTTATTTATTTATTTTTA
ATTCTTAATTATTATGTATCATTTCTTGGGCAAATGCGTTCATGTATGAAAGATGGAAAAAGTAATAAGT
TCACAAAAGGGCAGTTTGTCAAATACCAATGGCCTCCCCTGTGATTTATTTTATTGGGTTATGACTTATG
ATATTGCCAGGCTCTATCCACAGGGAAGTTCTTCTGAAGGGAAAGAAAGGTGTGGAGTTAGGGTTTTTTC
TGAAGATCATTCTGACTCAAGTGTGGTTTTCAAATCTACTGTTTGAGTTTGTGCCATTCAGTTCTTTTTG
AGCTCATCAAGTATTTGAAATTTTAAAATTAAAATGAAAAAGTTTTTAAAATATGTTTAATATTTGGATT
GTTGTTTAGAATATTTTATAAAAAAAATAATTAAAATTTTTTCAAATTTGTTATAAAAAATAATTATGCA
AATTTTGTGAAATATATTTCTCCTAAT
>MTCONS_00000086
GTCCCGACTCCCTAACGTGGGTTTAAGAGGTTCTTGTTTTTTATTTCTTGTGTTCAAAAAAAAAAAAAGA
GACAAAGAAAATCTCACTTCCATATCTGTTTTGTGAGAACGAAATCTCTCTATACCTTCCTCATTTTCCG
GCGACTTCCCGGCGGGATCTCCGACAAGATACATGCCATCGATCTTGGCGATGTAGAGGCAACAATACAG
AAAGACAGAAGACAAAGAACAGTGCATTTTTGAAAAAGGGAAGTTTTACTACCTGGTCAAAATGGTACAA
TGTGTGTCAGTAAGCACTCTGACAACCTCTGGAAATGGTGGGGTTTATGGGTCCACTGCTTTATGGGGGA
GACATTTCCAGTTAATGAGAAAAACCCAGATTCGCACAGGGAGTGAAAGAAATTTTCTTTGGCATCACTG
TGCACAGAGATTATTCTTTGCCGGTCAACTTGTTATGCAGAGGCAAAGGAATTTGAGGGTTGAAGCTGGA
TGGCTGTTTAAAGGTGGTGGTGACCAGGGGTTAGATGCAAGCTCAGAGTGTAGTGAGAGTGCTAATGAGG
ATATTTTGATTTTCTTTTTCCAGCTGGACTTGGCGACTCGAGTACAGTATGCTTTGAATACGGAGCAGTA
TGAAATAGCGCAACAACTGAGAGATAAGCTGACTGAGGTTGAAGCAGAGGTTGTCAAGCAGCGAGAAGCA
AAAAGGGGATCCACATCAAAGAGTGAAGCTCAAGACAAAGCTTTAAGTATGATACGTCTACGGGCAGACC
TGCAGAAAGCGATTGAGGCAGAAAACTATGCATTGGCAGCTGAGTTGCGAGATGAAATTAACAAACTAGA
GGCAGAGTCTCTGGCTGCATCAGCAAATGCTCTGGTGTATGAAAATACACCATATGCATTTCGTTTGGGC
CAGAAAGTGAGGCATAAAGTGTTTGGCTATTCTGCTGTGATTTGTGGAATGGATCCAGTGTGCTGTGAAT
CAAGTTCATGGAGGGAAAGCGCACATGTTGATAAGTTGACTCGGGGTTCTAATCAGCCATTTTATCAGGT
ATTGGTTGATGTACATGTAGACCCCAATCTATTAGTGGCATATGTTCCAGAGGAGAATTTGCTGGTCCCT
GATGGACCAAGACCAAACAAGGGCAGGTTTGATCACCCCTATCTTTCTTTTTTATTTTACGGCATGGATG
CAGCTGGAGATTTCATTCCAATCAAGCAGCTCCGGGAGAAGTACAATAGGCCCCGGCATGAAGTGCCTGG
TGATCCACCAGGCGAGGGTGGAGAAGATGCTTAAAGCAGCACACTGATTATCTGTTCCCATGAACTTCGA
AGAGCTAGCAAATCAAAAGAGGAAAGATTTGACTCCAGAAGTTACCTGGGTCCTACATCTGAATAGCACA
GCCGTTTTGTCTTGTATATGATCCTGATTCGTGTGTATAAAGTGTTTTTAGGATGATTTGGGACGGTACT
CTTACCGTTGACTTGAATGAATTACTAATCTTGTATTTTTGCTTTAGGAGCGAAGTTTCTGACACTCACT
CACTACTCACTAGATCATTTGATACATGTAGATGCATTTTAAGGTAGCAATGTGGGTGATTTGTGAATTA
ACAATCGGTGTGGGTCATTATCATAGTAATTAAAAAACTTACGACACTGGGTATAATGATAGGAATTAAG
CATAAAAGATAGAAAATGATAAAATGTTTGAAAAGTTATATTTTTATTGTCAAATCTCGTATTAGGAATC
AAGTAAATTTATTAATCTTCATTTGAATGAATAAAAATTTTTAGGTTTTTTTTTTTTTAATTTCTTTTTC
AATGGGTAAGGATTTATGATTAACGTGAAAGGTTGAAATTTTAAAGTTGATGGGATATGATTAGTTAAG
>MTCONS_00000104
AGAATAGAGAAACAGTGGAGGTGAAAGTAGTTGGAACTCTCTCAAAAGGTAGTTCCGCTGACTCCGTCCA
CCACCACCCGCCTTAACTGTCGTTTCCTTTACGTCACAGAGATGGAGAGATACAAGGAAGGAAAGGTAGA
CTTGAAGAAAACGTCGAATTTTTCTATATCTCCCTTCTCTCTCTCTATTTCTTATAATCAAAGTCTTTGG
AGCTTTCTCTTCTCTCCACCTGTAGGGTAGTTGGTTGTGAGCATTGGGCAGTGAGTAGTTTCTTCTCTTG
TTTCTCTCTCTCTTCAATCTGCATGGTTTCTTCCATGGCGGGTCTCAGACATCAGCTGGGTCTGTTCCTG
GTGGTGGGTATGGTGGTGATGAGGTGTGCGTGGGGGAGGTTCGTGGTGGAGAAGAACAGCATCAGTGTTC
TGGCTCCCCTTGATATGCGTTCAAAGCATGATGGGGCGATTGGGAACTTTGGTATTCCTGAATATGGAGG
ATCCATGGTGGGGTCTGTTGTTTATCCTCAAAAGGGCTCTTTTGGGTGTGTGCCTTTTGAGGGTGACAAG
CCCTTCAAGTCTCGCTCCTCTCCCACCACTATTCTTCTTCTTGACCGTGGAGAGTGCTACTTTGCCTTGA
AGGCATGGAATGCTCAACAGGCAGGAGCTGCAGCAGTTCTAGTGGCTGATAGCATAGATGAGCCTCTCAT
AACCATGGATTCTCCAGAGGAGAGCACTGATTCAGACGGCTATGTGGAGAAGCTTAGGATCCCATCAGCC
TTAATAGACCGAGCTTTTGGTGAAAATTTGAAGCAGGCCTTGAAGAAAGGTCAAGATGTTTTGGTAAAAT
TAGACTGGACAGAGTCAATGCCCCACCCAGATGAGAGGGTCGAGTATGAGCTCTGGACTAACAGCAATGA
TGAGTGTGGGACTCGTTGTGATGAGCAGATGAACTTTGTGCAGAACTTCAAGGGCCACGCCCAGATTCTC
GAGAAGCTGGGCTACACTCAATTCACACCACATTATATAACTTGGTACTGTCCTCAAGCTTTTGTCCTTA
GCAACCAATGCAAGTCTCAATGCATCAACCATGGAAGGTACTGTGCACCTGATCCAGAGCAAAATTTTGG
AGAAGGGTACCAAGGAAAAGATGTGGTGTTTGAGAACTTGAGACAGCTTTGTGTGCATAGGGTTGCCAAT
GAGAGCAACCGGTCTTGGGTTTGGTGGGACTATGTCACTGATTTTCATATCAGATGTTCAATGAAGGAGA
AGAGGTATAGCAAAGAATGCGCTGAGGATGTCATGAAATCACTTGATCTGCCTATTGACAAGATCAAAAA
ATGCATGGGCAATCCTGAAGCTGATGTGGATAATGAGGTATTGAAAACCGAGCAAGAACTCCAGGTTGGC
CGAGGATCTCGTGGTGATGTTACCATCTTGCCAACACTGGTTGTTAATAACATCCAATACCGAGGAAAAC
TGGAGAGAACTGCTGTGCTGAAGGCCATTTGCGCTGGATTTAAGGAGACCACTGAACCTCAAGTATGTTT
AAGTGGAGATCTTGAGACCAATGAGTGCCTTGAAAGGCATGGTGGCTGTTGGCACGATTCACGTTCTAAC
ATAACTGCCTGCAAGGACACATATCGGGGAAGAGTTTGCAAATGCCCAGTTGTGGATGGTGTTCAGTACA
GAGGAGATGGTTACGTCTCTTGTGAAGCTTTCGGGCCTGCAAGGTGCGCGATGAACAATGGAGGTTGCTG
GTCAGACACCAAAAATGGAAAAACTTTCTCAGCTTGCTCAGATTCTGAGGTAACTGGCTGTCAGTGCCCA
CATGGCTTCCAAGGAGATGGCCATAAATGTGAAGATGTTAATGAATGCAAGGAACGTCTCGCTTGTCAAT
GTGACGGTTGCACTTGTAAGAACACATGGGGTGGATATGACTGCAAGTGTAAGGGCAACCTTCTGTACAT
AATGGAGCAAGATACTTGTATTGAAAGAAGTGGTTCTAAATTCGGATGGTCCCTCGGCTTCTTGGTCCTA
GCTGCTCTGGTGGGTGCTGGTATAGCTGGTTATATATTCTACAAATACAGGCTCCGGTCTTACATGGACT
CAGAGATCATGGCCATCATGTCACAGTACATGCCTCTTGACAACCACAACAACAACAACGAAGTCCCAAC
CGAGGCCCAGGCTCTGCGACCAGGCTCATCAGTATGAGGAAGCATTTGCAGAAAAGAAAGTAGAAGCAAA
TGGGATACCGCGAAAGCTTCCACGAGAGGAATGAAGTGTGCTGCCTGTAAATTTTCAGATCAATCTTACA
ACTCCTGTATGCAGCTGGAAATGGCCAAGTTCTCCTTCTCCCATACCACCTTAGGACTTTGTGTCATCCA
TATACACAGAATTACTTTACAGAATCCTTCTCCCTCGTGTAGATAAATTGTTGAGATGCAAATCTAGTGT
AGCGAATAATAAGGTTTTATATGACAATCCATACGAACAGACAAAGTGAAAGAATAAAAAATATATATAT
AAAATGAGAAGCTGCATGCATGCATGCGCGTCCAAATCTTCAAGTTTGGAGTCCTTTGGCTGAACTACAA
TGTTAAGTTTTTTGGGTTTATTTTTGGCTGCTGTTCCAACCGAGTGGCTTCAGCTATCAAGCCTAAAGTT
GCAGTTGGATTAGCTGGAGATTTTGGGGCACTGCAGGGTCCTCATCGCATCACTGGCTCCATGTTTGCTA
TTTGGTCTAGGTGGATTCTGCATCCATATCATCCCATCAACAGAAACTCATCTCCCTAATCATTCAGCTA
AAGTTATACCCTTTTTATGTAGGATGTTAGGGTTGTAGCCAAAATCAAATTTTACTTGACAGCTTAAGTT
GATAGTTTAACATAATATCAAAACCTCATTTCCCGTTAAATCTTGAGAGCCCCAACAACAGTGGGCATGT
TAATTTTCAATCCAAAACCAGTTTAATATAAATTGTTAATCGCTGTTATCTAACAATTTAAGCTTTTCAG
CTATTAAAGGCAAACCATCGCCCAGCATAGTTATAATAAATGAAATGAAAGGATACTGAAAGAAGCTCCC
AACAAGGAAAAATGGAGCCTGTATGATTTAATGAAGAG
>MTCONS_00000108
CAATCCTTAATTTTTTTCCCTTCCAGAAAATTCAATCATTATCATTAGACTAAAAAAGCCATTAAAAAAA
GAGGGACAAAATTTTCAGAACTCCATTGACAACTTCAGTGGGTTTGGTTTTATAAGTTCACAGCCAGTGA
AGTGTGGATAACGTTCGCTGCTGCTGGTACTACTACTCCTAGTGTTACAGAAAGAGAGAAAACTACATGG
AAAATTGAAATTTACAATGGCCTCTTCTCCTCTTCTCCACCACCCAACCCACTGCTTCATCTCCAGTAAC
CAGGGTTTCTGCAATGGGTTGTCTTCATCACGACCCAACTACTCTTGGATGCGCGGCTCTGGAAATAACA
TTAGACCCATCAAAGCTGCCGTAGAGATGCCTCCTTTTCCACTCTTTGAACCTCCACAAATTGAAAGTGA
CACACCTTCTCAGTTGGAGCCTGCAGACCCTGATTTCTACAAGATAGGGTATGTTCGGAGTGTTCGAGCA
TACGGTGTTGAATTCAAGGAAGGGCCTGATGGATTTGGAGTCTATGCCTCTAAAGATGTTGAACCACTTC
GCAGAGCAAGGATGATCATGGAAATTCCACTGGAATTGATGTTAACAATAAGAAAAAAGCTCCCATGGAT
GTTTTTCCCAGACATCGTACCAGTGGGACATCCTATATTTGATATTATCAACTCAACCAATCCGGAGATT
GGGATCTGCGGTTAGCATGCCTTCTTTTGTTTGCATTTGATCAAGAGGATAACTTCTGGCAGCTATATGG
TGATTTTTTACCTAGTGAAGGAGAGTGCACTAGCTTGCTTCTAGCTAAAGAGGAGGACCTTTTGGAGCTG
CAGGATCCGAAATTGGCTTCAACTATGAGAGATCAGCAACGCCGAGCTTCAGAATTTTGGGAAAAGAATT
GGCACTCTGGTGTCCCCCTTAAAATAAAGCGCCTTGCTCGTGATCCCAATAGATTCATTTGGGCAGTGAG
TATAGCACAATCACGATGCATAAACATGCAAATGAGGATTGGTGCACTAGTTCAAGATGCAAATATGCTA
ATTCCTTATGCTGACATGCTAAACCATTCCTTTCAGCCAAATTGTTTCTTTCATTGGCGTTTCAAGGACC
GCATGCTTGAGGTGATGATAAATGCTGGACAAAGGATTAAGAAAGGGGAGGAGATGACTGTCAATTACAT
GAGTGGGCTGAAAAATGACATGTTAATGCAAAGATATGGTTTTTCATCCCCTGTGAATCCTTGGGATGTC
ATCCAGTTCTCTGGAAATGCACAGATTCATTTGGACTCCTTCTTGTCAGTCTTCAATATATCTGGCCTTC
CTGAAGAATATTATCATAACACAGGTCGGTTATCTAATAATGGAGATAGTTTTGTTGATGGAGCGGTAAT
AGCAGCAGCAAGAACATTGCCCACTTGGTCAGATGGGGATGTGCCTCCAATGCCAAGCATGGAGCGGAAA
GCTGTGAAGCAGTTACAAGAAGAATGTCAACAGATGCTTTTGGAATTCCCCACAACTTCGGAGCAAGATC
AAAAAATTCTAGATTCTATGACAGAAGAAAGGAGAACACTTGAAGCTGCAATCAAGTACAGATTGCACAG
GAAGTTGCTGATAGAGAAGGTCATCCAGGCATTGGACATTTACCAAGAGCGGATATTGTTTTGATCCTGG
AATTTTCAGATTTTCCAGGAAAATGAGACAGTTTTGTTTGGTTGTAATGCTCCAAAATCGCCATTGTTTT
GATAACTTCTGTTCATTTGGTTACATTTGCATTTTCATCCCTAGTGTGAGCTTCATGTATCAACTCCGAA
TACTGTAGATGAGCCCACATGAAAGCTGCAAATACCTCACTTTGGATTAAAAAGCCAAAAGCTCTTCTGT
AAACTCAATAAGAGCTTCAGTAGCTATTTGGCAAATTTTATTAAAAGTTAGGCAACTTTTACTTTTTGTA
TGAGATTTGTTTTGGCTTATGTTTGGCTAATTTTTTTTAAAAATTTAGAAATTTTTACTTTTTGTATAAG
TTTTATTTTAGGTTATGCTAGAAGTTATTTCATGTTATTAAGTATTTTCATAATATCAATATTTTTCATA
AAAAAATTATGTTTTTGTTTC
>MTCONS_00000109
CAATCCTTAATTTTTTTCCCTTCCAGAAAATTCAATCATTATCATTAGACTAAAAAAGCCATTAAAAAAA
GAGGGACAAAATTTTCAGAACTCCATTGACAACTTCAGTGGGTTTGGTTTTATAAGTTCACAGCCAGTGA
AGTGTGGATAACGTTCGCTGCTGCTGGTACTACTACTCCTAGTGTTACAGAAAGAGAGAAAACTACATGG
AAAATTGAAATTTACAATGGCCTCTTCTCCTCTTCTCCACCACCCAACCCACTGCTTCATCTCCAGTAAC
CAGGGTTTCTGCAATGGGTTGTCTTCATCACGACCCAACTACTCTTGGATGCGCGGCTCTGGAAATAACA
TTAGACCCATCAAAGCTGCCGTAGAGATGCCTCCTTTTCCACTCTTTGAACCTCCACAAATTGAAAGTGA
CACACCTTCTCAGTTGGAGCCTGCAGACCCTGATTTCTACAAGATAGGGTATGTTCGGAGTGTTCGAGCA
TACGGTGTTGAATTCAAGGAAGGGCCTGATGGATTTGGAGTCTATGCCTCTAAAGATGTTGAACCACTTC
GCAGAGCAAGGATGATCATGGAAATTCCACTGGAATTGATGTTAACAATAAGAAAAAAGCTCCCATGGAT
GTTTTTCCCAGACATCGTACCAGTGGGACATCCTATATTTGATATTATCAACTCAACCAATCCGGAGACA
GATTGGGATCTGCGGTTAGCATGCCTTCTTTTGTTTGCATTTGATCAAGAGGATAACTTCTGGCAGCTAT
ATGGTGATTTTTTACCTAGTGAAGGAGAGTGCACTAGCTTGCTTCTAGCTAAAGAGGAGGACCTTTTGGA
GCTGCAGGATCCGAAATTGGCTTCAACTATGAGAGATCAGCAACGCCGAGCTTCAGAATTTTGGGAAAAG
AATTGGCACTCTGGTGTCCCCCTTAAAATAAAGCGCCTTGCTCGTGATCCCAATAGATTCATTTGGGCAG
TGAGTATAGCACAATCACGATGCATAAACATGCAAATGAGGATTGGTGCACTAGTTCAAGATGCAAATAT
GCTAATTCCTTATGCTGACATGCTAAACCATTCCTTTCAGCCAAATTGTTTCTTTCATTGGCGTTTCAAG
GACCGCATGCTTGAGGTGATGATAAATGCTGGACAAAGGATTAAGAAAGGGGAGGAGATGACTGTCAATT
ACATGAGTGGGCTGAAAAATGACATGTTAATGCAAAGATATGGTTTTTCATCCCCTGTGAATCCTTGGGA
TGTCATCCAGTTCTCTGGAAATGCACAGATTCATTTGGACTCCTTCTTGTCAGTCTTCAATATATCTGGC
CTTCCTGAAGAATATTATCATAACACAGGTCGGTTATCTAATAATGGAGATAGTTTTGTTGATGGAGCGG
TAATAGCAGCAGCAAGAACATTGCCCACTTGGTCAGATGGGGATGTGCCTCCAATGCCAAGCATGGAGCG
GAAAGCTGTGAAGCAGTTACAAGAAGAATGTCAACAGATGCTTTTGGAATTCCCCACAACTTCGGAGCAA
GATCAAAAAATTCTAGATTCTATGACAGAAGAAAGGAGAACACTTGAAGCTGCAATCAAGTACAGATTGC
ACAGGAAGTTGCTGATAGAGAAGGTCATCCAGGCATTGGACATTTACCAAGAGCGGATATTGTTTTGATC
CTGGAATTTTCAGATTTTCCAGGAAAATGAGACAGTTTTGTTTGGTTGTAATGCTCCAAAATCGCCATTG
TTTTGATAACTTCTGTTCATTTGGTTACATTTGCATTTTCATCCCTAGTGTGAGCTTCATGTATCAACTC
CGAATACTGTAGATGAGCCCACATGAAAGCTGCAAATACCTCACTTTGGATTAAAAAGCCAAAAGCTCTT
CTGTAAACTCAATAAGAGCTTCAGTAGCTATTTGGCAAATTTTATTAAAAGTTAGGCAACTTTTACTTTT
TGTATGAGATTTGTTTTGGCTTATGTTTGGCTAATTTTTTTTAAAAATTTAGAAATTTTTACTTTTTGTA
TAAGTTTTATTTTAGGTTATGCTAGAAGTTATTTCATGTTATTAAGTATTTTCATAATATCAATATTTTT
CATAAAAAAATTATGTTTTTGTTTCCGGGTCTTGTTTGGAATAGTTTTTATTTTCAGCCTCAATTAGGAG
TTAAAGTGAAATCAAAATAATTATTTTCAAAGAATATTGTTATATAGGAAAAATAATATATTTGAAACCA
TGATGACTCTCTCTCACAACCTTTCTTATGACCATTTTATATATTTATACAAATATTCAAATAGAAAATA
AAATAATATTTTATACTAATAATAAAAAGTATTCAAGCAAAATAATAAATGATAACATTTTATATTTCTT
TAATAATAAATAAATATTATAATTATTATAGAAAATAATATAAATGAATTATTCCGCACCCAAGGCCAAC
CATGTTCGGCTGATTTCGGATTGGGTTCGGGTTGGTCGGGCGAATTTGCCTAATACCACCGGTATCGGGT
TAAATTAGGGTTGGGTCGGGTAATTTGCCAAAATTGAACCGAAAGGGTGAATCACACACCCATTTTTATT
CTCTCTGAAAGATTCAGAAAATTTTCCAGCGGAGAGAAAGCTGAGGATGAGCAGCTTGGGCTTGAAGAGC
TTGCTATCGGCAGCGGTGAAGGGAGGCGTGACGGAGGCACGGGCGAGAATATTCGGTCACGTACTTAACC
CAACTGGACAGAGATCTCCCCACAAGATTCTCCGCAAGAAGCTTATTGGTGAGAAAGTCGCTCAATGGTA
CCCTTATGACATCAAGAAAGACGACCCTCTCGTCATGGCTCGCCAGGAACAAGAGCGTTTGTCCAAGCTT
GAAATGTTGAAGCGTCGTGGGAAGGGACCTCCCAAGAAAGGGCAGGGGAAGCGTGCTGCTAAGCGTAACA
AGTAGAGGAAATCCTGGTAAGCAGTTTTATAGTCGGGTGATGATTGATGTTTTGAGTATCATAGAGTTTA
AGCAGGTGTACTTCCTGCAAACAATTTTCAGCAGTTTACATTTTTTATGTGATTGAATGACTTTCCTTTA
TTTTTCCTTTCAAACTTTGGAATACATAATTTTGTCTTGAAAGGAGAACTTTCACTAATGCAGCCTGATT
GTAACTATAAGCAAGATGTTACGATGTGAGAAAGCATGAGCCAGAAATCAATCCTTTATTTAATCCAAAT
ATGAAGAATGGATACAAAAGCTGAATGCCTCATTACCCTCAGTCTGAAACATATGAATTTCTTAAATGCC
TAAACTTAGCACTTGGTTCAGAAGATTCCAATTCTTCATCCACTGAAGTGCCTTCTGTGGATTGGCACAG
TACTAATTCCTGGTAGTTCTCTGAGATGTGAATTGTGGACCCGTGTACTGCCCTGCTGAATGGGGCTATT
CAATGGACGAAAACAGTAGACTTGTTTCCTGTGTTCAGTAATTTTGGACGAAAACAGTATGTTAGGTTTT
TGGTTCTAATTCAAATGGCTAGTGATCTCCAGAGATTGGCTTTTCTGAAAAGAAATGATAAGCTTGTTTC
CTTTACAACAATCTGATACAATGAGCTTGCCCTCATGGGTTATAAGAAAGGTAAGTGCATCCTTGGGATT
GAGATTATGCTTTTGAAGAAGTGATAAGCATGTTACAAAATTTAGATTCCCAGTCTTGGGTTCCTTGACA
TGTACAACTGTTGGAATGAGAATTGGATGGCAAACTGATTATTGGGTATTCCATTTATGGTTAATGGGGT
ATATAATTTAATCCTTCAGTTTAGGTTTGTCTTAGAACATCTCTTGTTGAAGTTGCAACATCTGATTCTT
TTTTTCTTGTAAGAAGAGAGGTTTTCTGCGTAAAAGAAGTCCAATTAATGTAGATGGTAACGTCTTGCAC
TATAAATTCAGCTCAGACAAGTTCAGCACCACTAATCGTGCCGATTTTACACTTCCCAATACACATTTGG
CTGTCTTCAAGCGCATGTTAGTGTGCTCTGAAACTTCTTATTTCACTCACATGCACAGCATGCAGACGGT
GCGTTAAGCTGCCATGCACGGCTCTTCTTAGAATAAGGGGTGCTTATTATTAACCTAAGTTGGTTAGGGA
GAGGGCAGCTGTAGTTTGGCACTAGCCTACTGGTTAGCCTGGCTCATGCTGATCAAAAAAAATCTCGAAG
AGGAATATACACACAGTATTCATGTAAGATAATTCAAGAGAACCATTGATAGACCAGACTACCTGACCTA
ATAAGGTCTGAGCAATACCATTCTGGAGGATGAGTTGAATTGGTGTGCAACTGTGAAAAAGCTCAATGGG
TATGAGAAGAGAGCTACATGTGGACAAGGAAGCAGACTGCCTCCTAGAATTTCGGTGTATTGATTATTGA
GAAGTTACAAAAAGTATTTGACAATGAAATAAAT
>MTCONS_00002168
TGGGGTCCAATTCCAAACCCACGAATGTGCTGCTGAAGCTAGCTCCAAAGTTGGCGATTTCCTCCGATTA
AAATCGGATTTCTATCAATTTCAGCTTCCGGGGACTGTTGGATCTGTTGAAGAAGCTCGTTTTTCCATAG
GTTCCCTCAGCACCTTGATGATCCTACCCAGTTTGCTGGAGTTTCCCTGATATTTTTGAGTTTGTTCAGT
TCCCAGAACTTGCACCACTGCTATAATGTCAATGTTATCAAAATTACGCTGTATCACCTTCGATGTCACG
GGTACACTCATAGCTTACAAAGGTGAGCTTGGTGATTACTATTGCATGGCAGCCAAATCTATTGGATTGC
CATGTCCTGACTACAAAAGGGTCCACGAGGGCTTCAAACTTGCATACACAGAGATGGCAAAGAAGTATCC
ATGTTTTGGATATGCAGCAAAAATGCCTAACATTGTGTGGTGGAAAACTTGTGTTAGAGACTCTTTCGTC
AGGGCAGGATATGATTACGATGAGGAGACATTTGAGAAGGTGTTCAGACGTATATACTCAACATTTGGTT
CATCTGCACCATATACCATCTTCCCCGACTCCCAACCATTTCTCAGATGGGTACATGAAAAGGGTCTTAA
AGTTGGGATCATTAGCAATGCAGAGTATCGGTATAAAGATGTCATCCTTCCTGCCTTGGGTTTGAACCAG
GTAAATGGATTATTTAGTTCAACCATGTTCACTGCTCTTCATTAGACCCTCTTCAACTTAATTGAAAATA
AATACAAAGCAATGGCCTATATCACCACCCTGTTTTATCCCAAAGTTGCATATATGCCATATCCCTCTGT
ATTGATTCATAAGGAATTATTACTTTCAAACAAGAGGGGAGGTAGATTTCAGGGTCTTTCTGGCTTCATT
ATCATTCTAATGAATGTCTATGCACTGAGCATGGTGAAATTCTGATGGTTTCATTCATGATGATTGGAAA
TTCAGGGAACCGAATGGGATTTTGGCGTGTTCTCTGGTCTTGAAGGTGTAGAGAAACCAAACCCCAGGAT
TTATGAGATTGCCCTTGAAAGGGCTGGAAACATTGCACCAGAAGAAGTGTTGCACATTGGTGACAGCATG
CGCAAAGACTATTTGCCGGCGAAGGGTGTGGGGATGCATGCACTTCTGTTGGACAGATTTAAGACCCCCG
ACGCCATTGAGTGGTCCAAATCTGGCGCAACTGTGCTTCCTGATTTGGTGTCGGTGCAGGAATGGCTCAC
TTCACAGAACTAAACCTGCCTGCTAATGACTTCCCATCCTTTCCAAGAACTCACCCATCCTCTGTATTTT
TTCCCCCTTGGACATGATCATATCATGGCTATTACTTACCAGTGGGTTTGCCCTTCTTAAGATTTGTGGG
TTTTGATGGGAGAAACAGATACTATTACCATAATAGCCAAATGTTATGAGCTTGATCTTAAAGAAAGTTA
CAGATGTTCTTCATTCTGTTTTCTTTTGCTTTCTGCTCTATTATCATTTGAGTTTTAATGACTTGAAAGT
TGAAACAATGGAGGTTGAGCTATGTTTGGATAAAAAATAAAATAAAATAAAATAAACCAAAAAAAGAGAA
AAAAAAAATCCTGTCTGTTTGGCAAATGAATATCTATTTGGAATTAACATATGAAAATTTGTTTTTATGA
TTTGTTTTTCATAAGGGTATTACACATTTATCTATTATACCAAAGTTTTCAAAATATTTTGAATCTCGTC
AATTGTTGTTTAAAACACTCTTCACAAAACAATCGAAAATATTTCAAATTGTTGCAAAAAATTACCTGTT
TTCATTACAAATTCTGAAAAAATGTTTTCAATTATGTATTCTGAAAAAGGCCCTTTTAAATCTTGTACTT
CAATTATCATAAAATATACGAGGAAAATAAAACACTAAAAATATTATTTACATTAAAAAGAAATAATGTT
GGAAAATTTTTTGAAAATTTATTTAGTTCAAATTAATTCTAAAATTTCC
>MTCONS_00002170
ATATATATGACACGAGATGGGGTCCAATTCCAAACCCACGAATGTGCTGCTGAAGCTAGCTCCAAAGTTG
GCGATTTCCTCCGATTAAAATCGGATTTCTATCAATTTCAGCTTCCGGGGACTGTTGGATCTGTTGAAGA
AGCTCGTTTTTCCATAGGTTCCCTCAGCACCTTGATGATCCTACCCAGTTTGCTGGAGTTTCCCTGATAT
TTTTGAGTTTGTTCAGTTCCCAGAACTTGCACCACTGCTATAATGTCAATGTTATCAAAATTACGCTGTA
TCACCTTCGATGTCACGGGTACACTCATAGCTTACAAAGGTGAGCTTGGTGATTACTATTGCATGGCAGC
CAAATCTATTGGATTGCCATGTCCTGACTACAAAAGGGTCCACGAGGGCTTCAAACTTGCATACACAGAG
ATGGCAAAGAAGTATCCATGTTTTGGATATGCAGCAAAAATGCCTAACATTGTGTGGTGGAAAACTTGTG
TTAGAGACTCTTTCGTCAGGGCAGGATATGATTACGATGAGGAGACATTTGAGAAGGTGTTCAGACGTAT
ATACTCAACATTTGGTTCATCTGCACCATATACCATCTTCCCCGACTCCCAACCATTTCTCAGATGGGTA
CATGAAAAGGGTCTTAAAGTTGGGATCATTAGCAATGCAGAGTATCGGTATAAAGATGTCATCCTTCCTG
CCTTGGGTTTGAACCAGGGAACCGAATGGGATTTTGGCGTGTTCTCTGGTCTTGAAGGTGTAGAGAAACC
AAACCCCAGGATTTATGAGATTGCCCTTGAAAGGGCTGGAAACATTGCACCAGAAGAAGTGTTGCACATT
GGTGACAGCATGCGCAAAGACTATTTGCCGGCGAAGGGTGTGGGGATGCATGCACTTCTGTTGGACAGAT
TTAAGACCCCCGACGCCATTGAGTGGTCCAAATCTGGCGCAACTGTGCTTCCTGATTTGGTGTCGGTGCA
GGAATGGCTCACTTCACAGAACTAAACCTGCCTGCTAATGACTTCCCATCCTTTCCAAGAACTCACCCAT
CCTCTGTATTTTTTCCCCCTTGGACATGATCATATCATGGCTATTACTTACCAGTGGGTTTGCCCTTCTT
AAGATTTGTGGGTTTTGATGGGAGAAACAGATACTATTACCATAATAGCCAAATGTTATGAGCTTGATCT
TAAAGAAAGTTACAGATGTTCTTCATTCTGTTTTCTTTTGCTTTCTGCTCTATTATCATTTGAGTTTTAA
TGACTTGAAAGTTGAAACAATGGAGGTTGAGCTATGTTTGGATAAAAAATAAAATAAAATAAAATAAACC
AAAAAAAGAGAAAAAAAAAATCCTGTCTGTTTGGCAAATGAATATCTATTTGGAATTAACATATGAAAAT
TTGTTTTTATGATTTGTTTTTCATAAGGGTATTACACATTTATCTATTATACCAAAGTTTTCAAAATATT
TTGAATCTCGTCAATTGTTGTTTAAAACACTCTTCACAAAACAATCGAAAATATTTCAAATTGTTGCAAA
AAATTACCTGTTTTCATTACAAATTCTGAAAAAATGTTTTCAATTATGTATTCTGAAAAAGGCCCTTTTA
AATCTTGTACTTCAATTATCATAAAATATACGAGGAAAATAAAACACTAAAAATATTATTTACATTAAAA
AGAAATAATGTTGGAAAATTTTTTGAAAATTTATTTAGTTCAAATTAATTCTAAAATTTCC
>MTCONS_00002173
TCAGCAGATTGCCAAAATCTACTGTGACATATTCCAGTTGTTCCAACGATGGTCACAATTGCTAAGATTC
TCAAAAGAAATGGGGCGGTAATTGAGAAAAGTAGGAAGACATTTCCTTCTGATATAAGTCTTCATATGTC
TTTTTGACAGAGATGGATTGCATATCTAATAGAAAAGTTCAAAAGTTTTCAACAGAGTTTGAAGTAGGCT
TGAAGCAATTGAAACGGCGTCGTTCTAATGCAAATAAGAGTTGAACTGTTGAACCTCCCTCCCAAGTTTC
TCAATTCAGTTTCTGAGGAGGAAAAGAAAAGAAAAGAAAATGCCAGTGGCGAAACCCGAATCGTCGGATG
CGAGGATCATCGCTCACATCGACATGGACTGCTTCTATGTTCAAGTGGAGCAACGGAAGCAACCCGATTT
GAGGGGTTTGCCTACCGCAGTGGTGCAGTACAACTCCTGGAAAGGCGGGGGCTTGATCGCTGTCAGCTAT
GAGGCGCGTAAATTTGGCGTCAAGCGTTCAATGCGAGGTGATGAGGCAAAGCAAGTATGCCCGCAAATTC
AGCTGGTTCAGGTCCCAGTTGCCCGTGGTAAAGCGGACTTGAACGTATACCGCAATGCCGGTTCAGAGGT
GGTTTCTATTCTTGCAAGGAAGGGGCGATGTGAGCGGGCTTCAATTGATGAAGTGTATCTTGATCTTACT
GATGCGGCAGAAGCAATGCTAGCAGAAATGCCTCCTGAGAGCTTGGAAGCAATTGATGAAGAAGCTCTTA
AGTCACATGTTTTGGGGCTTAATGAGGGTGGAAATGATATCAAAGAAAGTGTGAGGGTGTGGCTCTGCAG
GAGTCAAGCAGATCACCGTGACAAGTTGTTAGCTTGTGGGGCCCTTATTGTTGCAGAACTTAGGATGCAA
GTTTTTAGGGAGACTGAATTTACATGTTCTGCTGGCATTGCCCATAATAAGATGTTGGCCAAATTGGCAA
GTGCCATGAATAAACCTGCTCAACAAACCATTGTGCCCCTCTCATGTGTAAGAGGATTGCTTGGTTCTTT
GCCTATAAAGAAAATGAAACAGCTTGGAGGAAAGCTTGGGAGTTCCTTACAAAGTGATCTTGGTGTGAAC
ACCGTTGGAGATCTCTTGCAGTTCTCAGAGGAGAAGCTTCAAGAATGTTATGGCATAAATACTGGTACTT
GGTTATGGAATATTGCTAGAGGGATCAGTGGGGAAGAAGTTGAGAGTCGTCTGCTTTCTAAGAGCCATGG
TTCTGGGAAGACATTTCCTGGCCCCAAGGCTCTGAAAACAATTGCTTCTGTAAGAATTTTTCTTACACTA
TGATGAATCTCCTAAAGAATTACATGTTGAAAGTGCTAGTGTTTTTGTATGTGTGTGTGTGTGTGTGTTA
AGCAAGGATTCAGTCACAAAGGATATTTGGTAAAAGATGGAAGCTTTATTTGCTTTGCAATTTAAGTTCC
TAGATGAATTTGGCCATAATAGATGTGCTTCTAAACTCTGACTTTGTGAGGGTTTTCTCATTGGGAATTG
ATTTATTTATATCTGGGGATCTGTCTGTGTTTTATCCCTACAAAATGCTTTGAAGTACTTATATTCCACT
AACAAGGAAGTTTATGTCATTATTTGTCCCTTGCACCTGGTCTGTGGTTCTTCTTCCAGGTTGAAAACTG
GCTCAATGAACTTTGTGAAGAACTGGATGAACGACTCCGTTCTGACTTGGAGCAAAACAAGAGGATTGCA
CACACCCTCACGTTGCATGCTAGAGCATACAAGGTCCCTATTTTTCTTCTGCACTGCTTTTGTGACTCTC
TTATCTTAGTCCAATGACTCGGATTCACATAAAAAATTCCCTTCTAAGTCATGTCCATTGAGGTATGGGA
TTGCCAAGATTCAAGAAGATGCCTTGAATTTATTTCAAGCTGGATTGCGTGAATATTTGGGATCGTGCAA
AGTAAAGACTCGAGCAAATCAGTGCAGTGGATGGAGCATAACAGCTCTTTCTGTTTCTGCAAGTAAAATA
GTTGCCATCCCAACTGGAACATGTTCAATCATGAAATACTTCCATGGCCAAGACCTGTCATCCTCTTCAT
TAAAGCAACCACAGGACAGGTCCACTGAAGAAGCTGCATCATTATCACATTCAGGAAGTGAGAGCTATCT
GGGATTGAATCCCAGAGAAACACAAAAGCAGTTTCCTGGTGAAGAAACTAGGATAAATTATGATATGCCT
AACCTGGATCAGCAGGAAAAGAAAAGAAAAATGTGGGAAGACCAGGGAACACCGTCAATCTTGAGATTCT
TTAAGAGGCACAATCCCACTTCCTCTTTGTCTGAGCAAGAGCAAGTTGAACCCATCCAAGATACCAAAGT
GTCATCATCCTCAGGTTTGTGGACTACAAGTGAGAGCTGTTCAGAAACAGGTCAAATTCAGCTGCCAAAA
GAAATGATGGTTGCTGAAACTGAGTCCAATGCTAGACGCGATAGTTCAGCCGCCAAAAGAAATGATGGTT
ACAAGATTGATGACATCGACTGCTCTGTGATGGATGAGCTACCGCCAGAAATTCAAGAAGAAGTCCAAGC
TCGGAGCTCAGAAGATCTAAATCAAGTTCAGCTGCCAAAAGAAATGATGGTTGCTGAAACTGAGTCCAAT
GCTAGACGCGATAGTTCAGCTGCCAAAAGAAATGATGGTTACAAGATTGATGACATCGACTGCTCTGTGA
TGGATGAGCTATCGCCAGAAATTCAAGAAGAAGTCCAAGCTTGGAGCTCAGAAGAACTAAATCAAGTTCA
GCTGCCAAAAGAGACGATGGCTGCTGAGACTGGGCCTAACGATAGAAGGTGTAGTTTAGGCGGGGGTGCA
GAAAGAAGGGAAACATGGAGTTACAAGATCGATGAGATTGACCCTTCTGTGATGGATGAGCTACCCCCAG
AAATCCGAGCCGAAGTCCAAGCTTGGCTCCGGCCTCAGAAGCCGGCCAAGACAGGAAAACGAGGTTCTAG
CATTGCCCACTATTTCTCACCTATGAAAAACAAATAGAAAACCCCAAGTAATCTCATCATCTACATAGTT
GGTTATGCTGTATGATAATGGAGCCAGTCTTACAAAACCTAAAAATCTCTTGTTTTTCAGGTGATATCTA
AACAAAATCTGTGTATGTGTACATAATATTTGTTTCACCCATGAATGTCATAACGGTTTAACTATTATGC
TGTTTATGTGATTGTTATTGTTATTGTATGTTTGGTAGGAATGAATAGGAAGGGATGTTAAAAAAAAAAA
AAATGATTTTCTCTTATTTGATTTTATTACGAAA
>MTCONS_00002174
TCAGCAGATTGCCAAAATCTACTGTGACATATTCCAGTTGTTCCAACGATGGTCACAATTGCTAAGATTC
TCAAAAGAAATGGGGCGGTAATTGAGAAAAGTAGGAAGACATTTCCTTCTGATATAAGTCTTCATATGTC
TTTTTGACAGAGATGGATTGCATATCTAATAGAAAAGTTCAAAAGTTTTCAACAGAGTTTGAAGTAGGCT
TGAAGCAATTGAAACGGCGTCGTTCTAATGCAAATAAGAGTTGAACTGTTGAACCTCCCTCCCAAGTTTC
TCAATTCAGTTTCTGAGGAGGAAAAGAAAAGAAAAGAAAATGCCAGTGGCGAAACCCGAATCGTCGGATG
CGAGGATCATCGCTCACATCGACATGGACTGCTTCTATGTTCAAGTGGAGCAACGGAAGCAACCCGATTT
GAGGGGTTTGCCTACCGCAGTGGTGCAGTACAACTCCTGGAAAGGCGGGGGCTTGATCGCTGTCAGCTAT
GAGGCGCGTAAATTTGGCGTCAAGCGTTCAATGCGAGGTGATGAGGCAAAGCAAGTATGCCCGCAAATTC
AGCTGGTTCAGGTCCCAGTTGCCCGTGGTAAAGCGGACTTGAACGTATACCGCAATGCCGGTTCAGAGGT
GGTTTCTATTCTTGCAAGGAAGGGGCGATGTGAGCGGGCTTCAATTGATGAAGTGTATCTTGATCTTACT
GATGCGGCAGAAGCAATGCTAGCAGAAATGCCTCCTGAGAGCTTGGAAGCAATTGATGAAGAAGCTCTTA
AGTCACATGTTTTGGGGCTTAATGAGGGTGGAAATGATATCAAAGAAAGTGTGAGGGTGTGGCTCTGCAG
GAGTCAAGCAGATCACCGTGACAAGTTGTTAGCTTGTGGGGCCCTTATTGTTGCAGAACTTAGGATGCAA
GTTTTTAGGGAGACTGAATTTACATGTTCTGCTGGCATTGCCCATAATAAGATGTTGGCCAAATTGGCAA
GTGCCATGAATAAACCTGCTCAACAAACCATTGTGCCCCTCTCATGTGTAAGAGGATTGCTTGGTTCTTT
GCCTATAAAGAAAATGAAACAGCTTGGAGGAAAGCTTGGGAGTTCCTTACAAAGTGATCTTGGTGTGAAC
ACCGTTGGAGATCTCTTGCAGTTCTCAGAGGAGAAGCTTCAAGAATGTTATGGCATAAATACTGGTACTT
GGTTATGGAATATTGCTAGAGGGATCAGTGGGGAAGAAGTTGAGAGTCGTCTGCTTTCTAAGAGCCATGG
TTCTGGGAAGACATTTCCTGGCCCCAAGGCTCTGAAAACAATTGCTTCTGTAAGAATTTTTCTTACACTA
TGATGAATCTCCTAAAGAATTACATGTTGAAAGTGCTAGTGTTTTTGTATGTGTGTGTGTGTGTGTGTTA
AGCAAGGATTCAGTCACAAAGGATATTTGGTAAAAGATGGAAGCTTTATTTGCTTTGCAATTTAAGTTCC
TAGATGAATTTGGCCATAATAGATGTGCTTCTAAACTCTGACTTTGTGAGGGTTTTCTCATTGGGAATTG
ATTTATTTATATCTGGGGATCTGTCTGTGTTTTATCCCTACAAAATGCTTTGAAGTACTTATATTCCACT
AACAAGGAAGTTTATGTCATTATTTGTCCCTTGCACCTGGTCTGTGGTTCTTCTTCCAGGTTGAAAACTG
GCTCAATGAACTTTGTGAAGAACTGGATGAACGACTCCGTTCTGACTTGGAGCAAAACAAGAGGATTGCA
CACACCCTCACGTTGCATGCTAGAGCATACAAGTCCAATGACTCGGATTCACATAAAAAATTCCCTTCTA
AGTCATGTCCATTGAGGTATGGGATTGCCAAGATTCAAGAAGATGCCTTGAATTTATTTCAAGCTGGATT
GCGTGAATATTTGGGATCGTGCAAAGTAAAGACTCGAGCAAATCAGTGCAGTGGATGGAGCATAACAGCT
CTTTCTGTTTCTGCAAGTAAAATAGTTGCCATCCCAACTGGAACATGTTCAATCATGAAATACTTCCATG
GCCAAGACCTGTCATCCTCTTCATTAAAGCAACCACAGGACAGGTCCACTGAAGAAGCTGCATCATTATC
ACATTCAGGAAGTGAGAGCTATCTGGGATTGAATCCCAGAGAAACACAAAAGCAGTTTCCTGGTGAAGAA
ACTAGGATAAATTATGATATGCCTAACCTGGATCAGCAGGAAAAGAAAAGAAAAATGTGGGAAGACCAGG
GAACACCGTCAATCTTGAGATTCTTTAAGAGGCACAATCCCACTTCCTCTTTGTCTGAGCAAGAGCAAGT
TGAACCCATCCAAGATACCAAAGTGTCATCATCCTCAGGTTTGTGGACTACAAGTGAGAGCTGTTCAGAA
ACAGGTCAAATTCAGCTGCCAAAAGAAATGATGGTTGCTGAAACTGAGTCCAATGCTAGACGCGATAGTT
CAGCCGCCAAAAGAAATGATGGTTACAAGATTGATGACATCGACTGCTCTGTGATGGATGAGCTACCGCC
AGAAATTCAAGAAGAAGTCCAAGCTCGGAGCTCAGAAGATCTAAATCAAGTTCAGCTGCCAAAAGAAATG
ATGGTTGCTGAAACTGAGTCCAATGCTAGACGCGATAGTTCAGCTGCCAAAAGAAATGATGGTTACAAGA
TTGATGACATCGACTGCTCTGTGATGGATGAGCTATCGCCAGAAATTCAAGAAGAAGTCCAAGCTTGGAG
CTCAGAAGAACTAAATCAAGTTCAGCTGCCAAAAGAGACGATGGCTGCTGAGACTGGGCCTAACGATAGA
AGGTGTAGTTTAGGCGGGGGTGCAGAAAGAAGGGAAACATGGAGTTACAAGATCGATGAGATTGACCCTT
CTGTGATGGATGAGCTACCCCCAGAAATCCGAGCCGAAGTCCAAGCTTGGCTCCGGCCTCAGAAGCCGGC
CAAGACAGGAAAACGAGGTTCTAGCATTGCCCACTATTTCTCACCTATGAAAAACAAATAGAAAACCCCA
AGTAATCTCATCATCTACATAGTTGGTTATGCTGTATGATAATGGAGCCAGTCTTACAAAACCTAAAAAT
CTCTTGTTTTTCAGGTGATATCTAAACAAAATCTGTGTATGTGTACATAATATTTGTTTCACCCATGAAT
GTCATAACGGTTTAACTATTATGCTGTTTATGTGATTGTTATTGTTATTGTATGTTTGGTAGGAATGAAT
AGGAAGGGATGTTAAAAAAAAAAAAAATGATTTTCTCTTATTTGATTTTATTACGAAA
>MTCONS_00002186
TTATGTAAAATCCCCAAGGAAAACCCTTAAAACCCCAAAATTTCAAAATTGCCAAACAGATCCCTCACTG
CTATGCCCTAAAACCCTGAATTCATAGCAAAACCCTTCTCTCGTTTCCTATCTCTGCCAGTGCACATATG
CTTGATTCTGAGATTTGTAGGAGGCTGAGATGAAAGCTTTGAGGGGTTTAAGAGCCCTCACAACCCTCTC
TTCCAAAACCCAGAAACCCCACCTCACTTCCAATCTTCTCTATCGCTTCTACGCCGCCCAACCTCAGCAA
CAAGACCACTCCACAACCACCAACTCCCTCGAAGACCACGAAGACGATGACGCCGTTTTCGACAGTTCCC
AATTCGCATTACCCAACATGGGTACGTCCCCGGTCCCCGATCAACCCACTTGGGACCGGGAGTACAGGGC
TAAGGCTGACCGTACCATCTTCGGCGAGGAGACCCAGAAGCAGAAGTCCGAAGAAGACGAGAGGAAACGC
CGGGCCATTGTGCTTGCGAAGGCTCTGCTTGAAGCGGCTTTGCAGAAGCCCGACGAAGAGGACGATATGC
CGGTGAAGGAAGAGGACCAGAGGTCGTTGTCGGTCGGAATTATTGGAGCTCCCAATGCCGGAAAATCTTC
ACTGACCAATCACGTGGTTGGGACAAAGGTTGCTGCTGTTTCACGGAAGACAAACACTACTACTCATGAA
GTGTTAGGAGTAATGACCAAGGGGAACACCCAAATTTGTTTCTTTGATACCCCAGGACTTATGTTAAAGA
GCAGTGGATACCCTTATAGTGATATGAGGGCTCGTGTGGAAAGTGCTTGGAGTTCAGTTGGTCTCTATGA
TGTACTCATAGTAATCTTTGATGTTCATCGGCATCTTAGCAGGCCTGATTCAAGGGTGGTAAGATTGATT
GAAAGAATGGGAGCACAAGCACACCCAAAACAGAAGCGGGTGTTGTGTATGAATAAGGTTGATTTGGTTG
AAAAGAAGAAAGATTTGTTGAAGGTTGCTGATGAATTCAAAGATCTTCCTGGGTATGAAAGGTATTTCAT
GATCTCAGGATTAAAGGGTTCTGGAGTAAAAGACCTTACTCAATTTTTGATGGAGCAGGCATTTAAAAGG
CCTTGGGATGAAGATCCATTCACCATGAGTGAAGAAGTTATGAAGAATATATCATTAGAAGTTGTCAGAG
AAAGGTTGTTAGATCACGTGCATCAGGAAATTCCATATGGTATAGACCATCGCTTGATAGACTGGAAGGA
GTTAAGAGATGGTTCTCTTAGGATTGAACAACATTTGATCACTCCCAAACAGAGCCAGCGCAAGATTCTT
GTGGGAAAGAAAGGCTCTAAAATAGGGAGAATTGGCATTGAAGCTAATGAAGAGCTTCGGTCCATTTTCA
AGAGGGATGTGCATCTCATCCTCCAGGTCAGAGTTAAATGATACGAACAACAGATGAACTTGATATCAGG
AATTGTACCTGTCCCCTACATCATGCATGTATACGTCGAGAGAGGCCTGTCGTGTGTGCTTGTGCTGTGG
TGTTCCCTGATGATTTAACATCTTGAGGATCAGATGGAACTGGGCTTTAAGTCAGAATGTACATTAGCTT
GGATGTGGGAAATCAAGATATGGCAAAGTAGGTGGGTAACTCTTGAAATCAGAAGACCCCCTCATGGCTG
GGATGATCCCTGTTGTTGCTTTTATGGTATGTCAATTTTGCGGCAAGATGGGACCACCTGGCATCGTTTT
CTTTTTTCTTCCGTTCTCTTTTTGATAAGCATGATATTTCTTATTTTGTAAGTGATTGTATCCTTCGAAC
TTTTTTCTAATGCGACCTCAGGATGCAGTTTCAATATTCTCTTCTCTCCTGATTCTCATCAACTCAAGGG
TTATTTGCTTTTAGCTGGAGCTTTTAAGGTTTTGCAGTCTTTGCCCATGTTGCTTGGACCATATCTGCTA
GACAAGTCTTTCTAGTCCACTGAAAAATCCCATTTGTAAAATGCTACCTGAAAAAAGGAAATTAGTGCCT
GTTTAACTAATGTTTCAGAAATAGTTGTCCAAAAATTAGTTTTTGAGAATAGTTGTTAAAACAAAATTTT
GTTTGAGAAAAAAAAAAAGAAGTTAGGATGACTAAAACTTGTTTTAAAAATCACTATATTTTCAAAATAA
TCTTTTTAATAGAGAAATTGCCATGTTTTTTAAGTTAGAAAACTTATTCTTGCCTTAAAGAATAATTAAA
AATAAATAAAACTCTAAGCAAGGTCTTGTGACTTGAACACTTTCTTCATGAAATGAGACTACCAAGAGAA
AACGCTCAAAGG
>MTCONS_00002201
CCCTGAACGACCTCCATAAAAATTTTCAGTTCGTTTCTCAATTATTAATAACCACAACCTTATATATGAG
CAACAAGTTAACACATTCTCTGTCAACAACTGAACACACTGCTCTTAATTTCTTCTTCCATTCACTCTCC
ATCTTAAGCCATGAGCAAGCTTCAGTTCTATCCATATAGAATCTTAACAATCTCATCTCTTCTTATCCTC
TTTCAACCTCTGCTGGTCTCCTCACTATGCACATGTGAGACACAGCACAAGGATCAAAACGCATCCCAGG
CAGTCACATATAAACTAGTTGCTATAGCTTCAATTCTAGTTTCCAGTGCAATTGGGGTCTGCCTTCCATT
GCTGCTCAAAAATGTTCCATCCTTACGACCCGAAAAGGCGATTTACTTCCTGATAAAGGCCTTTGCTGCA
GGAGTGATTCTGGCAACTGGGTTCCTTCATATACTCCCTGATGCCTACGACAGCCTGAAGAGCCCATGCC
TCAGTGAAAATCCATGGGGGGGTTTTCCTTTCACTGGCTTCATTGCCATGATGGCTGCAATTTTGACACT
GATGATGGAAGCTTTTGCGACTGGCTACCATAGGAGGTCAGAGCTGAGGAAAGCTCAGCCAGTGAATGGT
GATGAGGAGAGTGATGGGGACCATGCAGGCCATGTCCATGGCTCCGCCTTTGTGCTGGAGAGATCCAACT
CCTCTGATCTTATCCGGCACCGGGTCGTTTCTCAGGTTTTGGAGTTGGGAATTGTGGTACACTCTGTGAT
CATTGGCATCTCCTTGGGGGCTTCTGAGAGTCCAAAGACAATCAAACCTTTGGTAGCAGCATTGAGCTTC
CACCAGTTTTTTGAGGGGATGGGGCTAGGTGGATGCATCTCTCAGGCAAAGTACAAGATTAAAGCTACCA
TAATCATGGTTCTGTTCTTCTCCCTCACAACCCCAACTGGGATTGCTGTTGGCCTAGGGATATCGAAAAT
TTACGACGAAAACAGCCCAACTGCACTTATTGTTCAAGGGGTCCTGAATTCGGCATCAGCTGGGATTTTG
ATCTACATGGCTCTTGTTGATCTTCTTGCAACTGACTTCATGAACCCCAAAATGCAAAGCAATGTGAGAC
TCCAACTTGGGGCATATGCTACTCTTCTTTTGGGGGCAGCTTCTATGTCAGTTCTGGCCAAATGGGGTGG
AATCTGATCTCCCTTTTTCCAACCCTTTTTCTCTTGATCTGACCCAAATAGATCATGGACTGGAATTGGA
GTTTTGCATTCTCTATGGTATGTGTTTAACTTTATTGACAAAGTTGTTCCAATAATATTTTCTCAATCTG
AATTGGCACAACTACAAAATGTTGTGCTCTTTTCTGTGTTGAGCTACAGCAACTACATGAAATTGAAGAC
CATCTTTGCCTTTTGAGTTGGAATTCCACAAAGGCCTTAATGGCCTAACAAAAAAAAAAACAAGAGAATA
TTATCTCTACCTTTTTTTTTATATATATTTTTCTTTTTTACCATTTTTTTCTTAAATTTGTTGATGACTT
TTTCATAATAGTGTCTATGAAAATGAAACCACATTTTCAAAATGCAGGTAGACTTCTTCTTAGTGGGTTT
AGCATTATTGAAGCAAATTAGGGCTATTTTTGCCTTCAAAGGCTTTCCTCTTTTGTTCACCATAAAAGGC
AAATAAGATTCCCTTAGATAACTCTTAGAGAAAAATGATCGATTGCAATTAAAGAAAAGGGTGGAAAAGA
CTAATTGGGGTAACTTCACCATCATTTCCCTGTGATATTTTGAATAAGGTTTCAAACAACATGACTTAAG
GATCAAAGCACC
>MTCONS_00002208
TGTGCGCGCTGCGGGAACCATAGGAGAAAAGGAAGCAGCTTTCAGAGGGGGAGAAAATGGCGAAGAGTGA
GGAGAACGGAAAACCGGTTCGTGTGTATGCTGATGGCATATACGATCTCTTCCATTTCGGCCATGCCCGC
TCTCTTGAGCAAGCCAAGAAACTGTTTCCAAACACATATCTGCTTGTTGGTTGCTGCAATGATGAAGTCA
CTCACAAATACAAGGGCAAAACTGTTATGACCGGCTCTGAGCGCTATGAATCTCTTCGCCATTGCAGGTG
GGTCGATGAGGTTATTCCTGATGCACCATGGGTGCTCACACAAGAGTTCATTGACAAACATGAGATTGAT
TATGTCGCACACGACTCTCTTCCGTAAGGTTAATCAGCCCAAATAAACTACTTTCAATTGATTTGTAGTA
AGATCTTATAGGATGTTCAAATGTTGGAAATTTCTCCTTGGTTCTCTTTTGTTTGGAATTGTAATTTTAG
GAAAAAAGGACTTCCGCCAATGTCAGTACATAGGTATGATCAGAATAAAGTCACTGCTAAAGGCATTTTT
GGAAACTATATGAAATCATATTTAGACTTTGCAGTTCATAGCTTCGGAGTAAATTATCTTGTTCCTATCA
GAAATAGGAAAAAACAAAGGAATTCAGTTTCTCTTGTTTGCATCTCCAATGACTTTATCTGTATTCCTTA
AAACTTGTTTAAAATTATGACATTTTATAATTGGCTTAAAAACCTGATTTCCATCTTGTCGTTTTCTATC
AGATTCTTGGCCGTTTCAGAGATGATTCCATCTGCCTGTTACGTATTGAACTTATGCACACAAATTTTGT
AGATAGAAAATTTGTTTTTCCTATGTAGTTTCCAAATACCCAATTTTTCTTTCCTATGGAATTATTTTAT
TTTGTGTCAACTTGAGTGTATTCTTAAATATGTTAATTGCTCTTATCTACTCTAAAATTTCAGTTATGCT
GATGCAAGTGGAGCTGGAAAAGATGTCTATGAATTTGTAAGTTGGAATGACACCCTAATTTTGTATAAAT
GCTTTTAATACAACTTGGAATTTTTTTTTAAAACTTACCTTTAGTTAGTCTTTATGAATATGTCTTGACC
AAACTTGATAAAGTATTTTCCCATCCTCGTGGGTGGGAATGTAAATCAAGTTCCACTTTCTAATTGGAGC
CATATATTTCATTAAATAACAGGCCATTTTGTCTTTACTACCCCACTTCAGTGCTACTTCCTTTTGGCTT
GCAACTTGATCCATATAAGTCCCTTTCGATTAGTGATGACAGGACCCCTCTTCATGGTGCATTACCCCAC
ATCTCATCTGGTTTTCTCTCATCTTATCACCAATTGGTGCTATGTCCAACTTCCCTTGGATGTGACAAAT
TTGGTATTTTGTCTTTTCCTTCTGCTATCTTATGCAGAATATTCTGTTTGAGCTACAAAATTTTGTGGAT
ATGTTTTTTCTGGACTGCAAATAATTTCCTACCGTAGAGCATCATTGGTTTTAATTTAAATGTATGCCAC
ATAAATCTCTGTCTCAGGTTAAGTCCATTGGAAAGTTTAAGGAAACAAAACGTACAGATGGGATCTCTAC
ATCAGATATAATAATGAGGATTGTTAAAGATTATAACCAGTATGTGATGCGTAACTTGGACCGTGGATAT
ACAAGAAAGGATCTTGGTGTTAGCTATGTGAAGGCATGGTTTTTCATATTTGATCCTCATAATTTATTCC
TTTTAAACATTATTCGAGATCCTGTTTGACTTCTTATTTGCTCGACTCTGATTTTGTCTCTTTTATCAGG
AAAAGAGGCTGAGGGTGAACATGGGATTAAAAAAGCTGCACGAGAAAGTGAAGAAGCATCAAGAAAAAGT
GGGAGAAAAGATACAAATAGTAGCCAAAACTGCTGGTATGCATAGAAATGAATGGGTGGAGAATGCTGAT
CGATTTGTTGCTGGATTTCTTGAGATGTTTGAAGAAAGTTGCCACAAAATGGGAACGGCCATTAGAGATA
GAATTCAGGAGCAACTAAAGAGGCAGCAGTTAAGAGGGCTCCTATATGACAAAGAGGATGATGATGACGA
CGACAATGATGATTACTTCTATGATGACAGCACCGAAGAAGAAGAATACTACGAGAATGAAGATGAAAAA
TAAGCTTGGGCTCTAATACTTGTTCATGGTCTTAATATAAAAATAATTTAGGTGCACAATCAATAGAGTT
TAGTATTGCAGAGATAGGGTGTTGACTTAGTTTGCAAAAAAAAAACACAGCTTGAAGTTTGAGTTCTGAC
TTCTTTATACAATAAATAATGTATTCTCCTGTTATTGTCCAAGATAGGAACTTGCCGGTTGAATCATGTT
TAGTGAAAGATGTTTATGGAAAATTAAAAAAACCAGCCCAGCCGCTGTGTGTCAATGGAGGTTGATCAGA
TTTACTTTGTCAAACATAGATGTTATGTTTCAATTTGTTAACCCTAGAACACTATATTTTTCACTCTCTG
ATGTCTTTGAGGCCATTCGACCATCTGATCCCTTTGGTTTTGCTTGCCTTCCTGATCAGCACTCTTTTCA
TTTTATATTGCTAAATCTCTTATATTGTCAAGTGTTTTCAGGGATTATTCAGCTATAATGGTAACTTTTA
TGGAATGATTGATTGGAGATGCCACCAAGGTCTACAAAAAAAAAAACAAAAACAAAAAAGGCAGTTTGCA
GGCAAGGATGGTAGTGCTTAGGGTCCAAGGATTAGCATATATTTATGCAAAAGAAAGTGAAGAGTTCTGC
AATCATATCAGTAAAGTTACAGAGACCCCATCACTAATATTCCAACACTGGCATGCTTGTGGATATGGAC
ACCCACCTCAAACAAAACACGTCCAATCTAAAAGCAAATTTTGGTCTCCCACCAAGCACCAACACTTCAT
CTAAACACATAATGGATGATAGATCAGATAATGAGTAACCCATTTGAAATCTAGGGCAATGGGGATCAGG
GACGTGTTGTCATTGGGGGCAATACTTGGATAATAGTCACACCATGGAGATTGTCACGTGTCCCAACAGA
GTTCTTCATGAGCTTCTCCGAAATTCAACAAAGATTTTCGAACCGTGAGGAATTGAAGTTTTTGAGTTGG
GGTTAATCAAACTTCCAGGTCTTGTTGCCCAAAGGCTGCCATCCGATAAATTCTTTTACTACCCTCCACA
GACTTGGAGTCGTAGTGGCTTCACCTTAAGCAAGCACAAGGCAAAAAGTGTTATCATGTGTTTCTTCAAA
CTCCTAGCTCAATCAAAAAGGAAAAACAGAACTTTGAAATCCCCAAGTTCTACACTTTTTCTTTATCAAT
GGAAAAATGCTGTTTTTTGACAGCAATTAATTGTACAAGACCCAGCTTCTGAGGGG
>MTCONS_00002209
TGTGCGCGCTGCGGGAACCATAGGAGAAAAGGAAGCAGCTTTCAGAGGGGGAGAAAATGGCGAAGAGTGA
GGAGAACGGAAAACCGGTTCGTGTGTATGCTGATGGCATATACGATCTCTTCCATTTCGGCCATGCCCGC
TCTCTTGAGCAAGCCAAGAAACTGTGACTCTCCCTTATTTTTTTATTTTTTTATTTTTAATTTAAATTTT
CTTTTGTAATTTCTTTTTCTAGTTCCATTTTTTTTCGGAATTCATATATGTATGACTTGTTTCTTCATAA
ACCTAGAAAGAGGAACAACATGTGGCGTGATTCTAGGCTCTGTTTGCCTTGAAATTGAGTGATTGTACGT
TATCTTGGTGGAGTTTTGAGCAAGGGTGTTAATTGGGAAAGGACTAGGAAGTTTGCAATTTTATATGTTT
TGGAGAAAAAACCCTAGAAAGAAAATTCGCCTCTAAATGCTAACTATGTGAAGAGAACTAGAGATTGATA
TAGATCATGTGATAATTCATGGGTGTCGTTTTTCTTTCCCATGAATATGTTGTAGCCTTTTTGTATGCCA
TTTTGCTCTTTTTGTTGATTTTTTTTTCCATTCTTTGTGAGACTATGCGTTTTGAGATGAGGTGATGATA
TTGTCCTAAGATCTTCATTAATATATCTAGAAAGCAGCCAAACAGGTTTTTGTTTTCTTTATTCTTTTTG
GGGTTTTATGGTTATGGAATTGTCTGTGATTTGATTTTATTGAGTTTATCAATTTATTCTGGATGCATGA
AATATAGGTTTCCAAACACATATCTGCTTGTTGGTTGCTGCAATGATGAAGTCACTCACAAATACAAGGG
CAAAACTGTTATGACCGGCTCTGAGCGCTATGAATCTCTTCGCCATTGCAGGTGGGTCGATGAGGTTATT
CCTGATGCACCATGGGTGCTCACACAAGAGTTCATTGACAAACATGAGATTGATTATGTCGCACACGACT
CTCTTCCTTATGCTGATGCAAGTGGAGCTGGAAAAGATGTCTATGAATTTGTAAGTTGGAATGACACCCT
AATTTTGTATAAATGCTTTTAATACAACTTGGAATTTTTTTTTAAAACTTACCTTTAGTTAGTCTTTATG
AATATGTCTTGACCAAACTTGATAAAGTATTTTCCCATCCTCGTGGGTGGGAATGTAAATCAAGTTCCAC
TTTCTAATTGGAGCCATATATTTCATTAAATAACAGGCCATTTTGTCTTTACTACCCCACTTCAGTGCTA
CTTCCTTTTGGCTTGCAACTTGATCCATATAAGTCCCTTTCGATTAGTGATGACAGGACCCCTCTTCATG
GTGCATTACCCCACATCTCATCTGGTTTTCTCTCATCTTATCACCAATTGGTGCTATGTCCAACTTCCCT
TGGATGTGACAAATTTGGTATTTTGTCTTTTCCTTCTGCTATCTTATGCAGAATATTCTGTTTGAGCTAC
AAAATTTTGTGGATATGTTTTTTCTGGACTGCAAATAATTTCCTACCGTAGAGCATCATTGGTTTTAATT
TAAATGTATGCCACATAAATCTCTGTCTCAGGTTAAGTCCATTGGAAAGTTTAAGGAAACAAAACGTACA
GATGGGATCTCTACATCAGATATAATAATGAGGATTGTTAAAGATTATAACCAGTATGTGATGCGTAACT
TGGACCGTGGATATACAAGAAAGGATCTTGGTGTTAGCTATGTGAAGGCATGGTTTTTCATATTTGATCC
TCATAATTTATTCCTTTTAAACATTATTCGAGATCCTGTTTGACTTCTTATTTGCTCGACTCTGATTTTG
TCTCTTTTATCAGGAAAAGAGGCTGAGGGTGAACATGGGATTAAAAAAGCTGCACGAGAAAGTGAAGAAG
CATCAAGAAAAAGTGGGAGAAAAGATACAAATAGTAGCCAAAACTGCTGGTATGCATAGAAATGAATGGG
TGGAGAATGCTGATCGATTTGTTGCTGGATTTCTTGAGATGTTTGAAGAAAGTTGCCACAAAATGGGAAC
GGCCATTAGAGATAGAATTCAGGAGCAACTAAAGAGGCAGCAGTTAAGAGGGCTCCTATATGACAAAGAG
GATGATGATGACGACGACAATGATGATTACTTCTATGATGACAGCACCGAAGAAGAAGAATACTACGAGA
ATGAAGATGAAAAATAAGCTTGGGCTCTAATACTTGTTCATGGTCTTAATATAAAAATAATTTAGGTGCA
CAATCAATAGAGTTTAGTATTGCAGAGATAGGGTGTTGACTTAGTTTGCAAAAAAAAAACACAGCTTGAA
GTTTGAGTTCTGACTTCTTTATACAATAAATAATGTATTCTCCTGTTATTGTCCAAGATAGGAACTTGCC
GGTTGAATCATGTTTAGTGAAAGATGTTTATGGAAAATTAAAAAAACCAGCCCAGCCGCTGTGTGTCAAT
GGAGGTTGATCAGATTTACTTTGTCAAACATAGATGTTATGTTTCAATTTGTTAACCCTAGAACACTATA
TTTTTCACTCTCTGATGTCTTTGAGGCCATTCGACCATCTGATCCCTTTGGTTTTGCTTGCCTTCCTGAT
CAGCACTCTTTTCATTTTATATTGCTAAATCTCTTATATTGTCAAGTGTTTTCAGGGATTATTCAGCTAT
AATGGTAACTTTTATGGAATGATTGATTGGAGATGCCACCAAGGTCTACAAAAAAAAAAACAAAAACAAA
AAAGGCAGTTTGCAGGCAAGGATGGTAGTGCTTAGGGTCCAAGGATTAGCATATATTTATGCAAAAGAAA
GTGAAGAGTTCTGCAATCATATCAGTAAAGTTACAGAGACCCCATCACTAATATTCCAACACTGGCATGC
TTGTGGATATGGACACCCACCTCAAACAAAACACGTCCAATCTAAAAGCAAATTTTGGTCTCCCACCAAG
CACCAACACTTCATCTAAACACATAATGGATGATAGATCAGATAATGAGTAACCCATTTGAAATCTAGGG
CAATGGGGATCAGGGACGTGTTGTCATTGGGGGCAATACTTGGATAATAGTCACACCATGGAGATTGTCA
CGTGTCCCAACAGAGTTCTTCATGAGCTTCTCCGAAATTCAACAAAGATTTTCGAACCGTGAGGAATTGA
AGTTTTTGAGTTGGGGTTAATCAAACTTCCAGGTCTTGTTGCCCAAAGGCTGCCATCCGATAAATTCTTT
TACTACCCTCCACAGACTTGGAGTCGTAGTGGCTTCACCTTAAGCAAGCACAAGGCAAAAAGTGTTATCA
TGTGTTTCTTCAAACTCCTAGCTCAATCAAAAAGGAAAAACAGAACTTTGAAATCCCCAAGTTCTACACT
TTTTCTTTATCAATGGAAAAATGCTGTTTTTTGACAGCAATTAATTGTACAAGACCCAGCTTCTGAGGGG
>MTCONS_00002210
TGTGCGCGCTGCGGGAACCATAGGAGAAAAGGAAGCAGCTTTCAGAGGGGGAGAAAATGGCGAAGAGTGA
GGAGAACGGAAAACCGGTTCGTGTGTATGCTGATGGCATATACGATCTCTTCCATTTCGGCCATGCCCGC
TCTCTTGAGCAAGCCAAGAAACTGTGACTCTCCCTTATTTTTTTATTTTTTTATTTTTAATTTAAATTTT
CTTTTGTAATTTCTTTTTCTAGTTCCATTTTTTTTCGGAATTCATATATGTATGACTTGTTTCTTCATAA
ACCTAGAAAGAGGAACAACATGTGGCGTGATTCTAGGCTCTGTTTGCCTTGAAATTGAGTGATTGTACGT
TATCTTGGTGGAGTTTTGAGCAAGGGTGTTAATTGGGAAAGGACTAGGAAGTTTGCAATTTTATATGTTT
TGGAGAAAAAACCCTAGAAAGAAAATTCGCCTCTAAATGCTAACTATGTGAAGAGAACTAGAGATTGATA
TAGATCATGTGATAATTCATGGGTGTCGTTTTTCTTTCCCATGAATATGTTGTAGCCTTTTTGTATGCCA
TTTTGCTCTTTTTGTTGATTTTTTTTTCCATTCTTTGTGAGACTATGCGTTTTGAGATGAGGTGATGATA
TTGTCCTAAGATCTTCATTAATATATCTAGAAAGCAGCCAAACAGGTTTTTGTTTTCTTTATTCTTTTTG
GGGTTTTATGGTTATGGAATTGTCTGTGATTTGATTTTATTGAGTTTATCAATTTATTCTGGATGCATGA
AATATAGGTTTCCAAACACATATCTGCTTGTTGGTTGCTGCAATGATGAAGTCACTCACAAATACAAGGG
CAAAACTGTTATGACCGGCTCTGAGCGCTATGAATCTCTTCGCCATTGCAGGTGGGTCGATGAGGTTATT
CCTGATGCACCATGGGTGCTCACACAAGAGTTCATTGACAAACATGAGATTGATTATGTCGCACACGACT
CTCTTCCGTAAGGTTAATCAGCCCAAATAAACTACTTTCAATTGATTTGTAGTAAGATCTTATAGGATGT
TCAAATGTTGGAAATTTCTCCTTGGTTCTCTTTTGTTTGGAATTGTAATTTTAGGAAAAAAGGACTTCCG
CCAATGTCAGTACATAGGTATGATCAGAATAAAGTCACTGCTAAAGGCATTTTTGGAAACTATATGAAAT
CATATTTAGACTTTGCAGTTCATAGCTTCGGAGTAAATTATCTTGTTCCTATCAGAAATAGGAAAAAACA
AAGGAATTCAGTTTCTCTTGTTTGCATCTCCAATGACTTTATCTGTATTCCTTAAAACTTGTTTAAAATT
ATGACATTTTATAATTGGCTTAAAAACCTGATTTCCATCTTGTCGTTTTCTATCAGATTCTTGGCCGTTT
CAGAGATGATTCCATCTGCCTGTTACGTATTGAACTTATGCACACAAATTTTGTAGATAGAAAATTTGTT
TTTCCTATGTAGTTTCCAAATACCCAATTTTTCTTTCCTATGGAATTATTTTATTTTGTGTCAACTTGAG
TGTATTCTTAAATATGTTAATTGCTCTTATCTACTCTAAAATTTCAGTTATGCTGATGCAAGTGGAGCTG
GAAAAGATGTCTATGAATTTGTAAGTTGGAATGACACCCTAATTTTGTATAAATGCTTTTAATACAACTT
GGAATTTTTTTTTAAAACTTACCTTTAGTTAGTCTTTATGAATATGTCTTGACCAAACTTGATAAAGTAT
TTTCCCATCCTCGTGGGTGGGAATGTAAATCAAGTTCCACTTTCTAATTGGAGCCATATATTTCATTAAA
TAACAGGCCATTTTGTCTTTACTACCCCACTTCAGTGCTACTTCCTTTTGGCTTGCAACTTGATCCATAT
AAGTCCCTTTCGATTAGTGATGACAGGACCCCTCTTCATGGTGCATTACCCCACATCTCATCTGGTTTTC
TCTCATCTTATCACCAATTGGTGCTATGTCCAACTTCCCTTGGATGTGACAAATTTGGTATTTTGTCTTT
TCCTTCTGCTATCTTATGCAGAATATTCTGTTTGAGCTACAAAATTTTGTGGATATGTTTTTTCTGGACT
GCAAATAATTTCCTACCGTAGAGCATCATTGGTTTTAATTTAAATGTATGCCACATAAATCTCTGTCTCA
GGTTAAGTCCATTGGAAAGTTTAAGGAAACAAAACGTACAGATGGGATCTCTACATCAGATATAATAATG
AGGATTGTTAAAGATTATAACCAGTATGTGATGCGTAACTTGGACCGTGGATATACAAGAAAGGATCTTG
GTGTTAGCTATGTGAAGGCATGGTTTTTCATATTTGATCCTCATAATTTATTCCTTTTAAACATTATTCG
AGATCCTGTTTGACTTCTTATTTGCTCGACTCTGATTTTGTCTCTTTTATCAGGAAAAGAGGCTGAGGGT
GAACATGGGATTAAAAAAGCTGCACGAGAAAGTGAAGAAGCATCAAGAAAAAGTGGGAGAAAAGATACAA
ATAGTAGCCAAAACTGCTGGTATGCATAGAAATGAATGGGTGGAGAATGCTGATCGATTTGTTGCTGGAT
TTCTTGAGATGTTTGAAGAAAGTTGCCACAAAATGGGAACGGCCATTAGAGATAGAATTCAGGAGCAACT
AAAGAGGCAGCAGTTAAGAGGGCTCCTATATGACAAAGAGGATGATGATGACGACGACAATGATGATTAC
TTCTATGATGACAGCACCGAAGAAGAAGAATACTACGAGAATGAAGATGAAAAATAAGCTTGGGCTCTAA
TACTTGTTCATGGTCTTAATATAAAAATAATTTAGGTGCACAATCAATAGAGTTTAGTATTGCAGAGATA
GGGTGTTGACTTAGTTTGCAAAAAAAAAACACAGCTTGAAGTTTGAGTTCTGACTTCTTTATACAATAAA
TAATGTATTCTCCTGTTATTGTCCAAGATAGGAACTTGCCGGTTGAATCATGTTTAGTGAAAGATGTTTA
TGGAAAATTAAAAAAACCAGCCCAGCCGCTGTGTGTCAATGGAGGTTGATCAGATTTACTTTGTCAAACA
TAGATGTTATGTTTCAATTTGTTAACCCTAGAACACTATATTTTTCACTCTCTGATGTCTTTGAGGCCAT
TCGACCATCTGATCCCTTTGGTTTTGCTTGCCTTCCTGATCAGCACTCTTTTCATTTTATATTGCTAAAT
CTCTTATATTGTCAAGTGTTTTCAGGGATTATTCAGCTATAATGGTAACTTTTATGGAATGATTGATTGG
AGATGCCACCAAGGTCTACAAAAAAAAAAACAAAAACAAAAAAGGCAGTTTGCAGGCAAGGATGGTAGTG
CTTAGGGTCCAAGGATTAGCATATATTTATGCAAAAGAAAGTGAAGAGTTCTGCAATCATATCAGTAAAG
TTACAGAGACCCCATCACTAATATTCCAACACTGGCATGCTTGTGGATATGGACACCCACCTCAAACAAA
ACACGTCCAATCTAAAAGCAAATTTTGGTCTCCCACCAAGCACCAACACTTCATCTAAACACATAATGGA
TGATAGATCAGATAATGAGTAACCCATTTGAAATCTAGGGCAATGGGGATCAGGGACGTGTTGTCATTGG
GGGCAATACTTGGATAATAGTCACACCATGGAGATTGTCACGTGTCCCAACAGAGTTCTTCATGAGCTTC
TCCGAAATTCAACAAAGATTTTCGAACCGTGAGGAATTGAAGTTTTTGAGTTGGGGTTAATCAAACTTCC
AGGTCTTGTTGCCCAAAGGCTGCCATCCGATAAATTCTTTTACTACCCTCCACAGACTTGGAGTCGTAGT
GGCTTCACCTTAAGCAAGCACAAGGCAAAAAGTGTTATCATGTGTTTCTTCAAACTCCTAGCTCAATCAA
AAAGGAAAAACAGAACTTTGAAATCCCCAAGTTCTACACTTTTTCTTTATCAATGGAAAAATGCTGTTTT
TTGACAGCAATTAATTGTACAAGACCCAGCTTCTGAGGGG
>MTCONS_00002211
TGTGCGCGCTGCGGGAACCATAGGAGAAAAGGAAGCAGCTTTCAGAGGGGGAGAAAATGGCGAAGAGTGA
GGAGAACGGAAAACCGGTTCGTGTGTATGCTGATGGCATATACGATCTCTTCCATTTCGGCCATGCCCGC
TCTCTTGAGCAAGCCAAGAAACTGTTTCCAAACACATATCTGCTTGTTGGTTGCTGCAATGATGAAGTCA
CTCACAAATACAAGGGCAAAACTGTTATGACCGGCTCTGAGCGCTATGAATCTCTTCGCCATTGCAGGTG
GGTCGATGAGGTTATTCCTGATGCACCATGGGTGCTCACACAAGAGTTCATTGACAAACATGAGATTGAT
TATGTCGCACACGACTCTCTTCCGTAAGGTTAATCAGCCCAAATAAACTACTTTCAATTGATTTGTAGTA
AGATCTTATAGGATGTTCAAATGTTGGAAATTTCTCCTTGGTTCTCTTTTGTTTGGAATTGTAATTTTAG
GAAAAAAGGACTTCCGCCAATGTCAGTACATAGGTATGATCAGAATAAAGTCACTGCTAAAGGCATTTTT
GGAAACTATATGAAATCATATTTAGACTTTGCAGTTCATAGCTTCGGAGTAAATTATCTTGTTCCTATCA
GAAATAGGAAAAAACAAAGGAATTCAGTTTCTCTTGTTTGCATCTCCAATGACTTTATCTGTATTCCTTA
AAACTTGTTTAAAATTATGACATTTTATAATTGGCTTAAAAACCTGATTTCCATCTTGTCGTTTTCTATC
AGATTCTTGGCCGTTTCAGAGATGATTCCATCTGCCTGTTACGTATTGAACTTATGCACACAAATTTTGT
AGATAGAAAATTTGTTTTTCCTATGTAGTTTCCAAATACCCAATTTTTCTTTCCTATGGAATTATTTTAT
TTTGTGTCAACTTGAGTGTATTCTTAAATATGTTAATTGCTCTTATCTACTCTAAAATTTCAGTTATGCT
GATGCAAGTGGAGCTGGAAAAGATGTCTATGAATTTGTTAAGTCCATTGGAAAGTTTAAGGAAACAAAAC
GTACAGATGGGATCTCTACATCAGATATAATAATGAGGATTGTTAAAGATTATAACCAGTATGTGATGCG
TAACTTGGACCGTGGATATACAAGAAAGGATCTTGGTGTTAGCTATGTGAAGGCATGGTTTTTCATATTT
GATCCTCATAATTTATTCCTTTTAAACATTATTCGAGATCCTGTTTGACTTCTTATTTGCTCGACTCTGA
TTTTGTCTCTTTTATCAGGAAAAGAGGCTGAGGGTGAACATGGGATTAAAAAAGCTGCACGAGAAAGTGA
AGAAGCATCAAGAAAAAGTGGGAGAAAAGATACAAATAGTAGCCAAAACTGCTGGTATGCATAGAAATGA
ATGGGTGGAGAATGCTGATCGATTTGTTGCTGGATTTCTTGAGATGTTTGAAGAAAGTTGCCACAAAATG
GGAACGGCCATTAGAGATAGAATTCAGGAGCAACTAAAGAGGCAGCAGTTAAGAGGGCTCCTATATGACA
AAGAGGATGATGATGACGACGACAATGATGATTACTTCTATGATGACAGCACCGAAGAAGAAGAATACTA
CGAGAATGAAGATGAAAAATAAGCTTGGGCTCTAATACTTGTTCATGGTCTTAATATAAAAATAATTTAG
GTGCACAATCAATAGAGTTTAGTATTGCAGAGATAGGGTGTTGACTTAGTTTGCAAAAAAAAAACACAGC
TTGAAGTTTGAGTTCTGACTTCTTTATACAATAAATAATGTATTCTCCTGTTATTGTCCAAGATAGGAAC
TTGCCGGTTGAATCATGTTTAGTGAAAGATGTTTATGGAAAATTAAAAAAACCAGCCCAGCCGCTGTGTG
TCAATGGAGGTTGATCAGATTTACTTTGTCAAACATAGATGTTATGTTTCAATTTGTTAACCCTAGAACA
CTATATTTTTCACTCTCTGATGTCTTTGAGGCCATTCGACCATCTGATCCCTTTGGTTTTGCTTGCCTTC
CTGATCAGCACTCTTTTCATTTTATATTGCTAAATCTCTTATATTGTCAAGTGTTTTCAGGGATTATTCA
GCTATAATGGTAACTTTTATGGAATGATTGATTGGAGATGCCACCAAGGTCTACAAAAAAAAAAACAAAA
ACAAAAAAGGCAGTTTGCAGGCAAGGATGGTAGTGCTTAGGGTCCAAGGATTAGCATATATTTATGCAAA
AGAAAGTGAAGAGTTCTGCAATCATATCAGTAAAGTTACAGAGACCCCATCACTAATATTCCAACACTGG
CATGCTTGTGGATATGGACACCCACCTCAAACAAAACACGTCCAATCTAAAAGCAAATTTTGGTCTCCCA
CCAAGCACCAACACTTCATCTAAACACATAATGGATGATAGATCAGATAATGAGTAACCCATTTGAAATC
TAGGGCAATGGGGATCAGGGACGTGTTGTCATTGGGGGCAATACTTGGATAATAGTCACACCATGGAGAT
TGTCACGTGTCCCAACAGAGTTCTTCATGAGCTTCTCCGAAATTCAACAAAGATTTTCGAACCGTGAGGA
ATTGAAGTTTTTGAGTTGGGGTTAATCAAACTTCCAGGTCTTGTTGCCCAAAGGCTGCCATCCGATAAAT
TCTTTTACTACCCTCCACAGACTTGGAGTCGTAGTGGCTTCACCTTAAGCAAGCACAAGGCAAAAAGTGT
TATCATGTGTTTCTTCAAACTCCTAGCTCAATCAAAAAGGAAAAACAGAACTTTGAAATCCCCAAGTTCT
ACACTTTTTCTTTATCAATGGAAAAATGCTGTTTTTTGACAGCAATTAATTGTACAAGACCCAGCTTCTG
AGGGG
>MTCONS_00002217
TCAAAAACGGTGCGTTTTGAAACAAACCGAACCGACGGCTTCGAGGAGGAAAGTCTCTCAGGGAAGATGT
CATGGCATCAACACTGTGTTTCAGTCCACAGCAACCCATCTCTCACAATCTCTTGGAACAAGAAAGCTTT
CAATCTTAGAGCATCTCTTTTCGATCATCCTCTTGCAAGCAGGATCATGGTTACAAATTTATCATATGCT
ACCAGCAAAAGTAGTCTGCAGGAGGAGTTCTCAAAATTCGGCCAGATAGTTGAAGTTGACGTTGTCAAAG
ACAAAGCTGCAAAGAGGCCAAGAGGCTACGCATTCATCCAATATACCTCTCAAGATCATGCCATGCTTGC
CCTAGAAAATATGGATCACAAGGGTGGTCTGCGTGGAACTCGCAAAACCTGGGAAAAATGATTTTGGTAG
ATACCCTAGAACCTGCGGACCACCCAGCAAGAAGGAAGACGAGACGAGAGAGTGACTGGGTATGCAGCAA
AGATACTTCCATTTGCAGTGGATTCCTTCATCCTCATCAAAGAGAGAAGCTTGGCGTGTAAATACCAGTA
CTACTACATTCCTACCTGCAAGGTGCTGAGCTGAAAGGATTCCTCCAAACCAAATCAATTTTTTGCATGC
CCATGTTTCAAATTGTTCAAATTCTAAGCTTGAGGCACAGCCCGTCACCACTTCTTTAGGATCAAAGGCT
TGATTTTCTTACATTTGATTTATCATGAAAAAA
>MTCONS_00000132
CAGAATCAATTCCCGAGCTGACTCACCATCACATTTCATTCCCTAAAACCCTACCTTCAGGCTTCAAGCA
GCGAAAGCGCGAGAAAGTGCGAGAAAATGGCGAGAAACTCCGTTCTTCTGCGACACCTCCTTCGATTCTC
TCCCTCGTCTCGCGCTCGTTCTTCTTCTCTGATCGAGACCCTAGCTTCATCTCCGATTGCTGTCCCATCC
CCTCCCATTCATACAATTTCCTCCTTTTTCACCACCGCCACCGCTAACTCTCAGTTCTCGCGGCCTTGTT
TGAATTACCGCACACTTTGCTCTTCCTCAGGTCAATCAAAAATTGCTCTGATTAAATCAGAAGAAGAGTT
CAATACTTCACTTAGCAAGGTTCAAGATGAATCTTTGCCTGCAATTTTCTACTTCACTGCAGTATGGTGT
GGGCCTTGCAGGTTTATAGCTCCTATCATAGCAGAGTTGAGTGAAAAGTACCCTCATGTCACCACATACA
AGATTGACATTGATCAGGATGGGCTTGAAAACACCCTAAGAAGGTTAAATATTGCCTCCGTGCCAACACT
CCACTTCTTTCAAAATGGGAAAAAGGCAGCTGAAATAATCGGTGCTGATGTTGCCCGCTTGAAGGATACC
ATGGATAAACTCTACAAGAAGGACTGACAGAAGATTTTCCAGGGTGGGAGCTGATGGCACATGATAGCTA
ATCTGATGGGTGATAAAGCTTTCTTCAGAAAGGAGAAAAGGTATCAATGTTGAGACTGGGTTTAGTCAGG
ATTGGCTTAGCTTTGAGTCTATGAGGCATTTTACATATCGTAAATTACATAAGACCTGATTATCAATTCA
CTGGTATGAGAAAACCTCAGTATCAAAATCTCCGTTTTGCTTCCAAATCTATGGAAATCGGATTGTAATG
TTGTCATCGGTTCATTGTCATTCAATTGATAAATGAGTTTCTGATTCATTATCAGAGCTCACTCCCATTG
CCACACGAGAAGATTTATTATTTTATTTATAATTTACCTATTAAAAATTTCAATTTTTTTTAATTTAATA
TTTGCTTGGATATACTTTTTGTTATTTATTTTTAAAATCAGAAACTTATATACAAAACTAGAGCATTTAA
AAAAATATATATATAGATTTGCTTG
>MTCONS_00000133
CAGAATCAATTCCCGAGCTGACTCACCATCACATTTCATTCCCTAAAACCCTACCTTCAGGCTTCAAGCA
GCGAAAGCGCGAGAAAGTGCGAGAAAATGGCGAGAAACTCCGTTCTTCTGCGACACCTCCTTCGATTCTC
TCCCTCGTCTCGCGCTCGTTCTTCTTCTCTGATCGAGACCCTAGCTTCATCTCCGATTGCTGTCCCATCC
CCTCCCATTCATACAATTTCCTCCTTTTTCACCACCGCCACCGCTAACTCTCAGTTCTCGCGGCCTTGTT
TGAATTACCGCACACTTTGCTCTTCCTCAGGTCAATCAAAAATTGCTCTGATTAAATCAGAAGAAGAGTT
CAATACTTCACTTAGCAAGGTTCAAGATGAATCTTTGCCTGCAATTTTCTACTTCACTGCAGTATGGTGT
GGGCCTTGCAGGTTTATAGCTCCTATCATAGCAGAGTTGAGTGAAAAGTACCCTCATGTCACCACATACA
AGATTGACATTGATCAGGATGGGCTTGAAAACACCCTAAGAAGGTTAAATATTGCCTCCGTGCCAACACT
CCACTTCTTTCAAAATGGGAAAAAGGCAGCTGAAATAATCGGTGCTGATGTTGCCCGCTTGAAGGATACC
ATGGATAAACTCTACAAGAAGGACTGACAGAAGATTTTCCAGGGTGGGAGCTGATGGCACATGATAGCTA
ATCTGATGGGTGATAAAGCTTTCTTCAGAAAGGAGAAAAGGTATCAATGTTGAGACTGGGTTTAGTCAGG
ATTGGCTTAGCTTTGAGTCTATGAGGCATTTTACATATCGTAAATTACATAAGACCTGATTATCAATTCA
CTGGTATGAGAAAACCTCAGTATCAAAATCTCCGTTTTGCTTCCAAATCTATGGAAATCGGATTGTAATG
TTGTCATCGGTTCATTGTCATTCAATTGATAAATGAGTTTCTGATTCATTATCAGAGCTCACTCCCATTG
CCACACGAGAAGATTTATTATTTTATTTATAATTTACCTATTAAAAATTTCAATTTTTTTTAATTTAATA
TTTGCTTGGATATACTTTTTGTTATTTATTTTTAAAATCAGAAACTTATATACAAAACTAGAGCATTTAA
AAAAATATATATATAGATTTGCTTG
>MTCONS_00000134
CATCACATTTCATTCCCTAAAACCCTACCTTCAGGCTTCAAGCAGCGAAAGCGCGAGAAAGTGCGAGAAA
ATGGCGAGAAACTCCGTTCTTCTGCGACACCTCCTTCGATTCTCTCCCTCGTCTCGCGCTCGTTCTTCTT
CTCTGATCGAGACCCTAGCTTCATCTCCGATTGCTGTCCCATCCCCTCCCATTCATACAATTTCCTCCTT
TTTCACCACCGCCACCGCTAACTCTCAGTTCTCGCGGCCTTGTTTGAATTACCGCACACTTTGCTCTTCC
TCAGGTCAATCAAAAATTGCTCTGATTAAATCAGAAGAAGAGTTCAATACTTCACTTAGCAAGGTTCAAG
ATGAATCTTTGCCTGCAATTTTCTACTTCACTGCAGTATGGTGTGGGCCTTGCAGGTTTATAGCTCCTAT
CATAGCAGAGTTGAGTGAAAAGTACCCTCATGTCACCACATACAAGATTGACATTGATCAGGATGGGCTT
GAAAACACCCTAAGAAGGTTAAATATTGCCTCCGTGCCAACACTCCACTTCTTTCAAAATGGGAAAAAGG
CAGCTGAAATAATCGGTGCTGATGTTGCCCGCTTGAAGGATACCATGGATAAACTCTACAAGAAGGACTG
ACAGAAGATTTTCCAGGGTGGGAGCTGATGGCACATGATAGCTAATCTGATGGGTGATAAAGCTTTCTTC
AGAAAGGAGAAAAGGTATCAATGTTGAGACTGGGTTTAGTCAGGATTGGCTTAGCTTTGAGTCTATGAGG
CATTTTACATATCGTAAATTACATAAGACCTGATTATCAATTCACTGGTATGAGAAAACCTCAGTATCAA
AATCTCCGTTTTGCTTCCAAATCTATGGAAATCGGATTGTAATGTTGTCATCGGTTCATTGTCATTCAAT
TGATAAATGAGTTTCTGATTCATTATCAGAGCTCACTCCCATTGCCACACGAGAAGATTTATTATTTTAT
TTATAATTTACCTATTAAAAATTTCAATTTTTTTTAATTTAATATTTGCTTGGATATACTTTTTGTTATT
TATTTTTAAAATCAGAAACTTATATACAAAACTAGAGCATTTAAAAAAATATATATATAGATTTGCTTG
>MTCONS_00000135
CATCACATTTCATTCCCTAAAACCCTACCTTCAGGCTTCAAGCAGCGAAAGCGCGAGAAAGTGCGAGAAA
ATGGCGAGAAACTCCGTTCTTCTGCGACACCTCCTTCGATTCTCTCCCTCGTCTCGCGCTCGTTCTTCTT
CTCTGATCGAGACCCTAGCTTCATCTCCGATTGCTGTCCCATCCCCTCCCATTCATACAATTTCCTCCTT
TTTCACCACCGCCACCGCTAACTCTCAGTTCTCGCGGCCTTGTTTGAATTACCGCACACTTTGCTCTTCC
TCAGGTCAATCAAAAATTGCTCTGATTAAATCAGAAGAAGAGTTCAATACTTCACTTAGCAAGGTTCAAG
ATGAATCTTTGCCTGCAATTTTCTACTTCACTGCAGTATGGTGTGGGCCTTGCAGGTTTATAGCTCCTAT
CATAGCAGAGTTGAGTGAAAAGTACCCTCATGTCACCACATACAAGATTGACATTGATCAGGATGGGCTT
GAAAACACCCTAAGAAGGTTAAATATTGCCTCCGTGCCAACACTCCACTTCTTTCAAAATGGGAAAAAGG
CAGCTGAAATAATCGGTGCTGATGTTGCCCGCTTGAAGGATACCATGGATAAACTCTACAAGAAGGACTG
ACAGAAGATTTTCCAGGGTGGGAGCTGATGGCACATGATAGCTAATCTGATGGGTGATAAAGCTTTCTTC
AGAAAGGAGAAAAGGTATCAATGTTGAGACTGGGTTTAGTCAGGATTGGCTTAGCTTTGAGTCTATGAGG
CATTTTACATATCGTAAATTACATAAGACCTGATTATCAATTCACTGGTATGAGAAAACCTCAGTATCAA
AATCTCCGTTTTGCTTCCAAATCTATGGAAATCGGATTGTAATGTTGTCATCGGTTCATTGTCATTCAAT
TGATAAATGAGTTTCTGATTCATTATCAGAGCTCACTCCCATTGCCACACGAGAAGATTTATTATTTTAT
TTATAATTTACCTATTAAAAATTTCAATTTTTTTTAATTTAATATTTGCTTGGATATACTTTTTGTTATT
TATTTTTAAAATCAGAAACTTATATACAAAACTAGAGCATTTAAAAAAATATATATATAGATTTGCTTG
>MTCONS_00000138
TCGGTGAAACCAGGATCAATTCCCGAGCTGACTCACCATCACATTTCATTCCCTAAAACCCTACCTTCAG
GCTTCAAGCAGCGAAAGCGCGAGAAAGTGCGAGAAAATGGCGAGAAACTCCGTTCTTCTGCGACACCTCC
TTCGATTCTCTCCCTCGTCTCGCGCTCGTTCTTCTTCTCTGATCGAGACCCTAGCTTCATCTCCGATTGC
TGTCCCATCCCCTCCCATTCATACAATTTCCTCCTTTTTCACCACCGCCACCGCTAACTCTCAGTTCTCG
CGGCCTTGTTTGAATTACCGTACACTTTGCTCTTCCTCAGGTCAATCAAAAATTGCTCTGATTAAATCAG
AAGAAGAGTTCAATACTTCACTTAGCAAGGTTCAAGATGAATCTTTGCCTGCAATTTTCTACTTCACTGC
AGTATGGTGTGGGCCTTGCAGGTTTATAGCTCCTATCATAGCAGAGTTAAGTGAAAAGTACCCTCATGTC
ACCACATACAAGATTGACATTGATCAGGATGGGCTTGAAAACACCCTAAGAAGGTTAAATATTGCCTCCG
TGCCAACACTCCACTTCTTTCAAAATGGGAAAAAGGCAGCTGAAATAATCGGTGCTGATGTTGCCCGCTT
GAAGGATACCATGGATAAACTCTACAAGAAGGACTGACAGAAGATTTTCCAGGGTGGGAGCTGATGGCAC
ATGATAGCTAATCTGATGGGTGATAAAGCTTTCTTCAGAAAGGAGAAAAGGTATCAATGTTGAGACTGGG
TTTAGTCAGGATTGGCTTAGCTTTGAGTCTATGAGGCATTTTACATATCGTAAATTACATAAGACCTGAT
TATCAATTCACTGGTATGAGAAAACCTCAGTATCAAAATCTCCGTTTTGCTTCCAAATCTATGGAAATCG
GATTGTAATGTTGTCATCGGTTCATTGTCATTCAATTGATAAATGAGTTTCTGATTCATTATCAGAGCTC
ACTCCCATTGCCACACGAGAAGATTTATTATTTTATTTATAATTTACCTATTAAAAATTTCAATTTTTTT
TAATTTAATATTTGCTTGGATATACTTTTTGTTATTTATTTTTAAAATCAGAAACTTATATACAAAACTA
GAGCATTTAAAAAAATATATATATAGATTTGCTTG
>MTCONS_00002223
CAGTAATTTCACTTCCGTTTTCTTTTTCCCCCATTTTCTCGGGAACCAAACAGAGGGAAGAGATGGAAAC
GGGTTTTGTAGCAGTGGAGAAGATAGGGGGCAGATCAACGGTGACAAGATGCTTCTCAAAGTATCCCCTG
AAATTCATAATACCCAGAAAGGTGGGTTCCTCCATAACTGATGCTGTTTGGATTTACAGCCTCACCTATG
GTGGTGGCATAGTCTCTGGAGATTCCATTTCATGTGGATTTACCATAGGAGATGGTTGTACCACAGTCTT
GACAACCCAAGCTTCCACTAAGGTATACAAGTCTGTAGGATCAAAATGCTCAGAACAAGTCTTGGAGTAG
GCAAGAATTGGAAGCAATGCTCTTTTGGCCATCATTCCGGATCCAGTGACATGTTTTTCTACTGCAAGAT
ACTCTCAGAAGCAGGTCTTCAGAGTGTTCTCTGATTCATGCCTGGTTATTGTTGATTGGATTACCAGTGG
ACGCCATGCAACCGGAGAAAAGTGGGATTTTGAACTTTACAAGAGCTCCAACCACATTTTCCTAGATGAT
CAGCCTTTGTTTCTTGATACGGTATTGCTGGAGCAAGGAAGCGTCTCTTCTATTGCTGAACGCATGAAGG
ATTACCAAGTAATTGCAATGCTCGTACTCTTAGGGCCAACGTTGAAACACATCCAGAACCAAGTTCAAGA
AGATGTTAAGAGGATGATGTCTGAGCAATTACGCTTTCCTTCTACTGCCACAGGACGCCACAGAAGTTCT
GATCACCGCTTGCTAAAACCTACTTTTATTGCTTCTTGCAGTCCTTTTGGTCCTAAGGGAATAGGAGTAG
TTGTGCGAATAGCTGCTACGACAACTGAATCGGTTTACAGTTTCCTTCGGCATCAGTTGGCTGGCATGGA
ACCGCTGCTTGGGGTACCGCCTTATTGTTGAACATTCATGGAGGATTTGTTTTCTGGGGAAAGAAGTTTC
CGCCATGGCTGATCCCTGGATCTATTGTTCCTTTCAAGATTCAGGCGTTCTGTTTCAATGGTAAGTTATA
AAGTAAAAAGTATCGAATTTGGAGTTTGGGTGTTTCTGTTTTGAAATCTTTATCATGTCTGGATTTGCAG
TAATTTTATAATTTGGTGTTCTCTTGTCGGCTTGATTTCCATTCAACAAAGCCCATTTAAATATTTGGGC
TATCTTCAGTTGGGCTCGCGCTAGCTTATCTTTGACCTAGCCCAATTTCAACTTAGGGCCTTGAAATCAG
CCAGAACATAAAGCGGAGGCTTAGTGCGAGTATCTGATCCCTCACTGACAATACAAAATAACTTTAAATT
CAACTTTTTCTTACATACATTTTGTGATTAATCAAACAATTCCTACC
>MTCONS_00002225
CATTTATATTGAAATCAAATATAGAATGAAAAATAATTTTACAAATTTGAAATCAAACGCTCTTGCTGAG
TGTTTGTTTGACGAGAAAGAGAGTATAGAAAACAAAAAATAGATAAATTTAACAAAAACAAACCTAGGCA
GAGATACTACAGCGGCTCAGGCAAGAGATGTTGGGTTTAGCCACCACTGCTACCGCTACCACCGCCACCG
CAGCTCCGACCACCGCTGCGAAGAATCGCGTTCTCTGCAGCTCAGGAAGACTTCAGCGGTGGTTTCAGCG
TTCTTCGGTCGCGTGCTATCGCATTTCTTCTCCATCGCTGCGGTCTAATTTCTGCGCAGTCAAGGCTATG
GCGGAGGCGGACACCATTTCGATTCTGAAGGCTCAGTCTCAGTCCAATGCTTCGGGCAACAAGCAAGCTT
TGATTTCGTTGTCCGACAAAAAGGATCTAGCTTTCCTTGGAAATGGCCTCCAAAGTTTAGGATATACAAT
TGTTTCAACTGGAGGAACAGCATCAGCTTTGGAAAATGCAGGGGTCTCTGTAACTAAAGTGGAACAGCTT
ACCTGTTTTCCAGAAATGCTTGATGGCCGTGTGAAAACTTTACATCCAAACATACATGGGGGTATTCTTG
CTAGAAGAGACCAAAAGCTTCACATGGAAGCTCTTAATGAGCATGGAATTGGTACTTTTGACGTGGTGGT
GGTGAACTTGTATCCATTTTATGATAAAGTTTCTTCTGGAGGAATTGAATTTGAAGATGGAATTGAGAAC
ATTGATATTGGTGGCCCAGCCATGATCAGAGCGGCTGCAAAGAATCACAAGGATGTTTTGGTTGTTGTTG
ATTCACAAGATTATTCCGCACTCCTAGAATTTCTCCAAGGGAACCAGGATGACCAACTGTTCCGAAGAAA
GCTTGCTTGGAAGGCTTTCCAACATGTTGCTTCTTATGATTCTGCAGTTTCAGAGTGGCTGTGGAAGCAG
ACTGTAGGAGACAAATTTCCTCCCAGTCTGACAGTTCCTCTCTCACTCAAAAGTTCTCTTCGTTATGGTG
AAAACCCTCATCAAAAGGCTGCATTTTATGTTGACAAGAGTCTTTCTGAGGTTAATGCTGGTGGTATTGC
TACTGCCATTCAACACCATGGAAAGGAGATGTCATATAATAACTATTTAGACGCTGATGCAGCTTGGAAC
TGTGTGTCAGAATTTAAGAACCCTACATGTGTGATAGTAAAGCATACAAATCCCTGTGGAGTAGCTTCAC
GTGATGACATCCTTGAAGCTTATAGATTAGCTGTGAAAGCAGATCCAGTGAGTGCATTTGGTGGTATCGT
AGCCTTCAACATAGAAGTTGATGAGGCACTTGCAAAAGAAATCCGTGAGTTTAGGAGTCCAACTGATGGT
GAAACACGGATGTTTTATGAGATTGTGGTTGCACCCAAGTATTCACAAAAGGGACTTGACATCCTCCGTG
GAAAATCAAAAACTTTAAGAATTTTGGAAGCAGGCAAGAACGAGAAAGGAAAGCTTTCACTTCGACAAGT
TGGTGGGGGTTGGTTAGCGCAGGATTCAGATGATTTAACCCCAGAAGATATCCCATTCAAATTAGTTTCT
GAGAAGGCTCCTCCGGAAAGTGAGCTTCGCGATGCTGAGTTTGCATGGTTGTGTGTCAAGCATGTCAAGA
GCAATGCCATTGTAATAGCAAAGAATAACTGCATGTTGGGTATGGGGAGTGGGCAGCCAAACCGCCGGGA
GAGTTTGAGAATTGCAGTGAGGAAAGCTGGGGATGAGGTCAAAGGAGCTGCTTTGGCCAGTGATGCTTTC
TTCCCATTTGCTTGGAAAGATGCGGTGGAAGAAGCATGCGAGAGTGGGATTGGTATCATTGCAGAGCCCG
GAGGGAGCATCAGAGATGGAGATGCCATAGACTGCTGTAACAAATACGGGGTATCACTTCTTTTCACCAA
TGTGAGGCACTTCAGGCATTAAGGATGAGGTTCTTCTGTGTTGCACCCGTCCTTACTCCATTACAGCTTT
CTTCAAAGTTTTGGTGTTTAAAAGGAGGATGATGATGATACTTCCCTCCATCCCAACTGTGGAAGGATGA
AATATAAGATATAAATGTTGTGCAATCCATCTTAATTGTATTGTAAGTCTAGGAGGCAAGTACTGTACCT
TATGTATTTGGTTATCTCAATTCTGTGCTTGATGGATTTAGGCATGCACGCATTGCTCAGAGATGTGAAA
AGGTGAGTCTTGATAATAATTTTCCCTACCTTGGTTTTTTCATGGAAGGAGACAAAGCCATTACAATAAA
ATTTCTTTCCTGGAACTATCTTAAGTGAAATGCAGTCGTCACCCTTCACAATGTGAAGGGAAATGGTCAA
GGGCCTTCTATTCAGCTACAGTTTCAAAGGCTTGGTCAGTGGTTAAAGAAGGTTGAAAGATTGGCCCATT
GTTTGTTTTGGCGCATCCAAAGAGAGCGTGATCGATCAAATTCTTAATGGTAAGTGCATTCATGTGAGAA
GGCTTTGTTTTATTTTTAGAATCATTATTCAAAACCCTTTACAAAAAATATTGTTCTAAAAAACATAAAG
GAAATCTGAACGCTGTCTGATCAAGAATTCAACCTCAGGTTCAATAAATCAAATGGTCATCAATACTTAT
CAAAAAAAAAAAAAAAAATCAAATGGCCATCAATGCCCATAGAAATCTAGAAACAGGAGCAAATTGCTTT
TATGATTAGAAGTAAATCCCAGACTTCTGAGCCTTACCAAGGAAAAAGAAATTCAAAACCTTAATTTAAC
GGGAAATCTTTCAAAATTATGAGGATTGGATATTTGGCAAGGAAAAATTGGGTCTAAGTTTGGTTCTACT
CTCAGTGGCATTTGTTGCATTGGAGAACTGGTGTCTACTGTCTAATATATTTCCTTTTTATTCTGCAAGA
TCAACTACATCAGAATCCAGGAAAGACAGCCATGCCACAGACACGCCACTTCAAATACTTTCTCGTAGAT
TAAGAAAAGCCGCCTTAGCCAGCAAGTCTGAGAATGGAGACTACGATATGGGTGGAACACCAAAGGTGAT
TGGGATATAGGCAAGCTGCAGGAACCAAC
>MTCONS_00002230
GAGAGATGAGAATATGAAAAAACGCGAGTACGGCTTTCCACTCCCGTGCCCTAACCTTCGAAATTCAGAA
ATCAAACTTCCGTACTCGCCCCAAAACCCACTCTGCTTCACACGATCTTCGTTCACTGATGATGATGAAG
TCTCTTTCATTTCGTGTACATTTGTAAAAAAGAAAGAAAAAGAAAAGAAAGAATCTCTTTGGAATATTTT
TGTTTTCTCAATGGGAATAGATCTTGAACAGCCATCAGGAGAACATCAAAAGATAGACAATAGACCAAAT
GTGAATATTAATATGGTGGATGCTGGAGAAGAAGTGCAAGGTAGAAATGAAGTAACCATGAATCCTCCTA
AGGGAAACAATAAAGAAAATACAGGCCCAAATGTGAGTCGAAGGGTATTGGATGGTAGACAGAAAGCACA
TGCTGGAGATGGAGTGGATGCGAATTTTTCTAAAAATTTAGAACCCCATGATGGCATGGAATTTGATTCG
AAGGAGGAAGCTTTTTCATTCTATAAAGAATATGCCAAGTCTGTGGGATTTGCCACCATAATAAAAGCCA
GCCGTCGATCAAGAATATCTGGGAAATTCATTGATGCAAAATTTGTATGTACTAGATATGGAAATAAGCG
AGAATCTAGTACAGCTGAAACAACACAACCCATTTCAAGTACAGATGGTACCACAAGTATTCCGGTCAAG
AGAAAACGAGGTAGAATTAATCGGTCTTGGTCAAAAACAGATTGCAAGGCTTGTATGCATGTTAAGAGAA
GGCAAGATGGAAGATGGATTATACGCAGTTTCATAAAGGAGCATAACCATGAAATTTTTCCAGACCAAGC
CTATTATTTTCGAGGTCATAGGAATATAAATCTAGGCAATACTAATGTCGATGCCTTGCATGCTATCCGG
GCTAGGACAAAAAAGATGTATGTAACAATGTCCAGACAGGCTGGTGGGTATAAGAAAGTTGAGAATCAAA
AGGGCAGCACCATAAATCAATTTGATAGTGGACAGCATTTGGCTTTAGAGGAGGGAGATGCACAAGTAAT
GCTCGACCATTTCATGTATATGCAAGATGAGAATCCTAACTTTTTCTATGCAATAGATTTGAATGAAGAT
CAACGTTTGAGAAATGTTTTTTGGGTTGATGCCAGAGGTAGGCTTGATTATGGAAATTTCAGTGATGTAG
TTTTCTTCGATACTACATATATCAAGAACGAATATAAATTGCCTTTTGCACCTTTTATCGGGGTGAACCA
TCACTTTCAGTTCGTGTTGCTCGGATGTGCTTTAATTGCAGATGAGACTAAATCAACACTTGTTTGGTTG
ATGCGGTCATGGCTTCGAGCAATGGGTGGACAGGCTCCAAGAGTGATACTTACTGACCAAGACAAAGCCT
TGAAAGAAGCTATTGCAGAGGTCTTTCCAGAATCTCGTCACTGTTTTTGCTTGTGGCATATATTAAGCAA
GATTCCTGAAAAGCTCAGTTGTGTGGTGAGGCAACATGAAACTTTTATGAGCAAATTTAACAAGTGTGTT
TTTAAGTCTTGGACAGATGAGCAGTTTGAAAAGAGATGGCGGAAAATGGTTGACAGATTTGACCTAAGAA
ATGACATATGGTTTCAATCATTGTATGAAGATCGTGAGCAATGGGTGCCTACATTCATGCAAGACTTGTT
TTTGGCTGGAATGTCTACAACTCAACGGTCGGAAAGTGTAAACTGTTTCTTCGACAAGTACGTACAAAGA
AAAACTACATTGAAGGAGTTTGTGGAAAACTACAAAACAATTCTACAGGAGAAGTATGAAGAGGAAGCAA
AAGCAGATTTTGAGACTTGGCATAAACAACCAGGATTGAAATCTCCTTCACCATTCGGAAAACAAATGGC
AACATTGTACACACATGCAATATTCAAGAAATTCCAAGTTGAGGTTTTGGGAGTAGTTGCTTGTCATCCC
AAAAAAGAAAGTGAAGATGGAGCAACCATTACATTTAGGGTTCAAGATTTTGAAGAGAATCAAGATTTCA
TTGTGTTGTGGAATGAAACAAAGTCAGATATTTCTTGTTTATGCCGTTCATTTGAATACAATGGTTTTCT
TTGTAGACATGTGATGATTGTTCTGCAAATGTCTGGGGTGCATAACATCCCATCTCACTATATATTGAAA
CGTTGGACGAAGGATGCAAAGAGTAGACAAACCACAAGACAAGGGTCAGATGCGGTTGAGTCTAGGGTGC
AACGATACAATGATCTATGCCGACGGGCTTTTAAATTGGGTGATGAAGGGTCTTTATCCCAAGAGACTTA
CAAAATTGCATTCAATGCACTGGAAGAAGCCTTGAGAAAGTGCGAGAGTATAAATAACTCAATTCAGAGT
GCAGTGGAGCCAAACTCACTGCTCACTCATGGTTTTCATGACTTTGAAGAGGTGAACCAAGGTAATGGTT
CAGCCAAAGCTAACAAAAAGAACAGTATGTCCAAAAAAAGAAAGGCAAATCCAGAGCAAGAGATAATAAC
CATTGGCATGCAGGACAGCTGGCAGCAAATGGGACACTCAAATTTACGAGCACCAACCCTTGATTGTTCT
TATGAAACACAAGAGGGCATGCAAGGGATGGAACAACTAAACTCAAGAGCTTCAACTCTTGATGGCTATT
TTGGCACTCAACAAATTATGCAAGGAATGGGACAATTAAACTCAATGGCTGCAACACGTGATGATTATTA
TAGCCAACAGAGCATGCAGGGACTGGGACAATTGAACTCAATTGCACCTATGCATGATGCTCACTACGTT
TCTCAACAAAGGCTGCATGGGCTGGGGCAGTTACATTTCAGACCACAAACTATACAGAGTTGTTTTGACA
TCCAGGACAGTTTGCAAGACATGGACCAGTCCAATATGGGACCTGTGCAGATGCATGGCATGGCATCAAA
ACATTTGCATGCGAAACACCTAACTCGTTAGCTGCTGATCTAGCACTGATCTTATAGAGGTGAACACAGG
ACTGAGCATCTGGTGTACAAAGTAAAACCAATTCAGAAGCATGAATTCTTCTGGTGCAGGCAGGAGCGGG
CCTTATACTGCAAGATGCATCAACTCAGTGTCAAAGATGGACTGCTACAGTCAATCCATTCTGGGGTTGG
TGTGCAGCAGAAACATGAACAACAGTACAGACACTGATAAGGGTTTCTTTTGTTCCGACAATACCTCATC
TGTTCTGTAAATGATGTATTTTCGGGTTTGCAGTTACCTTTGGTGTAAGCCCATGCTTACTCTGTTGAAA
TTAGTTCTTGCCTTCCTTCTGCAGATTGTAGTTAAGTTACTAGCTTCAGAGATTTTGTCAATGTTGTTAT
GGTTGTGGATATGGGGTCTGGGTAGGTTTTGTTAAAACTCTGGCTATGATTCATAGCAATGCAGTTGGTT
TTGTTCCCATTTTTCTGGGCATTATGACTTAGAAGCCACATAGAAATTGAATCGTAGTCAGTTGCAATTT
CCTAGTTTGATCTCCTTCAAGGTCTCAATTTCTTTCTATATTCGCCTTCCACTAACTTGTTCTTCCAATC
TTTTAAGTTTTCACTTGGGATAGT
>MTCONS_00000157
CATACACATCCACATTCAGATATTATGTTTTAGCTTGATACTGGAACTTTTGGATTCATACAAGTACGTA
TCTTAAGCCTGCAGTTATCCTCTATAGCATAGGAAATCTTGGTGGTCATTATGTGTCATCTCCATGTCAA
AATGCTCTATATTGAAATTGGAATGACTTAAATCTTGACTTTTGGTTTTATACGGGTTTCATATGCTGAA
GAAAGAGAATGTCATTCAACAAGTCTCCTCTTTCAAGGCTTAAAAGGAGTCTCTCCCTTCAATCATGCTT
CCCTGAAGTGAGGTCTGCAGAGGCATCTGGTTGCAAATCTCCTGATGACAATGCCTCAAGCGTAAATGGT
GGACGTTCTTTTGATGACATACGTCATAATGTTGATACCTGCTTGGACATAGATGATCAGGGCATTTCCC
CAGCTTCCAGTGGTGGCAAAACCTCTACTGCATCAAGGCGTATATTCCCTCTAGAAAGCAGGAGTCCGTG
CAGATCAGTTTCTGATATCCAGAACTCTAAGTCTGAACTGCTTCAAGCTGTTCCAGAGGCAATTGGAAGT
GATGCCCATGTGGCTTTGGATCTGTCCTCTTGGCCAGGTGGTTCCACCCACCCCAAGAATGAAACCAGCA
AATCTGATGCAAGCCCAGTTAGACAAGCTGTGGATCATAGTTTTCCATTGGCTTCAGTGCATTATTCAGG
TGCAATTTCTGGGGAGATAAGAAGCAATGGCCTTAAAGCATATGTTCTCCTGTGTCTTGCTGCACTCAAT
GGTGATTGGAAAAGTGCAAAAGCATTCCTGGAGTCAAATCCACAAGCAGTGAGAGCGAGGATCACAAGGC
GTTCAGAAACTGCTCTTCATATTGCTGCCGGGGCAAGACATACAAGGTTTGTTGAGGAGCTAGTTAAATT
AATGAAACCAGATGACTTGGCATTGCAGAACAAGGTTGGAAACACTGCTCTTTGCTTTGCTGCTGCATCT
GGAATCACAAGGATTGCTGAGGTAATGGTGAATAAGAACAGGGAGTTACCAATGATTCGCGGTAGTAAAG
GAGTAACACCACTCTACATGGCTGCATTAGTAGGTCACAAAGACATGGTAAGATATCTCTACTCTGTGAC
TGAGGAAGATAATTTAACCAAAGAAGATCGCATTGGACTTCTTGTTGCTGCTATTACTGCCAATCTATTT
GTTCCAGGTTTCAAGTCAGTTTATGACAAGAAATTGATGCATATCCAGGCACTTGAGCTTGTCCAGCAAC
TTTGGGACAAAATTCTGTCCCTGGATCATGACCCAAAGATTGGGGAGTTAATCAGAACTCCTTCACGGTT
ACTATTTACTGCTGCTGAGTTGGGGATTGTAGAGTTTATAACTGTCCTCATCCGATCATATCCTGATCTT
ATTTGGAAAGTCAATGACCAAAGTCAAACTATATTTCATGTTGCAGTGGCACATCGCCAGGAAAAAATTT
TTAATCTCATATATGAGATTGGTGCTCATAAGGATTATATTGCAGCATATAAAGACGAGAAGAACAATAA
CATGTTGCATTTGGCAGGAAAGTTAGCACCATCGAATCGACTGAAAATTGATTCTGGTGCAGCCTTTCAA
TTGCAAAGGGAATTGCATTGGTTCAAGGAGGTAGAAAAGATTATTCAACCTTCATACACAGAAATGAAAA
ATGAACAGGGGAGAACACCTCAGATTCTGTTTACAGAGGAGCACAAGGATTTAGTGCGAGAAGGTGAGAA
GTGGATGAAGGATACTGCATCTTCATGCATGGTTGTTGCAACACTCATTGCCACTGTGATGTTTGCTGCT
GCCTTCTCTGTACCTGGTGGCAACGATGATGACACAGGCAGGCCTATTTTCCTAACAAAAAAGTCCTTTT
TGGTTTTTGCCATTTCAGATGCACTTGCTCTGTTCTCCTCTGCCACCTCAATATTGATATTCCTGTCCAT
TCTCACCTCACGCTATGCTGAGGAAGATTTCCTTGAGTCACTACCCAACAGGTTGATAATAGGCCTTGCA
ACCCTCTTCATCTCTGTTGCCACCATGATGATAGCTTTTTGTGCCACTCTTTTTATTGTTCTTGGTCCAG
AATTAGTGTGGGTTGTGTCTCTCAGGAGGGACAGAGACAGAGAGAGAGAGAACGGAGAAGAGAGAGAAGA
AACGACCCTCATCATCCACCGCCAGGTAACCCTAACCCTAACCCTAACTTCTTCATCTTCTCATTCGATC
GGAAAAATGGTATAGAGCCTTCAACACGGAACTTTTGTAATCCCCAACAAAAGGAAAACGAAATGTTTCT
GAAAATATAAATTCCAAGCACCGTTGTTGGATCCGATGATCTTCTACATGGATAATGACTGATCCAGTGG
GGTGTTTTGCCTGCTTTTCAGGGTAAGGGAGTTGGGCTTTATACGATGGCGGCGGACAGTAGCTCGGTTG
ATGTGATTCTCGATTTTCTGCGGAGAAATCGGTTTACTAGAGCGGAGGCCGCATTGCGGAGCGAGCTCGG
TAACCGCCCTGATTTGAATGGCTTTCTTCAGAAGCTAACCCTAGAGGAAAAGGCTGATTCGGGTAATGTG
GCGGGGGTGGAGGCTGCGAATGGGGATGGTTCTCAAGCACAGGGGTCGGGTTCGAAGGAGCTTGTAATCG
TTAAAGAGATAGAGTGTGGGGAGAGGAATAAACCGCCTAGTGGGGATGCCACTAACATGAGAAGTGAAAA
GAACTTCGCGTTTTCTAAGGGTTCGGAGGACACTGTGCTAGACTTGTATACTTGGAAATTCAATGCGGAT
CCATACCGGAACGAAGGTGGCAGTAGTGGTGTTAGTACCAAAAACAATAGCAACAGCAACAGCGTTTTGG
AGCTGCAGGTATATGAACAATCTAGGTATCGAATTGGTGAGCTTTCTGATGCCGTTGCTAGTAAAGCCGA
CGCGAAATCCGGAGAAGAAGAGATTGGTTTTTCTGGTGAGAAGAGAGGTTCTTGGGTTGGAAGTTCTAGT
GAAGTAACCACGGAGACAAACAAGTATGACCGAAAGGAACTTGATCAGAAACTTAAAAGTAGTAATAGTA
TCTTGTACTCTAAAGGCAACTTTGCTGATAATCCATGGTCAGAGCCCATGCATTCATCTTCAGACCAGTG
GAAAAATTGTTCTATCAAGACTGTTTTCCCATTCTCCAAAGGGGATGTGTCAACCAGTTATGATAATGCT
GCTGGTTCTGAGAAGAAGGATGGAAAGAGGAAAGCTGAGATGGGTGGTATTCGGGCAGCAATCAAAGAGC
AGGTAGATGAGGTTGGGCGAGCTTTGTACTTTGGCAAGTCTCAAGGGAGTTCAGAGCTGAAGACCATCAG
CAGTCTAAACTTTCCACTTGTATTAGAGTGTCAGAAGGAAGAATTACCTCGGTTGCCTCCTGTTAAACTT
AAATCGGAGGAGAAACCATTGAATATTAGCTGGGAGGAGAAGTTTGAGCATGAGGGACCTGGTTCTAAGA
TTGCTGGTGTAGATAATGCGTTTCTTATAGGGTCGTATCTGGATGTTCCCATTGGACAAGAAATCAACTC
TTCAGGTGGAAAACGAACAGCTGGGGGCAGTTGGCTATCTGTAAGTCAAGGCATTGCAGAGGATACCTCT
GATCTGGTTTCTGGTTTTGCTACTGTTGGTGACGGATTAAGTGAATCTATTGACTATCCAAATGAGTATT
GGGATTCTGATGAATATGATGACGATGATGATGTTGGATACATGAGACAACCTATTGAAGATGAAACCTG
GTTTCTGGCTCATGAAATTGATTACCCAAGTGACAATGAAAAAGGAACAGGGCATGGGAGTGTCCCAGAC
CCACAGGAAAGAGGTCCAACCAAAGATGAAGACGATGATCAATCTTTTGCAGAGGAGGATTCTTATTTCT
CCGGTGAGCAGTATTTTCCAGCAAAACATGTTGCACCGGTTTCAGCTTCAGATGATCCTATAGGGCTGTC
GGTGACTGAAATGTATGGGAGGACTGAAGAAAATGATTTAATAGCTCAATATGATGGACAATTAATGGAT
GAAGAGGAACTGAATTTGATGCGTGCAGAACCTGTATGGCAGGGATTTGTCACTCAGACAAATGAACTTA
TCATGTTAAGGGATGGGAAGGTTATGAATGATTGTGGGAGGCCAAGGCTGGATGATAATTGTATGGATGA
TGATCAGCATGGTTCGGTTAGATCAATTGGTGTAGGGATCAACAGTGATGCTGCTGATATTGGCAGTGAA
GTACGGGAAAGTTTGGTTGGAGGCAGTAGTGAAGGGGATTTGGAGTATTTTCATGATCAGGATATTGGAT
CAAGACATTCTCATCAGGAATCTGATAAGAAATATAATGATAGATCAAAGAGGGTTAAAAAGAGAACAAG
TACCCATGATTCTGATAAATATGTAATGGGAAATGATAAGGGTGTGTGTACCCAGGTGAAAAATCACCCA
GATGGAGGATTTTCATTCCCCCCTCCTTTGAGAGATGGGCAGTTGGTACAGGCAAGCTCTAGTAAATCTT
TATGGTCAAATAATTGCAATGCTCCTACCAGTGATGAAACTGATGATTGTTTGAATGCTTTGATGAGGAA
TGCTGACATGCTTGCTTCATGGAGGCGGAAAAGCAGTGATTCTTCACCTGTCAAGAGTTCTAAAGATGAA
AATAATGCTAATGCTGTTAGATCAGAGAACTCTTCTCCCTCAACTCTTTCTAATTATGGTTACAATGAAA
GAGGACATGTGAAGAAAGAAGAGGATGAAAAAACTGGTGGTGCAAGAGAAGAAGATCCAGGAGTGTCATT
GGAAGATGAAGAAGCAGCTGCTGTGCAAGAGCAAGTAAGGCAGATAAAAGCTCAGGAGGAGGAATTTGAG
ACCTTCAATCTCAAAATTGTGCATAGGAAAAACAGGCATGTCTCCCCTCATCTGAAAAATCTTTTAAACT
ATTAAATAACTCATCCTAGTTCTTTGCAGGCTAATATTCCATTTTGAAGTTACAGCTGCTATCATTTAAA
ATTTCAGTTTGAGTTTGTCCTTTTCCTACTTCAAAACATTAGAATTCAAACTAGCAGCCCTTATTCTGAC
CATTTGGGATGGCTTTATGGATCAATGCATGATTAATAAGGTTTGCATTATGCGGACCCTCTATGACTTG
CCAAATTATTGTGGGCCAATGGATAGGAGAAGATGGGGTAGGGAAACCTACCATAATTGTTATGCAGGCT
ATACTTTAGGAGTCATGGTTATGTAGGCTTTGTTTTTATTTCTTTGATGGGCAATAAAAGAGAATATATT
AATAGTGCCTTAGAAAGAGCACACCAAGGTCCACACAATGCATATGATATTTGCTAAAAGGCTAACCAAA
GAAAAAGAGAAGAAAAAACAAGGATAAGATGGGAGCAGAATGGGAAGTGGGGTTGTGTGTTGGAACCTCA
AATTCTTAAGATAGATCCATGACCGGGAATTAGACGAGGTGGAGGCCTTTTTTAGGATATTATTTGTAAA
GATAGGGAGGATAAGATGGTTTGATTAAACTCAAGATGTAATTTCTCAATTAAATATCTATACTCTTCCT
TTTTTTTTCTTTTTTGATCAGATGTCTTTACTGTTCCCTTTCTATTCGAAGATTGGAGGTGTTCCTTGCA
AGCATGATTTGTAATTCTTAGGTTCCGGTAGGGGTGCTTTTTAGATTGGGAAGATACTTGGTGGACGATA
TTAACATTTAACCAACTTAGAAGGAGAGGATGGCAAATTCGAAATAGATGTTATTTGTATGAAGGAGAAG
AAGAAACCGTTAAGCATATTCTCTTGCATAGCATGTAAGTAAATATGTTGTGGCAGCTTATCTTTGGTCT
TTTTGGGATCAAATGGGTGGTGCACTCCACAATAAGAGAGGCTTTTTAGGCTAGCATGGATCTTTTGTGG
AGAAAAAAAGGATGAAAGCCTGGAAATATGCCCCTTTGTGTTTATTTTTGGACCATCTAGAAAGAAAGAA
ACATGAGAGCTATTGAAAATATTGAAAAGAAGGGACCAAGCCTATCAAGCAATCCTTCGCTTATATTTTT
TAAGAGTGGGTTAGAATGTACATAGGTGATTGTGGAAGAATGTAATTATGAAGGATTATAGCTGTATATT
TTTGTAATTAAGGAAAGGATTAGAACAATCTTGTAATTAAGGGAATTTGATAGAATTAGGTTAAGAAAGT
TTCTATTTTTTGTGCTAAGAATACTTGTATAAATATGTGGGCCTGTACATATTGAAATTGAGGAAGAAAT
TTATTCTCTTACCTTCCATTTCTTCTTCAGATTCTACATGGTATCAAAGCTTTAGGCTCTTAAATATAGG
AAAAGAAGATTTTTTTTTTTTGCCTTCATTGCTGAGTTGAAGACCATAATTGACCTTGAAGTTTCCTCTT
GTTTGAGTTGAGCCATTGCAACAAACCCAAATTGCGAATTCAATGCCAAAGCAATTGTCATCATCACGTC
ATCATGCCACTACTACAATACATCTTTCGTTTGAATCTCACCATGGCAAAGGCAAAACCCAATTCATCAC
CCTCTCTAGATCGCATCGTCACCTTCTTCTCTACCAATGGCGACAACACTCGTGCCCTTTGTCCTTAACC
GTCAGCAATCACACTGTCAAAAACAACAGAGTACCGTGTCCTCTGTCCTTCATCCCAACAATCCTTTATT
GTTGGTGAGATCATGCCGTCGACAAGATCATGAGCTCTAGAGCTCCAACGCAGCCACCACCAGTTGTTGC
CACCTCGAACCGTTAGCTAGGGGCCCCAAACCCTATGCGTTGTTAAATCTAGGTATTTAAGTCTTTAGTC
ACAAATTCTCAGCCCCTTTACGAACTCTTTAACTCATTTTACAGTTTTTGTGAGTGTATGTGTTTTTTTT
TTCTTTTTTTTTTTTTAAAAAAAAAGAAAAATGCCAAAGGTATAAAAAACCACCGCTCAATCTGAAGTAA
TGACAACCAGTTACAATGGAGGGTGATAGAAGGATAATGGACACGTGCACTTGTCTTCTATTCAACTAGT
TGAAGAAAGACCCTTGGAACGAGGCAAATTCAATCTAGAGGAGATTGAAAAATCGAGAAATTTGTTCGGA
ACTCTTGAAGTACCTTCAATTATCTACTCACTAGCACTTTCAGATAAGTTTCTTATTCCCATTAGAATAA
AAGTCTCATATGAAATCTTTACCAATTCATGGGTTATAGATTCAAGTACCACATATCACATGACTCATTC
ATCACACCAATTTAACAACTATAACCCTTGTCCAAATTGTAGGAAAATAGCTACAATTGATAGTTCATTA
ACCACTATCACAAGTGTAGGAGATATCCAAATTAGTCTTATACTCACATTTAGAAATGTGTTTCATGTTC
CAAAGTTGTCCACTAATCTTGTTTCTATACAAAAGCTTACAAAAGATGTGGGTTGCAATGTGATTTTTTA
CCCTACTTACTATGTATTTTAGGATTGGAATTGGGGGAAATGATTGGACTTGCTAAGGAACGGAATGAGC
TATACTACCTTGAGACACCAAGCAAATCATGTGTCTTTTCTTTCTAAGCACCACCTTTTTAATAAAGAAA
AAATTTGGCTTCATCATTGTAGGTTTGGACATCCATCGTTTAGAATTCTTAAGATCTTGTTTCCTTCTCT
GTTTAGGAAATTAGATATTGAGAGTTTTCACTGTGAGGTATGTGAACTAGCCAAACATAAGTGTTTAACC
TTTTTAGTCACTAATAAAAGAAGTTCAAAACCTTTTCTCTAATTCATAGTGATATTTGGGGTCCATCCCT
TGTCTCTCATATATCCGGGGCACATTGGTTTGTGTCTTTTATCGATGATTGTACTAGGGTCTCTTGGATC
TTCTTACTTAAACACAAATTTGATGTGAGTTTTGTTCTCTCAAATTTCCATACCATGATAAAAAAAACTA
GTTTGGTGTCACTATCAAGAGGTTTTGGTTTGACAAGGCTAGAAATTATTTCAATCAAGTCCTAACTCCA
TACTTTCATCATGAAGGCATAATTTATGAGTCGTCATGTGTAAACACCCCACAACAAAATGGAATTGTTG
AAATGAAAAATGGTTACTTCCTTAATACAACTTGGGCATTTTTGTTCCAAAAACATGTGCCTAAATCATA
TTGGGGGAAGCCATCATAATCCTCACACATCTCATAAATCAATTACCTTCTCGAATCTTAGGTTTCAAAA
GTCCCATGGAAATACTCTCATCGTTTTATCCTACTATGAGAATCACAAACCATCCCATTTCTAAGATATG
CAAGTGTTGTGCATGCTTACAGTCAAAACAAGAGAAAATTGGATCCAAGAGCAATCAAATGTACTTTTGT
AGGATATTCTTCAACTCAAAAGGGATACAAGTGCTATCATCCACCATCTAAATTTTATTTTTTTGTCTCA
ACCGATATTACTTTCAACAAAAGTGAATCTTATCTTCCCACTTCTTATCTTCAATGAGAGAATTCCATCA
AGGAAGACACGAATCGGGGTTTTTATTTCATTGATCCCTTTCTCATCGACCATCTCGAAGTGTTTGATCC
AATTTTTGTACCCTCCTTCCTTGAACCTGAGTCATCCATTGAACTTGCTGCAAAGGATCGAATGAATGAC
AAAGTGTACTCAAAGAAGAAAGTTGTAGTCCCTAGACTTACGTAAGTCCAAGATTCTGAACAGGCTTCTA
GAAATAAGGTAACAATCTCTCATCTTCCCTTACAAACTGAGTCAGAACTTCAATATGAAAAACCTATAGA
TCAGAACCTCCTTATTGCCATCAGGAAGGGAATAAGGGAATGCACTAAACGTCCTTTGTTTCCACTTTCC
CATGTTGTGTCATTTGAAAAGTTGTTTTCGTCCTATAAGAGTTTTCTCGCAAGTTTGAACAATATTCATA
TTCCTACCACTCTATCCAAGGCTTTATTTAATGAAAATTGGCCATAAATGTAGAAATGGAGACCTTGGAG
AAGAATAAAATTTGAGAGTTGATAGATTTGCCTATAGAAAAAAAGTCAATTGGACGTAAGTGCGTATATA
CTGTTAAGTCTAGAGCGGATGGGTCATTGGAAAGGTACAAGGTGGGATTGGTGGCTAAAGGATACACTCA
GACATGAGATGTATATTATCTAGAGACATTTGACCCAATTACCAAGATGAACATGGTAAGAATTTTGTTA
TCATTGGCCGCAAATTATAACTAAAATCTACAATAGTTTGACGTCAAAAATGCATTTTTGAATGGAGACT
TGAAATAAGAGATTTATATGGAAATCCCTCCTTAATTTGGAAGTGACCTAGCTACTAAAAAGGTATGTAA
ACTGAAGAAGATTCTATACGGGGTGAAACAGTCTCCAAGGGTGTGGCTTGAAAGATTTGTCAACGTAATG
AAAAACATAAAATACAAAGAAAGTTAGGGAGATCATAAGTTGTTCATCAAATATTTAAATTCAAGGAGAG
TTACAACTCTTTTGGTGTATATAGATGACATCATCATGATGGGAAACGATGAAAAGGAGGGACAAACTTT
AAGGCAATGCTTGGCCCAATGAGTTTGAGATTAAAGAGTTAAGAAGTTTGAAACACTTCCTACAAATTGA
GGTTGCACAATTTTTTTTTTTTTTTGATAAGCATCGAGGTTGCACATTCTAAGCAATGAATTTTTAGTTC
TCAATAGAAATATGTGATGAACCTTCTCAAGGAAACAAAGAAGTTGGCATGCAAGCCAACAAGCACACCA
ATAGATCCTAATTATAATCTCGGAGAAGCTAAGGAAGATGCTACTATAGATAGAGAGATGTATCAATGTC
TAGTAGGGAGACTGATTTATCTCTCTCACACAAGACCAAATATAGCATATGTTGTGAGTGTGATTAGCCA
ATTCATGCATAGTCCAAAAAAGGTTCATCTACAAACTGCTAACTGAATGCTATAATACCTTAAAGGGTCT
TCAGGAAAGGACATCCTATTTAAACAAAACTCAAGGCTAGTACTAAAAGCATACATAGACATAGATTATA
TTGGATCTGTGGTTGACAAAAGATTAACCACAAAGTTTTGCACCTTTCTTGGTGGGAATCTGGTGACATG
GAAAAGTAAAAAAACAAAGTCTGTTGGCTAGATCTAGTGCAAAAGCAGAATTTTGCACAATGACTCAAGG
ATTTTGTGAACTACTATGGTTGAAAATTATTTTGGAAGATTTAAAGATTAAATGGGATGGTCCAATGAGA
CTTTACTACGACAATAAACTTGCAATCGGTATTGCATATAATCCAATGTGACATGATTGAACAAAGCACA
TAGAGATAGACAAACATTTTATTGAGGAGAAATTAGATAGTGGATTGATCTGTACTCCTTCATGTATTTA
TTGATAGCTAACTTGTAAATATACTCACCAAAGGTTTATATAGTACAACTTTTCAAGCAAGTATATCAAA
GTTGAGAATGAAAAACATTTATTCACTAGCTTGAGGGGAAGTGTGGAGAAGAATGTAATTAGGAAATATT
ATAGTTGTATACTTTTGTAATTAAGGGGATGATTAGGATGATCCCATAATCAAGGGGATTCGATAGAATT
GGGTTAGGAAAGTTTCTCTTTTTTGTGCTAGGAATACCTATATAAATATGTGAGTTTGTATCTATTGAAA
TTAAGGAAGAAATTTATTCTTTTACTTTCCAATTCTTCTTCAGATTCTATTGTGATAGCTCTTGACTTCA
TTGAGCAGATGAACTCTAAGTGAGGTGAGGGGGTTGTTTTTTGTTTATCCCTTAGCTTTGGTTGGTCTTT
TAGCGTTTGTGTATACAATATGTGTACTTTTGTGTGCCCTTTTTATAAGCACTTTTAACATAAATTTCTT
TGCCTATCCAAAAAAAATGGAGGGAGGGAAAAGGGGGGAACCTCCCTTCCTTACTTCAAACTCAGCCATT
GAACAAAGTCTGTCATGAGCATTATGTGATGATCTGTGTGCACTTTAACAAATTCCAAAATAGTAGGTAT
ACAATTTTTTTTTAATTGTTAGCTGCAACTACTCTACATATTCAAACAATCTCATATTTCTTTCTTTCTT
TCTTTCTTTCTTTTTTTTTGATAGGTAAAAGCAATTGTATTAAAAGCACCTGTAGAAGGATGCCCAAAAG
TATATACGATGTGTATAGGGCATCTAAGCTAAAAAAAAGAGGAATACACAATAAACAACACCCTCATCTT
TCTTGCAACCCAACTAATCAGTGAAATCAAATAAAGACAACAAGATAAAACCAACATGCACTTTGACCCA
AACCCAATTAAAAAATATGTACATAAAGGACCAAAATAGCTTGGTCCGGCAATTCGGAATCCTCTAAGGC
TTTGCGATTTCTCTCCTTCTATAAGGTTAAAAAAAAAAGCACAAAGGAGTTGCTCTCCACACCTTCTTCC
TTTTCTTCCCTACAAAAGTGTCATGCCAGTTAAGAATGACATCCTTGATTGAAAAAGGAATCACCTGCCA
AACACCAAAAAGAGCAAAAATAAGCTGCCAAAGCATGGCGGCCTTGGGGCAGTCTCCTGCTTCTTTGTTT
TCATATGGTCCAAAACAAGTATAAAGGAGTGACCTTCTAAGCTTTCTTCCATTTTTTCCCCACAAATGAA
CCATGCCAGCTTAAAAGATTCTCTCAAACCAAAGAGTGCATTATCCATGTCACACTAAACAGAGAAAGAA
CTAGCTGCTGCAACATTCATGCTTTGACACAATGAAGGTGTAAATGATCTACTTATTCTTCATCACATTT
ACACGAGTAATATGCAGGCTTTGTTTTCAGGGCCCAGCATTTTGGGTTTTCCTGGGGGATAAACTGTAAT
TAGGTCCTATGAAGAAAGGGTGAATGGGGACATGTAGAGCTAGTACCTTTTTCTTTCTTTTTTTAATAAG
CAAATAAATGCTATTTAATAAAAGAATGTCTAACAAAAAGTGGGGCATAATCTAAGTACATGGGGAGTGT
ACAAGGCACATAAAACTAGCTAAAAAAAAGAAAAACGTCTGGAGTAACATGACTCCCATCTATTCAGTGT
ATTGGTTCTGCCTTTTGGCCATCGGTGTATACTTCCCGTATACTTTGGGACACTCATTTGGTGCCTCCTT
TTTATATACTCTTTTATTTTACCTATCAAATATATATATCAAGATAATAGGATTTTGTTGGTAATGAGGA
TCTTTTATAAATTTCACCTGTGTCTTAAGAAGTACACAATTTGTTATTTCAATTAACTTGATATCATAAT
TTTTATTAGTAACTTCAGAAAGATGTATTTACCGTGTAAGTGGCTGCAATCATAGGCTTTAATGGAAAAG
CACTTGTGTTTGGTTCTTCTTCAACCATTGTTTTCTGCTGCTGGAGCTGGCCAGTTTCAAGTTCACAACT
TTTCCACCAGTTTTGCCATTGGGAACTTTGCTTGTTCTAACAGGAAGTTTCTTATCTCAATTTCTGTTTT
GTGGTGCAGAACTGGGTTTGAGGAGGACAAAAACTTCCATGTTGTTTTAAATTCAGTCATAGCTGGGCGC
TATCATGTTACCGAGTATCTTGGGTCAGCTGCATTCAGCAAGGCTATTCAAGCACACGACCTACATACAG
GCATGGATGTTTGTGTGAAAATTATAAAGAACAACAAGGATTTTTTTGATCAGAGCCTTGATGAGATAAA
GCTTCTCAAGTTTGTTAACAAGAATGATCCTGCTGACAAGTATCACATTCTCCGTTTGTATGACTACTTT
TATTATCGAGAACATTTATTAATTGTATGCGAACTTCTCAAGGCAAACTTGTATGAGTTTCATAAATTTA
ATAGAGAATCCGGAGGGGAGGTTTACTTCACAATGCCAAGATTGCAGTCCATTACAATTCAGTGTTTGGA
GGCACTTCAGTTCTTGCATGGCCTAGGCCTTATACATTGTGATCTGAAGCCTGAGAATATTTTGGTGAAG
AGCTATAGCAGATGTGAGGTGAAGGTCATTGACCTTGGAAGTAGTTGTTTTGAAACAGATCATCTCTGCT
CATATGTTCAATCTAGGTCTTATCGAGCACCAGAGGTCATTTTGGGGCTTCCATATGACAAAAAGATAGA
TGTCTGGTCACTTGGTTGTATCTTGGCTGAACTTTGCACTGGCAATGTCCTCTTCCAAAATGATTCACCA
GCGACGTTACTTGCACGGGTGATTGGAATAATAGGTTCAATTGACCAAGGCATGCTTGCTAAAGGACGTG
ATACATATAAATATTTCACCAAAAATCACATGCTCTATGAACGGAATCAGGACACCAACAGACTGGAATA
CCTCATCCCAAAAAAGACATCCTTGAGGCACCGGTTGCCAATGGGGGACCAAGGCTTCATCGACTTTGTT
TCTCATATGCTTGAAATTAACCCAAAAAAGCGCCCTTCTGCTTCTGAGGCTTTGAAGCACCCATGGTTAT
CATACCCATACGAGCCTATATCATCTTGAACAACCTGAAGATTTCTTGGTGTAGTAGACCACATGCTGCA
GGTGCCCTCGTATGCTTGGATTTGGGTGTCTTGGTGAGAGGGAAAGAACCCTGGTTGATTCCTGATTGAA
ATGGGTCGTATCTAGGGACAGTGATCTTCAATGGCAGGTTCACCCCTTAACATGCCTGCACAATGCATTG
GAAGGTGTGTTGGTTTTGTTGGTGAAATCTATCTTTTCTCCCCCCTTCTTGAGTTGTACTTCAATTATAA
CCAAGGATGTAATTTTGGGTATTGGTAGGGTTTTCTTTCTTTGCTCTTGTTTTATCTGGTGGAGGGGGGA
ACCTTAATGTCTTTGTTGTATATGATGTGTGATAATTCTTTTAGGTTATGTAGTAATAGCTTGTGAAAAA
GTTGCATTTCCAATTTTGTTTTGCTTCTGACACCAGGGTTTGCTCCTATATCAAGTTTGGAACAAGCCCA
AACCCAGTGAGAAAGTTTCAGTTGTTTTCATTGCTTTTGCTCTCTTGTACTTCTTGTAAACATGCCCCCC
CAACCCCAACCAACATTTTCCCATATGCCTGCCGCAGCCCTAACCCAACTGGTGCTATGATCGATTTTTT
GTTTGAAGATTGATAGATGTTGCAGTCATGTAAATGGAAAATGTTTGGTAAAAATCGTTAGAATATAATT
TGGTTTGGCAACCAAAATATCTTTCTTCAAATTCATTTCATTTCATTTATTCTCTTTCATTATATAAATA
TTAAATAATTTTAAAATGTATAAATTTCTAATAAATTTTAGTTATATTTATTTAATATTTTGGGGAACTA
AATATAATCTTTGACG
>MTCONS_00000158
CATACACATCCACATTCAGATATTATGTTTTAGCTTGATACTGGAACTTTTGGATTCATACAAGTACGTA
TCTTAAGCCTGCAGTTATCCTCTATAGCATAGGAAATCTTGGTGGTCATTATGTGTCATCTCCATGTCAA
AATGCTCTATATTGAAATTGGAATGACTTAAATCTTGACTTTTGGTTTTATACGGGTTTCATATGCTGAA
GAAAGAGAATGTCATTCAACAAGTCTCCTCTTTCAAGGCTTAAAAGGAGTCTCTCCCTTCAATCATGCTT
CCCTGAAGTGAGGTCTGCAGAGGCATCTGGTTGCAAATCTCCTGATGACAATGCCTCAAGCGTAAATGGT
GGACGTTCTTTTGATGACATACGTCATAATGTTGATACCTGCTTGGACATAGATGATCAGGGCATTTCCC
CAGCTTCCAGTGGTGGCAAAACCTCTACTGCATCAAGGCGTATATTCCCTCTAGAAAGCAGGAGTCCGTG
CAGATCAGTTTCTGATATCCAGAACTCTAAGTCTGAACTGCTTCAAGCTGTTCCAGAGGCAATTGGAAGT
GATGCCCATGTGGCTTTGGATCTGTCCTCTTGGCCAGGTGGTTCCACCCACCCCAAGAATGAAACCAGCA
AATCTGATGCAAGCCCAGTTAGACAAGCTGTGGATCATAGTTTTCCATTGGCTTCAGTGCATTATTCAGG
TGCAATTTCTGGGGAGATAAGAAGCAATGGCCTTAAAGCATATGTTCTCCTGTGTCTTGCTGCACTCAAT
GGTGATTGGAAAAGTGCAAAAGCATTCCTGGAGTCAAATCCACAAGCAGTGAGAGCGAGGATCACAAGGC
GTTCAGAAACTGCTCTTCATATTGCTGCCGGGGCAAGACATACAAGGTTTGTTGAGGAGCTAGTTAAATT
AATGAAACCAGATGACTTGGCATTGCAGAACAAGGTTGGAAACACTGCTCTTTGCTTTGCTGCTGCATCT
GGAATCACAAGGATTGCTGAGGTAATGGTGAATAAGAACAGGGAGTTACCAATGATTCGCGGTAGTAAAG
GAGTAACACCACTCTACATGGCTGCATTAGTAGGTCACAAAGACATGGTAAGATATCTCTACTCTGTGAC
TGAGGAAGATAATTTAACCAAAGAAGATCGCATTGGACTTCTTGTTGCTGCTATTACTGCCAATCTATTT
GTTCCAGGTTTCAAGTCAGTTTATGACAAGAAATTGATGCATATCCAGGCACTTGAGCTTGTCCAGCAAC
TTTGGGACAAAATTCTGTCCCTGGATCATGACCCAAAGATTGGGGAGTTAATCAGAACTCCTTCACGGTT
ACTATTTACTGCTGCTGAGTTGGGGATTGTAGAGTTTATAACTGTCCTCATCCGATCATATCCTGATCTT
ATTTGGAAAGTCAATGACCAAAGTCAAACTATATTTCATGTTGCAGTGGCACATCGCCAGGAAAAAATTT
TTAATCTCATATATGAGATTGGTGCTCATAAGGATTATATTGCAGCATATAAAGACGAGAAGAACAATAA
CATGTTGCATTTGGCAGGAAAGTTAGCACCATCGAATCGACTGAAAATTGATTCTGGTGCAGCCTTTCAA
TTGCAAAGGGAATTGCATTGGTTCAAGGAGGTAGAAAAGATTATTCAACCTTCATACACAGAAATGAAAA
ATGAACAGGGGAGAACACCTCAGATTCTGTTTACAGAGGAGCACAAGGATTTAGTGCGAGAAGGTGAGAA
GTGGATGAAGGATACTGCATCTTCATGCATGGTTGTTGCAACACTCATTGCCACTGTGATGTTTGCTGCT
GCCTTCTCTGTACCTGGTGGCAACGATGATGACACAGGCAGGCCTATTTTCCTAACAAAAAAGTCCTTTT
TGGTTTTTGCCATTTCAGATGCACTTGCTCTGTTCTCCTCTGCCACCTCAATATTGATATTCCTGTCCAT
TCTCACCTCACGCTATGCTGAGGAAGATTTCCTTGAGTCACTACCCAACAGGTTGATAATAGGCCTTGCA
ACCCTCTTCATCTCTGTTGCCACCATGATGATAGCTTTTTGTGCCACTCTTTTTATTGTTCTTGGTCCAG
AATTAGTGTGGGTTGTGTCTCTCAGGAGGGACAGAGACAGAGAGAGAGAGAACGGAGAAGAGAGAGAAGA
AACGACCCTCATCATCCACCGCCAGGGTAAGGGAGTTGGGCTTTATACGATGGCGGCGGACAGTAGCTCG
GTTGATGTGATTCTCGATTTTCTGCGGAGAAATCGGTTTACTAGAGCGGAGGCCGCATTGCGGAGCGAGC
TCGGTAACCGCCCTGATTTGAATGGCTTTCTTCAGAAGCTAACCCTAGAGGAAAAGGCTGATTCGGGTAA
TGTGGCGGGGGTGGAGGCTGCGAATGGGGATGGTTCTCAAGCACAGGGGTCGGGTTCGAAGGAGCTTGTA
ATCGTTAAAGAGATAGAGTGTGGGGAGAGGAATAAACCGCCTAGTGGGGATGCCACTAACATGAGAAGTG
AAAAGAACTTCGCGTTTTCTAAGGGTTCGGAGGACACTGTGCTAGACTTGTATACTTGGAAATTCAATGC
GGATCCATACCGGAACGAAGGTGGCAGTAGTGGTGTTAGTACCAAAAACAATAGCAACAGCAACAGCGTT
TTGGAGCTGCAGGTATATGAACAATCTAGGTATCGAATTGGTGAGCTTTCTGATGCCGTTGCTAGTAAAG
CCGACGCGAAATCCGGAGAAGAAGAGATTGGTTTTTCTGGTGAGAAGAGAGGTTCTTGGGTTGGAAGTTC
TAGTGAAGTAACCACGGAGACAAACAAGTATGACCGAAAGGAACTTGATCAGAAACTTAAAAGTAGTAAT
AGTATCTTGTACTCTAAAGGCAACTTTGCTGATAATCCATGGTCAGAGCCCATGCATTCATCTTCAGACC
AGTGGAAAAATTGTTCTATCAAGACTGTTTTCCCATTCTCCAAAGGGGATGTGTCAACCAGTTATGATAA
TGCTGCTGGTTCTGAGAAGAAGGATGGAAAGAGGAAAGCTGAGATGGGTGGTATTCGGGCAGCAATCAAA
GAGCAGGTAGATGAGGTTGGGCGAGCTTTGTACTTTGGCAAGTCTCAAGGGAGTTCAGAGCTGAAGACCA
TCAGCAGTCTAAACTTTCCACTTGTATTAGAGTGTCAGAAGGAAGAATTACCTCGGTTGCCTCCTGTTAA
ACTTAAATCGGAGGAGAAACCATTGAATATTAGCTGGGAGGAGAAGTTTGAGCATGAGGGACCTGGTTCT
AAGATTGCTGGTGTAGATAATGCGTTTCTTATAGGGTCGTATCTGGATGTTCCCATTGGACAAGAAATCA
ACTCTTCAGGTGGAAAACGAACAGCTGGGGGCAGTTGGCTATCTGTAAGTCAAGGCATTGCAGAGGATAC
CTCTGATCTGGTTTCTGGTTTTGCTACTGTTGGTGACGGATTAAGTGAATCTATTGACTATCCAAATGAG
TATTGGGATTCTGATGAATATGATGACGATGATGATGTTGGATACATGAGACAACCTATTGAAGATGAAA
CCTGGTTTCTGGCTCATGAAATTGATTACCCAAGTGACAATGAAAAAGGAACAGGGCATGGGAGTGTCCC
AGACCCACAGGAAAGAGGTCCAACCAAAGATGAAGACGATGATCAATCTTTTGCAGAGGAGGATTCTTAT
TTCTCCGGTGAGCAGTATTTTCCAGCAAAACATGTTGCACCGGTTTCAGCTTCAGATGATCCTATAGGGC
TGTCGGTGACTGAAATGTATGGGAGGACTGAAGAAAATGATTTAATAGCTCAATATGATGGACAATTAAT
GGATGAAGAGGAACTGAATTTGATGCGTGCAGAACCTGTATGGCAGGGATTTGTCACTCAGACAAATGAA
CTTATCATGTTAAGGGATGGGAAGGTTATGAATGATTGTGGGAGGCCAAGGCTGGATGATAATTGTATGG
ATGATGATCAGCATGGTTCGGTTAGATCAATTGGTGTAGGGATCAACAGTGATGCTGCTGATATTGGCAG
TGAAGTACGGGAAAGTTTGGTTGGAGGCAGTAGTGAAGGGGATTTGGAGTATTTTCATGATCAGGATATT
GGATCAAGACATTCTCATCAGGAATCTGATAAGAAATATAATGATAGATCAAAGAGGGTTAAAAAGAGAA
CAAGTACCCATGATTCTGATAAATATGTAATGGGAAATGATAAGGGTGTGTGTACCCAGGTGAAAAATCA
CCCAGATGGAGGATTTTCATTCCCCCCTCCTTTGAGAGATGGGCAGTTGGTACAGGCAAGCTCTAGTAAA
TCTTTATGGTCAAATAATTGCAATGCTCCTACCAGTGATGAAACTGATGATTGTTTGAATGCTTTGATGA
GGAATGCTGACATGCTTGCTTCATGGAGGCGGAAAAGCAGTGATTCTTCACCTGTCAAGAGTTCTAAAGA
TGAAAATAATGCTAATGCTGTTAGATCAGAGAACTCTTCTCCCTCAACTCTTTCTAATTATGGTTACAAT
GAAAGAGGACATGTGAAGAAAGAAGAGGATGAAAAAACTGGTGGTGCAAGAGAAGAAGATCCAGGAGTGT
CATTGGAAGATGAAGAAGCAGCTGCTGTGCAAGAGCAAGTAAGGCAGATAAAAGCTCAGGAGGAGGAATT
TGAGACCTTCAATCTCAAAATTGTGCATAGGAAAAACAGGCATGTCTCCCCTCATCTGAAAAATCTTTTA
AACTATTAAATAACTCATCCTAGTTCTTTGCAGGCTAATATTCCATTTTGAAGTTACAGCTGCTATCATT
TAAAATTTCAGTTTGAGTTTGTCCTTTTCCTACTTCAAAACATTAGAATTCAAACTAGCAGCCCTTATTC
TGACCATTTGGGATGGCTTTATGGATCAATGCATGATTAATAAGGTTTGCATTATGCGGACCCTCTATGA
CTTGCCAAATTATTGTGGGCCAATGGATAGGAGAAGATGGGGTAGGGAAACCTACCATAATTGTTATGCA
GGCTATACTTTAGGAGTCATGGTTATGTAGGCTTTGTTTTTATTTCTTTGATGGGCAATAAAAGAGAATA
TATTAATAGTGCCTTAGAAAGAGCACACCAAGGTCCACACAATGCATATGATATTTGCTAAAAGGCTAAC
CAAAGAAAAAGAGAAGAAAAAACAAGGATAAGATGGGAGCAGAATGGGAAGTGGGGTTGTGTGTTGGAAC
CTCAAATTCTTAAGATAGATCCATGACCGGGAATTAGACGAGGTGGAGGCCTTTTTTAGGATATTATTTG
TAAAGATAGGGAGGATAAGATGGTTTGATTAAACTCAAGATGTAATTTCTCAATTAAATATCTATACTCT
TCCTTTTTTTTTCTTTTTTGATCAGATGTCTTTACTGTTCCCTTTCTATTCGAAGATTGGAGGTGTTCCT
TGCAAGCATGATTTGTAATTCTTAGGTTCCGGTAGGGGTGCTTTTTAGATTGGGAAGATACTTGGTGGAC
GATATTAACATTTAACCAACTTAGAAGGAGAGGATGGCAAATTCGAAATAGATGTTATTTGTATGAAGGA
GAAGAAGAAACCGTTAAGCATATTCTCTTGCATAGCATGTAAGTAAATATGTTGTGGCAGCTTATCTTTG
GTCTTTTTGGGATCAAATGGGTGGTGCACTCCACAATAAGAGAGGCTTTTTAGGCTAGCATGGATCTTTT
GTGGAGAAAAAAAGGATGAAAGCCTGGAAATATGCCCCTTTGTGTTTATTTTTGGACCATCTAGAAAGAA
AGAAACATGAGAGCTATTGAAAATATTGAAAAGAAGGGACCAAGCCTATCAAGCAATCCTTCGCTTATAT
TTTTTAAGAGTGGGTTAGAATGTACATAGGTGATTGTGGAAGAATGTAATTATGAAGGATTATAGCTGTA
TATTTTTGTAATTAAGGAAAGGATTAGAACAATCTTGTAATTAAGGGAATTTGATAGAATTAGGTTAAGA
AAGTTTCTATTTTTTGTGCTAAGAATACTTGTATAAATATGTGGGCCTGTACATATTGAAATTGAGGAAG
AAATTTATTCTCTTACCTTCCATTTCTTCTTCAGATTCTACATGGTATCAAAGCTTTAGGCTCTTAAATA
TAGGAAAAGAAGATTTTTTTTTTTTGCCTTCATTGCTGAGTTGAAGACCATAATTGACCTTGAAGTTTCC
TCTTGTTTGAGTTGAGCCATTGCAACAAACCCAAATTGCGAATTCAATGCCAAAGCAATTGTCATCATCA
CGTCATCATGCCACTACTACAATACATCTTTCGTTTGAATCTCACCATGGCAAAGGCAAAACCCAATTCA
TCACCCTCTCTAGATCGCATCGTCACCTTCTTCTCTACCAATGGCGACAACACTCGTGCCCTTTGTCCTT
AACCGTCAGCAATCACACTGTCAAAAACAACAGAGTACCGTGTCCTCTGTCCTTCATCCCAACAATCCTT
TATTGTTGGTGAGATCATGCCGTCGACAAGATCATGAGCTCTAGAGCTCCAACGCAGCCACCACCAGTTG
TTGCCACCTCGAACCGTTAGCTAGGGGCCCCAAACCCTATGCGTTGTTAAATCTAGGTATTTAAGTCTTT
AGTCACAAATTCTCAGCCCCTTTACGAACTCTTTAACTCATTTTACAGTTTTTGTGAGTGTATGTGTTTT
TTTTTTCTTTTTTTTTTTTTAAAAAAAAAGAAAAATGCCAAAGGTATAAAAAACCACCGCTCAATCTGAA
GTAATGACAACCAGTTACAATGGAGGGTGATAGAAGGATAATGGACACGTGCACTTGTCTTCTATTCAAC
TAGTTGAAGAAAGACCCTTGGAACGAGGCAAATTCAATCTAGAGGAGATTGAAAAATCGAGAAATTTGTT
CGGAACTCTTGAAGTACCTTCAATTATCTACTCACTAGCACTTTCAGATAAGTTTCTTATTCCCATTAGA
ATAAAAGTCTCATATGAAATCTTTACCAATTCATGGGTTATAGATTCAAGTACCACATATCACATGACTC
ATTCATCACACCAATTTAACAACTATAACCCTTGTCCAAATTGTAGGAAAATAGCTACAATTGATAGTTC
ATTAACCACTATCACAAGTGTAGGAGATATCCAAATTAGTCTTATACTCACATTTAGAAATGTGTTTCAT
GTTCCAAAGTTGTCCACTAATCTTGTTTCTATACAAAAGCTTACAAAAGATGTGGGTTGCAATGTGATTT
TTTACCCTACTTACTATGTATTTTAGGATTGGAATTGGGGGAAATGATTGGACTTGCTAAGGAACGGAAT
GAGCTATACTACCTTGAGACACCAAGCAAATCATGTGTCTTTTCTTTCTAAGCACCACCTTTTTAATAAA
GAAAAAATTTGGCTTCATCATTGTAGGTTTGGACATCCATCGTTTAGAATTCTTAAGATCTTGTTTCCTT
CTCTGTTTAGGAAATTAGATATTGAGAGTTTTCACTGTGAGGTATGTGAACTAGCCAAACATAAGTGTTT
AACCTTTTTAGTCACTAATAAAAGAAGTTCAAAACCTTTTCTCTAATTCATAGTGATATTTGGGGTCCAT
CCCTTGTCTCTCATATATCCGGGGCACATTGGTTTGTGTCTTTTATCGATGATTGTACTAGGGTCTCTTG
GATCTTCTTACTTAAACACAAATTTGATGTGAGTTTTGTTCTCTCAAATTTCCATACCATGATAAAAAAA
ACTAGTTTGGTGTCACTATCAAGAGGTTTTGGTTTGACAAGGCTAGAAATTATTTCAATCAAGTCCTAAC
TCCATACTTTCATCATGAAGGCATAATTTATGAGTCGTCATGTGTAAACACCCCACAACAAAATGGAATT
GTTGAAATGAAAAATGGTTACTTCCTTAATACAACTTGGGCATTTTTGTTCCAAAAACATGTGCCTAAAT
CATATTGGGGGAAGCCATCATAATCCTCACACATCTCATAAATCAATTACCTTCTCGAATCTTAGGTTTC
AAAAGTCCCATGGAAATACTCTCATCGTTTTATCCTACTATGAGAATCACAAACCATCCCATTTCTAAGA
TATGCAAGTGTTGTGCATGCTTACAGTCAAAACAAGAGAAAATTGGATCCAAGAGCAATCAAATGTACTT
TTGTAGGATATTCTTCAACTCAAAAGGGATACAAGTGCTATCATCCACCATCTAAATTTTATTTTTTTGT
CTCAACCGATATTACTTTCAACAAAAGTGAATCTTATCTTCCCACTTCTTATCTTCAATGAGAGAATTCC
ATCAAGGAAGACACGAATCGGGGTTTTTATTTCATTGATCCCTTTCTCATCGACCATCTCGAAGTGTTTG
ATCCAATTTTTGTACCCTCCTTCCTTGAACCTGAGTCATCCATTGAACTTGCTGCAAAGGATCGAATGAA
TGACAAAGTGTACTCAAAGAAGAAAGTTGTAGTCCCTAGACTTACGTAAGTCCAAGATTCTGAACAGGCT
TCTAGAAATAAGGTAACAATCTCTCATCTTCCCTTACAAACTGAGTCAGAACTTCAATATGAAAAACCTA
TAGATCAGAACCTCCTTATTGCCATCAGGAAGGGAATAAGGGAATGCACTAAACGTCCTTTGTTTCCACT
TTCCCATGTTGTGTCATTTGAAAAGTTGTTTTCGTCCTATAAGAGTTTTCTCGCAAGTTTGAACAATATT
CATATTCCTACCACTCTATCCAAGGCTTTATTTAATGAAAATTGGCCATAAATGTAGAAATGGAGACCTT
GGAGAAGAATAAAATTTGAGAGTTGATAGATTTGCCTATAGAAAAAAAGTCAATTGGACGTAAGTGCGTA
TATACTGTTAAGTCTAGAGCGGATGGGTCATTGGAAAGGTACAAGGTGGGATTGGTGGCTAAAGGATACA
CTCAGACATGAGATGTATATTATCTAGAGACATTTGACCCAATTACCAAGATGAACATGGTAAGAATTTT
GTTATCATTGGCCGCAAATTATAACTAAAATCTACAATAGTTTGACGTCAAAAATGCATTTTTGAATGGA
GACTTGAAATAAGAGATTTATATGGAAATCCCTCCTTAATTTGGAAGTGACCTAGCTACTAAAAAGGTAT
GTAAACTGAAGAAGATTCTATACGGGGTGAAACAGTCTCCAAGGGTGTGGCTTGAAAGATTTGTCAACGT
AATGAAAAACATAAAATACAAAGAAAGTTAGGGAGATCATAAGTTGTTCATCAAATATTTAAATTCAAGG
AGAGTTACAACTCTTTTGGTGTATATAGATGACATCATCATGATGGGAAACGATGAAAAGGAGGGACAAA
CTTTAAGGCAATGCTTGGCCCAATGAGTTTGAGATTAAAGAGTTAAGAAGTTTGAAACACTTCCTACAAA
TTGAGGTTGCACAATTTTTTTTTTTTTTTGATAAGCATCGAGGTTGCACATTCTAAGCAATGAATTTTTA
GTTCTCAATAGAAATATGTGATGAACCTTCTCAAGGAAACAAAGAAGTTGGCATGCAAGCCAACAAGCAC
ACCAATAGATCCTAATTATAATCTCGGAGAAGCTAAGGAAGATGCTACTATAGATAGAGAGATGTATCAA
TGTCTAGTAGGGAGACTGATTTATCTCTCTCACACAAGACCAAATATAGCATATGTTGTGAGTGTGATTA
GCCAATTCATGCATAGTCCAAAAAAGGTTCATCTACAAACTGCTAACTGAATGCTATAATACCTTAAAGG
GTCTTCAGGAAAGGACATCCTATTTAAACAAAACTCAAGGCTAGTACTAAAAGCATACATAGACATAGAT
TATATTGGATCTGTGGTTGACAAAAGATTAACCACAAAGTTTTGCACCTTTCTTGGTGGGAATCTGGTGA
CATGGAAAAGTAAAAAAACAAAGTCTGTTGGCTAGATCTAGTGCAAAAGCAGAATTTTGCACAATGACTC
AAGGATTTTGTGAACTACTATGGTTGAAAATTATTTTGGAAGATTTAAAGATTAAATGGGATGGTCCAAT
GAGACTTTACTACGACAATAAACTTGCAATCGGTATTGCATATAATCCAATGTGACATGATTGAACAAAG
CACATAGAGATAGACAAACATTTTATTGAGGAGAAATTAGATAGTGGATTGATCTGTACTCCTTCATGTA
TTTATTGATAGCTAACTTGTAAATATACTCACCAAAGGTTTATATAGTACAACTTTTCAAGCAAGTATAT
CAAAGTTGAGAATGAAAAACATTTATTCACTAGCTTGAGGGGAAGTGTGGAGAAGAATGTAATTAGGAAA
TATTATAGTTGTATACTTTTGTAATTAAGGGGATGATTAGGATGATCCCATAATCAAGGGGATTCGATAG
AATTGGGTTAGGAAAGTTTCTCTTTTTTGTGCTAGGAATACCTATATAAATATGTGAGTTTGTATCTATT
GAAATTAAGGAAGAAATTTATTCTTTTACTTTCCAATTCTTCTTCAGATTCTATTGTGATAGCTCTTGAC
TTCATTGAGCAGATGAACTCTAAGTGAGGTGAGGGGGTTGTTTTTTGTTTATCCCTTAGCTTTGGTTGGT
CTTTTAGCGTTTGTGTATACAATATGTGTACTTTTGTGTGCCCTTTTTATAAGCACTTTTAACATAAATT
TCTTTGCCTATCCAAAAAAAATGGAGGGAGGGAAAAGGGGGGAACCTCCCTTCCTTACTTCAAACTCAGC
CATTGAACAAAGTCTGTCATGAGCATTATGTGATGATCTGTGTGCACTTTAACAAATTCCAAAATAGTAG
GTATACAATTTTTTTTTAATTGTTAGCTGCAACTACTCTACATATTCAAACAATCTCATATTTCTTTCTT
TCTTTCTTTCTTTCTTTTTTTTTGATAGGTAAAAGCAATTGTATTAAAAGCACCTGTAGAAGGATGCCCA
AAAGTATATACGATGTGTATAGGGCATCTAAGCTAAAAAAAAGAGGAATACACAATAAACAACACCCTCA
TCTTTCTTGCAACCCAACTAATCAGTGAAATCAAATAAAGACAACAAGATAAAACCAACATGCACTTTGA
CCCAAACCCAATTAAAAAATATGTACATAAAGGACCAAAATAGCTTGGTCCGGCAATTCGGAATCCTCTA
AGGCTTTGCGATTTCTCTCCTTCTATAAGGTTAAAAAAAAAAGCACAAAGGAGTTGCTCTCCACACCTTC
TTCCTTTTCTTCCCTACAAAAGTGTCATGCCAGTTAAGAATGACATCCTTGATTGAAAAAGGAATCACCT
GCCAAACACCAAAAAGAGCAAAAATAAGCTGCCAAAGCATGGCGGCCTTGGGGCAGTCTCCTGCTTCTTT
GTTTTCATATGGTCCAAAACAAGTATAAAGGAGTGACCTTCTAAGCTTTCTTCCATTTTTTCCCCACAAA
TGAACCATGCCAGCTTAAAAGATTCTCTCAAACCAAAGAGTGCATTATCCATGTCACACTAAACAGAGAA
AGAACTAGCTGCTGCAACATTCATGCTTTGACACAATGAAGGTGTAAATGATCTACTTATTCTTCATCAC
ATTTACACGAGTAATATGCAGGCTTTGTTTTCAGGGCCCAGCATTTTGGGTTTTCCTGGGGGATAAACTG
TAATTAGGTCCTATGAAGAAAGGGTGAATGGGGACATGTAGAGCTAGTACCTTTTTCTTTCTTTTTTTAA
TAAGCAAATAAATGCTATTTAATAAAAGAATGTCTAACAAAAAGTGGGGCATAATCTAAGTACATGGGGA
GTGTACAAGGCACATAAAACTAGCTAAAAAAAAGAAAAACGTCTGGAGTAACATGACTCCCATCTATTCA
GTGTATTGGTTCTGCCTTTTGGCCATCGGTGTATACTTCCCGTATACTTTGGGACACTCATTTGGTGCCT
CCTTTTTATATACTCTTTTATTTTACCTATCAAATATATATATCAAGATAATAGGATTTTGTTGGTAATG
AGGATCTTTTATAAATTTCACCTGTGTCTTAAGAAGTACACAATTTGTTATTTCAATTAACTTGATATCA
TAATTTTTATTAGTAACTTCAGAAAGATGTATTTACCGTGTAAGTGGCTGCAATCATAGGCTTTAATGGA
AAAGCACTTGTGTTTGGTTCTTCTTCAACCATTGTTTTCTGCTGCTGGAGCTGGCCAGTTTCAAGTTCAC
AACTTTTCCACCAGTTTTGCCATTGGGAACTTTGCTTGTTCTAACAGGAAGTTTCTTATCTCAATTTCTG
TTTTGTGGTGCAGAACTGGGTTTGAGGAGGACAAAAACTTCCATGTTGTTTTAAATTCAGTCATAGCTGG
GCGCTATCATGTTACCGAGTATCTTGGGTCAGCTGCATTCAGCAAGGCTATTCAAGCACACGACCTACAT
ACAGGCATGGATGTTTGTGTGAAAATTATAAAGAACAACAAGGATTTTTTTGATCAGAGCCTTGATGAGA
TAAAGCTTCTCAAGTTTGTTAACAAGAATGATCCTGCTGACAAGTATCACATTCTCCGTTTGTATGACTA
CTTTTATTATCGAGAACATTTATTAATTGTATGCGAACTTCTCAAGGCAAACTTGTATGAGTTTCATAAA
TTTAATAGAGAATCCGGAGGGGAGGTTTACTTCACAATGCCAAGATTGCAGTCCATTACAATTCAGTGTT
TGGAGGCACTTCAGTTCTTGCATGGCCTAGGCCTTATACATTGTGATCTGAAGCCTGAGAATATTTTGGT
GAAGAGCTATAGCAGATGTGAGGTGAAGGTCATTGACCTTGGAAGTAGTTGTTTTGAAACAGATCATCTC
TGCTCATATGTTCAATCTAGGTCTTATCGAGCACCAGAGGTCATTTTGGGGCTTCCATATGACAAAAAGA
TAGATGTCTGGTCACTTGGTTGTATCTTGGCTGAACTTTGCACTGGCAATGTCCTCTTCCAAAATGATTC
ACCAGCGACGTTACTTGCACGGGTGATTGGAATAATAGGTTCAATTGACCAAGGCATGCTTGCTAAAGGA
CGTGATACATATAAATATTTCACCAAAAATCACATGCTCTATGAACGGAATCAGGACACCAACAGACTGG
AATACCTCATCCCAAAAAAGACATCCTTGAGGCACCGGTTGCCAATGGGGGACCAAGGCTTCATCGACTT
TGTTTCTCATATGCTTGAAATTAACCCAAAAAAGCGCCCTTCTGCTTCTGAGGCTTTGAAGCACCCATGG
TTATCATACCCATACGAGCCTATATCATCTTGAACAACCTGAAGATTTCTTGGTGTAGTAGACCACATGC
TGCAGGTGCCCTCGTATGCTTGGATTTGGGTGTCTTGGTGAGAGGGAAAGAACCCTGGTTGATTCCTGAT
TGAAATGGGTCGTATCTAGGGACAGTGATCTTCAATGGCAGGTTCACCCCTTAACATGCCTGCACAATGC
ATTGGAAGGTGTGTTGGTTTTGTTGGTGAAATCTATCTTTTCTCCCCCCTTCTTGAGTTGTACTTCAATT
ATAACCAAGGATGTAATTTTGGGTATTGGTAGGGTTTTCTTTCTTTGCTCTTGTTTTATCTGGTGGAGGG
GGGAACCTTAATGTCTTTGTTGTATATGATGTGTGATAATTCTTTTAGGTTATGTAGTAATAGCTTGTGA
AAAAGTTGCATTTCCAATTTTGTTTTGCTTCTGACACCAGGGTTTGCTCCTATATCAAGTTTGGAACAAG
CCCAAACCCAGTGAGAAAGTTTCAGTTGTTTTCATTGCTTTTGCTCTCTTGTACTTCTTGTAAACATGCC
CCCCCAACCCCAACCAACATTTTCCCATATGCCTGCCGCAGCCCTAACCCAACTGGTGCTATGATCGATT
TTTTGTTTGAAGATTGATAGATGTTGCAGTCATGTAAATGGAAAATGTTTGGTAAAAATCGTTAGAATAT
AATTTGGTTTGGCAACCAAAATATCTTTCTTCAAATTCATTTCATTTCATTTATTCTCTTTCATTATATA
AATATTAAATAATTTTAAAATGTATAAATTTCTAATAAATTTTAGTTATATTTATTTAATATTTTGGGGA
ACTAAATATAATCTTTGACG
>MTCONS_00000167
GAATCCCAATATGAAATTTTATCCCCCAAATCTACCAAAATTACCAACCGGTGATCATTGGGAGGCGAAG
CTCAGAACTAGAAAGGGCGTTTTCATATTTTCGACAAAATCACGGGGCGTAAGGTAATTTAACTCGTCAA
AATCGGCCTCTGCTTCCATGTTCTCACTTCTTGAATTTCAGAACTCATCTCACGCGCCACCGCCAGTGTC
ACTGCCGCCGGGTTTACGGAATTTGAATTTGATTCCATGCAAGCAAACTCGATCTTATTGCACTCTACAT
TTTTCGTGTTCTGGTTTTCTTCTTGACACTCTCGACGGTTCAGTTGGCGCCAGACGATGACTAAAATGGC
TGATACTGCAACAAATCAAGTGGGTAACTCTTATGGTGAGGCAAATGACTCTCAGGAAATTGCATTTGAT
TTAGGAGTATTTGTTGGGGATTTAAATTTTGAGGAGGATGTAAGCAGTGATGATATATCCCTGGAAGGAT
TACAAAAAGAATTAGAAGAATGTAGAAACGATGATGTAGTTGCAAACATACTGTCTAAAGGTACAAAATT
AAGAGAATATACAAAGGGTGTTGAGAACAATTTACGGCAAGTCGAGTTGGACTCGATTCAGGATTATATA
AAAGAAAGTGATAATTTAGTCTCTCTTCATGATCAAATCCGTGATTGCGACAGTATACTGTCACAGATGG
AAACACTTCTCAGTGGATTTCAGGCTGAGATTGGTTCCATAAGTTCAGACATAAAAATTCTCCAGGAGAA
GTCTATGGATATGGGTCTGAAGCTGAAGAACCGTAAGGTAGCAGAGTCAAAACTGGCAAAATTTGTTGAA
GATATTATAGTTCCTCCAAGGATGGTAGACATAATTGTTGATGGAGAGGTGAATGAGGAATATATGAGAA
CTCTTGAGATCCTAAGTAAGAAGTTGAAGTTTGTTGAAGTGGAACCTATGGTTAAAACTTCAAAAGCTCT
AAAAGATGTTCAACCCGAGCTAGAAAAACTTCGTCAAAAAGCAGTCTCAAAGGTGTTTGAGTTCATTGTT
CAGAAGCTTTATGCATTGAGGAAACCTAAAACAAATATCCAGATCCTTCAACAGAGTGTTCTTCTAAAAT
ACAAGTATGTTGTTTCCTTTCTCAAGGAACATGGCAAAGAGGTATATATTGAAGTCCGTGCGGCATACAT
TGATACAATGAACAAGGTTTTAAGTGCACATTTCCGTGCTTATATTCAAGCTTTAGAAAAATTGCAATTG
GATATAGCGACATCCAGCGATTTGATTGGTGTTGACACCAGAAGCACCAGTCTTTTCTCAAGAGGAAGAG
AACCTTTGAAGAACCGATCTGCTGTTTATGCTTTGGGGGAGAGGATAAGCATTTTAAAGGAGATTGATCA
ACCTGCATTGATTCCACATATTGCTGAAGCCAGCTCCACAAAGTATCCTTATGAGGTCCTCTTCAGGAGT
TTGCACAAGCTGCTTATGGATACTGCTAGTTCCGAGTACCTTTTCTGTGATGATTTTTTTGGGGAAGAAA
ATATATTTTATGAAATTTTTGCAGGTAACAGTGATTTATTTTTGTAAAATATTTTGAACCTCGACATTCA
TGTACTGATTGAAATTTTAGAAGTAGAAGTGCTTCATTGCGTTGGTCCCTATCCAATTTTATTTGACATT
ATGTGACACAGCTTTTGTAAGATACATAGATTTTGATATAAGAATATCCTTACAGGTAATGAATAAGGTA
GCCTTCAATTAAATATCAGTGGTAAGGGCTTTGAGTTTTAGAGAGGAGGGTGGAATTAAAGCCTGAGGGG
TGTGGTGGTGAAAAAGAAAAAAAAAATCACCATTAGGGATGGAGTAAGGGATAAAATGGCAACGATTTTG
GGTGGTTTATGGGCTGAAATTAGGGGGAAAACCTTGCTGTAATGTCCAGGCAGCAACTAAAGAACTGGGC
TTTAGTGGGGTAAGATTAGCAATTGGGTTATCTTTCTAGGTAGGGTTTAGGGATAATCTTCCACACCCCC
ACCCCCCCTTCTTTTCATAGGCAAATAAAGCTGTATTGAATCTATTGATAAGCACTTAACAGGAAAGGAG
CATACCCTAGGTATATTCAGTGTAAAAAAAAACAATAAAACAACAACTGACTAACCATATGATGGATACA
AAGCACAACCAGCAATACAAAAGCCTACTATCCCAAGTTTAGACAATCAGTGAAATCCAATGAACCAGGA
CACCATCTCCAATGGTACTCTAGATCACTTGAAAAGGGTTTGATCAAGTCCTCCTTTAGATCTTGTTCAG
GAAGCTCCTCGTTGTTAAAACCATGACGATTTCACCCTTATCAAAAGCACCAGAACAAGCAAACTGAAGT
CATTCACTACACCTTCCTCCTCTTGTCCATACTCTGAACTTTCCAATCCAAAAGAAGCTATCTAATTGAC
TCTGGGAAAGTCCACTGCAACCTGAAGATTTGTGAAGTAAAAGTTGGGGATTAATAGTGCTGGTTGTAGG
TAAAAAGCTTGCAGACCAGTGTGTCATTTGGTATATCTGGAATGGAATAGGAGGGATTTTGGAGTTTTTG
GCCTTGAGGCCAAAAGATGCTTTCCTTAAGTTTTGGTTGATCGTCTGTCTAGGGCAAGATGTCTCTTATT
GATTTTGTTGATAAGGTGGGATTGGCCTGGGACTATGGCTTGGCTGAGTTTTTTTATTTGTTTTTCTTTC
CTCTTGTCTTTGTATGGAAATCCCTTGTATACTTCCTGTTTGCAGGATTCATCCCCTTATAGGTGCTTTA
ATTTATTACCTCTTCGGCCCATCAAAAGGGACAAAAGGGGGCAAAAAGAAAAAGAGTCTGAAAAGAAGTG
TAGAGCACTAACAGGAGAAAGAGAAGATGCCTTAAATTTCACAAAAAACCTTTCATGAGTTTCACCTTTT
AGGGACCATCAACTGGAGCCTATAGAACTCTATACATTAATTGGTTAAATTGTATCTACGACTCTTGCTT
ATATAGAAGCGGAGTTTCCTCTGGCTTAGAAAACTTCCAAACAAAGAAATTTTTACCAAACAAAGGCTTT
CTAAACTCTAAATAAGGCTCAAACTTGGAAAGCCCTCACCAAGTGAGAAATCTCATTAACTTAAATCACA
AGGGGAAAACACTACTTATAGAAACTACTTGCTAAAGTTTTCTCTTCAAATATAAAAACTACTTCTGTCA
TCTCTCTTGAAGGACCTCAATTCTTGTACTTTCTTTCTTTGATTAATGACATTTTTTATTGTTTGTGGAA
AAAAAGTGTAGAAAACTAAGGACTTCCTAATTATCAAATAAAATACTTTGGTAAAAAAAGGATGTTATCA
GATAAGATCCGGACTAGAACAAAGAAAGAAGAGAACTAATAAGATCCATGATGAAATGCCTACTTTGGTG
GAAAAAAAATAAAATTAAGGACTTGTTTGGTAACTGTTTTCGAAAACATTTTTGAAAACTGTTCTCTAAT
TTTTGTAAAACAAAAGTCTATTTGAAAACCTAAAATGTTTTTAACCTATTTTTAATATTTTATATATGTT
TTAAAAATAATTTTTATATCTAGTGTTTTATTTTTAATTATTCTACATGTTTGTATAATTATTTCTTAAA
ACAACCCTCAGAAAACAAGTGAGAACAAAAGAAAACAAGTAAAAGATTTTATCTGAAAACACCTTATTTT
CTGTTCTTAAAAACAACAAATAGAAAATAGTTTTTCATTATCAAACGTGTTTTTTGCATTTTTTGTTCTA
GAGGACAAAAAACCATTTTAAAAAACAGTTCCCAAACAGACTCTAAATCTTCAAGTATCGGAATATTGCC
TCAATATGGAACTTTCAGATCTATTCATATCTAAGAAGGCTCACATATGTTCATTTGTAACCATCAAAAG
CACACCTCTATGAAGCAGCACTTACAGTTGATCGAGGAGCTGCGGCTGTTGGCTTTGCAGATTTTTATGG
ATGCTAAGACTTTCTTGTAGCCATCATTTTAAGCCAGTAACCATTGTCATATACTAGGGACTTGTAAAAA
AAACCATCTTTTTAGGTTTTTAAATCTTTAAATTAATTTATCCTGAGCATCATAAACTAACATTGCTTGT
AATCTTTGGGCAGTTGATTCAAGGGTTGAAATTTTCCTTTGTAATCTTTGGACTCGGTGCAGGCTGCACA
TGGTTCCTAGTCCTCTTTCCTTTGTAGACTTTGTGGAGTGGTTGGGTTTAGGATAAGGGGGTTGTAGTTG
GTGTCCCTCTTTGCTTTTGTGTTGCCTTGAGGTGTTTCTTTGTATACGTCGTATGTACTTTGGAACGCTT
TTTCTGGTGTTACTTTTTATAAATTGATTCTGATTACCTATCTCAAAAAAAAAAAAAAAAAACATGGGAT
AAATATGGGCAATACTAATTCACATTTTTTTGGCTTAAAAATATTCTTTAGCAGTAAAGAACATTCTTAT
ACTTTTTGTGGTTACAAAATTTTTGAAGACATAACAATAACCTCAAATATGCTTTAACTTTGATATTATC
AGGTCCATTTGCTGTCATTGATGAACACTTCAATTCAATCCTTCCAAATTGTTTTGATGCAATTGGCCTG
ATGCTTATGATCCGCATAATACATCAACACCAGCTTGTTATGTCTCGTCGGCGGATTCCATGCTTGGATT
CATATTTGGATAAGGTCAATATTTCTCTGTGGCCACGTTTCAAGATGGTATTTGACATGCACTTGAACAG
CTTGCGCAATGCCAACATGAGGGCATTGTGGGAAGATGATATTCATCCTCACTATGTCATGAGGCGTTAT
GCTGAGTTTACATCCTCACTTATTCACCTCAATGTTGAATATGGAGATGGGCAGCTTGAACTAAACTTGG
AACGGTTGAGGATGGCTATTGATGATATGGTCATCAAGCTTGCTAAAACATTCTCAAAAACTAAACTACA
GACTGTGTTTCTTATAAACAACTATGATATGACAATTGCCATTTTGAAGGAAGCTGGTCCAGAAGGTGGG
AAAATTCAACTGCACTTCGAGGAACTTCTGAAGAGCAACACAGCAATATTTGTGGAGGAACTACTACTAG
AGCATTTCGGTGACCTAATCAAGTTTGTAAAGACCAGGGCCTCCGAGGACCCGAGTTCCAGCTCCGAGAG
GCCCATAACTGTGGCTGAAGTTGAACCGCTTGTGAAGGACTTTGCAAGCAGATGGAAATCTGCGATAGAG
CTGATGCACAAAGATGTGATTACCTCTTTCAGCAATTTCTTGTGCGGTATGGAGATCTTGAGAGCTGCAT
TGACACAGCTGCTGCTTTATTATACCAGACTTTCCGATTGCATAAAAAGAATTCCCGGTGGATCGGCCCT
GAACAAAGATCTCGTTTCCATATCATCGATCATGTATGAAATCAGAAAATACTCGAGAACTTTCTAAATC
ATCGACCTAATGCTGCTGCTCTGCTGGTGGAAAACAAGGCTTTGAACAGAGGTTGATTGTTGTCATGGCA
ACGGAAACCATTTTGGACGTAGGCTCAAATTTGAGGATAAACTTAACAAACATTAAAATGGAGAGGGAAA
AAAATACAGAAAAACAAACTATAATTCGTAATTATTTTGAATGTTTCGTGACCGTTGCAAACGGTGAGTA
AAGTTTGGAATGTGATTTTTATTATTAGTTGTTTCTAATAAAATAGGAATTTGAACTGGGGCTGTGGATG
ATGCAGGAGACACCTAGGTGAAGTTTATGACTTATAGCGTTAAGTTATAGCTTTGAATGAATTTATTTTT
GAAATTTGCTCCCTCTAGTTTAATTAAAGGCAAGCAGATCTTTAAAAAAAAATACTAAAAAATTTATATT
TTAG
>MTCONS_00000193
CTCAATTCTCAAATGAAGTCTGAAAAATTATAGACATAAAGTGTATTCATTTAACAAAACATGGATGGGT
TTCTTTTTGAAGTTGTCAATAACAACAGATATAATTTCATAATTGATATGTGAAAACTCTTTAAAGAAGG
CTAATTTAACGTTAACAAGTTTAAAAACATTTGGTAGGGAAAAAGGATGAATGCTTTTACGTGATAGAGC
TCGTGGGTCGCCTCTTTTACTAAGTGGGGCTTAGACATGGCTCAGACCCATCCATGCGATAGCATTTAGT
TTTGATTCTCTGGTTTCTCCTCTTTTTTCTTTTCTTTTGGAATGCAACTGGATTTTTATTCCTCAAGATG
GGCAGTCATGCAACTGGATTTTTATTCCCTTTTAGCCTTTGGATATGCTATGTATAAATACACATATGTA
TAGAAGACCCAAATCATAACCAAATAACATCATTCCATTGGCTTCAAGTTAACAAACTCCATTTTGTGCT
TCCTCGATGTCTTCGACAACTACTAATCACGATGCAGAAGAACCCCCCCCAGTTGCAGAGGAAGGATGGC
AAGATGAAGGCTACGTTTAATCCCAGACAGCTGAACGTTAGCTGGGGCAGAGACAGCCGCTACTGGAAGA
TGCCAGGAAAGGGCAGCAACCGTCCTGCAGAACTATTGCGGGTATGCTGGCTTGAAGTGAGCGGTAGTGT
CCCCATAGGCAGCGTACCACCTGGAACCAAGTACAGAATTACCTTCCAAATATCCTTGAAATCCGATGCA
TTTGGATGGAATGACTGTCCCGTTTATGTGATGGCTAAGTTTGGGAAGGAAGGAAAGAACAGTTGGAAGA
AAATATCGCTGCAAGCTCACTATTCAGAGCCAACCAGTATCCCCTCAACTGAGGGCCTAGAGATTGAAAC
CGAAGATGCAAATGATACCATTTACTTTGGCCTATATGATATATGGACTGGGCACTGGAAGGGAGGATTA
CAACTTCATAATGCCACGGTTGAACAAATCAATAATATACGGTAATGGGCGGCAGTACCCAGAAAACATT
AATATGTGTTTGTGCGTGTCTGTGTGCAGCTTGCACATTCAAGAGTATGGCTTATATCATAGGTATTAAG
GATGCTGCTACTCATTCGAATTCTCATTTGCTGAAATCATTCCCATCACAACCAGTTTTTCTCTTATGTG
TCTTCTTCTAGGAATGATTTCATCTTTTGGGTATTTCGATTGCAGAGCACTTTTCATAAATAAAACAAGT
TGCTGTTACTCTCTACCTCTGGAATATTGTTGTATTATGTATTATGTATTAAATCATTAAGCTAATAAAG
TTTACTTTCTTGGGTTTCTATACCGTACTTCACTTTGCTTTTGCCTCTTCTTTTCTTCAAAATTTATTAA
CTGCTCAACGCAGATCCGAATTCCTCCTCTGTCTCTTAGGTCTTGTTTGAGATAGCTAGCTTCTTGCTTT
TTTGCTTCTCTGGTTAGAAACAGTACACTGAAGCCAAT
>MTCONS_00002256
GCAACTTCAAACACGGAAACCATGGTCATTGGGCAGGTTATCATCCATCTCAATGCTTGGAAATCAGGAA
AGTCGAGGGCAGCTTCATGGGGAGTCCGTCTCCTTCTAGATGAGACATGGGCAGGTCTCTTCTCTCCTCT
ACGGTCATTCCCGTGAGATTTCCACAGATACCCAAATCAATCCCGCCATTCAATCGATCAATCCACCCAA
TTCCGCCCACTTTCGCTCCAAATTATCAACGCATTCGCGGGTTTTCTATTCCCACAAAAACCTTTTGCAC
AAAGGCTGTATTATCTGAATCTCCCAATCCCAAACGCTACCCAAAAATGGGTTCAGATTCTGTTGGCCCA
ATTCCGCCTTCTCAGCTCATCCAAGTGGTCGAACATGCTGCCAACACCGGTGCTCAGGTTGTGATGGAAG
CTGTTAATAAGCCTCGGAATGTTACCTATAAAGGGCTCACCGACTTGGTGACTGACACAGATAAAATGAG
TGAGGCTGCTATCCTAGAAGTTGTAAGAAAAAACTTTGGAGATCACCTCATTCTTGGGGAGGAGGGAGGG
CTCATCGGAGATACTTCTTCTGATTATCTCTGGTGTATCGATCCTTTAGATGGAACAACAAATTTTGCAC
ACTGCTATCCTAGCTTTGCAGTTTCTGTGGGAGTTCTGTTTCGAGGCAAACCAGCTGCTGCTGCTGTGGT
GGAGTTTGTTGGGGGCCCCATGTGTTGGAATACCCGTATATTTTCTGCAACCACTGGTGGGGGAGCATTT
TGTAACGGGCAAAAGATTCATGCAAGCCAAACAGATCTGGTAGAGCAATCTCTTCTAGTGACTGGGTTTG
GTTATGAGCATGATGACGCATGGGCTACCAACATAGATTTGTTTAAAGAGTTTACTGATGTCAGCAGGGG
TGTGCGCAGGCTTGGTGCTGCTGCAGTGGACATGTGCCATGTTGCTCTTGGGATTGTAGAAGCGTATTGG
GAATACCGTCTAAAACCATGGGATATGGCTGCTGGCGTTTTGATAGTTGAAGAGGCTGGTGGGACAGTTA
CCTGCATGGATGGTGGCAAATTTTGTGTATTTGACAGATCTGTTTTGGTATCCAATGGTGTGTTGCACTC
AAAGCTTTTGGAGAGAATTGGTCCTGCGACAGAAAAACTGAAGAAGAAAGGGATTGATTTCTCATTGTGG
TACAAGCCAGAAAATTACAACACAGACTTTTGAATTCCTAGGAAGTGTGCTTTCTTTGCTGGTTGTATGA
GAAAGATCTCCTTGGCAATCAGGAAAGAAAATGGTGGCAGCATCAAATTTTTATTCTTCTAAGGTACTGT
GGTAAACCTTTTTCTTTTCTATTTTGTCAGAGATAATGAAAACCTGCCGTGATACCAATTTATTGCTATG
TTCTTTTTTTCTTTCCTATACGAATATGCATATTTATCTTAAACCATTGAAATCTGGGAATATTAGTTTG
TATCTGTTTGGGAAGTTTTTTTCAAACAACATTAAACACAATCTGAAAAAAAATGTTAGGCTTTTTGCTG
TGAATAATTTGATTCAGTACTAGAAATGAAAAGTATCGGTATTGTATTGACATTATGACATTACGTATTT
GCATAGCAATATCATATTCTAAAGAGACGGTATCTTCTCTTGTTGCTTTCATCTATTGTGAATGAAAATG
ATGTCTCTTCAAATAGACCCTCGTTAAGATGATTGCATGGGTCGATAACATTTACTATGCAACTGTGCAG
TGATCTATCCCAGCTTTATTTGTGAGTGATAGAGAGATGGATAACCATACTTCCTGCAATACCCAATAAT
GCGGGATGCTAGAAGGAACTGATGAGCACCATAGGCAAGTAAGAAATGGTACACAATTCATCATGCCTGT
ATCAATCTGAAACTTTATTAAAGAAAATTCTT
>MTCONS_00002257
GCAACTTCAAACACGGAAACCATGGTCATTGGGCAGGTTATCATCCATCTCAATGCTTGGAAATCAGGAA
AGTCGAGGGCAGCTTCATGGGGAGTCCGTCTCCTTCTAGATGAGACATGGGCAGGTCTCTTCTCTCCTCT
ACGGTCATTCCCGTGAGATTTCCACAGATACCCAAATCAATCCCGCCATTCAATCGATCAATCCACCCAA
TTCCGCCCACTTTCGCTCCAAATTATCAACGCATTCGCGGGTTTTCTATTCCCACAAAAACCTTTTGCAC
AAAGGCTGTATTATCTGAATCTCCCAATCCCAAACGCTACCCAAAAATGGGTTCAGATTCTGTTGGCCCA
ATTCCGCCTTCTCAGCTCATCCAAGTGGTCGAACATGCTGCCAACACCGGTGCTCAGGTTGTGATGGAAG
CTGTTAATAAGCCTCGGAATGTTACCTATAAAGGGCTCACCGACTTGGTGACTGACACAGATAAAATGAG
TGAGGCTGCTATCCTAGAAGTTGTAAGAAAAAACTTTGGAGATCACCTCATTCTTGGGGAGGAGGGAGGG
CTCATCGGAGATACTTCTTCTGATTATCTCTGGTGTATCGATCCTTTAGATGGAACAACAAATTTTGCAC
ACTGCTATCCTAGCTTTGCAGTTTCTGTGGGAGTTCTGTTTCGAGGCAAACCAGCTGCTGCTGCTGTGGT
GGAGTTTGTTGGGGGCCCCATGTGTTGGAATACCCGTATATTTTCTGCAACCACTGGTGGGGGAGCATTT
TGTAACGGGCAAAAGATTCATGCAAGCCAAACAGATCTGGTAGAGCAATCTCTTCTAGTGACTGGGTTTG
GTTATGAGCATGATGACGCATGGGCTACCAACATAGATTTGTTTAAAGAGTTTACTGATGTCAGCAGGGG
TGTGCGCAGGCTTGGTGCTGCTGCAGTGGACATGTGCCATGTTGCTCTTGGGATTGTAGAAGCGTATTGG
GAATACCGTCTAAAACCATGGGATATGGCTGCTGGCGTTTTGATAGTTGAAGAGGCTGGTGGGACAGTTA
CCTGCATGGATGGTGGCAAATTTTGTGTATTTGACAGATCTGTTTTGGTATCCAATGGTGTGTTGCACTC
AAAGCTTTTGGAGAGAATTGGTCCTGCGACAGAAAAACTGAAGAAGAAAGGGATTGATTTCTCATTGTGG
TACAAGCCAGAAAATTACAACACAGACTTTTGAATTCCTAGGAAGTGTGCTTTCTTTGCTGGTTGTATGA
GAAAGATCTCCTTGGCAATCAGGAAAGAAAATGGTGGCAGCATCAAATTTTTATTCTTCTAAGTGATCTA
TCCCAGCTTTATTTGTGAGTGATAGAGAGATGGATAACCATACTTCCTGCAATACCCAATAATGCGGGAT
GCTAGAAGGAACTGATGAGCACCATAGGCAAGTAAGAAATGGTACACAATTCATCATGCCTGTATCAATC
TGAAACTTTATTAAAGAAAATTCTT
>MTCONS_00000202
TACCAATCTATGAATCATTATCAGCATTTTTTCTCTCCCTTTTTGTTGGTAAATAATCATTGCTTCCTCC
ATTTTTTTTTGACCAATTTCTCCTGTACTGTCAACCGTGCCTATCTCAAGTATGGGTCCCATAAACAGCT
ATTCATCTATGAAATTGAACATGAATATGGATTTCAATTCATGCCAAAACTCCATATCTCCATCTACACT
CAGAAATGCAGCTTTTGTGTTTAATGCCTACCTGCAGGAGCATGAACTATGCCCTCCCAGTAAAGGGAAT
GGTGGGGGAAAGAGGAAAAACCCCAGTTCATGAAAAGCAAAAACAGGTGAAGTTCCTCAAGGGTTTGGCT
CCACCTCTCATGGCTGCAGTTGTTGCCTTATCTCCTATCTGCAACACCCCAGTATCACTTGCACAAACCA
CAGATATACAAAGAGGAGCTGCATTGTTTGGTCGAGCTTGTATTGGATGCCATGATGCTGGTGGAAACAT
CATACAACCAGGTGCAACACTCTTCTTAAAGGATCTACAAAGAAATGGAGTTGACACTGAGGAGGAGATA
TATCGTGTGACATACTATGGCAAGGGACGAATGCCGGGCTTTGGTGAGAACTGCACACCAAGGGGCCAAT
GCACATTTGGGGCTCGTTTACAGGAAGAAGAAATTAAGCTTTTAGCTGAATTTGTAAAGCTACAGGCTGA
TCAAGGGTGGCCAAACTTAGAAATTTCTGGAGATTGATTCCTGCTAATAGGAAGGAAATGCAGGGACTCT
GAGTCTTATGACTGTAGAAGAACTTGTGGTGCAACTATGCAAACAAGGACAGTTTTCAGATTTCTGGGAT
CCTCCGCAAGAACATGCAACGGTTTAAGCTTAATCAAGATGGCTAGCCAGTGGCCATTTTCCTTGGTATG
ATCTCCTGCCAAAATCTATAGTGTAACTCCACCATTGTATAAATTTGACTTGGTGTGAGACCCACCATGA
AAATATCTGTTCGTTACTCATAAATTTTAGAGTGCTTCAACAGCTCCATTCACCATGAAAATATTTCTTC
GACAGATTTAAAAATTATGCATTATAATTTTTTTACCTTCTCCAAAATATTAAGTTCTGGCTTCAATGGC
CCAGCCCACTTCTATTCTATAGCAGGTTTAGAGTGTTTTGGGCCCAAATCTGATATTGTGCTAGAATGAA
GAGTAAATTGGCAAATCATATGGATCAAGCTTAATGGGTGTGATTAATTTTAATTTTAACAGTAGAAAAA
TCATAAAAATCATAGTAATTTTTTTTAAAATGTAATTAATACATGACATATTTTGTAGATTGGATGAAAA
TAGACAGTCACTCTAATTATAGACTGACTTAAGGGTACATTGGGGGGTTTAGTCGGCACGTCATGGAAAA
ATTATCCCTAATCATATCAAGTTGTCACTCTAGTTAATGCATCTTAATCATAATCTTATACAAGGATTTG
AACTGAACATGTTTGCCATGGTCACACATTAAATCCCATCATTAATTTTGATAATAACATGATCAGCATA
GGAAGCACACAGACATAATCACATCATATGGACCCCCCAAGTTGGTAAATGGAGCAAACTTAATTTAATC
ATGAATCCCTCAACCCTGTTTAGTCTCCTTAATGACTTTTTTATCCTTCATAATTATTTATTAAGCCAAG
CTTGCATGGGTTGCGATGGCTTGCTCCATGTTAC
>MTCONS_00000203
ATCATTGCTTCCTCCATTTTTTTTTGACCAATTTCTCCTGTACTGTCAACCGTGCCTATCTCAAGTATGG
GTCCCATAAACAGCTATTCATCTATGAAATTGAACATGAATATGGATTTCAATTCATGCCAAAACTCCAT
ATCTCCATCTACACTCAGAAATGCAGCTTTTGTGTTTAATGCCTACCTGCAGGAGCATGAACTATGCCCT
CCCAGTAAAGGGAATGGTGGGGGAAAGAGGAAAAACCCCAGTTCATGAAAAGCAAAAACAGGTGAAGTTC
CTCAAGGGTTTGGCTCCACCTCTCATGGCTGCAGTTGTTGCCTTATCTCCTATCTGCAACACCCCAGTAT
CACTTGCACAAACCACAGATATACAAAGAGGAGCTGCATTGTTTGGTCGAGCTTGTATTGGATGCCATGA
TGCTGGTGGAAACATCATACAACCAGGTGCAACACTCTTCTTAAAGGATCTACAAAGAAATGGAGTTGAC
ACTGAGGAGGAGATATATCGTGTGACATACTATGGCAAGGGACGAATGCCGGGCTTTGGTGAGAACTGCA
CACCAAGGGGCCAATGCACATTTGGGGCTCGTTTACAGGAAGAAGAAATTAAGCTTTTAGCTGAATTTGT
AAAGCTACAGGCTGATCAAGGGTGGCCAAACTTAGAAATTTCTGGAGATTGATTCCTGCTAATAGGAAGG
TACAAATGATGTTTCAACTGGTTGCTATGCTAACTTATTTGCAGAGGAGAATGTTTTTAATGTCTTGCAC
CTCATAGTGAAAATTGTATAAGTTGGCGATGGTGAAAATATCTACAAATTGAATATCTGATAGGTCTTGA
GTTTTGATGCATGTTTTCCCAGAAGTTTTAGGTCACATAAAGTGCAAGAAATCGCTCCAAGCAATTAGGA
AGGCTCTGTTGCATCTTACATTGAATGAAATAAAGTCATTTCAATCATTTATTATCATTCCAAATGATCC
CTCCATTTAATTGTAATTTTCCATTCATGTACCATGGAGCAATTCACTCTTCAAGGGCCTCCAATGTTGC
CCCAAGGCAATGCCAATACTTGGCCTTGTACTCCCTGTCAATAGCCTACTTTATTGAACACCTTGAGGGG
TTTGAAAAAAGAGAGAAGAAAAATGGCTTGTAATGTTCTTGGGCATTATTAGTCTAGATGGCTCTAAGAG
ATAATTGGGGATTAGAAAAAGAAGGTAAAACTGCCTAGGGTAATACTTGATTTCAATTAGAGGACGCTTA
ATGTGAAATTCTCAAATGCGTTTCCACTTACAAGCGATGATAAATTAGTTAAGCCAAGAAATAACAGATT
TCGACCTTCAAGATTCTGACCAAAATCTGTTGTCAATCTTGAGGAGGCACACATCTGGTAAACAGGAAAA
CCATTGGGGCTTGGGTTTCCTTCCTTATCAATTTCTTAAACCTAAAGACATGAGCCACAAAGGGTTGTGT
TACCCCCTTGATTCTTGTTATACATGATACCAGTTGCAATAAGAATCAAAATGTGAATAAAAACATTGTA
TATGCCACTGGTTCCACTATTTCTTTGTTTTTTAGCTCATTGTTAGTCTGTTGATGAACTTGCTCATTCT
TTATTACAGAGGGGTGAGGCAGGGTCAGTCTATTTCTGCCCCACCTTTTGCTTGCTCCTTCTATTCGTAT
CTTTATGTATTCACTCAAGGTAGTATTGTCTCTCCATATGAAGCACATAAATGAAAAGTAGAGTAGAATT
ATTTCTATTTTCATGTGCCAGGACCCATCACTATGCTAACCATAACAGATACTAACTTCTCCTATTTAGA
AGCATTTTGAGTTTGAAACTAGCTCGTGTACATGTGATCATATCTGCTCCATGTTTGTTTTCCCAAAAAC
CATTATTTTATCTAGCATAGAGGAAATATGCACATCTCATGTTTCAGACATGGAAACCTTGTGACAATTT
GACGGCATTAACCTGCACGGGCTAGTGATGAAATCTTGACATTCTTAAGAGATTTAAGGTCTTCAACATT
TTCAGTCAGTGTAATTAGACCCGAGTACTCATCAATTTCTAGTTCTTGGAGTGAAACAAGGTGTTGAAAT
CCCAATATAGATTTGAGATTATGATAAAACTCGGTTCTTAGATATTTAGAGAAGTAAGATTCTGCATTTC
CTCTAATAATGCAATAAACAAGGGACAACGCTACACAAGACTCAGATGATGTGAAGTAATGAAGCTGGAA
AATGAAGTCAAATAGCATGTAGCATCTATCAAGGGGCAAATGCTTAAGAGAATTCATATTAGGGATGGAA
ATAGAGGTGAATCACAATACCATACACAAGGGAGGATTAGAATCCTTACAAAAGTAGGCGGTCAGCACCC
CGAGGCTTGGGTCTCCATGGAGACCTAAGGGCTTGGCCATGGAAGGTTCCTTGGTTATCAGAAAATCCTT
ACAAAATTAGATTTTGGTTTTTATGAGAATGAATTTTTTTTTATTCCTATACCCATTTTTAATTATAATC
GACACTCAATAATGAATAGGAACCAGAATAGATTTCCTATTTCCATCCCCTATTCCAGTGTTCCAAACAC
ACCCTTAAAGTTAAGATTCAGGAGATGCTTTATGAATGAAACACAATCATATAGCATGGTCATGAACCTC
AATTGCCTACCACCGCACTATAGTTAGCATATTTTCCAGCCTTTTCTGCTCCTTCTTAGACTCCATGCCA
GTCCAAGCCGGCTTCCAACAAAGGAACCTAACCTCCAAGAGAGGACTTCGAGAAAAGCAGTAAGAATGAT
TTCTGCTATCCTTGCTCTTCAGTCAAAAAACCCAATAGAAGACACGCAACACGGTGACTGACACAAGGTG
GAACAAGTTGAAAAACCTACTCTTAGACTCTAGTATATGCAAGGTGACAAAGAATAGTACATATCAATAC
TTATCATTTGATTACTTGAAGCACGTCTATGATTATGAAATGGTTTAGACTCTGATGTGGTATAATTTGA
ATGGTTTTTGCAGGAAATGCAGGGACTCTGAGTCTTATGACTGTAGAAGAACTTGTGGTGCAACTATGCA
AACAAGGACAGTTTTCAGATTTCTGGGATCCTCCGCAAGAACATGCAACGGTTTAAGCTTAATCAAGATG
GCTAGCCAGTGGCCATTTTCCTTGGTATGATCTCCTGCCAAAATCTATAGTGTAACTCCACCATTGTATA
AATTTGACTTGGTGTGAGACCCACCATGAAAATATCTGTTCGTTACTCATAAATTTTAGAGTGCTTCAAC
AGCTCCATTCACCATGAAAATATTTCTTCGACAGATTTAAAAATTATGCATTATAATTTTTTTACCTTCT
CCAAAATATTAAGTTCTGGCTTCAATGGCCCAGCCCACTTCTATTCTATAGCAGGTTTAGAGTGTTTTGG
GCCCAAATCTGATATTGTGCTAGAATGAAGAGTAAATTGGCAAATCATATGGATCAAGCTTAATGGGTGT
GATTAATTTTAATTTTAACAGTAGAAAAATCATAAAAATCATAGTAATTTTTTTTAAAATGTAATTAATA
CATGACATATTTTGTAGATTGGATGAAAATAGACAGTCACTCTAATTATAGACTGACTTAAGGGTACATT
GGGGGGTTTAGTCGGCACGTCATGGAAAAATTATCCCTAATCATATCAAGTTGTCACTCTAGTTAATGCA
TCTTAATCATAATCTTATACAAGGATTTGAACTGAACATGTTTGCCATGGTCACACATTAAATCCCATCA
TTAATTTTGATAATAACATGATCAGCATAGGAAGCACACAGACATAATCACATCATATGGACCCCCCAAG
TTGGTAAATGGAGCAAACTTAATTTAATCATGAATCCCTCAACCCTGTTTAGTCTCCTTAATGACTTTTT
TATCCTTCATAATTATTTATTAAGCCAAGCTTGCATGGGTTGCGATGGCTTGCTCCATGTTAC
>MTCONS_00000205
CAGAAATGCAGCTTTTGTGTTTAATGCCTACCTGCAGGAGCATGAACTATGCCCTCCCAGTAAAGGGAAT
GGTGGGGGAAAGAGGAAAAACCCCAGTTCATGAAAAGCAAAAACAGGTGAAGTTCCTCAAGGGTTTGGCT
CCACCTCTCATGGCTGCAGTTGTTGCCTTATCTCCTATCTGCAACACCCCAGTATCACTTGCACAAACCA
CAGATATACAAAGAGGAGCTGCATTGTTTGGTCGAGCTTGTATTGGATGCCATGATGCTGGTGGAAACAT
CATACAACCAGGTGCAACACTCTTCTTAAAGGATCTACAAAGAAATGGAGTTGACACTGAGGAGGAGATA
TATCGTGTGACATACTATGGCAAGGGACGAATGCCGGGCTTTGGTGAGAACTGCACACCAAGGGGCCAAT
GCACATTTGGGGCTCGTTTACAGGAAGAAGAAATTAAGCTTTTAGCTGAATTTGTAAAGCTACAGGCTGA
TCAAGGGTGGCCAAACTTAGAAATTTCTGGAGATTGATTCCTGCTAATAGGAAGGAAATGCAGGGACTCT
GAGTCTTATGACTGTAGAAGAACTTGTGGTGCAACTATGCAAACAAGGACAGTTTTCAGATTTCTGGGAT
CCTCCGCAAGAACATGCAACGGTTTAAGCTTAATCAAGATGGCTAGCCAGTGGCCATTTTCCTGGTGCAT
TTATATAGGTGGGGAGGTAGTCACGAGGGCTATCTAGCTACATCTTCCCTCCAAAAACATGCATGGCTCG
TGTTGTTTGCAGCCACCATCTCTCTCCCTTTGTCCATCGATCTTCTTTGAGAGCCAAGGCTGAAGTACTA
CTACTTCCCTTCACTGCCGCACAAACCCTATTCACCATTTTGGTTCATCCCATATGCGTCCTATGTTGGT
TTGAGAGGTTGAAGCTGCCAGCATGATCTGGTGAAACAAACACCATCTCTTTCTTCTCTAACCCCATGTC
TGGATTCGTCCACCGATCCATTATTATAGACCAGGCCGCCCGTTTCCCATGTAGTGATCGATAATTAGGC
TCGGGGTTTTCACTTTTTAGTGGGATCTAATCCTTAGGATGGATTAATTCATAGCCTAATTCCAAAACCT
AACTCCATAGAGATAGGGTTCCATGATCAGGTCATCTTGCAGCTTCAATCACTCACTCACCGACAAACGA
AGATCGATCCAACTCCTTCAATCCAGCTCTTGAGGGGATTTCCCTCCCACAACTACCTCATATCCAGGTT
CTCGAGCCAAGTGAGCTATGATCATCAAGAACTGATCAAGGCCAGTCATCTATACTTTACTTCAGCATCA
TCCAACAAAGGTAGCATCCTCCATTGGAGTCAAAAAGCAGAAGACAACTGCAATTTAACTGAGTAAGAAA
ACATCCATGTCTATAGGTTATAAGCCATATGAACATGAGTTATTTCAATGGTGGGATTCAGCTACATATA
TGTATGGAAAAAATGAAAATCTGAAAGACCATTGGGAGGAGAGGATTGAGGCAAAAATTCACAGGTATGA
TTCTTAATTATTCCTGGTTGAAATACGTAGATATTTTCTGGGACATGGTGGGGGGACAATTAACAAGAAA
TGATACACTAATCTTAGGGGGGGACAATAATCAACAGACTTGGACACAATCATTTGGCTTGTTGAATGTT
AACTTAATTGTTTTGTTGACCACTTTGTCTAGCAAAGCTATCCACCAATCCATCTATCCGTCCAAAAATT
CAACTTATAGCATCAACCCTCCTCTATTATTGCTAATCACTGACTATATATATCATCTCAGATGTCGATT
AACGAAACGACTCTACACCTAACTCACATGATAATATACACCTGTAGTAGTTAAAGGTCTCAATTATTCC
TTCAACTGCTTAGAAATCTTAGGATATCACAAAGAAACTCTGAATTCTATGAGATTTATTGAACCTGTCA
TTCATTAGTAGCAGGCTATGCAGGATGGAACGGTTCAACTGTATTGTGTGCCATCATCATCATCATCATC
ATCATCATCATCACATCATCATCATTATCATCATCATCATCTATATATATATATATATATATATATATAT
ATATATATTTCTTATGAGTTTGTCCAAGGAACAGCTCAACCATTTGGCTCAATCTGATCATGTATGAATT
ATTAGTCTTATCATTATTATTATTATTATTATTATTAGTTGTCTATGACCACATGCATAACCATATGATC
ATATCCTCACTTTTTTCTTTCTCATTTGTGGTGTTCGTTGATCTCTTTCTCATTTGTGGTGTTCATTGAT
CTCTTATATATGTATCTTTTTGGGATGAGTCCAAACAGGGCCTTAGTGTTAATTTATGTGTAAATACCAA
TTGTGACTTTGGATTTGATGGGCTTAAAATCAGTAGTGTGCGAAATCGATTTCATTACATAGAAATAATC
TAAAAAGCCAAGACAACCTTGATGGGTTCCATAGGTCTAAACCCACTGAGGACAAACTTAATCAAATTAG
ATGGGCCAAGTTTGGGTCATGTTGGCCTTCATCTGCCCGGGCCCGGGCCCAACTATATAGTAGACCCGGC
TCTCTCATGCTGTCATGCTATTTACTTTTAACACCATGAGGGATTGAAAGAATTACAAGATAAAAATGAA
ATGGTTTATAATGATTAGGGTGCGTTTGGCATGCGGAAATGGGAATAGGAATTAATTAACTAAAAGAATA
TAAAAAATTCATATCTATTCCTCATTTTTTTTGTCTTAAAAAGTAACTCTTTTTTTTTTTACATAAATGT
TCCTCTACATATTAATAATTTACATGTGTGTTTTAAAATGAAAAATTATTTTTACAAAAAAAAAAGGGTA
TTTTTGTCCAAAATTGATATATTTTAGGATTAGAAATAAGAATAAAAATAAAAAATCATTCTTTGAATCC
TCATCCTCCTTTGTACATAACTTTCTGCCCCACTTCTCCTATTCTCACTTGTACTCCCTGCTTTGAAAGT
TTCTCAAAAGTGTTTTTTTTTCTAACTATTAACAGTGTTGAATTAGTTTAATTAAGAAAATAATTGATTT
CAAGTTTAAAGTTTTAATTGAATTTTGCAATGCCTTTAGAAAAAAATAAGTAAATTTATTTAAAAATTTT
AACATTTTTAAGTCCTCTAAAAAAAAAATCAAAATTGATAGTTACAATATTTTATAGACATTTGAGAAAT
TTCACTTCACGACCAATAAGTTAGAGTTGGTTTTACCCAATTTAATACTAATATTTGACCAAAGTATGAA
AAAAAATCACTCTTTTATAATGTTGACAAGATCTCTAATATTTTTAATTTTTAAGGTTATGTTTGCTTTT
T
>MTCONS_00000206
CAGAAATGCAGCTTTTGTGTTTAATGCCTACCTGCAGGAGCATGAACTATGCCCTCCCAGTAAAGGGAAT
GGTGGGGGAAAGAGGAAAAACCCCAGTTCATGAAAAGCAAAAACAGGTGAAGTTCCTCAAGGGTTTGGCT
CCACCTCTCATGGCTGCAGTTGTTGCCTTATCTCCTATCTGCAACACCCCAGTATCACTTGCACAAACCA
CAGATATACAAAGAGGAGCTGCATTGTTTGGTCGAGCTTGTATTGGATGCCATGATGCTGGTGGAAACAT
CATACAACCAGGTGCAACACTCTTCTTAAAGGATCTACAAAGAAATGGAGTTGACACTGAGGAGGAGATA
TATCGTGTGACATACTATGGCAAGGGACGAATGCCGGGCTTTGGTGAGAACTGCACACCAAGGGGCCAAT
GCACATTTGGGGCTCGTTTACAGGAAGAAGAAATTAAGCTTTTAGCTGAATTTGTAAAGCTACAGGCTGA
TCAAGGGTGGCCAAACTTAGAAATTTCTGGAGATTGATTCCTGCTAATAGGAAGGAAATGCAGGGACTCT
GAGTCTTATGACTGTAGAAGAACTTGTGGTGCAACTATGCAAACAAGGACAGTTTTCAGATTTCTGGGAT
CCTCCGCAAGAACATGCAACGGTTTAAGCTTAATCAAGATGGCTAGCCAGTGGCCATTTTCCTGGTGCAT
TTATATAGGTGGGGAGGTAGTCACGAGGGCTATCTAGCTACATCTTCCCTCCAAAAACATGCATGGCTCG
TGTTGTTTGCAGCCACCATCTCTCTCCCTTTGTCCATCGATCTTCTTTGAGAGCCAAGGCTGAAGTACTA
CTACTTCCCTTCACTGCCGCACAAACCCTATTCACCATTTTGGTTCATCCCATATGCGTCCTATGTTGGT
TTGAGAGGTTGAAGCTGCCAGCATGATCTGGTGAAACAAACACCATCTCTTTCTTCTCTAACCCCATGTC
TGGATTCGTCCACCGATCCATTATTATAGACCAGGCCGCCCGTTTCCCATGTAGTGATCGATAATTAGGC
TCGGGGTTTTCACTTTTTAGTGGGATCTAATCCTTAGGATGGATTAATTCATAGCCTAATTCCAAAACCT
AACTCCATAGAGATAGGGTTCCATGATCAGGTCATCTTGCAGCTTCAATCACTCACTCACCGACAAACGA
AGATCGATCCAACTCCTTCAATCCAGCTCTTGAGGGGATTTCCCTCCCACAACTACCTCATATCCAGGTT
CTCGAGCCAAGTGAGCTATGATCATCAAGAACTGATCAAGGCCAGTCATCTATACTTTACTTCAGCATCA
TCCAACAAAGGTCTGTTGCTTTTCGGTTTAATTAATTTCCCCAACATGTTTAAGTAACAAGTAGCTACCA
TTGATTTCTATATGACATGCAGGTAGCATCCTCCATTGGAGTCAAAAAGCAGAAGACAACTGCAATTTAA
CTGAGTAAGAAAACATCCATGTCTATAGGTTATAAGCCATATGAACATGAGTTATTTCAATGGTGGGATT
CAGCTACATATATGTATGGAAAAAATGAAAATCTGAAAGACCATTGGGAGGAGAGGATTGAGGCAAAAAT
TCACAGGCTTTGAAGGCCGCCATGATTTGTAGCTAGGATGCAGAATCAGAAGAACTTCGTCGTGAGACCG
GATTCTCTGGGCAGAATGAGTAGCTCCCTTTCTGCTTCATTTGGGGTTCAGTCAGCCTGCTTTCTTCTCT
TTGGTTCGGGTTTGCCCAGCTGCAGGGAAACCGCCATCTCTTCTTCAGAGGTATTCCTTAGTGCCCAGAG
GTTTTTCAGTTCTGGGTTTTCCTGTTTGTTGTTCTGGTGTACTGGGGATTTCCCAGGGCAGCTGGGGATG
AACTGGTGTTCTTCCACATTGGGAGCAGCTTCAACCCCTTCTTCTATGTGGAACTCAGTGTGTATGAAGG
ATGGGAGCACTGCCTGCTGGGACTCACCTTCAATGGGGACCTGCTGGAGGTTTATACCAAGTGGCTCGAA
GTTCTCCTCAGTTTTGTTTTTCAGCAGTACTGGTTCTGGTGGAGATGACTCTCCGACCGTAGAATCAATC
CCTGCCGCTGAAGCATTTATTTGCTCATGCACTGCAGCTATATTGACAATGAACCACGAGAAAAACATCA
TCTGTATAGTCAGAAAACCCTTTTGCAGATCAATCTTTGCCTCAAGAACTGTTATGACCAGTCTATAACC
ACTGTACTAAAGAAAGGAAAAAAAAAATTGCTAACTTTTGGCACTTGACTATCATATACTGTTTTTAATT
GTAAATACCAAGCAAACTTGAAAGAAATCAAGTTCAAAAAACTACCCAGAAGGTAGAATTATAGACAAAG
AAAGAAAGATTTTGCAAGGGATTTACCAAATACACAAACAGGAGTCACTTCCATCTCTAAATTTTACAGT
TTTGTGAGGTTCAAAATCACAGTTCATACAATCATGCTATTTCAGTGAGAGGAGTTGATGCATATTCTAT
GAGACAGTTGCTTTTGGCTGGGTAATAAGCCTGCCTCTCCATTTAAAGGTAATCAAACATAAACAGGCTA
CCAAAAATAAATGCTAAAGACGATTTGGCGATTCAAAACTACAAACCTTGAAGCCCTTCGCTGGTTGTGA
TAAGATCAAGTTCGAGGAGGTCAAGAAGACGTCCAAGATCTACTCCACTAGTCCAATTCTCCGGGGGTTG
ACCAACTTTTAGTTTCAATCTGCCCCTGTTAGCTGTTCCTCCCCAAATAATCCCAAC
>MTCONS_00002269
TCTATGTGAAAAAATTATAAATATTCTTTATATTTTGAATTATTTTTCAAAAAATGTATAAAAATATTTT
CAAACAAAATATAGAATGCCCAAAATAGAAATAACAATTGGTCAGTTGATATGGGTGTCATTGTTTAGTA
GTCCAAGCTTACACACATAGAAACATATCCTCATTTGAATGATAATATAAAATAAAGGAGAGGAGGCAGT
AGGATCATTATTTGATAATTGAAATATGAATGAAGGTGATGTGAGTGACAAGATGTGAGGATAATGTCAG
GGATAGTATGTGACAATGAGAGAGAGAGAGAGCTCAGAGAGGGAGAATAATAGGCTTAAAAAATTAAAAT
TTTCTTCTATTGAGATAAACCCAGGGAAAATAGTGAAAGTGGTAATGACACTTGAAGGAGATTGTCTCAG
CTCTATTTCCTTTTTTTTTTTTTTTCCCTCCTGCCCCACTTTGAATTCTTCTTTTCCATAGTGTCACCTA
CAAAACCCATCTTTAGATTAAACCCCCCCTTTATGCCCCACTTCTAATTCTCCCACAACCCACCTTTAGA
TTAAAACCCCAGATGGAGAATCATAGAAATATGTGGAAGGGGTTTGAAAAATAATTAAAAAAATATATAA
AAGGGGTTACTTTCTCCTATTGAGATAAACCCATTAAAGGAAAATAGTGAAAGTGGTAATGACACTTGAG
GGAGTTTGTCCCCCACAGAGAAGTGTGATTAATCAATATGAGAGAAGAACCGTTTAAAAGATTAAAGGCT
TTCGATCAAGGGTGAGAGAAAATTAGGAAAAACAACATCTAGAAGGAGTTAAAATATATATGAGGAAAAA
GTGCAAAACAAGGAGAAAATAAATGAACCCCTTACACTTGACCCTTGTAGATAGGTGGGAATTGAATTAT
TTGGAGAAGAGTGTGCTACTTTTGGGGAGCAAATATGGATGGGGCCCTAATGGGCCTTATCCCCACCAGG
CTAAATATCAATGGGATCCAAGAAAAAAATCAATTTTCTCTCTGCCCATTGCTCCTCCATTTTAATTTTC
TGTGCCCCACAGAAAAGTGTGATTAATCAAAATGAGAGAGAATTTCAGGAAGGGGAAATGGGAAGGGAGA
AAAGAAAAAGATAAAAACTGCAAAAAGGGGGAAAGGAAAAAAAGAGGGGGGATGACCAAAAATTCATTAT
TGAACAGTTTCTTAGTTCTTCTTGTACAAATACAACAATAACTGAAGGATATTTTATGCGTTTCTCTCTC
TGATGGGTTTGGTAGAAAATCTGTACTAGGGCATGAGAATCTTCAAGGGGCTTGGTTCTGAATCCTCCAT
CTACAGCTCCACCATTGCTGGTTGGAGTGCTGAAAATGGACAGGACCAGATTGGATTTGAGATTTCATCA
CTCTGGATCTATACAATCAGAGGAATCAGCTCTGGATTTGGAAAGAAATTACTGCAATCATCCTAATCTG
CCGTCGCCGAGCCCACCACCACTTCAAGCTTTTGCATCCGGTGGCCAGCTCTCTGAAAGCAATGCTGCAT
ACTTCTCATGGCCTACTTCAAGTAGATTAAATGATGCGGCTGAAGATAGAGCAAACTATTTTGGGAACCT
TCAGAAGGGGGTATTGCCAGAAACTCTTGGGCGGTTGCCAACTGGACAGCAAGCTACGACCTTGCTTGAG
CTGATGACAATTAGGGCATTTCATAGCAAAATATTGCGTCGTTTTAGTCTTGGCACGGCAATTGGGTTTA
GGATTCGACGAGGTGTGTTGACAGAAATACCAGCCATTCTGGTTTTTGTTGCACGAAAAGTTCATCGGCA
ATGGCTCAATCACATCCAATGTCTACCAGCAGCCCTGGAGGGACCAGGAGGCGTATGGTGTGATGTGGAT
GTTGTGGAATTCTCTTACTATGGTGCACCTGCACCAACACCCAAAGAACAATTGTATACTGAACTTGTCG
ATGGCTTGCGAGGAAGTGATCCATGCATTGGTTCTGGTTCCCAGGTTGCAAGCCAAGAGACATACGGAAC
CTTGGGTGCTATTGTAAAAAGCCGAACAGGAAACCAACAGGTTGGTTTCCTCACAAATCGGCACGTGGCA
GTTGATTTGGACTATCCAAGCCAGAAAATGTTTCATCCTCTGCCACCCAGCCTTGGACCTGGGGTGTATC
TGGGTGCAGTGGAGAGGGCAACATCCTTCATCACAGATGATCTTTGGTATGGCATCTTTGCCGGAACAAA
CCCAGAGACATTTGTGCGTGCGGATGGAGCCTTTATTCCGTTTGCTGACGATTTTAACGTCTCCAACGTA
ACAACAACAGTTAAAGGTGTAGGTGAGATCGGTGATGTCAACATCATAGACTTGCAATCTCCAATCAACA
GTCTAATTGGGAGGCAAGTGGTGAAAGTTGGAAGAAGCTCTGGATTGACTACTGGGACCATAATGGCCTA
TGCCCTAGAGTACAATGATGAGAAAGGGATTTGTTTCTTTACCGATTTTCTAGTTGTTGGTGAGAACCAA
CAGACGTTTGACCTTGAAGGGGATAGCGGAAGCTTGATTCTCTTGACGGGTCAGAATGGGGAGAAGCCGC
GGCCTGTTGGGATTATTTGGGGAGGAACAGCTAACAGGGGCAGATTGAAACTAAAAGTTGGTCAACCCCC
GGAGAATTGGACTAGTGGAGTAGATCTTGGACGTCTTCTTGACCTCCTCGAACTTGATCTTATCACAACC
AGCGAAGGGCTTCAAGCTGCAGTGCATGAGCAAATAAATGCTTCAGCGGCAGGGATTGATTCTACGGTCG
GAGAGTCATCTCCACCAGAACCAGTACTGCTGAAAAACAAAACTGAGGAGAACTTCGAGCCACTTGGTAT
AAACCTCCAGCAGGCAGTGCTCCCATCCTTCATACACACTGAGTTCCACATAGAAGAAGGGGTTGAAGCT
GCTCCCAATGTGGAAGAACACCAGTTCATCCCCAGCTGCCCTGGGAAATCCCCAGTACACCAGAACAACA
AACAGGAAAACCCAGAACTGAAAAACCTCTGGGCACTAAGGAATACCTCTGAAGAAGAGATGGCGGTTTC
CCTGCAGCTGGGCAAACCCGAACCAAAGAGAAGAAAGCAGGCTGACTGAACCCCAAATGAAGCAGAAAGG
GAGCTACTCATTCTGCCCAGAGAATCCGGTCTCACGACGAAGTTCTTCTGATTCTGCATCCTAGCTACAA
ATCATGGCGGCCTTCAAAGCCTGAAATGTGAGTATGCCATGGGAAATATGAGGTTGGTGCTCCAACTAGA
TCAGTTGAGTATTATTCATTTTTGAATGTTTTGGTTAAGATCACAACTATAGATTTACATATGTGGGGTC
ATACAATATCTAATAGAAAATGTTTAGACTGTAATTGTATTTTTTTTTTCTTCTTTGATTTGTATCATTT
TGGTTAAGTTATAATGTTACCATAAGCACTCCTAAAGAGTGAGTGCCAACAGCTATTTGAAGAAGTTAGA
AAATCTAAAAATTTCATTTTCTCCTGCTCTTCGTTCTGAATCCTTTTTGTGAGCTTCTTTTTCTTCATAA
TAATCATCAAGAACTGTTTCAACCGAATCAAATCAGCCTTTGTCCAGGGATGACATTAAAGTCCATTATC
ATTGGAAAGTTGGTGGTAGAAAGAAATTCTTTTGATATTCTCCTAAATTTGTAAAAAAAAAATTATTATT
TTTATTATAATAATTTATTTTAATTATTTCAAATTAATTAATTATGATAATTATATTTATTTATTATAAA
AATTAATTAATAGATTATTATCATTTTTAATTTAAAAGAAAAATGTTTTTCCTTTTCTGGATCATGTGAC
ATATGTCATTATTTTAAAGCATTAAGTTAAAAAAAATGTTAAGAAAAAATACTTTTTCATATTGGGTTTT
ACTATGAAAAATACTAAAAAATCAAATATAATTAAAATTTATCATAAATTTATACATTTTCAAATTATTT
CATTTTTATATAGAAGAGTTAAAATAAGTTATTATACATTTTAAAATTATTTAATCTTTTTTATAAAAAA
AAGCTAAAATAAATTAAATGAAGTTAATGTAATATATAAAAATAATTTATTAATTTTAAATTTATTTTTT
TATTTTCTTTCATTTTTTCTTTTTTCTTTTGCCCAAATTTTTTAAAAAGCAAACATAACCTTAAAAATTA
AAAATATTAGAGATCTTGTCAACATTATAAAAGAGTGATTTTTTTTCATACTTTGGTCAAATATTAGTAT
TAAATTGGGTAAAACCAACTCTAACTTATTGGTCGTGAAGTGAAATTTCTCAAATGTCTATAAAATATTG
TAACTATCAATTTTGATTTTTTTTTTAGAGGACTTAAAAATGTTAAAATTTTTAAATAAATTTACTTATT
TTTTTCTAAAGGCATTGCAAAATTCAATTAAAACTTTAAACTTGAAATCAATTATTTTCTTAATTAAACT
AATTCAACACTGTTAATAGTTAGAAAAAAAAACACTTTTGAGAAACTTTCAAAGCAGGGAGTACAAGTGA
GAATAGGAGAAGTGGGGCAGAAAGTTATGTACAAAGGAGGATGAGGATTCAAAGAATGATTTTTTATTTT
TATTCTTATTTCTAATCCTAAAATATATCAATTTTGGACAAAAATACCCTTTTTTTTTTGTAAAAATAAT
TTTTCATTTTAAAACACACATGTAAATTATTAATATGTAGAGGAACATTTATGTAAAAAAAAAAAGAGTT
ACTTTTTAAGACAAAAAAAATGAGGAATAGATATGAATTTTTTATATTCTTTTAGTTAATTAATTCCTAT
TCCCATTTCCGCATGCCAAACGCACCCTAATCATTATAAACCATTTCATTTTTATCTTGTAATTCTTTCA
ATCCC
>MTCONS_00002282
TCAGTTTATGTATTAGTAATTTAAAAAATAGAAATAAAAATAAAATAACTTAGCCTCTTCCCGCGGTAAA
GGCAACGGTTCTGCTTTCAGCAACCTCTTTTCGAAGGGAAAAAAGGAGCTCGCCCGGAATCGTTAAATTT
AACAGAATGTCCGCAATATTGCTCATTTTGTAACCGGAAAATGCTGAGGACTCTTCGTTCCCGGCGCCGT
CCTCGTTACGGTGCACAGGTGTGCGCCGTCATCGCTGCTCTTCTTCTCCTCTTGTCGGTCACAGTTCTGC
ACAGTCGCCTTAGCTTCTCTCGCGACTCCCGCCTCTCCCCCAAAGTAGGGTTAGGGTTACGGTTTCCAAA
TTCTAAAGTTCCCCCAATAGACCCTCAAAACGACGCCGTTGTACTAGATCCGCTCACTCAGGACTCCGAT
CCCGGTGGAAACTCCGGCGCCGACGACCGGATCGACGAGCTCGATGTGATGGAAGAGGAGGCGGATCAGG
CTGGGCTTTCCAATGAGGAGGAGATTCTGAGAGGGGTGGAGTCGGAGGATGAGGAGGTCGGTGAGTCTAG
GGTTTCTGGGTATTTCTTTGATCATGTGAGCGGGGTCATACGACGAGCTTTTGATAAGCGTTCGATCGAT
CAGTGGGAGGATTATGTGGGTTTTGATGTTGGATCGGGTATGGAGGATCGGAGCAAGGGCGTGTTTGCGT
CGGATGATGTGGTGGTTGATGAGGAGGTGAGGAGGAAGGTGGGAGAGGTGGATGGGATCGAAGACATGCT
TTTGTTGAAGACGGGGCGGCGAGCAAATCCATTGAGAGAGGGCTGGGGCCCTTGGTTTGATACAAAAAGC
GATTTTCTGAGAAGGGATAGAATGTTCAAGTCGAATTTGGAGGTGTTGAATCCGATGAATAATCCACTTC
TGCAGGATCCCGACGGGATCGGAATTACCAGCCTGACTAGGGGTGATAGACTTGTTCAGAAGTTTTTGTT
GAACAAATTTAAGAAAGTTCCTTTCCTGGTTAAGAAACCATTGGGTGTTTCAGCTACTACAAATCTTGGA
TCGAGATTGGTAGAAGATGGTGGTCAAGTGGCAATTAAGATACGTGATAGTTTAAATGTACAGAAAACCA
CATTGGGGAGTGATGTGGAAGGTAGAAGAACTGAAATTAGGAGAGCTGAGCGCAGAACTTTACATGACAG
CTATGGTTTTGGTTTGGATACTAAAAAAATTGTCGATGTTAATGAGGTTTTAAATGGCACTACTACTGGG
AATTCATCATACAAGCATGATAGGAATGAGACTGTTGAATACAAAAGCGTGCAAAATATTAGTGAATTGG
GTCACAAGAATGGGGATTCTAAAGCTAGGAGATTGGGTCACAATAATGAGGATTCCAAAGCTAGGAGGAA
ATCTGAGTTGTCTGGTCACATATACGCTGATGGGAAGAGATGGGGATATTTTCCTGGTTTACATCCCCGC
TTATCTTTTTCAAACTTCATGAATGCGTTCATCAGGAAAGGGAAGTGTCGGATGAGGTTTTTCATGGTGT
GGAATTCCCCACCATGGATGTTTAGCATTAGACACCAACGTGGTCTTGAGAGTCTACTCTCCCACCATCG
AGATGCTTGTGTTGTGGTATTTTCTGAGACAATTGAGCTTGATTTCTTCAAAGACTTTGTAGAGAAGGGT
TTCAAAGTTGCTGTTGCCATGCCAAATCTTGATGAACTTCTGAAGAATACAGCAGCTCATATATTTGCAT
CTGTCTGGTTTGAATGGAGAAAAACAAACTTCTATTCTACTCACTACAGTGAACTTGTTCGTCTTGCTGC
TCTCTACAAATATGGTGGAATCTATCTTGATTCTGACATTATTGTCGTGAAACCTCTTTCTTCACTTAAT
AATTCTGTTGGCTTAGAGGATCAACTTGCTGGAAGTTCTTTAAATGGTGCTGTGATGGTATTTAGAAAGG
ACAGCCCTTTCATAATGGAGTGCTTGAATGAGTTCTATTCAACATATGATGATACATGTTTGAAGTGTAA
TGGGGCTGATCTTTTGACAAGAGTTGCTAAAAAATTTTTGAGTAAAGAAAATGCCTCTGATAAACAGCTG
GAGCTTCTAGTGCAGCCCTCCTTTATTTTCTTCCCTATTAGTCCTCACAATATCACAAGGTACTTTACTA
CACCTGCAACAGAAACTGAAAAGGCTGAGCAAGATATTTTGTTTTCAAAGATTCTGAATGAGTCTTTCAC
ATTTCATTTTTGGAATAGCTTGACATCATCTCTCATTCCAGAGCCTGAGAGTCTTGTAGCAAGGCTTATT
GACCACTCATGTATCCGATGCTCTGATGTGTTATGAATTTTTTCTAAATTCAGTTAAAAGTAGAAGATCC
AGATACATCCAGGTTTGTCAAAGAATTCAATTTTTGCCCAGTGCTTGAAGAAAATTCAGGGCCATGTTTT
GAAAACATGAAGGATAGGGGAAACATGTGTCAAGTAGCGGTGAAGTACAGTTCTATTATCCATGGACATC
TTTTGTGCTGAAGAACTGGAAATCTTCTGTCAAGTAGTGGTACAAAATCAATTTTGTATGAGAGATGAAT
AAACTTGTATTCTTTGTTTGTTTGCTGGTAAGGCAGCATTTGTATCATACATAATTACATCATCATTGTC
CTTAATTTTTACTGGTAAAAGAATGGAGAATTGAGTAAATTTTTCAGTTGGAAGCAGAATATCTTTTATT
GGTGGTCTTCATCTGTAGTACTGAACAGAGCAATGAAACTTTTGCAGGAATATGGAATCTTCGAGTAATG
GGTAGGTGGTTTGCTTTTTCTATGCTGATAAGTTGGTCGCCCATGTGTGGAAAACCAGAGCCAAGTCCAT
GAGGTAAAACATTGGTTAGTTTACTGGATTGCAAAAGACTCGGAGGCTGTTCTGAATTGCTATGTAACTA
GTCATTTTGATCTCTTTTTACCTAAGAATATTGCAACTCTGAAGCATATCCCAGACCAATTAAGTTTACT
AACCTTGAGTTTATTCAGACTTGTGCTGAATCCCCATGGCCAATTTTTTAGTTTGCCACATAATGCCTTA
CATGATCTATTGTATTTCTATAACTTTGTTAAAGACAGAAGATTAGCTACAAATTCAAAAAGGAAAGCAT
GATTCCTTTATAAAAGTCATACTTTGTGCCATCACTATGGGCCATCCCTTGTACATTGTCCCCCTAGCCT
CATTTCACTTGATTCCCACATCTTTCCTTGGGTCCCCCGTCTTGCTTTCTCGATCAATTAGCGGAAGAAA
TCATAGGAAATCATGTACATAATACACTTCTAGTCCATGGCATTGGGGCCAAAACATCTCCTTTTCACTG
GGTTCCATACCCATTGAACTAGGAACTTCCTTCCCTTCACCCCATTAACATTATACCCATTTCCCCATGA
GTCCTTGTACACATTTCCTATGTACCCACCTCCCCCACCAGACCCATACACACCCATGCACAAATCTGCA
ATCTCAGTGGGTGCAGTTGGGTCATCCCCTGCATACCATGCATTCACAAGTGGGTTACTAGACATTTCAG
CTAGCTCATGAGCTATCACGCTGATCATTCCATCAACCCCTGCATCTCCATTTGGTGCTCCCATTATATT
GTTTCCACCATTTGTGCTTGGTGGTGGTCTTCCTGAATACTTGGGCCATGCAAACGGGTAAGCACACATA
CCTGGGCACTGGGTGCCACTGTAACCCACCCATGCGTAGGGCACTGTGACACCAACAATGGTTGGGAAGG
TGAAGTAGTGAAACCCGCAAACTGCCCTACAGAAGTCTTGAACTTGAACATCGGAGGAGCTCAGCACTAG
GTAAACACCATTGTAAGGATTGAGAGGTAGAGCCCGTGGGTGAGAAGTGACAGCCTTTTTTATGACAGAT
TGGATTCCTAAGCGACTTAGATACCTGCCCTGTGAGTATCTGGAGTCATAGAACTCCCCTGAGAGAACAA
TACTACCAGTGATGTTAGATCCTGTTTGGTCAGTATAGAGCCTGACAGTGCGCCACCAATCAGCAACAGA
AGGGAAAGAGGAGGAAGACGAGAGAGAATAGATGAAATCTCTAATAGTAGTTTGGTGCCTCCAGTTCCAA
TGGCCATACCAGATTATATAGAGGTTGATGGGAGAAGCCAGGACAGGACCCATGTGGTAATCTAGATCCA
CTAGGTTAGAAGAGCCTTCATAGTTCTTGGCATGGCTGAACTGCTGGCTTTGGCTCCATGAAAGAGCCAG
AACAAAGCAACAAGACAAAGATAACAAGAGCAAATGGAAATGCAGCTTCTGCATTTTGTTTCTTCTGCTC
TCTAAGTCTTGTGAGTAGTGACAGTTAGAAAAAAGTTCTTATATAAGAGAAGCTGCCGAAGTTAGTGGGA
AGGGGAGGTCAGATTCTTCCATATTATTTCATTGTGGTGGACAATGGCTTGCATGTTTACATTATTTCCA
ACTCCATCATTGTGTACTTTTAAATGATAACTATCTTCCTCCCTTTTTTTCCTCTCTTTCTTTATTCCTT
TACACATTGAAAAAGGGTGTTAGTCTAACAAACCCTTCTATGTATTTTGTGCCAGATCTACATTAAGTTT
TGGTAAAGCATTGGGATCACAACAACAAACATTTATTAATACTTAGTTGGAAAATTCAATGCTACTAGTT
CGGTACGTATTTTACTTTGAGTCTGAGCTCTTAATGTATGTAGTCAAATCTAAACCATTGAATAATAATA
CAAAGTTATAGAACTTACATACAAGAAAATATGATCGAATATTGAGAAAGTGGATCTACCAGGCACAAAG
AAATAAAACAATTGCCAAGATAAGCAAATATAAACCTACTTTGAAAACTATGTGGCTATTTTTTATTGGG
TGTCTTGTGTCAGTGAAAAAAGACTTATTGTACATTTCTTATCTTCATTGAATTTTGCCTTATAATGGGT
TGCCTGTACATGTATTTTATCAAAAATCCTAG
>MTCONS_00000223
CTGGCCACGTCATCCATCCACGTGGCTAGAATGGCTGCGCCTTCAGATATTTCGAAGCTCGTTTGTTTGC
TTTCCCCACCAGACTGCTACATTATCTCGAAGGTCCTGATGGCCGTGGCCAAATAGCATAGCTTCTTCTC
CAGCTACACCCGAACCGCGAATTCCTCCATATGTTGATTGTTGAATGCACATCGAAGTACATATTTGTAG
AACCTAGAAGTTGCAAGGGTGATGTCCAATGGAGAGCAGAGAATACAAACGGTGGTGTGGTTGAGAAAGG
CAAACGCGACAGTTTGTTTATTGACAAGCGTGGCAAATTTAGAAGCTTTAATTTCAAAAAACAATCCAGG
AAAAAGGGTGGTTCTTTAAGGGGCCGAGGATGGAAATATGGATCTGGTTTTGTTGATGGGATTTTCCCTG
TAATGAGCCCCATTGCTCAGCAGATTCTCGACTTTGTACAGAAGGAAGAGCGTTCAAATAGAATTTGGGG
TTCACTTGATTCTCTCTCCCCCAATCACACCACCTGGGATGATATCATTAATGTAGCTGTCCAACTTCGT
CTGAATAAACAATGGGATGCGATTGTGCTGATCTGTGGATGGATATTGTACAGGAGCTCCTTCCATCCAG
ATGTCATCTGTTACAATTTACTTATAGATGCTTATGGGCAGAAATCACTTTACAAGAAGGCAGAATCCAC
ATATTTAGAACTTCTTGAAGCACGATGTGTCCCTACTGAAGATACATATGCCCTTCTTCTAAAGGCCTAC
TGCACATCAGGGCTGCTGGAGAAAGCTGAAGCTGTTTTTGCTGAGATGCGAAAATATGGCTTCCCCCCAA
GTGCAGTTGTGTACAATGCTTACATTGATGGGCTAATGAAGGGAGGAGACACCCAAAAGGCCGTGGAGAT
CTTTGAGAGGATGAAGAGAGATCGCTGTCAACCATCTACTGCAACTTACACAATGTTGATCAACTTATAT
GGAAAGGCTAGCAAGTCCTATATGGCCTTAAAGGTGTTTCATGAAATGAGGAGTCAAAAGTGTAAGCCTA
ATATCTGCACATTCACTGCTCTGGTGAATGCATTTGCAAGAGAGGGGCTTTGTGAGAAAGCAGAAGAAAT
ATTTGAGCAGCTGCAAGAAGCTGGGCTTGAACCGGATGTGTACGCTTATAATGCCCTCATGGAAGCCTAC
AGTCGCGCAGGTTTTCCCTATGGGGCTGCAGAGATATTTTCCCTCATGCAGCACATGGGGTGTGAACCAG
ATCGAGCTTCATACAATATCATGGTGGATGCATATGGAAGGGCTGGTCTTCATGAGGATGCACAAGCCGT
GTTTGAGGTGATGAAGCGATTGGGGATAACTCCCACTATGAAATCCCACATGCTGCTTCTATCTGCCTAC
TCCCGAGCCGGCAAAGTGGCAAAATGCGAAGAGATCGTGAACCAGATGCACAAATCAGGGATCAAACCTG
ATACATTCGTCCTCAACAGTATGCTCAACCTGTATGGCCGGCTAGGCCAGTTTGAGAAAATGGAAGAAGT
CTTGACTGCAATGGAGAAAGGACCATATCCAGCTGATATCAGCACATACAACATCCTGATCAACATATAC
GGCAGGGCGGGATTCTTCGCCAGAATGGAAGAACTTTTCAGATCACTTCCTGCTAGAAACTTGATACCGG
ACGTTGTCACATGGACTTCACGAATTGGAGCCTACTCAAGAAGGAAACAGTACAATCGATGCCTGGAAGT
GTTTGAAGAAATGATCGATGCCGGGTGTTACCCAGATGGAGGAACTGCCAAGGTACTTCTCTCGGCTTGT
TCAAATGGAGATCAAATCCAAGAGGTTACTACTGTAATTAGAACAATGCATAAAGACATGAGAACTTCAT
TATAATATAAATGGTACCGTTTACACAGAGGGGAGGGTAAAATTGTAATTCTGGTGATAATCCAGGGGTA
TTATCGTCATGAATTGAGAAAATCCTAACTGATTCTCAAAACCGTTATATTACAAACTACTGCATATCAG
CCTCTTCATCTATGAGACAAAGACTTTCGAGTCTTCTCTCTCTCAAATCAAAACCCTAACCTATGGAGAA
TGTTCTGCTGAAAGTGGCCATCTTCATGGCCTCGTTCCTTGTTGGTTCAGCTTCTCCATCTCCATTTTCT
CCAACAGCGCCAATCTTGGGTTCGATTCTGAGGAGCCTAGGCTTCCGAGAGCTGTCTGTGGCCGCTTACT
CTCTCACGGAGTCACCCTGGAGCGGTGGTCCGTACACTATCTTTGCGCCAACGGATGCTGCCATCAGCGT
CTGCGGCTCGTGTTCTGTGTCAAGGATCCTCCAGGAGCACACTCTTCCAGGTATATTCTCCGTCAACTAC
CTGCGCACGTTAGCCTTCGGCACCAAACTTGAGACTATGGTGCCGGGGAGGTGCATCACGATCACGTCCG
ATTTGCTCAACGGCACCAAGGTGTTCCTCGGAGGAGCCGAGATCGACCGTCCGAATCTGTTCAACAATGG
TTTTGTCGTCGTTCATGGCCTTTCTGGATTCGTCTCCCACCTCTCGCCCTTTTCTTGCATCCTTGGACCG
GCGCACCCTGTTCCGGCCTTCTCTGTCATGCGCCTGATGCTGAGGGACGCCTCCATGAGACTGAGGATCA
GCGGGTACAGCGTGCTCGCGCTTGCTCTGAGGGTGAAGTACGCTGAGCTGGCAGGGCTGCAGAATGTGAC
GGTGTTTGGAGTGGACGATGCAGCGATCTTCGCCGGAGGTCAGGCGTACGTTCGTGATGTGAGGTTTCAC
ATAGTGCCAAACCGCCTACTGATGGCCTCCGATCTCGAAGAAATGCCGGCGGCGACGGTGTTGCCGACTT
TGGAACGTAACCAAACCCTAGTGGTGACCACAGCCGGAGGAGGCGGAGTGTTGGAGCCAATGAGGATCAA
TCACGTGCGGATCACGAGCCCTAATGTCGTCCATAATCTCAAGATCGTGGTTCACGGCCTGTCCAAGCCG
TTCCCGCACCTCAATGATCCGCCGGTGGCCCAAGCATCTTCCTGCGAGATTGAAGGGTCAATGGACGGCT
ACGAATCTTGTGCGCTGGCCCCCACGCTGGAGATCAAATCGACAGCTGAGATTGATGATGACCATGGATT
CTGAAACCTGATCACTGTAAGTGTGGAATGATTGTAGTAATCCAATGATCCTTCCGTTCCTAGTTGTATC
GTATCTTTTACGTACTACTCACTTGCATTGTGCAGCAAACGAAGAAACCCATTTTTTGTTTCTGCTGACC
TAACTGTAATCTCATTGAGGCCCAATGGACCAGGCCCAAAAAGAAATTATGGACCACGTGGCATCCGATG
GGCCTGGGATTTCAAAATAATAACAAAAAAAATAATGTCTTGTTTGTTTTTTTTGTTTTAAGATTTAAAG
ATATTTTGATAATTTTTTTAAAAAAAATTATCACCTTTTTTAAGATAACTTTGTATTAACGATTTTTGAC
TTGTGTTTCCCATCCAAACAGTCCAAATTATCCCCCAAACACTGCCCAGTAATGTAAATTAAACATATAT
AAGCATATAACATCATATAGCATCAATAACAACAACAATATTAAATAAAATAACAATAATATTTGTGTTT
TGAAAAATTTAAAACCCTATTTTAGGAATTGTTTGGGTTAATTATTTCCCTCAACGATTCAAGACTCTCC
ACATAATTACAAACACTGGGAGGACATCCCACCCCATACATCTCTGGTTTCACCAAAGATTTGAACCTCA
TCCTCCTCCTTTCTATATCATAATACACCACATATATCTTCTCACTTGACTCCGACTGTGGAAAAAACAC
CAGTTCAGCCCCATGCGTTGTTTCAAATATCAGATGACAAAACGAAGGCATGCCCCGCTTCACATCCCTC
CAAATCGATGGAAAGACAATTTTTTTCTCCATACTCCAAGTCCCATTTCGATCGTCTTCCAGTACCCACA
CCCTCATACTGTCGCCGCCATCGACGAGACCATGGTAATTCACCATGGCCACCCGCCCATCTAACTGTAC
TATGGCGGAATGGATGGTACGACAGGGGGATGGAACCAGTCGAAACCTCTCCTCCGCCACATCGAACGCC
ACTACGTTCTTCTCCCGCAGATTATTCCAGTACATAGTTCCGCCGACGCAGACACTGTGCCGGTTCCCGG
GGACGGAGATGTTGGATTCAGGGATAAGACTCCGCCA
>MTCONS_00002293
CCTTCCTTCTCTTTTGTCCTTCTGAGAAGGTCCACCTCACTGTGTAGTCTGTGTTCAGGCCCTAGGCATG
CACCCAAAACTGGGTGGAACCCACCAAGCCTTACCATTATTTTCCTGGGAAAATGTGAGAAAATTTATGT
TTTGCACACTGGGTTGTTGATTATGGAATGTGGGTCCTTTCTACTCGTGCTTAAAAAGGAGAAATGGGGG
TTATTTGTTTGCAGGGATAAGATAAGAAATTTCATTGGCAAGTGGGGTTTTCTCCATTTTTGAGGACCTG
GATGCTCATCCATAGCTTATGGAGCTGCACAAGAACTCGGTCCGTTTCTTGTTAGGAGCAACGGAACTAA
GCTTATCCTTAATGATTTTTCCTGGAACAAAGTTGCAAACATTCTGTTCCTGGAGGCACCTGTGGGAGTA
GGGTTTTCATACACGAACAAATCATCGGATTTACTTAAGCTTGGTGATCGAATCACAGCTGAAGATTCTC
ATGCATTCTTAGTCCAATGGTTCAAGAGGTTCCCCAGCCTCAAAACCCATGATTTCTACATCACTGGAGA
GAGCTATGCTGGTCACTATGTTCCTCAGCTTGCTGAGCTCATTTATGAAAGGAACAAAAGAAGCAGCAAA
GACTTTTACATTAATCTCAAGGGTTTCATGATTGGGAATGCAGTAATCAATGATGAAACGGACGATATGG
GCCTCATTGAGTTCGCATGGAGTCATGCAATCATATCAGACCAAATCTACCATGGCATAATGAAGAATTG
CGACTTCAAAAGTGGCAACCTTACAAACCTCTGCATTAAATATGTCGAGGGCTTCTTCGAGGCTTATCTC
GATATCGACGTGTATAGCATTTACACACCTGTGTGCCTCAGTTCTTCCAAAGAAACCTACCGAAAACTTG
TCACTGCACCAAGACTCTTCGCACAACACGACCTCTGGCATCAGCTACCATCGGGATACGATCCATGTAC
AGAAGATTATGCTGAGAAATATTTCAACAGGGAGGATGTTCAGAAGGCCCTTCATGCCAATGTCACCAAA
CTCCCCTATCCATACACCACATGCAGTAAAGTTATTAGGAGGTGGAATGATTCGCCAGACACCGTGCTGC
CCACCATTCAGAAGCTCTTAAAGGCTGGTCTGCGCATTTGGGTCTACAGTGGGGACACAGATGGGAGGGT
GCCAGTGACATCAACAAGGTACAGCATAAACAAGATGGGGTTAAGGATTCAGCAAAAGTGGAGGGCATGG
TTCGACAGGAAACAAGTGGCCGGTTGGGTGGTGACTTATGAGGGTGGCCTTACACTAGCAACCGTAAGAG
GTGCAGGTCACCAGGTCCCCATCCTTGCACCTTCTCAGTCCCTTGCTCTCTTCTCTCATTTCCTCTCGGA
TGCCACCTTGCCGTCTTCCAGAGCCTAGTTGCTGCTCAGATTCAGACTGCTACTACTTTTTCTATCAACT
TACAATTATATCACATTATTATCATATTATGATTCATGTCCCTATCCCAAGAACGTTCAATTATTTACAT
AATGCAGAATTATGAGCATTGTAAGGCTTTATCCCTAGAAATTTTAAAAGAAAAAAATAAAATAGCCTGT
TCATGCCATCATTTGTACTCCTTTTCCTACTAGTTCACTGGATTCCAAATTGAGGCAAATACATAAGTAT
TCCAAAAACAATTTCCAAATGGAAGAAAACACATATGACTGGAGCCTCATACACATGCATAAACACACAG
AACAGAG
>MTCONS_00000231
GAACCAATAATTTTAATTTCTCACTATCGGGCTCCCAGGGAGAGAACACCCTCCTATCGCGGGCTCCAGG
TATTGTGTGTGCTGCCAATAGGCCCGTTTGGAGGAAAAACCTAAGATCATGCAGATTGTTCTTTGTTAGA
CCAAACTGGGCTGACTCGTGTTACTTTTCCAGTTTATAAGGGCTTTTCTTTTTTGTTTTTTTTGGAGAAA
TGCTGGGTGCATTTCCGATCTTGCCCCTTCCGGCACCTCCCTCAGATGGGAATCTTGGCCCTCTTCCCCT
ATCTCAGCTGCAGGATCAGACAACGGATGAGAATGTGGAAACCGAGGAGAAGAACAAAGTCAACTCAGCT
CCAGCATCAGTTGCAACCCACACTAGGACCATTGGAATTATACATCCACCTCCAGACATTAGAAACATTG
TTGACAAGACTGCACAGTTTGTTGCAAAAAATGGTCCTGAATTTGAGAAAAGAATCATTGCAAATAATGC
TGGCAATGCGAAGTTCAATTTCTTGAATGGTTCGGATCCCTACCATGCATACTACCAACACCGCTTGTCT
GAATTTCGTTCTCAGAATCAATCTTCTGCACAGCAGCCTCCTTCACAACCTGCAGATTCTTCTGCTCCTG
AATCTGCCCCATCTGCTCCACATGCTGACAATAGTGAGACAGTGGTGAAGCCTGATCCCTCGGCCCAGTT
TAAACCAGTCCGCAAGGTTCTTGAGCCCCCGGAGACTGAGCAATACACTGTTCGTCTTCCAGAAGGGATT
ACAGGGGAAGAGTTGGATATTATCAAGCTCACAGCTCAATTTGTGGCTCGAAATGGGAAGTCTTTCTTGA
CAGGACTGACCAGCAGGGAGATAAACAACCCACAGTTCCATTTTTTGAAGCCAACCCACAGTATGTTCAT
GTTTTTTACTGCACTGGCAGATGCGTATTCCAAAGTCTTGATGCCTCCAAAAGGGTTGACCGAGAAGTTG
AGGAAGAGTGTTACTGATATGACTACTGTGCTTGAGCGGTGCTTGCATAGGCTGGAGTGGGAACGCTCAC
AGGAGCAGGCAAGGCAGAAAGCTGAGGATGAGATTGAGCAAGAACGGATGCAGATGGCTATGATTGATTG
GCATGATTTTGTTGTGGTTGAGACAATAGATTTTGCAGATGATGAAGATGAGGACTTACCCCCTCCAATG
ACTCTAGATGAGGTTATAAGGAGGAGCAAGATATCAGCGGCAGAAGAAGAAGAATTCATTGAGCCTGGAA
AGGAGGTAGAAATGGAAATGGATGAAGAAGAGGTACAGCTAGTTGAAGAAGGCATGAGGGCAGCTAGTCT
TGAAGAGAATGATGATGAAAGAAAGGAGGCAAAAACAACTGAGGAACAGGAACCACCAATGAGAATTGTT
AAGAATTGGAAGAGGCCAGAGGATAGGATTCCTGCAGAAAGAGACCCAACAAAGTTTGGTGTCTCACCAA
TCACTGGTGAGCTAATTCCAATTAATGAGATGTCAGAACACATGAGGATTTCTCTCATTGATCCCAAGTA
CAAGGAACAAAAAGAAAGAATGTTTGCTAAGATTCGAGAAACAACTCTTGCACAGGATGACGAGATCTCC
AGAAACATAGTGGGGCTTGCTCGAACCCGTCCTGACATTTTTGGTACGACAGAGGAAGAAGTCTCCAATG
CTGTAAAGGCAGAGATTGAGAAGAAGAAAGAGGATCAACCCAAGCAGGTTATATGGGATGGTCACACTGG
AAGTATTGGACGCACTGCAAACCAAGCCATGACTCAGAATCTGAATGGGGAGGATCTGAATGATGCTGCT
AATAATGATGCTAGGACCCTCCCTGGTCCTGCTGCTCCTCCTCCTCCCAGACCTGGTGTGCCATCAGTAC
GGCCTCTTCCTCCGCCACCAGGCCTTGCACTGAATCTTCCTCGTGTGCCTCCAAACACGGTCCAATATTC
AGCTCCAACTAATAGTGGACTACTTGCACCTCCTCCCCCCAGGCCGCCCATTGTCTCTATGATTCCATCA
ATCAGGCCAGCACCTCCTCCAATGTCATTAACTTCAGGACAGCAACCCCTCATGTTGAATCGGCCGCCAC
TTCCAATGCCACCATCAATATCTGTTAATGCACCTAATATTCCTGTACCACCTCCACCTGGGTCTCAGTT
CATGCCTATGCCAGTGCCCCGTTCTTTTGTACCTCTCCCTGTTCCTCCTCCTGCCATGCATATGATTCAG
CCTCCGCCATTGCCTCAAGGTGTGCCTCCTCCGCCACCTCCTGAGGAAGCTCCACCACCACTGCCTGAAG
AACCTGAACCAAAGAGGCAGAGGCTTGATGATTCTCTGCTTATTCCTGAAGACCAGTTTTTGGCTCAACA
TCCAGGACCAGTTCGGATCACTGTATCTGTTCCCAATGTTGATGAAGGGAACCTTAAAGGGCAACTTCTG
GAGATTACAGTACAGTCCTTATCTGAAACTGTCGGTAGCTTGAAGGAGAAAATTGCAGGAGAAGTTCAAC
TGCCAGCAAACAAACAGAAATTAAGTGGAAAAGCTGGTTTTCTAAAGGACAATTTATCACTTGCTTATTA
CAATGTTGCAGCAGGAGAACCACTTGCTCTTTCTCTAAGAGAACGTGGTGGTAGAAAGAGATGAACAGGT
TTCCTTGCCCAGGCTTCAAAAGGTTCATGTTGGAACTCACTTGTTACCATGGGAATTCTCCCTATAAAAT
TGTGGGACTCCAAATTTCTACCTTCTCTATTGTTGTGTTAGATTGGTCGTGTATTTTTGGGATAAATTTC
TGAAACGTATTATCATTATCTTTGAACTGATGATAAGTGTGGTATCTACTACAGATCTGGCATCATGGCG
ATTGTCTCTTAAGGGCAACAGGGAGTAGACAAGTTGTTTTTGCTTAGGCGGAGCAAGTCATATATTTTAT
CGCTCATTACTGCCTCCTCTGTATTTGCAGTTGTTCCTCTGAGAAATATGTGCACCATAACCGTTTTTTG
GTTTTAATTATTCCTAGAAGCTTTCCTAATGTAGAGGGAAGCTCATATATTACTATAACTTTTTAATGCT
CTGGGTTGTTAATTTTATGGTTTGTGTTTGTGGAGGTGGTGAATTGAAGTTCTTTTTTTCTAGAATTTAG
ATTCTGTTTTGTAGGGCGCATGCTTGTATACCAGTACAGATGGATGGATGGAAGATGCCTTTGGTTTGTG
CTGAGCATCCAGCACCCTTACATGATGCGTCTTAAAAGCTCCTTGCTGGACTCATGGACTGGTCTGTGCA
ACCTACTACAGGCTTCTTGTTTCTACACCAGAAGCAGCATGGTCTGGTGTTGATTGCGGTTTCATGATAA
CGGTCACAGCAGATAGATTTTTATATTAACAATGTTCTGTCTTTGATATTCATACTGCGATTTTCAGCCC
CTGAATTTTATATTGTCGCTGTTGCTCGAGTATTTAGGATTGGGGAGGTATTAAAGCTGGCCGCCTGAGT
GAAAAATGTTGTAATTGGCTGTAGAGATGTTGGGTTGGGTTTCAGGATAGAGGAGACTGCAAGTAGATAC
TTTGCTGAAAATTGGGTATGTCAGATAATTCAGGAATTAAGCCATCTTGCTAGTCGGGCAGAGCTTATCA
TTCCTAAGCTATCCCTGATTCTGCCATTTGCTGGTTTTGGCTGCCTAATACTTTTCCTCATGTGGTTAAT
GTGGTAGGTTTATGTGTATTTTGCCATTCTTCCTCAACTTTAACTATACCCGGAACCCTTTTTCTTGGTA
GAATTTAGCCCGAGGCTATTTGCTATTGCTCCTAAAGCTCTCCTATAAAGATATTTTTTATGTTAAAAAG
AACATATCAATAGATATTATTTGACATAGATTTAGATATGCCTCCTGGTACACATTGTGTAATTATGTAA
ATGGCAATCTTTATATTATTGGCATCTTATAAAATTTTTGGGTTTCCTCAGAATCATTTGCATCTGCTTT
ATTGTGCTTGAAATGTTAAATGTTCCATCATGGTGTACAGGGTCAAAAGGACTTTTTTATTTTTTATTTT
TTTATTTCTCATGTGATTAAGGCCTTGAAGATTTGATTTTGGAACTGGGCATATAACTTTCAGGTAAACA
GCATTTTCATAGGTGAAGCATAATTGGACAGAGATGGTAATGAAATTGGTGGCGTGTGATGGTGGTGTTA
ATGCTGAGATGCCTTGTCAAGTATGTATGATGACAAAGGAGAGGGTTAGAGGGTTGGTAGTATGAATGTT
TTTCATGGGACCTTCCGTCCCCAATAGCAATTTCTCTGTGTTTAAGGTTGACTAACCTAACCCATCAAAT
AAGGGCCAATTTCGTTTTCTAATAAATTATATCTTTTAGCTTGCTTTTTGTTTTGGTTCTATTACGGAAG
TTTCTAAGGGGGAAAAGTTGGATTTTACTGGGAAAGGGGACAAATGTGCACTTCAATTTTAGCCGAGAGA
AAATTGATATTTTCTGTGATTATCAGAACTTCTACAAGTGACGATCTTGAATGAGGTGTCTATTGTTGAA
GACCTTTCTTGGATCAATTTATTATTAAAAATACAGTTCAGAAAAATCATAGATCTGTCATTTGAAGATG
ATTATTTATAATAAATCTTCAGAGTAAAATTATAGAGCTAACCTCCACCATTAATCCGATGGCTTGACCA
AGAGAGGCTCCGTTTTATACATTGTTAGTTGTAGTAAAAATTTAAAAAATAATTCAACAAAATGTGTTTT
GACATGATCAATTTATTATAACCATATTTTAAACGCAACGGCCAATTTCACACATGCCTTGTAAGAAAAA
AAGACTAGGAAAACATATGTAAGGTTATAAAGAGTCAAAATAGCGGCTTTCAGTTGCAAAACATCGGACC
AAATCGACAATTGGGTGGCCCAAATCATATACAAATAGTTACTTACATCTCAATATAAGTGGTCTGTTGG
TCACCACACCACACCTTTACACTTTCTAATATGCTAAGTTGACTCCAGGAAGAATCTAGAAATTGTTGGA
TCTTAGGTTATCAGCCTGCACCCACTTCCTATCCTCCCAACCCATTTTAGAAACTTCATATTTCAGAGTC
AAGCAGACAAGCAAACAAGCCCAACATTCTCATTTGCCCTCTGAACAGAAACCGACAAAAGTGTGAAGAA
ATATAAGGCCAAAACCCCTAATCCAAGAAAGTTCTTTTAATTTTCAGTTACTCACATAAAAAGTAGCCCT
GCGTTCTGCTCACCAAATCAAAACTGCTGAATAAACTCATGCACGCCAAGAAACTCATGCGCCACCCCCT
CTTATAACTCATGACCAACACTCCCCACAACTACCTCTACTATGCACTAGACCACTACTCATCGCCTTCA
TTCCAACATGATCAACCCTAGCAGCAACTTCACCCCTCTTCCCTCTCATGGCATCGCCCGGAACTTCGTT
TCCCGGCGACTCCTCTTCTTGCCTGAGATCCAAGTGATGGAGGTTCTTGTGGCTCTCATTGTGTTTGTGG
CTATACATTCCCTAAGGCAAAGGAAGCGCCATGGCCTGCCGGTTTGGCCTTTTCTTGGGATGTTGCCTTC
TCTTGTTGGGGGTCTCCGGACCGACATGTATGAATGGATTTCCGGCGTTCTTTGCCGTCGGAATGGGACG
TTTGTGTTTAAGGGTCCTTGGTTTAGCAGCCTCAACTGTGTGGTCACTTCGGATCCTCGCAACATAGAGC
ATCTCCTCAAGGGTAAATTCTCTAACTTCCCCAAAGGAGCCTACTTTAGAAACACGGTCAGAGACCTGCT
CGGGGACGGCATATTTAGCGCCGACGATGAGACCTGGCAGCGCCAGAGGAAGACGGCAAGCATTGAGTTC
CACTCGGCGAAGTTCCGAAAACTCACCATTGAGTCGCTGTTGGTGCTGGTCCACTCCAGACTCCTCCCAG
TGCTTGAAGATTCAGTCAAAAACTCAGCCTCTATCGACCTCCAAGACGTGCTCTTGAGGCTCACCTTCGA
CAATGTCTGTATGATAGCATTTGGCGTCGACCCCGGGTGTCTCCGCCTAGGCCTACCGGAAATTCCATTT
GCTCGAGCATTCGAGGACGCCACAGAAGCCACGGTTCTTCGCTTCGTTACACCCACATGCATATGGAAGG
CCATGAGGCACCTCAACATAGGCACCGAGAAGAACCTCAAGATATCGATAATGGGGGTCGATAAATTTGC
AAATGAAGTGATCACAACAAGGAAGAAGGAGCTTTCGTTACAGTGTGACGACAAGAACCAGAGGTCCGAT
CTGTTGTCAATCTTCATGGGGTTGAAGGATGAAAATGGACAGCCATTTTCGGACAAATTTTTGAGGGATA
TATGCGTGAACTTCATACTTGCCGGTAGAGACACTTCCTCGGTGGCGCTGAGTTGGTTTTTCTGGCTCCT
TGATCGGAATCCGGCGGTGGAGGAGAGGATCATGGCGGAGATATGCAGGATGGTGGGTGAAAGGAAAGGT
GAAGAAGAGGGAGATGGTTTGATATTCAAGGCTGAGGAGGTGAAGAAAATGGAGTATCTGCAAGCTGCTC
TATCAGAGGCACTCAGGTTGTATCCATCAGTGCCTGTGGATCACAAAGAGGTAAGCCAACAAAATTAAAA
TCATTTAATTTTGAGAGATTTTTGGTCCTTAACAATTAATTTTTAATGCTATATAATAGTTTATAAAATC
AACAATATCTGTTCATCATGTCCTTAGTATGATTTTTAATTCCACTCTCCTCTTCTGGACCATAGGGTTA
TAAATGATTAATAGATTGAAGTAAGCCTTAAACGAGAACAGAGTCCTTTATGGGTGGTTGAACATAACAC
ATAACAATCTTCTAACAGTAAGAAAGTCTAATAAACTTTGGTCAAATCCTTGACAAGATGGAGTACATCT
TCATCTGGGCTTGCCTAGAAAGTGTATAAAACTTGCTGTAAAGTCAAGCAGATTATTAGTAGCGCCTAGA
TAAAAGTGAAGTATCAGCTTTTTCACCTGGAAACACTAGCCATAAATTCCATTGGAAGACTCAAATTTTG
ACATTATTGTTAGGGTACCCTCCTAAATTCTTGGTTGAAGAGTCAGCTTTGTGCGCTTATAGGGCCTTAA
AGACGTCGCAACTAATTCAACGGTGGTTTTGTCTTGTCTTGATCAAATTCCATTGGAAGACTCTCCTTTT
TTGGTGGGGGTGGGGGTTGATGCGGATTCTAATTGATAATTTTTTTGATGTATTGTATAGGTGATTGAAG
ACGATGTATTTCCAGATGGGACTGTGTTAAAGAAAGGAACCAAAGTGGTGTATGCCATTTATGCCATGGG
AAGAATGGAGGGGATATGGGGAAAGGATTGCAGGGAGTTCAAGCCCGAGAGGTGGCTCCGAGACGGCCGG
TTCATGAGCGAGTCAGCCTACAAGTTCACCGCCTTCAATGGCGGACCTCGGCTTTGCCTAGGGAAAGATT
TTGCTTACTATCAGATGAAATTCGCTGCTGCGTCTATAATATACCGTTACCATGTCAAGGTGGTGGAAAA
TCATCCAGTTGAGCCGAAGCTTGCATTGACAATGTACATGAAGCATGGGTTGAAGGTGAATCTGATCCGG
CGCCATGAGTCTGAGCTCCAGAAGTACCTGAAAATCAGAAACTAAGTGCTTAAGAATAATGTGTGTTGTT
ACATTGGTCACATTTTATCTTTTTTTCTTTTTTCTTTTTTCTCTTTTTTTTCTTTTTTTCACTATACCAT
TTGCAATGCACTATTTGAAGCAAAAGAATAGGAGGGGGGGAAAAGATAAAGAGGGACTTACATAATTACA
TTTGGGTATATGTTTTGTAAGCTGCATTTTAATAATGGATCTGATGTTTGTTGTATAATTCATTGGTTGA
TGATTAATGATTTTAATTTACAATTCTTGTTATTTTTCTATAAGTTATTGTCCATAGAATAATCGTCTGG
TGCTAATTAATGATACATTTTCAAAAATTTAAAATAAGAAAAAGGGAAAAAAAAAAAAAAGTATAAGTGT
ATAACACGAACCACTAAACATGGAAAATAACAAGCAATTAATGCAAGTACAACAAGAAAATACATGCTCA
ATACATGGATATATCTATGTTTTGTGTTGCAGCAGTTGATCAATCTTGTGGGAAACCCCCAAGAAAAGGT
ACATTCTGTTTACCACAGGTAGGGATGTAGTTTGTAAATAATACATTTTTCTACTCAAACAGAAGGAGAG
CAACAGGCAGCAGCCTCAAGTGGGGTAGTAACTAGGTGGTTGAAGGTTCTGCATTTCAACACTGCTGAGA
AATTAGAACTTTGTTGCACAAATTCTTTTAAACTAATAAGATCGTAAGGGTTTTTTTCCTTTCCCTTTTT
ATTTTGGTAAAAAAGTTACAAGATAAAAGGAAAAAAAATTACCT
>MTCONS_00000232
GAACCAATAATTTTAATTTCTCACTATCGGGCTCCCAGGGAGAGAACACCCTCCTATCGCGGGCTCCAGG
TATTGTGTGTGCTGCCAATAGGCCCGTTTGGAGGAAAAACCTAAGATCATGCAGATTGTTCTTTGTTAGA
CCAAACTGGGCTGACTCGTGTTACTTTTCCAGTTTATAAGGGCTTTTCTTTTTTGTTTTTTTTGGAGAAA
TGCTGGGTGCATTTCCGATCTTGCCCCTTCCGGCACCTCCCTCAGATGGGAATCTTGGCCCTCTTCCCCT
ATCTCAGCTGCAGGATCAGACAACGGATGAGAATGTGGAAACCGAGGAGAAGAACAAAGTCAACTCAGCT
CCAGCATCAGTTGCAACCCACACTAGGACCATTGGAATTATACATCCACCTCCAGACATTAGAAACATTG
TTGACAAGACTGCACAGTTTGTTGCAAAAAATGGTCCTGAATTTGAGAAAAGAATCATTGCAAATAATGC
TGGCAATGCGAAGTTCAATTTCTTGAATGGTTCGGATCCCTACCATGCATACTACCAACACCGCTTGTCT
GAATTTCGTTCTCAGAATCAATCTTCTGCACAGCAGCCTCCTTCACAACCTGCAGATTCTTCTGCTCCTG
AATCTGCCCCATCTGCTCCACATGCTGACAATAGTGAGACAGTGGTGAAGCCTGATCCCTCGGCCCAGTT
TAAACCAGTCCGCAAGGTTCTTGAGCCCCCGGAGACTGAGCAATACACTGTTCGTCTTCCAGAAGGGATT
ACAGGGGAAGAGTTGGATATTATCAAGCTCACAGCTCAATTTGTGGCTCGAAATGGGAAGTCTTTCTTGA
CAGGACTGACCAGCAGGGAGATAAACAACCCACAGTTCCATTTTTTGAAGCCAACCCACAGTATGTTCAT
GTTTTTTACTGCACTGGCAGATGCGTATTCCAAAGTCTTGATGCCTCCAAAAGGGTTGACCGAGAAGTTG
AGGAAGAGTGTTACTGATATGACTACTGTGCTTGAGCGGTGCTTGCATAGGCTGGAGTGGGAACGCTCAC
AGGAGCAGGCAAGGCAGAAAGCTGAGGATGAGATTGAGCAAGAACGGATGCAGATGGCTATGATTGATTG
GCATGATTTTGTTGTGGTTGAGACAATAGATTTTGCAGATGATGAAGATGAGGACTTACCCCCTCCAATG
ACTCTAGATGAGGTTATAAGGAGGAGCAAGATATCAGCGGCAGAAGAAGAAGAATTCATTGAGCCTGGAA
AGGAGGTAGAAATGGAAATGGATGAAGAAGAGGTACAGCTAGTTGAAGAAGGCATGAGGGCAGCTAGTCT
TGAAGAGAATGATGATGAAAGAAAGGAGGCAAAAACAACTGAGGAACAGGAACCACCAATGAGAATTGTT
AAGAATTGGAAGAGGCCAGAGGATAGGATTCCTGCAGAAAGAGACCCAACAAAGTTTGGTGTCTCACCAA
TCACTGGTGAGCTAATTCCAATTAATGAGATGTCAGAACACATGAGGATTTCTCTCATTGATCCCAAGTA
CAAGGAACAAAAAGAAAGAATGTTTGCTAAGATTCGAGAAACAACTCTTGCACAGGATGACGAGATCTCC
AGAAACATAGTGGGGCTTGCTCGAACCCGTCCTGACATTTTTGGTACGACAGAGGAAGAAGTCTCCAATG
CTGTAAAGGCAGAGATTGAGAAGAAGAAAGAGGATCAACCCAAGCAGGTTATATGGGATGGTCACACTGG
AAGTATTGGACGCACTGCAAACCAAGCCATGACTCAGAATCTGAATGGGGAGGATCTGAATGATGCTGCT
AATAATGATGCTAGGACCCTCCCTGGTCCTGCTGCTCCTCCTCCTCCCAGACCTGGTGTGCCATCAGTAC
GGCCTCTTCCTCCGCCACCAGGCCTTGCACTGAATCTTCCTCGTGTGCCTCCAAACACGGTCCAATATTC
AGCTCCAACTAATAGTGGACTACTTGCACCTCCTCCCCCCAGGCCGCCCATTGTCTCTATGATTCCATCA
ATCAGGCCAGCACCTCCTCCAATGTCATTAACTTCAGGACAGCAACCCCTCATGTTGAATCGGCCGCCAC
TTCCAATGCCACCATCAATATCTGTTAATGCACCTAATATTCCTGTACCACCTCCACCTGGGTCTCAGTT
CATGCCTATGCCAGTGCCCCGTTCTTTTGTACCTCTCCCTGTTCCTCCTCCTGCCATGCATATGATTCAG
CCTCCGCCATTGCCTCAAGGTGTGCCTCCTCCGCCACCTCCTGAGGAAGCTCCACCACCACTGCCTGAAG
AACCTGAACCAAAGAGGCAGAGGCTTGATGATTCTCTGCTTATTCCTGAAGACCAGTTTTTGGCTCAACA
TCCAGGACCAGTTCGGATCACTGTATCTGTTCCCAATGTTGATGAAGGGAACCTTAAAGGGCAACTTCTG
GAGATTACAGTACAGTCCTTATCTGAAACTGTCGGTAGCTTGAAGGAGAAAATTGCAGGAGAAGTTCAAC
TGCCAGCAAACAAACAGAAATTAAGTGGAAAAGCTGGTTTTCTAAAGGACAATTTATCACTTGCTTATTA
CAATGTTGCAGCAGGAGAACCACTTGCTCTTTCTCTAAGAGAACGTGGTGGTAGAAAGAGATGAACAGGT
TTCCTTGCCCAGGCTTCAAAAGGTTCATGTTGGAACTCACTTGTTACCATGGGAATTCTCCCTATAAAAT
TGTGGGACTCCAAATTTCTACCTTCTCTATTGTTGTGTTAGATTGGTCGTGTATTTTTGGGATAAATTTC
TGAAACGTATTATCATTATCTTTGAACTGATGATAAGTGTGGTATCTACTACAGATCTGGCATCATGGCG
ATTGTCTCTTAAGGGCAACAGGGAGTAGACAAGTTGTTTTTGCTTAGGCGGAGCAAGTCATATATTTTAT
CGCTCATTACTGCCTCCTCTGTATTTGCAGTTGTTCCTCTGAGAAATATGTGCACCATAACCGTTTTTTG
GTTTTAATTATTCCTAGAAGCTTTCCTAATGTAGAGGGAAGCTCATATATTACTATAACTTTTTAATGCT
CTGGGTTGTTAATTTTATGGTTTGTGTTTGTGGAGGTGGTGAATTGAAGTTCTTTTTTTCTAGAATTTAG
ATTCTGTTTTGTAGGGCGCATGCTTGTATACCAGTACAGATGGATGGATGGAAGATGCCTTTGGTTTGTG
CTGAGCATCCAGCACCCTTACATGATGCGTCTTAAAAGCTCCTTGCTGGACTCATGGACTGCATGGTCTG
GTGTTGATTGCGGTTTCATGATAACGGTCACAGCAGATAGATTTTTATATTAACAATGTTCTGTCTTTGA
TATTCATACTGCGATTTTCAGCCCCTGAATTTTATATTGTCGCTGTTGCTCGAGTATTTAGGATTGGGGA
GGTATTAAAGCTGGCCGCCTGAGTGAAAAATGTTGTAATTGGCTGTAGAGATGTTGGGTTGGGTTTCAGG
ATAGAGGAGACTGCAAGTAGATACTTTGCTGAAAATTGGGTATGTCAGATAATTCAGGAATTAAGCCATC
TTGCTAGTCGGGCAGAGCTTATCATTCCTAAGCTATCCCTGATTCTGCCATTTGCTGGTTTTGGCTGCCT
AATACTTTTCCTCATGTGGTTAATGTGGTAGGTTTATGTGTATTTTGCCATTCTTCCTCAACTTTAACTA
TACCCGGAACCCTTTTTCTTGGTAGAATTTAGCCCGAGGCTATTTGCTATTGCTCCTAAAGCTCTCCTAT
AAAGATATTTTTTATGTTAAAAAGAACATATCAATAGATATTATTTGACATAGATTTAGATATGCCTCCT
GGTACACATTGTGTAATTATGTAAATGGCAATCTTTATATTATTGGCATCTTATAAAATTTTTGGGTTTC
CTCAGAATCATTTGCATCTGCTTTATTGTGCTTGAAATGTTAAATGTTCCATCATGGTGTACAGGGTCAA
AAGGACTTTTTTATTTTTTATTTTTTTATTTCTCATGTGATTAAGGCCTTGAAGATTTGATTTTGGAACT
GGGCATATAACTTTCAGGTAAACAGCATTTTCATAGGTGAAGCATAATTGGACAGAGATGGTAATGAAAT
TGGTGGCGTGTGATGGTGGTGTTAATGCTGAGATGCCTTGTCAAGTATGTATGATGACAAAGGAGAGGGT
TAGAGGGTTGGTAGTATGAATGTTTTTCATGGGACCTTCCGTCCCCAATAGCAATTTCTCTGTGTTTAAG
GTTGACTAACCTAACCCATCAAATAAGGGCCAATTTCGTTTTCTAATAAATTATATCTTTTAGCTTGCTT
TTTGTTTTGGTTCTATTACGGAAGTTTCTAAGGGGGAAAAGTTGGATTTTACTGGGAAAGGGGACAAATG
TGCACTTCAATTTTAGCCGAGAGAAAATTGATATTTTCTGTGATTATCAGAACTTCTACAAGTGACGATC
TTGAATGAGGTGTCTATTGTTGAAGACCTTTCTTGGATCAATTTATTATTAAAAATACAGTTCAGAAAAA
TCATAGATCTGTCATTTGAAGATGATTATTTATAATAAATCTTCAGAGTAAAATTATAGAGCTAACCTCC
ACCATTAATCCGATGGCTTGACCAAGAGAGGCTCCGTTTTATACATTGTTAGTTGTAGTAAAAATTTAAA
AAATAATTCAACAAAATGTGTTTTGACATGATCAATTTATTATAACCATATTTTAAACGCAACGGCCAAT
TTCACACATGCCTTGTAAGAAAAAAAGACTAGGAAAACATATGTAAGGTTATAAAGAGTCAAAATAGCGG
CTTTCAGTTGCAAAACATCGGACCAAATCGACAATTGGGTGGCCCAAATCATATACAAATAGTTACTTAC
ATCTCAATATAAGTGGTCTGTTGGTCACCACACCACACCTTTACACTTTCTAATATGCTAAGTTGACTCC
AGGAAGAATCTAGAAATTGTTGGATCTTAGGTTATCAGCCTGCACCCACTTCCTATCCTCCCAACCCATT
TTAGAAACTTCATATTTCAGAGTCAAGCAGACAAGCAAACAAGCCCAACATTCTCATTTGCCCTCTGAAC
AGAAACCGACAAAAGTGTGAAGAAATATAAGGCCAAAACCCCTAATCCAAGAAAGTTCTTTTAATTTTCA
GTTACTCACATAAAAAGTAGCCCTGCGTTCTGCTCACCAAATCAAAACTGCTGAATAAACTCATGCACGC
CAAGAAACTCATGCGCCACCCCCTCTTATAACTCATGACCAACACTCCCCACAACTACCTCTACTATGCA
CTAGACCACTACTCATCGCCTTCATTCCAACATGATCAACCCTAGCAGCAACTTCACCCCTCTTCCCTCT
CATGGCATCGCCCGGAACTTCGTTTCCCGGCGACTCCTCTTCTTGCCTGAGATCCAAGTGATGGAGGTTC
TTGTGGCTCTCATTGTGTTTGTGGCTATACATTCCCTAAGGCAAAGGAAGCGCCATGGCCTGCCGGTTTG
GCCTTTTCTTGGGATGTTGCCTTCTCTTGTTGGGGGTCTCCGGACCGACATGTATGAATGGATTTCCGGC
GTTCTTTGCCGTCGGAATGGGACGTTTGTGTTTAAGGGTCCTTGGTTTAGCAGCCTCAACTGTGTGGTCA
CTTCGGATCCTCGCAACATAGAGCATCTCCTCAAGGGTAAATTCTCTAACTTCCCCAAAGGAGCCTACTT
TAGAAACACGGTCAGAGACCTGCTCGGGGACGGCATATTTAGCGCCGACGATGAGACCTGGCAGCGCCAG
AGGAAGACGGCAAGCATTGAGTTCCACTCGGCGAAGTTCCGAAAACTCACCATTGAGTCGCTGTTGGTGC
TGGTCCACTCCAGACTCCTCCCAGTGCTTGAAGATTCAGTCAAAAACTCAGCCTCTATCGACCTCCAAGA
CGTGCTCTTGAGGCTCACCTTCGACAATGTCTGTATGATAGCATTTGGCGTCGACCCCGGGTGTCTCCGC
CTAGGCCTACCGGAAATTCCATTTGCTCGAGCATTCGAGGACGCCACAGAAGCCACGGTTCTTCGCTTCG
TTACACCCACATGCATATGGAAGGCCATGAGGCACCTCAACATAGGCACCGAGAAGAACCTCAAGATATC
GATAATGGGGGTCGATAAATTTGCAAATGAAGTGATCACAACAAGGAAGAAGGAGCTTTCGTTACAGTGT
GACGACAAGAACCAGAGGTCCGATCTGTTGTCAATCTTCATGGGGTTGAAGGATGAAAATGGACAGCCAT
TTTCGGACAAATTTTTGAGGGATATATGCGTGAACTTCATACTTGCCGGTAGAGACACTTCCTCGGTGGC
GCTGAGTTGGTTTTTCTGGCTCCTTGATCGGAATCCGGCGGTGGAGGAGAGGATCATGGCGGAGATATGC
AGGATGGTGGGTGAAAGGAAAGGTGAAGAAGAGGGAGATGGTTTGATATTCAAGGCTGAGGAGGTGAAGA
AAATGGAGTATCTGCAAGCTGCTCTATCAGAGGCACTCAGGTTGTATCCATCAGTGCCTGTGGATCACAA
AGAGGTGATTGAAGACGATGTATTTCCAGATGGGACTGTGTTAAAGAAAGGAACCAAAGTGGTGTATGCC
ATTTATGCCATGGGAAGAATGGAGGGGATATGGGGAAAGGATTGCAGGGAGTTCAAGCCCGAGAGGTGGC
TCCGAGACGGCCGGTTCATGAGCGAGTCAGCCTACAAGTTCACCGCCTTCAATGGCGGACCTCGGCTTTG
CCTAGGGAAAGATTTTGCTTACTATCAGATGAAATTCGCTGCTGCGTCTATAATATACCGTTACCATGTC
AAGGTGGTGGAAAATCATCCAGTTGAGCCGAAGCTTGCATTGACAATGTACATGAAGCATGGGTTGAAGG
TGAATCTGATCCGGCGCCATGAGTCTGAGCTCCAGAAGTACCTGAAAATCAGAAACTAAGTGCTTAAGAA
TAATGTGTGTTGTTACATTGGTCACATTTTATCTTTTTTTCTTTTTTCTTTTTTCTCTTTTTTTTCTTTT
TTTCACTATACCATTTGCAATGCACTATTTGAAGCAAAAGAATAGGAGGGGGGGAAAAGATAAAGAGGGA
CTTACATAATTACATTTGGGTATATGTTTTGTAAGCTGCATTTTAATAATGGATCTGATGTTTGTTGTAT
AATTCATTGGTTGATGATTAATGATTTTAATTTACAATTCTTGTTATTTTTCTATAAGTTATTGTCCATA
GAATAATCGTCTGGTGCTAATTAATGATACATTTTCAAAAATTTAAAATAAGAAAAAGGGAAAAAAAAAA
AAAAGTATAAGTGTATAACACGAACCACTAAACATGGAAAATAACAAGCAATTAATGCAAGTACAACAAG
AAAATACATGCTCAATACATGGATATATCTATGTTTTGTGTTGCAGCAGTTGATCAATCTTGTGGGAAAC
CCCCAAGAAAAGGTACATTCTGTTTACCACAGGTAGGGATGTAGTTTGTAAATAATACATTTTTCTACTC
AAACAGAAGGAGAGCAACAGGCAGCAGCCTCAAGTGGGGTAGTAACTAGGTGGTTGAAGGTTCTGCATTT
CAACACTGCTGAGAAATTAGAACTTTGTTGCACAAATTCTTTTAAACTAATAAGATCGTAAGGGTTTTTT
TCCTTTCCCTTTTTATTTTGGTAAAAAAGTTACAAGATAAAAGGAAAAAAAATTACCT
>MTCONS_00000233
GAACCAATAATTTTAATTTCTCACTATCGGGCTCCCAGGGAGAGAACACCCTCCTATCGCGGGCTCCAGG
TATTGTGTGTGCTGCCAATAGGCCCGTTTGGAGGAAAAACCTAAGATCATGCAGATTGTTCTTTGTTAGA
CCAAACTGGGCTGACTCGTGTTACTTTTCCAGTTTATAAGGGCTTTTCTTTTTTGTTTTTTTTGGAGAAA
TGCTGGGTGCATTTCCGATCTTGCCCCTTCCGGCACCTCCCTCAGATGGGAATCTTGGCCCTCTTCCCCT
ATCTCAGCTGCAGGATCAGACAACGGATGAGAATGTGGAAACCGAGGAGAAGAACAAAGTCAACTCAGCT
CCAGCATCAGTTGCAACCCACACTAGGACCATTGGAATTATACATCCACCTCCAGACATTAGAAACATTG
TTGACAAGACTGCACAGTTTGTTGCAAAAAATGGTCCTGAATTTGAGAAAAGAATCATTGCAAATAATGC
TGGCAATGCGAAGTTCAATTTCTTGAATGGTTCGGATCCCTACCATGCATACTACCAACACCGCTTGTCT
GAATTTCGTTCTCAGAATCAATCTTCTGCACAGCAGCCTCCTTCACAACCTGCAGATTCTTCTGCTCCTG
AATCTGCCCCATCTGCTCCACATGCTGACAATAGTGAGACAGTGGTGAAGCCTGATCCCTCGGCCCAGTT
TAAACCAGTCCGCAAGGTTCTTGAGCCCCCGGAGACTGAGCAATACACTGTTCGTCTTCCAGAAGGGATT
ACAGGGGAAGAGTTGGATATTATCAAGCTCACAGCTCAATTTGTGGCTCGAAATGGGAAGTCTTTCTTGA
CAGGACTGACCAGCAGGGAGATAAACAACCCACAGTTCCATTTTTTGAAGCCAACCCACAGTATGTTCAT
GTTTTTTACTGCACTGGCAGATGCGTATTCCAAAGTCTTGATGCCTCCAAAAGGGTTGACCGAGAAGTTG
AGGAAGAGTGTTACTGATATGACTACTGTGCTTGAGCGGTGCTTGCATAGGCTGGAGTGGGAACGCTCAC
AGGAGCAGGCAAGGCAGAAAGCTGAGGATGAGATTGAGCAAGAACGGATGCAGATGGCTATGATTGATTG
GCATGATTTTGTTGTGGTTGAGACAATAGATTTTGCAGATGATGAAGATGAGGACTTACCCCCTCCAATG
ACTCTAGATGAGGTTATAAGGAGGAGCAAGATATCAGCGGCAGAAGAAGAAGAATTCATTGAGCCTGGAA
AGGAGGTAGAAATGGAAATGGATGAAGAAGAGGTACAGCTAGTTGAAGAAGGCATGAGGGCAGCTAGTCT
TGAAGAGAATGATGATGAAAGAAAGGAGGCAAAAACAACTGAGGAACAGGAACCACCAATGAGAATTGTT
AAGAATTGGAAGAGGCCAGAGGATAGGATTCCTGCAGAAAGAGACCCAACAAAGTTTGGTGTCTCACCAA
TCACTGGTGAGCTAATTCCAATTAATGAGATGTCAGAACACATGAGGATTTCTCTCATTGATCCCAAGTA
CAAGGAACAAAAAGAAAGAATGTTTGCTAAGATTCGAGAAACAACTCTTGCACAGGATGACGAGATCTCC
AGAAACATAGTGGGGCTTGCTCGAACCCGTCCTGACATTTTTGGTACGACAGAGGAAGAAGTCTCCAATG
CTGTAAAGGCAGAGATTGAGAAGAAGAAAGAGGATCAACCCAAGCAGGTTATATGGGATGGTCACACTGG
AAGTATTGGACGCACTGCAAACCAAGCCATGACTCAGAATCTGAATGGGGAGGATCTGAATGATGCTGCT
AATAATGATGCTAGGACCCTCCCTGGTCCTGCTGCTCCTCCTCCTCCCAGACCTGGTGTGCCATCAGTAC
GGCCTCTTCCTCCGCCACCAGGCCTTGCACTGAATCTTCCTCGTGTGCCTCCAAACACGGTCCAATATTC
AGCTCCAACTAATAGTGGACTACTTGCACCTCCTCCCCCCAGGCCGCCCATTGTCTCTATGATTCCATCA
ATCAGGCCAGCACCTCCTCCAATGTCATTAACTTCAGGACAGCAACCCCTCATGTTGAATCGGCCGCCAC
TTCCAATGCCACCATCAATATCTGTTAATGCACCTAATATTCCTGTACCACCTCCACCTGGGTCTCAGTT
CATGCCTATGCCAGTGCCCCGTTCTTTTGTACCTCTCCCTGTTCCTCCTCCTGCCATGCATATGATTCAG
CCTCCGCCATTGCCTCAAGGTGTGCCTCCTCCGCCACCTCCTGAGGAAGCTCCACCACCACTGCCTGAAG
AACCTGAACCAAAGAGGCAGAGGCTTGATGATTCTCTGCTTATTCCTGAAGACCAGTTTTTGGCTCAACA
TCCAGGACCAGTTCGGATCACTGTATCTGTTCCCAATGTTGATGAAGGGAACCTTAAAGGGCAACTTCTG
GAGATTACAGTACAGTCCTTATCTGAAACTGTCGGTAGCTTGAAGGAGAAAATTGCAGGAGAAGTTCAAC
TGCCAGCAAACAAACAGAAATTAAGTGGAAAAGCTGGTTTTCTAAAGGACAATTTATCACTTGCTTATTA
CAATGTTGCAGCAGGAGAACCACTTGCTCTTTCTCTAAGAGAACGTGGTGGTAGAAAGAGATGAACAGGT
TTCCTTGCCCAGGCTTCAAAAGGTTCATGTTGGAACTCACTTGTTACCATGGGAATTCTCCCTATAAAAT
TGTGGGACTCCAAATTTCTACCTTCTCTATTGTTGTGTTAGATTGGTCGTGTATTTTTGGGATAAATTTC
TGAAACGTATTATCATTATCTTTGAACTGATGATAAGTGTGGTATCTACTACAGATCTGGCATCATGGCG
ATTGTCTCTTAAGGGCAACAGGGAGTAGACAAGTTGTTTTTGCTTAGGCGGAGCAAGTCATATATTTTAT
CGCTCATTACTGCCTCCTCTGTATTTGCAGTTGTTCCTCTGAGAAATATGTGCACCATAACCGTTTTTTG
GTTTTAATTATTCCTAGAAGCTTTCCTAATGTAGAGGGAAGCTCATATATTACTATAACTTTTTAATGCT
CTGGGTTGTTAATTTTATGGTTTGTGTTTGTGGAGGTGGTGAATTGAAGTTCTTTTTTTCTAGAATTTAG
ATTCTGTTTTGTAGGGCGCATGCTTGTATACCAGTACAGATGGATGGATGGAAGATGCCTTTGGTTTGTG
CTGAGCATCCAGCACCCTTACATGATGCGTCTTGTGAGGAGTTTATGCCTTACAAGTTTGTTTTATTTGC
CTTAAAAAAAAGCTCCTTGCTGGACTCATGGACTGGTCTGTGCAACCTACTACAGGCTTCTTGTTTCTAC
ACCAGAAGCAGCATGGTCTGGTGTTGATTGCGGTTTCATGATAACGGTCACAGCAGATAGATTTTTATAT
TAACAATGTTCTGTCTTTGATATTCATACTGCGATTTTCAGCCCCTGAATTTTATATTGTCGCTGTTGCT
CGAGTATTTAGGATTGGGGAGGTATTAAAGCTGGCCGCCTGAGTGAAAAATGTTGTAATTGGCTGTAGAG
ATGTTGGGTTGGGTTTCAGGATAGAGGAGACTGCAAGTAGATACTTTGCTGAAAATTGGGTATGTCAGAT
AATTCAGGAATTAAGCCATCTTGCTAGTCGGGCAGAGCTTATCATTCCTAAGCTATCCCTGATTCTGCCA
TTTGCTGGTTTTGGCTGCCTAATACTTTTCCTCATGTGGTTAATGTGGTAGGTTTATGTGTATTTTGCCA
TTCTTCCTCAACTTTAACTATACCCGGAACCCTTTTTCTTGGTAGAATTTAGCCCGAGGCTATTTGCTAT
TGCTCCTAAAGCTCTCCTATAAAGATATTTTTTATGTTAAAAAGAACATATCAATAGATATTATTTGACA
TAGATTTAGATATGCCTCCTGGTACACATTGTGTAATTATGTAAATGGCAATCTTTATATTATTGGCATC
TTATAAAATTTTTGGGTTTCCTCAGAATCATTTGCATCTGCTTTATTGTGCTTGAAATGTTAAATGTTCC
ATCATGGTGTACAGGGTCAAAAGGACTTTTTTATTTTTTATTTTTTTATTTCTCATGTGATTAAGGCCTT
GAAGATTTGATTTTGGAACTGGGCATATAACTTTCAGGTAAACAGCATTTTCATAGGTGAAGCATAATTG
GACAGAGATGGTAATGAAATTGGTGGCGTGTGATGGTGGTGTTAATGCTGAGATGCCTTGTCAAGTATGT
ATGATGACAAAGGAGAGGGTTAGAGGGTTGGTAGTATGAATGTTTTTCATGGGACCTTCCGTCCCCAATA
GCAATTTCTCTGTGTTTAAGGTTGACTAACCTAACCCATCAAATAAGGGCCAATTTCGTTTTCTAATAAA
TTATATCTTTTAGCTTGCTTTTTGTTTTGGTTCTATTACGGAAGTTTCTAAGGGGGAAAAGTTGGATTTT
ACTGGGAAAGGGGACAAATGTGCACTTCAATTTTAGCCGAGAGAAAATTGATATTTTCTGTGATTATCAG
AACTTCTACAAGTGACGATCTTGAATGAGGTGTCTATTGTTGAAGACCTTTCTTGGATCAATTTATTATT
AAAAATACAGTTCAGAAAAATCATAGATCTGTCATTTGAAGATGATTATTTATAATAAATCTTCAGAGTA
AAATTATAGAGCTAACCTCCACCATTAATCCGATGGCTTGACCAAGAGAGGCTCCGTTTTATACATTGTT
AGTTGTAGTAAAAATTTAAAAAATAATTCAACAAAATGTGTTTTGACATGATCAATTTATTATAACCATA
TTTTAAACGCAACGGCCAATTTCACACATGCCTTGTAAGAAAAAAAGACTAGGAAAACATATGTAAGGTT
ATAAAGAGTCAAAATAGCGGCTTTCAGTTGCAAAACATCGGACCAAATCGACAATTGGGTGGCCCAAATC
ATATACAAATAGTTACTTACATCTCAATATAAGTGGTCTGTTGGTCACCACACCACACCTTTACACTTTC
TAATATGCTAAGTTGACTCCAGGAAGAATCTAGAAATTGTTGGATCTTAGGTTATCAGCCTGCACCCACT
TCCTATCCTCCCAACCCATTTTAGAAACTTCATATTTCAGAGTCAAGCAGACAAGCAAACAAGCCCAACA
TTCTCATTTGCCCTCTGAACAGAAACCGACAAAAGTGTGAAGAAATATAAGGCCAAAACCCCTAATCCAA
GAAAGTTCTTTTAATTTTCAGTTACTCACATAAAAAGTAGCCCTGCGTTCTGCTCACCAAATCAAAACTG
CTGAATAAACTCATGCACGCCAAGAAACTCATGCGCCACCCCCTCTTATAACTCATGACCAACACTCCCC
ACAACTACCTCTACTATGCACTAGACCACTACTCATCGCCTTCATTCCAACATGATCAACCCTAGCAGCA
ACTTCACCCCTCTTCCCTCTCATGGCATCGCCCGGAACTTCGTTTCCCGGCGACTCCTCTTCTTGCCTGA
GATCCAAGTGATGGAGGTTCTTGTGGCTCTCATTGTGTTTGTGGCTATACATTCCCTAAGGCAAAGGAAG
CGCCATGGCCTGCCGGTTTGGCCTTTTCTTGGGATGTTGCCTTCTCTTGTTGGGGGTCTCCGGACCGACA
TGTATGAATGGATTTCCGGCGTTCTTTGCCGTCGGAATGGGACGTTTGTGTTTAAGGGTCCTTGGTTTAG
CAGCCTCAACTGTGTGGTCACTTCGGATCCTCGCAACATAGAGCATCTCCTCAAGGGTAAATTCTCTAAC
TTCCCCAAAGGAGCCTACTTTAGAAACACGGTCAGAGACCTGCTCGGGGACGGCATATTTAGCGCCGACG
ATGAGACCTGGCAGCGCCAGAGGAAGACGGCAAGCATTGAGTTCCACTCGGCGAAGTTCCGAAAACTCAC
CATTGAGTCGCTGTTGGTGCTGGTCCACTCCAGACTCCTCCCAGTGCTTGAAGATTCAGTCAAAAACTCA
GCCTCTATCGACCTCCAAGACGTGCTCTTGAGGCTCACCTTCGACAATGTCTGTATGATAGCATTTGGCG
TCGACCCCGGGTGTCTCCGCCTAGGCCTACCGGAAATTCCATTTGCTCGAGCATTCGAGGACGCCACAGA
AGCCACGGTTCTTCGCTTCGTTACACCCACATGCATATGGAAGGCCATGAGGCACCTCAACATAGGCACC
GAGAAGAACCTCAAGATATCGATAATGGGGGTCGATAAATTTGCAAATGAAGTGATCACAACAAGGAAGA
AGGAGCTTTCGTTACAGTGTGACGACAAGAACCAGAGGTCCGATCTGTTGTCAATCTTCATGGGGTTGAA
GGATGAAAATGGACAGCCATTTTCGGACAAATTTTTGAGGGATATATGCGTGAACTTCATACTTGCCGGT
AGAGACACTTCCTCGGTGGCGCTGAGTTGGTTTTTCTGGCTCCTTGATCGGAATCCGGCGGTGGAGGAGA
GGATCATGGCGGAGATATGCAGGATGGTGGGTGAAAGGAAAGGTGAAGAAGAGGGAGATGGTTTGATATT
CAAGGCTGAGGAGGTGAAGAAAATGGAGTATCTGCAAGCTGCTCTATCAGAGGCACTCAGGTTGTATCCA
TCAGTGCCTGTGGATCACAAAGAGGTGATTGAAGACGATGTATTTCCAGATGGGACTGTGTTAAAGAAAG
GAACCAAAGTGGTGTATGCCATTTATGCCATGGGAAGAATGGAGGGGATATGGGGAAAGGATTGCAGGGA
GTTCAAGCCCGAGAGGTGGCTCCGAGACGGCCGGTTCATGAGCGAGTCAGCCTACAAGTTCACCGCCTTC
AATGGCGGACCTCGGCTTTGCCTAGGGAAAGATTTTGCTTACTATCAGATGAAATTCGCTGCTGCGTCTA
TAATATACCGTTACCATGTCAAGGTGGTGGAAAATCATCCAGTTGAGCCGAAGCTTGCATTGACAATGTA
CATGAAGCATGGGTTGAAGGTGAATCTGATCCGGCGCCATGAGTCTGAGCTCCAGAAGTACCTGAAAATC
AGAAACTAAGTGCTTAAGAATAATGTGTGTTGTTACATTGGTCACATTTTATCTTTTTTTCTTTTTTCTT
TTTTCTCTTTTTTTTCTTTTTTTCACTATACCATTTGCAATGCACTATTTGAAGCAAAAGAATAGGAGGG
GGGGAAAAGATAAAGAGGGACTTACATAATTACATTTGGGTATATGTTTTGTAAGCTGCATTTTAATAAT
GGATCTGATGTTTGTTGTATAATTCATTGGTTGATGATTAATGATTTTAATTTACAATTCTTGTTATTTT
TCTATAAGTTATTGTCCATAGAATAATCGTCTGGTGCTAATTAATGATACATTTTCAAAAATTTAAAATA
AGAAAAAGGGAAAAAAAAAAAAAAGTATAAGTGTATAACACGAACCACTAAACATGGAAAATAACAAGCA
ATTAATGCAAGTACAACAAGAAAATACATGCTCAATACATGGATATATCTATGTTTTGTGTTGCAGCAGT
TGATCAATCTTGTGGGAAACCCCCAAGAAAAGGTACATTCTGTTTACCACAGGTAGGGATGTAGTTTGTA
AATAATACATTTTTCTACTCAAACAGAAGGAGAGCAACAGGCAGCAGCCTCAAGTGGGGTAGTAACTAGG
TGGTTGAAGGTTCTGCATTTCAACACTGCTGAGAAATTAGAACTTTGTTGCACAAATTCTTTTAAACTAA
TAAGATCGTAAGGGTTTTTTTCCTTTCCCTTTTTATTTTGGTAAAAAAGTTACAAGATAAAAGGAAAAAA
AATTACCT
>MTCONS_00000234
GAACCAATAATTTTAATTTCTCACTATCGGGCTCCCAGGGAGAGAACACCCTCCTATCGCGGGCTCCAGG
TATTGTGTGTGCTGCCAATAGGCCCGTTTGGAGGAAAAACCTAAGATCATGCAGATTGTTCTTTGTTAGA
CCAAACTGGGCTGACTCGTGTTACTTTTCCAGTTTATAAGGGCTTTTCTTTTTTGTTTTTTTTGGAGAAA
TGCTGGGTGCATTTCCGATCTTGCCCCTTCCGGCACCTCCCTCAGATGGGAATCTTGGCCCTCTTCCCCT
ATCTCAGCTGCAGGATCAGACAACGGATGAGAATGTGGAAACCGAGGAGAAGAACAAAGTCAACTCAGCT
CCAGCATCAGTTGCAACCCACACTAGGACCATTGGAATTATACATCCACCTCCAGACATTAGAAACATTG
TTGACAAGACTGCACAGTTTGTTGCAAAAAATGGTCCTGAATTTGAGAAAAGAATCATTGCAAATAATGC
TGGCAATGCGAAGTTCAATTTCTTGAATGGTTCGGATCCCTACCATGCATACTACCAACACCGCTTGTCT
GAATTTCGTTCTCAGAATCAATCTTCTGCACAGCAGCCTCCTTCACAACCTGCAGATTCTTCTGCTCCTG
AATCTGCCCCATCTGCTCCACATGCTGACAATAGTGAGACAGTGGTGAAGCCTGATCCCTCGGCCCAGTT
TAAACCAGTCCGCAAGGTTCTTGAGCCCCCGGAGACTGAGCAATACACTGTTCGTCTTCCAGAAGGGATT
ACAGGGGAAGAGTTGGATATTATCAAGCTCACAGCTCAATTTGTGGCTCGAAATGGGAAGTCTTTCTTGA
CAGGACTGACCAGCAGGGAGATAAACAACCCACAGTTCCATTTTTTGAAGCCAACCCACAGTATGTTCAT
GTTTTTTACTGCACTGGCAGATGCGTATTCCAAAGTCTTGATGCCTCCAAAAGGGTTGACCGAGAAGTTG
AGGAAGAGTGTTACTGATATGACTACTGTGCTTGAGCGGTGCTTGCATAGGCTGGAGTGGGAACGCTCAC
AGGAGCAGGCAAGGCAGAAAGCTGAGGATGAGATTGAGCAAGAACGGATGCAGATGGCTATGATTGATTG
GCATGATTTTGTTGTGGTTGAGACAATAGATTTTGCAGATGATGAAGATGAGGACTTACCCCCTCCAATG
ACTCTAGATGAGGTTATAAGGAGGAGCAAGATATCAGCGGCAGAAGAAGAAGAATTCATTGAGCCTGGAA
AGGAGGTAGAAATGGAAATGGATGAAGAAGAGGTACAGCTAGTTGAAGAAGGCATGAGGGCAGCTAGTCT
TGAAGAGAATGATGATGAAAGAAAGGAGGCAAAAACAACTGAGGAACAGGAACCACCAATGAGAATTGTT
AAGAATTGGAAGAGGCCAGAGGATAGGATTCCTGCAGAAAGAGACCCAACAAAGTTTGGTGTCTCACCAA
TCACTGGTGAGCTAATTCCAATTAATGAGATGTCAGAACACATGAGGATTTCTCTCATTGATCCCAAGTA
CAAGGAACAAAAAGAAAGAATGTTTGCTAAGATTCGAGAAACAACTCTTGCACAGGATGACGAGATCTCC
AGAAACATAGTGGGGCTTGCTCGAACCCGTCCTGACATTTTTGGTACGACAGAGGAAGAAGTCTCCAATG
CTGTAAAGGCAGAGATTGAGAAGAAGAAAGAGGATCAACCCAAGCAGGTTATATGGGATGGTCACACTGG
AAGTATTGGACGCACTGCAAACCAAGCCATGACTCAGAATCTGAATGGGGAGGATCTGAATGATGCTGCT
AATAATGATGCTAGGACCCTCCCTGGTCCTGCTGCTCCTCCTCCTCCCAGACCTGGTGTGCCATCAGTAC
GGCCTCTTCCTCCGCCACCAGGCCTTGCACTGAATCTTCCTCGTGTGCCTCCAAACACGGTCCAATATTC
AGCTCCAACTAATAGTGGACTACTTGCACCTCCTCCCCCCAGGCCGCCCATTGTCTCTATGATTCCATCA
ATCAGGCCAGCACCTCCTCCAATGTCATTAACTTCAGGACAGCAACCCCTCATGTTGAATCGGCCGCCAC
TTCCAATGCCACCATCAATATCTGTTAATGCACCTAATATTCCTGTACCACCTCCACCTGGGTCTCAGTT
CATGCCTATGCCAGTGCCCCGTTCTTTTGTACCTCTCCCTGTTCCTCCTCCTGCCATGCATATGATTCAG
CCTCCGCCATTGCCTCAAGGTGTGCCTCCTCCGCCACCTCCTGAGGAAGCTCCACCACCACTGCCTGAAG
AACCTGAACCAAAGAGGCAGAGGCTTGATGATTCTCTGCTTATTCCTGAAGACCAGTTTTTGGCTCAACA
TCCAGGACCAGTTCGGATCACTGTATCTGTTCCCAATGTTGATGAAGGGAACCTTAAAGGGCAACTTCTG
GAGATTACAGTACAGTCCTTATCTGAAACTGTCGGTAGCTTGAAGGAGAAAATTGCAGGAGAAGTTCAAC
TGCCAGCAAACAAACAGAAATTAAGTGGAAAAGCTGGTTTTCTAAAGGACAATTTATCACTTGCTTATTA
CAATGTTGCAGCAGGAGAACCACTTGCTCTTTCTCTAAGAGAACGTGGTGGTAGAAAGAGATGAACAGGT
TTCCTTGCCCAGGCTTCAAAAGGTTCATGTTGGAACTCACTTGTTACCATGGGAATTCTCCCTATAAAAT
TGTGGGACTCCAAATTTCTACCTTCTCTATTGTTGTGTTAGATTGGTCGTGTATTTTTGGGATAAATTTC
TGAAACGTATTATCATTATCTTTGAACTGATGATAAGTGTGGTATCTACTACAGATCTGGCATCATGGCG
ATTGTCTCTTAAGGGCAACAGGGAGTAGACAAGTTGTTTTTGCTTAGGCGGAGCAAGTCATATATTTTAT
CGCTCATTACTGCCTCCTCTGTATTTGCAGTTGTTCCTCTGAGAAATATGTGCACCATAACCGTTTTTTG
GTTTTAATTATTCCTAGAAGCTTTCCTAATGTAGAGGGAAGCTCATATATTACTATAACTTTTTAATGCT
CTGGGTTGTTAATTTTATGGTTTGTGTTTGTGGAGGTGGTGAATTGAAGTTCTTTTTTTCTAGAATTTAG
ATTCTGTTTTGTAGGGCGCATGCTTGTATACCAGTACAGATGGATGGATGGAAGATGCCTTTGGTTTGTG
CTGAGCATCCAGCACCCTTACATGATGCGTCTTAAAAGCTCCTTGCTGGACTCATGGACTGGTCTGTGCA
ACCTACTACAGGCTTCTTGTTTCTACACCAGAAGCAGCATGGTCTGGTGTTGATTGCGGTTTCATGATAA
CGGTCACAGCAGATAGATTTTTATATTAACAATGTTCTGTCTTTGATATTCATACTGCGATTTTCAGCCC
CTGAATTTTATATTGTCGCTGTTGCTCGAGTATTTAGGATTGGGGAGGTATTAAAGCTGGCCGCCTGAGT
GAAAAATGTTGTAATTGGCTGTAGAGATGTTGGGTTGGGTTTCAGGATAGAGGAGACTGCAAGTAGATAC
TTTGCTGAAAATTGGGTATGTCAGATAATTCAGGAATTAAGCCATCTTGCTAGTCGGGCAGAGCTTATCA
TTCCTAAGCTATCCCTGATTCTGCCATTTGCTGGTTTTGGCTGCCTAATACTTTTCCTCATGTGGTTAAT
GTGGTAGGTTTATGTGTATTTTGCCATTCTTCCTCAACTTTAACTATACCCGGAACCCTTTTTCTTGGTA
GAATTTAGCCCGAGGCTATTTGCTATTGCTCCTAAAGCTCTCCTATAAAGATATTTTTTATGTTAAAAAG
AACATATCAATAGATATTATTTGACATAGATTTAGATATGCCTCCTGGTACACATTGTGTAATTATGTAA
ATGGCAATCTTTATATTATTGGCATCTTATAAAATTTTTGGGTTTCCTCAGAATCATTTGCATCTGCTTT
ATTGTGCTTGAAATGTTAAATGTTCCATCATGGTGTACAGGGTCAAAAGGACTTTTTTATTTTTTATTTT
TTTATTTCTCATGTGATTAAGGCCTTGAAGATTTGATTTTGGAACTGGGCATATAACTTTCAGGTAAACA
GCATTTTCATAGGTGAAGCATAATTGGACAGAGATGGTAATGAAATTGGTGGCGTGTGATGGTGGTGTTA
ATGCTGAGATGCCTTGTCAAGTATGTATGATGACAAAGGAGAGGGTTAGAGGGTTGGTAGTATGAATGTT
TTTCATGGGACCTTCCGTCCCCAATAGCAATTTCTCTGTGTTTAAGGTTGACTAACCTAACCCATCAAAT
AAGGGCCAATTTCGTTTTCTAATAAATTATATCTTTTAGCTTGCTTTTTGTTTTGGTTCTATTACGGAAG
TTTCTAAGGGGGAAAAGTTGGATTTTACTGGGAAAGGGGACAAATGTGCACTTCAATTTTAGCCGAGAGA
AAATTGATATTTTCTGTGATTATCAGAACTTCTACAAGTGACGATCTTGAATGAGGTGTCTATTGTTGAA
GACCTTTCTTGGATCAATTTATTATTAAAAATACAGTTCAGAAAAATCATAGATCTGTCATTTGAAGATG
ATTATTTATAATAAATCTTCAGAGTAAAATTATAGAGCTAACCTCCACCATTAATCCGATGGCTTGACCA
AGAGAGGCTCCGTTTTATACATTGTTAGTTGTAGTAAAAATTTAAAAAATAATTCAACAAAATGTGTTTT
GACATGATCAATTTATTATAACCATATTTTAAACGCAACGGCCAATTTCACACATGCCTTGTAAGAAAAA
AAGACTAGGAAAACATATGTAAGGTTATAAAGAGTCAAAATAGCGGCTTTCAGTTGCAAAACATCGGACC
AAATCGACAATTGGGTGGCCCAAATCATATACAAATAGTTACTTACATCTCAATATAAGTGGTCTGTTGG
TCACCACACCACACCTTTACACTTTCTAATATGCTAAGTTGACTCCAGGAAGAATCTAGAAATTGTTGGA
TCTTAGGTTATCAGCCTGCACCCACTTCCTATCCTCCCAACCCATTTTAGAAACTTCATATTTCAGAGTC
AAGCAGACAAGCAAACAAGCCCAACATTCTCATTTGCCCTCTGAACAGAAACCGACAAAAGTGTGAAGAA
ATATAAGGCCAAAACCCCTAATCCAAGAAAGTTCTTTTAATTTTCAGTTACTCACATAAAAAGTAGCCCT
GCGTTCTGCTCACCAAATCAAAACTGCTGAATAAACTCATGCACGCCAAGAAACTCATGCGCCACCCCCT
CTTATAACTCATGACCAACACTCCCCACAACTACCTCTACTATGCACTAGACCACTACTCATCGCCTTCA
TTCCAACATGATCAACCCTAGCAGCAACTTCACCCCTCTTCCCTCTCATGGCATCGCCCGGAACTTCGTT
TCCCGGCGACTCCTCTTCTTGCCTGAGATCCAAGTGATGGAGGTTCTTGTGGCTCTCATTGTGTTTGTGG
CTATACATTCCCTAAGGCAAAGGAAGCGCCATGGCCTGCCGGTTTGGCCTTTTCTTGGGATGTTGCCTTC
TCTTGTTGGGGGTCTCCGGACCGACATGTATGAATGGATTTCCGGCGTTCTTTGCCGTCGGAATGGGACG
TTTGTGTTTAAGGGTCCTTGGTTTAGCAGCCTCAACTGTGTGGTCACTTCGGATCCTCGCAACATAGAGC
ATCTCCTCAAGGGTAAATTCTCTAACTTCCCCAAAGGAGCCTACTTTAGAAACACGGTCAGAGACCTGCT
CGGGGACGGCATATTTAGCGCCGACGATGAGACCTGGCAGCGCCAGAGGAAGACGGCAAGCATTGAGTTC
CACTCGGCGAAGTTCCGAAAACTCACCATTGAGTCGCTGTTGGTGCTGGTCCACTCCAGACTCCTCCCAG
TGCTTGAAGATTCAGTCAAAAACTCAGCCTCTATCGACCTCCAAGACGTGCTCTTGAGGCTCACCTTCGA
CAATGTCTGTATGATAGCATTTGGCGTCGACCCCGGGTGTCTCCGCCTAGGCCTACCGGAAATTCCATTT
GCTCGAGCATTCGAGGACGCCACAGAAGCCACGGTTCTTCGCTTCGTTACACCCACATGCATATGGAAGG
CCATGAGGCACCTCAACATAGGCACCGAGAAGAACCTCAAGATATCGATAATGGGGGTCGATAAATTTGC
AAATGAAGTGATCACAACAAGGAAGAAGGAGCTTTCGTTACAGTGTGACGACAAGAACCAGAGGTCCGAT
CTGTTGTCAATCTTCATGGGGTTGAAGGATGAAAATGGACAGCCATTTTCGGACAAATTTTTGAGGGATA
TATGCGTGAACTTCATACTTGCCGGTAGAGACACTTCCTCGGTGGCGCTGAGTTGGTTTTTCTGGCTCCT
TGATCGGAATCCGGCGGTGGAGGAGAGGATCATGGCGGAGATATGCAGGATGGTGGGTGAAAGGAAAGGT
GAAGAAGAGGGAGATGGTTTGATATTCAAGGCTGAGGAGGTGAAGAAAATGGAGTATCTGCAAGCTGCTC
TATCAGAGGCACTCAGGTTGTATCCATCAGTGCCTGTGGATCACAAAGAGGTGATTGAAGACGATGTATT
TCCAGATGGGACTGTGTTAAAGAAAGGAACCAAAGTGGTGTATGCCATTTATGCCATGGGAAGAATGGAG
GGGATATGGGGAAAGGATTGCAGGGAGTTCAAGCCCGAGAGGTGGCTCCGAGACGGCCGGTTCATGAGCG
AGTCAGCCTACAAGTTCACCGCCTTCAATGGCGGACCTCGGCTTTGCCTAGGGAAAGATTTTGCTTACTA
TCAGATGAAATTCGCTGCTGCGTCTATAATATACCGTTACCATGTCAAGGTGGTGGAAAATCATCCAGTT
GAGCCGAAGCTTGCATTGACAATGTACATGAAGCATGGGTTGAAGGTGAATCTGATCCGGCGCCATGAGT
CTGAGCTCCAGAAGTACCTGAAAATCAGAAACTAAGTGCTTAAGAATAATGTGTGTTGTTACATTGGTCA
CATTTTATCTTTTTTTCTTTTTTCTTTTTTCTCTTTTTTTTCTTTTTTTCACTATACCATTTGCAATGCA
CTATTTGAAGCAAAAGAATAGGAGGGGGGGAAAAGATAAAGAGGGACTTACATAATTACATTTGGGTATA
TGTTTTGTAAGCTGCATTTTAATAATGGATCTGATGTTTGTTGTATAATTCATTGGTTGATGATTAATGA
TTTTAATTTACAATTCTTGTTATTTTTCTATAAGTTATTGTCCATAGAATAATCGTCTGGTGCTAATTAA
TGATACATTTTCAAAAATTTAAAATAAGAAAAAGGGAAAAAAAAAAAAAAGTATAAGTGTATAACACGAA
CCACTAAACATGGAAAATAACAAGCAATTAATGCAAGTACAACAAGAAAATACATGCTCAATACATGGAT
ATATCTATGTTTTGTGTTGCAGCAGTTGATCAATCTTGTGGGAAACCCCCAAGAAAAGGTACATTCTGTT
TACCACAGGTAGGGATGTAGTTTGTAAATAATACATTTTTCTACTCAAACAGAAGGAGAGCAACAGGCAG
CAGCCTCAAGTGGGGTAGTAACTAGGTGGTTGAAGGTTCTGCATTTCAACACTGCTGAGAAATTAGAACT
TTGTTGCACAAATTCTTTTAAACTAATAAGATCGTAAGGGTTTTTTTCCTTTCCCTTTTTATTTTGGTAA
AAAAGTTACAAGATAAAAGGAAAAAAAATTACCT
>MTCONS_00000235
GAACCAATAATTTTAATTTCTCACTATCGGGCTCCCAGGGAGAGAACACCCTCCTATCGCGGGCTCCAGG
TATTGTGTGTGCTGCCAATAGGCCCGTTTGGAGGAAAAACCTAAGATCATGCAGATTGTTCTTTGTTAGA
CCAAACTGGGCTGACTCGTGTTACTTTTCCAGTTTATAAGGGCTTTTCTTTTTTGTTTTTTTTGGAGAAA
TGCTGGGTGCATTTCCGATCTTGCCCCTTCCGGCACCTCCCTCAGATGGGAATCTTGGCCCTCTTCCCCT
ATCTCAGCTGCAGGATCAGACAACGGATGAGAATGTGGAAACCGAGGAGAAGAACAAAGTCAACTCAGCT
CCAGCATCAGTTGCAACCCACACTAGGACCATTGGAATTATACATCCACCTCCAGACATTAGAAACATTG
TTGACAAGACTGCACAGTTTGTTGCAAAAAATGGTCCTGAATTTGAGAAAAGAATCATTGCAAATAATGC
TGGCAATGCGAAGTTCAATTTCTTGAATGGTTCGGATCCCTACCATGCATACTACCAACACCGCTTGTCT
GAATTTCGTTCTCAGAATCAATCTTCTGCACAGCAGCCTCCTTCACAACCTGCAGATTCTTCTGCTCCTG
AATCTGCCCCATCTGCTCCACATGCTGACAATAGTGAGACAGTGGTGAAGCCTGATCCCTCGGCCCAGTT
TAAACCAGTCCGCAAGGTTCTTGAGCCCCCGGAGACTGAGCAATACACTGTTCGTCTTCCAGAAGGGATT
ACAGGGGAAGAGTTGGATATTATCAAGCTCACAGCTCAATTTGTGGCTCGAAATGGGAAGTCTTTCTTGA
CAGGACTGACCAGCAGGGAGATAAACAACCCACAGTTCCATTTTTTGAAGCCAACCCACAGTATGTTCAT
GTTTTTTACTGCACTGGCAGATGCGTATTCCAAAGTCTTGATGCCTCCAAAAGGGTTGACCGAGAAGTTG
AGGAAGAGTGTTACTGATATGACTACTGTGCTTGAGCGGTGCTTGCATAGGCTGGAGTGGGAACGCTCAC
AGGAGCAGGCAAGGCAGAAAGCTGAGGATGAGATTGAGCAAGAACGGATGCAGATGGCTATGATTGATTG
GCATGATTTTGTTGTGGTTGAGACAATAGATTTTGCAGATGATGAAGATGAGGACTTACCCCCTCCAATG
ACTCTAGATGAGGTTATAAGGAGGAGCAAGATATCAGCGGCAGAAGAAGAAGAATTCATTGAGCCTGGAA
AGGAGGTAGAAATGGAAATGGATGAAGAAGAGGTACAGCTAGTTGAAGAAGGCATGAGGGCAGCTAGTCT
TGAAGAGAATGATGATGAAAGAAAGGAGGCAAAAACAACTGAGGAACAGGAACCACCAATGAGAATTGTT
AAGAATTGGAAGAGGCCAGAGGATAGGATTCCTGCAGAAAGAGACCCAACAAAGTTTGGTGTCTCACCAA
TCACTGGTGAGCTAATTCCAATTAATGAGATGTCAGAACACATGAGGATTTCTCTCATTGATCCCAAGTA
CAAGGAACAAAAAGAAAGAATGTTTGCTAAGATTCGAGAAACAACTCTTGCACAGGATGACGAGATCTCC
AGAAACATAGTGGGGCTTGCTCGAACCCGTCCTGACATTTTTGGTACGACAGAGGAAGAAGTCTCCAATG
CTGTAAAGGCAGAGATTGAGAAGAAGAAAGAGGATCAACCCAAGCAGGTTATATGGGATGGTCACACTGG
AAGTATTGGACGCACTGCAAACCAAGCCATGACTCAGAATCTGAATGGGGAGGATCTGAATGATGCTGCT
AATAATGATGCTAGGACCCTCCCTGGTCCTGCTGCTCCTCCTCCTCCCAGACCTGGTGTGCCATCAGTAC
GGCCTCTTCCTCCGCCACCAGGCCTTGCACTGAATCTTCCTCGTGTGCCTCCAAACACGGTCCAATATTC
AGCTCCAACTAATAGTGGACTACTTGCACCTCCTCCCCCCAGGCCGCCCATTGTCTCTATGATTCCATCA
ATCAGGCCAGCACCTCCTCCAATGTCATTAACTTCAGGACAGCAACCCCTCATGTTGAATCGGCCGCCAC
TTCCAATGCCACCATCAATATCTGTTAATGCACCTAATATTCCTGTACCACCTCCACCTGGGTCTCAGTT
CATGCCTATGCCAGTGCCCCGTTCTTTTGTACCTCTCCCTGTTCCTCCTCCTGCCATGCATATGATTCAG
CCTCCGCCATTGCCTCAAGGTGTGCCTCCTCCGCCACCTCCTGAGGAAGCTCCACCACCACTGCCTGAAG
AACCTGAACCAAAGAGGCAGAGGCTTGATGATTCTCTGCTTATTCCTGAAGACCAGTTTTTGGCTCAACA
TCCAGGACCAGTTCGGATCACTGTATCTGTTCCCAATGTTGATGAAGGGAACCTTAAAGGGCAACTTCTG
GAGATTACAGTACAGTCCTTATCTGAAACTGTCGGTAGCTTGAAGGAGAAAATTGCAGGAGAAGTTCAAC
TGCCAGCAAACAAACAGAAATTAAGTGGAAAAGCTGGTTTTCTAAAGGACAATTTATCACTTGCTTATTA
CAATGTTGCAGCAGGAGAACCACTTGCTCTTTCTCTAAGAGAACGTGGTGGTAGAAAGAGATGAACAGGT
TTCCTTGCCCAGGCTTCAAAAGGTTCATGTTGGAACTCACTTGTTACCATGGGAATTCTCCCTATAAAAT
TGTGGGACTCCAAATTTCTACCTTCTCTATTGTTGTGTTAGATTGGTCGTGTATTTTTGGGATAAATTTC
TGAAACGTATTATCATTATCTTTGAACTGATGATAAGTGTGGTATCTACTACAGATCTGGCATCATGGCG
ATTGTCTCTTAAGGGCAACAGGGAGTAGACAAGTTGTTTTTGCTTAGGCGGAGCAAGTCATATATTTTAT
CGCTCATTACTGCCTCCTCTGTATTTGCAGTTGTTCCTCTGAGAAATATGTGCACCATAACCGTTTTTTG
GTTTTAATTATTCCTAGAAGCTTTCCTAATGTAGAGGGAAGCTCATATATTACTATAACTTTTTAATGCT
CTGGGTTGTTAATTTTATGGTTTGTGTTTGTGGAGGTGGTGAATTGAAGTTCTTTTTTTCTAGAATTTAG
ATTCTGTTTTGTAGGGCGCATGCTTGTATACCAGTACAGATGGATGGATGGAAGATGCCTTTGGTTTGTG
CTGAGCATCCAGCACCCTTACATGATGCGTCTTGTGAGGAGTTTATGCCTTACAAAAAAGCTCCTTGCTG
GACTCATGGACTGGTCTGTGCAACCTACTACAGGCTTCTTGTTTCTACACCAGAAGCAGCATGGTCTGGT
GTTGATTGCGGTTTCATGATAACGGTCACAGCAGATAGATTTTTATATTAACAATGTTCTGTCTTTGATA
TTCATACTGCGATTTTCAGCCCCTGAATTTTATATTGTCGCTGTTGCTCGAGTATTTAGGATTGGGGAGG
TATTAAAGCTGGCCGCCTGAGTGAAAAATGTTGTAATTGGCTGTAGAGATGTTGGGTTGGGTTTCAGGAT
AGAGGAGACTGCAAGTAGATACTTTGCTGAAAATTGGGTATGTCAGATAATTCAGGAATTAAGCCATCTT
GCTAGTCGGGCAGAGCTTATCATTCCTAAGCTATCCCTGATTCTGCCATTTGCTGGTTTTGGCTGCCTAA
TACTTTTCCTCATGTGGTTAATGTGGTAGGTTTATGTGTATTTTGCCATTCTTCCTCAACTTTAACTATA
CCCGGAACCCTTTTTCTTGGTAGAATTTAGCCCGAGGCTATTTGGTAAACAGCATTTTCATAGGTGAAGC
ATAATTGGACAGAGATGGTAATGAAATTGGTGGCGTGTGATGGTGGTGTTAATGCTGAGATGCCTTGTCA
AGTATGTATGATGACAAAGGAGAGGGTTAGAGGGTTGGTAGTATGAATGTTTTTCATGGGACCTTCCGTC
CCCAATAGCAATTTCTCTGTGTTTAAGGTTGACTAACCTAACCCATCAAATAAGGGCCAATTTCGTTTTC
TAATAAATTATATCTTTTAGCTTGCTTTTTGTTTTGGTTCTATTACGGAAGTTTCTAAGGGGGAAAAGTT
GGATTTTACTGGGAAAGGGGACAAATGTGCACTTCAATTTTAGCCGAGAGAAAATTGATATTTTCTGTGA
TTATCAGAACTTCTACAAGTGACGATCTTGAATGAGGTGTCTATTGTTGAAGACCTTTCTTGGATCAATT
TATTATTAAAAATACAGTTCAGAAAAATCATAGATCTGTCATTTGAAGATGATTATTTATAATAAATCTT
CAGAGTAAAATTATAGAGCTAACCTCCACCATTAATCCGATGGCTTGACCAAGAGAGGCTCCGTTTTATA
CATTGTTAGTTGTAGTAAAAATTTAAAAAATAATTCAACAAAATGTGTTTTGACATGATCAATTTATTAT
AACCATATTTTAAACGCAACGGCCAATTTCACACATGCCTTGTAAGAAAAAAAGACTAGGAAAACATATG
TAAGGTTATAAAGAGTCAAAATAGCGGCTTTCAGTTGCAAAACATCGGACCAAATCGACAATTGGGTGGC
CCAAATCATATACAAATAGTTACTTACATCTCAATATAAGTGGTCTGTTGGTCACCACACCACACCTTTA
CACTTTCTAATATGCTAAGTTGACTCCAGGAAGAATCTAGAAATTGTTGGATCTTAGGTTATCAGCCTGC
ACCCACTTCCTATCCTCCCAACCCATTTTAGAAACTTCATATTTCAGAGTCAAGCAGACAAGCAAACAAG
CCCAACATTCTCATTTGCCCTCTGAACAGAAACCGACAAAAGTGTGAAGAAATATAAGGCCAAAACCCCT
AATCCAAGAAAGTTCTTTTAATTTTCAGTTACTCACATAAAAAGTAGCCCTGCGTTCTGCTCACCAAATC
AAAACTGCTGAATAAACTCATGCACGCCAAGAAACTCATGCGCCACCCCCTCTTATAACTCATGACCAAC
ACTCCCCACAACTACCTCTACTATGCACTAGACCACTACTCATCGCCTTCATTCCAACATGATCAACCCT
AGCAGCAACTTCACCCCTCTTCCCTCTCATGGCATCGCCCGGAACTTCGTTTCCCGGCGACTCCTCTTCT
TGCCTGAGATCCAAGTGATGGAGGTTCTTGTGGCTCTCATTGTGTTTGTGGCTATACATTCCCTAAGGCA
AAGGAAGCGCCATGGCCTGCCGGTTTGGCCTTTTCTTGGGATGTTGCCTTCTCTTGTTGGGGGTCTCCGG
ACCGACATGTATGAATGGATTTCCGGCGTTCTTTGCCGTCGGAATGGGACGTTTGTGTTTAAGGGTCCTT
GGTTTAGCAGCCTCAACTGTGTGGTCACTTCGGATCCTCGCAACATAGAGCATCTCCTCAAGGGTAAATT
CTCTAACTTCCCCAAAGGAGCCTACTTTAGAAACACGGTCAGAGACCTGCTCGGGGACGGCATATTTAGC
GCCGACGATGAGACCTGGCAGCGCCAGAGGAAGACGGCAAGCATTGAGTTCCACTCGGCGAAGTTCCGAA
AACTCACCATTGAGTCGCTGTTGGTGCTGGTCCACTCCAGACTCCTCCCAGTGCTTGAAGATTCAGTCAA
AAACTCAGCCTCTATCGACCTCCAAGACGTGCTCTTGAGGCTCACCTTCGACAATGTCTGTATGATAGCA
TTTGGCGTCGACCCCGGGTGTCTCCGCCTAGGCCTACCGGAAATTCCATTTGCTCGAGCATTCGAGGACG
CCACAGAAGCCACGGTTCTTCGCTTCGTTACACCCACATGCATATGGAAGGCCATGAGGCACCTCAACAT
AGGCACCGAGAAGAACCTCAAGATATCGATAATGGGGGTCGATAAATTTGCAAATGAAGTGATCACAACA
AGGAAGAAGGAGCTTTCGTTACAGTGTGACGACAAGAACCAGAGGTCCGATCTGTTGTCAATCTTCATGG
GGTTGAAGGATGAAAATGGACAGCCATTTTCGGACAAATTTTTGAGGGATATATGCGTGAACTTCATACT
TGCCGGTAGAGACACTTCCTCGGTGGCGCTGAGTTGGTTTTTCTGGCTCCTTGATCGGAATCCGGCGGTG
GAGGAGAGGATCATGGCGGAGATATGCAGGATGGTGGGTGAAAGGAAAGGTGAAGAAGAGGGAGATGGTT
TGATATTCAAGGCTGAGGAGGTGAAGAAAATGGAGTATCTGCAAGCTGCTCTATCAGAGGCACTCAGGTT
GTATCCATCAGTGCCTGTGGATCACAAAGAGGTAAGCCAACAAAATTAAAATCATTTAATTTTGAGAGAT
TTTTGGTCCTTAACAATTAATTTTTAATGCTATATAATAGTTTATAAAATCAACAATATCTGTTCATCAT
GTCCTTAGTATGATTTTTAATTCCACTCTCCTCTTCTGGACCATAGGGTTATAAATGATTAATAGATTGA
AGTAAGCCTTAAACGAGAACAGAGTCCTTTATGGGTGGTTGAACATAACACATAACAATCTTCTAACAGT
AAGAAAGTCTAATAAACTTTGGTCAAATCCTTGACAAGATGGAGTACATCTTCATCTGGGCTTGCCTAGA
AAGTGTATAAAACTTGCTGTAAAGTCAAGCAGATTATTAGTAGCGCCTAGATAAAAGTGAAGTATCAGCT
TTTTCACCTGGAAACACTAGCCATAAATTCCATTGGAAGACTCAAATTTTGACATTATTGTTAGGGTACC
CTCCTAAATTCTTGGTTGAAGAGTCAGCTTTGTGCGCTTATAGGGCCTTAAAGACGTCGCAACTAATTCA
ACGGTGGTTTTGTCTTGTCTTGATCAAATTCCATTGGAAGACTCTCCTTTTTTGGTGGGGGTGGGGGTTG
ATGCGGATTCTAATTGATAATTTTTTTGATGTATTGTATAGGTGATTGAAGACGATGTATTTCCAGATGG
GACTGTGTTAAAGAAAGGAACCAAAGTGGTGTATGCCATTTATGCCATGGGAAGAATGGAGGGGATATGG
GGAAAGGATTGCAGGGAGTTCAAGCCCGAGAGGTGGCTCCGAGACGGCCGGTTCATGAGCGAGTCAGCCT
ACAAGTTCACCGCCTTCAATGGCGGACCTCGGCTTTGCCTAGGGAAAGATTTTGCTTACTATCAGATGAA
ATTCGCTGCTGCGTCTATAATATACCGTTACCATGTCAAGGTGGTGGAAAATCATCCAGTTGAGCCGAAG
CTTGCATTGACAATGTACATGAAGCATGGGTTGAAGGTGAATCTGATCCGGCGCCATGAGTCTGAGCTCC
AGAAGTACCTGAAAATCAGAAACTAAGTGCTTAAGAATAATGTGTGTTGTTACATTGGTCACATTTTATC
TTTTTTTCTTTTTTCTTTTTTCTCTTTTTTTTCTTTTTTTCACTATACCATTTGCAATGCACTATTTGAA
GCAAAAGAATAGGAGGGGGGGAAAAGATAAAGAGGGACTTACATAATTACATTTGGGTATATGTTTTGTA
AGCTGCATTTTAATAATGGATCTGATGTTTGTTGTATAATTCATTGGTTGATGATTAATGATTTTAATTT
ACAATTCTTGTTATTTTTCTATAAGTTATTGTCCATAGAATAATCGTCTGGTGCTAATTAATGATACATT
TTCAAAAATTTAAAATAAGAAAAAGGGAAAAAAAAAAAAAAGTATAAGTGTATAACACGAACCACTAAAC
ATGGAAAATAACAAGCAATTAATGCAAGTACAACAAGAAAATACATGCTCAATACATGGATATATCTATG
TTTTGTGTTGCAGCAGTTGATCAATCTTGTGGGAAACCCCCAAGAAAAGGTACATTCTGTTTACCACAGG
TAGGGATGTAGTTTGTAAATAATACATTTTTCTACTCAAACAGAAGGAGAGCAACAGGCAGCAGCCTCAA
GTGGGGTAGTAACTAGGTGGTTGAAGGTTCTGCATTTCAACACTGCTGAGAAATTAGAACTTTGTTGCAC
AAATTCTTTTAAACTAATAAGATCGTAAGGGTTTTTTTCCTTTCCCTTTTTATTTTGGTAAAAAAGTTAC
AAGATAAAAGGAAAAAAAATTACCT
>MTCONS_00000236
GAACCAATAATTTTAATTTCTCACTATCGGGCTCCCAGGGAGAGAACACCCTCCTATCGCGGGCTCCAGG
TATTGTGTGTGCTGCCAATAGGCCCGTTTGGAGGAAAAACCTAAGATCATGCAGATTGTTCTTTGTTAGA
CCAAACTGGGCTGACTCGTGTTACTTTTCCAGTTTATAAGGGCTTTTCTTTTTTGTTTTTTTTGGAGAAA
TGCTGGGTGCATTTCCGATCTTGCCCCTTCCGGCACCTCCCTCAGATGGGAATCTTGGCCCTCTTCCCCT
ATCTCAGCTGCAGGATCAGACAACGGATGAGAATGTGGAAACCGAGGAGAAGAACAAAGTCAACTCAGCT
CCAGCATCAGTTGCAACCCACACTAGGACCATTGGAATTATACATCCACCTCCAGACATTAGAAACATTG
TTGACAAGACTGCACAGTTTGTTGCAAAAAATGGTCCTGAATTTGAGAAAAGAATCATTGCAAATAATGC
TGGCAATGCGAAGTTCAATTTCTTGAATGGTTCGGATCCCTACCATGCATACTACCAACACCGCTTGTCT
GAATTTCGTTCTCAGAATCAATCTTCTGCACAGCAGCCTCCTTCACAACCTGCAGATTCTTCTGCTCCTG
AATCTGCCCCATCTGCTCCACATGCTGACAATAGTGAGACAGTGGTGAAGCCTGATCCCTCGGCCCAGTT
TAAACCAGTCCGCAAGGTTCTTGAGCCCCCGGAGACTGAGCAATACACTGTTCGTCTTCCAGAAGGGATT
ACAGGGGAAGAGTTGGATATTATCAAGCTCACAGCTCAATTTGTGGCTCGAAATGGGAAGTCTTTCTTGA
CAGGACTGACCAGCAGGGAGATAAACAACCCACAGTTCCATTTTTTGAAGCCAACCCACAGTATGTTCAT
GTTTTTTACTGCACTGGCAGATGCGTATTCCAAAGTCTTGATGCCTCCAAAAGGGTTGACCGAGAAGTTG
AGGAAGAGTGTTACTGATATGACTACTGTGCTTGAGCGGTGCTTGCATAGGCTGGAGTGGGAACGCTCAC
AGGAGCAGGCAAGGCAGAAAGCTGAGGATGAGATTGAGCAAGAACGGATGCAGATGGCTATGATTGATTG
GCATGATTTTGTTGTGGTTGAGACAATAGATTTTGCAGATGATGAAGATGAGGACTTACCCCCTCCAATG
ACTCTAGATGAGGTTATAAGGAGGAGCAAGATATCAGCGGCAGAAGAAGAAGAATTCATTGAGCCTGGAA
AGGAGGTAGAAATGGAAATGGATGAAGAAGAGGTACAGCTAGTTGAAGAAGGCATGAGGGCAGCTAGTCT
TGAAGAGAATGATGATGAAAGAAAGGAGGCAAAAACAACTGAGGAACAGGAACCACCAATGAGAATTGTT
AAGAATTGGAAGAGGCCAGAGGATAGGATTCCTGCAGAAAGAGACCCAACAAAGTTTGGTGTCTCACCAA
TCACTGGTGAGCTAATTCCAATTAATGAGATGTCAGAACACATGAGGATTTCTCTCATTGATCCCAAGTA
CAAGGAACAAAAAGAAAGAATGTTTGCTAAGATTCGAGAAACAACTCTTGCACAGGATGACGAGATCTCC
AGAAACATAGTGGGGCTTGCTCGAACCCGTCCTGACATTTTTGGTACGACAGAGGAAGAAGTCTCCAATG
CTGTAAAGGCAGAGATTGAGAAGAAGAAAGAGGATCAACCCAAGCAGGTTATATGGGATGGTCACACTGG
AAGTATTGGACGCACTGCAAACCAAGCCATGACTCAGAATCTGAATGGGGAGGATCTGAATGATGCTGCT
AATAATGATGCTAGGACCCTCCCTGGTCCTGCTGCTCCTCCTCCTCCCAGACCTGGTGTGCCATCAGTAC
GGCCTCTTCCTCCGCCACCAGGCCTTGCACTGAATCTTCCTCGTGTGCCTCCAAACACGGTCCAATATTC
AGCTCCAACTAATAGTGGACTACTTGCACCTCCTCCCCCCAGGCCGCCCATTGTCTCTATGATTCCATCA
ATCAGGCCAGCACCTCCTCCAATGTCATTAACTTCAGGACAGCAACCCCTCATGTTGAATCGGCCGCCAC
TTCCAATGCCACCATCAATATCTGTTAATGCACCTAATATTCCTGTACCACCTCCACCTGGGTCTCAGTT
CATGCCTATGCCAGTGCCCCGTTCTTTTGTACCTCTCCCTGTTCCTCCTCCTGCCATGCATATGATTCAG
CCTCCGCCATTGCCTCAAGGTGTGCCTCCTCCGCCACCTCCTGAGGAAGCTCCACCACCACTGCCTGAAG
AACCTGAACCAAAGAGGCAGAGGCTTGATGATTCTCTGCTTATTCCTGAAGACCAGTTTTTGGCTCAACA
TCCAGGACCAGTTCGGATCACTGTATCTGTTCCCAATGTTGATGAAGGGAACCTTAAAGGGCAACTTCTG
GAGATTACAGTACAGTCCTTATCTGAAACTGTCGGTAGCTTGAAGGAGAAAATTGCAGGAGAAGTTCAAC
TGCCAGCAAACAAACAGAAATTAAGTGGAAAAGCTGGTTTTCTAAAGGACAATTTATCACTTGCTTATTA
CAATGTTGCAGCAGGAGAACCACTTGCTCTTTCTCTAAGAGAACGTGGTGGTAGAAAGAGATGAACAGGT
TTCCTTGCCCAGGCTTCAAAAGGTTCATGTTGGAACTCACTTGTTACCATGGGAATTCTCCCTATAAAAT
TGTGGGACTCCAAATTTCTACCTTCTCTATTGTTGTGTTAGATTGGTCGTGTATTTTTGGGATAAATTTC
TGAAACGTATTATCATTATCTTTGAACTGATGATAAGTGTGGTATCTACTACAGATCTGGCATCATGGCG
ATTGTCTCTTAAGGGCAACAGGGAGTAGACAAGTTGTTTTTGCTTAGGCGGAGCAAGTCATATATTTTAT
CGCTCATTACTGCCTCCTCTGTATTTGCAGTTGTTCCTCTGAGAAATATGTGCACCATAACCGTTTTTTG
GTTTTAATTATTCCTAGAAGCTTTCCTAATGTAGAGGGAAGCTCATATATTACTATAACTTTTTAATGCT
CTGGGTTGTTAATTTTATGGTTTGTGTTTGTGGAGGTGGTGAATTGAAGTTCTTTTTTTCTAGAATTTAG
ATTCTGTTTTGTAGGGCGCATGCTTGTATACCAGTACAGATGGATGGATGGAAGATGCCTTTGGTTTGTG
CTGAGCATCCAGCACCCTTACATGATGCGTCTTGTGAGGAGTTTATGCCTTACAAAAAAGCTCCTTGCTG
GACTCATGGACTGGTCTGTGCAACCTACTACAGGCTTCTTGTTTCTACACCAGAAGCAGCATGGTCTGGT
GTTGATTGCGGTTTCATGATAACGGTCACAGCAGATAGATTTTTATATTAACAATGTTCTGTCTTTGATA
TTCATACTGCGATTTTCAGCCCCTGAATTTTATATTGTCGCTGTTGCTCGAGTATTTAGGATTGGGGAGG
TATTAAAGCTGGCCGCCTGAGTGAAAAATGTTGTAATTGGCTGTAGAGATGTTGGGTTGGGTTTCAGGAT
AGAGGAGACTGCAAGTAGATACTTTGCTGAAAATTGGGTATGTCAGATAATTCAGGAATTAAGCCATCTT
GCTAGTCGGGCAGAGCTTATCATTCCTAAGCTATCCCTGATTCTGCCATTTGCTGGTTTTGGCTGCCTAA
TACTTTTCCTCATGTGGTTAATGTGGTAGGTTTATGTGTATTTTGCCATTCTTCCTCAACTTTAACTATA
CCCGGAACCCTTTTTCTTGGTAGAATTTAGCCCGAGGCTATTTGCTATTGCTCCTAAAGCTCTCCTATAA
AGATATTTTTTATGTTAAAAAGAACATATCAATAGATATTATTTGACATAGATTTAGATATGCCTCCTGG
TACACATTGTGTAATTATGTAAATGGCAATCTTTATATTATTGGCATCTTATAAAATTTTTGGGTTTCCT
CAGAATCATTTGCATCTGCTTTATTGTGCTTGAAATGTTAAATGTTCCATCATGGTGTACAGGGTCAAAA
GGACTTTTTTATTTTTTATTTTTTTATTTCTCATGTGATTAAGGCCTTGAAGATTTGATTTTGGAACTGG
GCATATAACTTTCAGGTAAACAGCATTTTCATAGGTGAAGCATAATTGGACAGAGATGGTAATGAAATTG
GTGGCGTGTGATGGTGGTGTTAATGCTGAGATGCCTTGTCAAGTATGTATGATGACAAAGGAGAGGGTTA
GAGGGTTGGTAGTATGAATGTTTTTCATGGGACCTTCCGTCCCCAATAGCAATTTCTCTGTGTTTAAGGT
TGACTAACCTAACCCATCAAATAAGGGCCAATTTCGTTTTCTAATAAATTATATCTTTTAGCTTGCTTTT
TGTTTTGGTTCTATTACGGAAGTTTCTAAGGGGGAAAAGTTGGATTTTACTGGGAAAGGGGACAAATGTG
CACTTCAATTTTAGCCGAGAGAAAATTGATATTTTCTGTGATTATCAGAACTTCTACAAGTGACGATCTT
GAATGAGGTGTCTATTGTTGAAGACCTTTCTTGGATCAATTTATTATTAAAAATACAGTTCAGAAAAATC
ATAGATCTGTCATTTGAAGATGATTATTTATAATAAATCTTCAGAGTAAAATTATAGAGCTAACCTCCAC
CATTAATCCGATGGCTTGACCAAGAGAGGCTCCGTTTTATACATTGTTAGTTGTAGTAAAAATTTAAAAA
ATAATTCAACAAAATGTGTTTTGACATGATCAATTTATTATAACCATATTTTAAACGCAACGGCCAATTT
CACACATGCCTTGTAAGAAAAAAAGACTAGGAAAACATATGTAAGGTTATAAAGAGTCAAAATAGCGGCT
TTCAGTTGCAAAACATCGGACCAAATCGACAATTGGGTGGCCCAAATCATATACAAATAGTTACTTACAT
CTCAATATAAGTGGTCTGTTGGTCACCACACCACACCTTTACACTTTCTAATATGCTAAGTTGACTCCAG
GAAGAATCTAGAAATTGTTGGATCTTAGGTTATCAGCCTGCACCCACTTCCTATCCTCCCAACCCATTTT
AGAAACTTCATATTTCAGAGTCAAGCAGACAAGCAAACAAGCCCAACATTCTCATTTGCCCTCTGAACAG
AAACCGACAAAAGTGTGAAGAAATATAAGGCCAAAACCCCTAATCCAAGAAAGTTCTTTTAATTTTCAGT
TACTCACATAAAAAGTAGCCCTGCGTTCTGCTCACCAAATCAAAACTGCTGAATAAACTCATGCACGCCA
AGAAACTCATGCGCCACCCCCTCTTATAACTCATGACCAACACTCCCCACAACTACCTCTACTATGCACT
AGACCACTACTCATCGCCTTCATTCCAACATGATCAACCCTAGCAGCAACTTCACCCCTCTTCCCTCTCA
TGGCATCGCCCGGAACTTCGTTTCCCGGCGACTCCTCTTCTTGCCTGAGATCCAAGTGATGGAGGTTCTT
GTGGCTCTCATTGTGTTTGTGGCTATACATTCCCTAAGGCAAAGGAAGCGCCATGGCCTGCCGGTTTGGC
CTTTTCTTGGGATGTTGCCTTCTCTTGTTGGGGGTCTCCGGACCGACATGTATGAATGGATTTCCGGCGT
TCTTTGCCGTCGGAATGGGACGTTTGTGTTTAAGGGTCCTTGGTTTAGCAGCCTCAACTGTGTGGTCACT
TCGGATCCTCGCAACATAGAGCATCTCCTCAAGGGTAAATTCTCTAACTTCCCCAAAGGAGCCTACTTTA
GAAACACGGTCAGAGACCTGCTCGGGGACGGCATATTTAGCGCCGACGATGAGACCTGGCAGCGCCAGAG
GAAGACGGCAAGCATTGAGTTCCACTCGGCGAAGTTCCGAAAACTCACCATTGAGTCGCTGTTGGTGCTG
GTCCACTCCAGACTCCTCCCAGTGCTTGAAGATTCAGTCAAAAACTCAGCCTCTATCGACCTCCAAGACG
TGCTCTTGAGGCTCACCTTCGACAATGTCTGTATGATAGCATTTGGCGTCGACCCCGGGTGTCTCCGCCT
AGGCCTACCGGAAATTCCATTTGCTCGAGCATTCGAGGACGCCACAGAAGCCACGGTTCTTCGCTTCGTT
ACACCCACATGCATATGGAAGGCCATGAGGCACCTCAACATAGGCACCGAGAAGAACCTCAAGATATCGA
TAATGGGGGTCGATAAATTTGCAAATGAAGTGATCACAACAAGGAAGAAGGAGCTTTCGTTACAGTGTGA
CGACAAGAACCAGAGGTCCGATCTGTTGTCAATCTTCATGGGGTTGAAGGATGAAAATGGACAGCCATTT
TCGGACAAATTTTTGAGGGATATATGCGTGAACTTCATACTTGCCGGTAGAGACACTTCCTCGGTGGCGC
TGAGTTGGTTTTTCTGGCTCCTTGATCGGAATCCGGCGGTGGAGGAGAGGATCATGGCGGAGATATGCAG
GATGGTGGGTGAAAGGAAAGGTGAAGAAGAGGGAGATGGTTTGATATTCAAGGCTGAGGAGGTGAAGAAA
ATGGAGTATCTGCAAGCTGCTCTATCAGAGGCACTCAGGTTGTATCCATCAGTGCCTGTGGATCACAAAG
AGGTAAGCCAACAAAATTAAAATCATTTAATTTTGAGAGATTTTTGGTCCTTAACAATTAATTTTTAATG
CTATATAATAGTTTATAAAATCAACAATATCTGTTCATCATGTCCTTAGTATGATTTTTAATTCCACTCT
CCTCTTCTGGACCATAGGGTTATAAATGATTAATAGATTGAAGTAAGCCTTAAACGAGAACAGAGTCCTT
TATGGGTGGTTGAACATAACACATAACAATCTTCTAACAGTAAGAAAGTCTAATAAACTTTGGTCAAATC
CTTGACAAGATGGAGTACATCTTCATCTGGGCTTGCCTAGAAAGTGTATAAAACTTGCTGTAAAGTCAAG
CAGATTATTAGTAGCGCCTAGATAAAAGTGAAGTATCAGCTTTTTCACCTGGAAACACTAGCCATAAATT
CCATTGGAAGACTCAAATTTTGACATTATTGTTAGGGTACCCTCCTAAATTCTTGGTTGAAGAGTCAGCT
TTGTGCGCTTATAGGGCCTTAAAGACGTCGCAACTAATTCAACGGTGGTTTTGTCTTGTCTTGATCAAAT
TCCATTGGAAGACTCTCCTTTTTTGGTGGGGGTGGGGGTTGATGCGGATTCTAATTGATAATTTTTTTGA
TGTATTGTATAGGTGATTGAAGACGATGTATTTCCAGATGGGACTGTGTTAAAGAAAGGAACCAAAGTGG
TGTATGCCATTTATGCCATGGGAAGAATGGAGGGGATATGGGGAAAGGATTGCAGGGAGTTCAAGCCCGA
GAGGTGGCTCCGAGACGGCCGGTTCATGAGCGAGTCAGCCTACAAGTTCACCGCCTTCAATGGCGGACCT
CGGCTTTGCCTAGGGAAAGATTTTGCTTACTATCAGATGAAATTCGCTGCTGCGTCTATAATATACCGTT
ACCATGTCAAGGTGGTGGAAAATCATCCAGTTGAGCCGAAGCTTGCATTGACAATGTACATGAAGCATGG
GTTGAAGGTGAATCTGATCCGGCGCCATGAGTCTGAGCTCCAGAAGTACCTGAAAATCAGAAACTAAGTG
CTTAAGAATAATGTGTGTTGTTACATTGGTCACATTTTATCTTTTTTTCTTTTTTCTTTTTTCTCTTTTT
TTTCTTTTTTTCACTATACCATTTGCAATGCACTATTTGAAGCAAAAGAATAGGAGGGGGGGAAAAGATA
AAGAGGGACTTACATAATTACATTTGGGTATATGTTTTGTAAGCTGCATTTTAATAATGGATCTGATGTT
TGTTGTATAATTCATTGGTTGATGATTAATGATTTTAATTTACAATTCTTGTTATTTTTCTATAAGTTAT
TGTCCATAGAATAATCGTCTGGTGCTAATTAATGATACATTTTCAAAAATTTAAAATAAGAAAAAGGGAA
AAAAAAAAAAAAGTATAAGTGTATAACACGAACCACTAAACATGGAAAATAACAAGCAATTAATGCAAGT
ACAACAAGAAAATACATGCTCAATACATGGATATATCTATGTTTTGTGTTGCAGCAGTTGATCAATCTTG
TGGGAAACCCCCAAGAAAAGGTACATTCTGTTTACCACAGGTAGGGATGTAGTTTGTAAATAATACATTT
TTCTACTCAAACAGAAGGAGAGCAACAGGCAGCAGCCTCAAGTGGGGTAGTAACTAGGTGGTTGAAGGTT
CTGCATTTCAACACTGCTGAGAAATTAGAACTTTGTTGCACAAATTCTTTTAAACTAATAAGATCGTAAG
GGTTTTTTTCCTTTCCCTTTTTATTTTGGTAAAAAAGTTACAAGATAAAAGGAAAAAAAATTACCT
>MTCONS_00000246
CTCTTCTTCCTTCACAAATTACACAATACACTCTCATTCCTCTCTCTCTCTCTCCTCTCTCTCTCTCTCT
CTATAGAATTCGAATGCAGAACCCTAGGTTTCAGTCTGCCTCGACCAAGTATCGGATTACGGTGCCATAG
TGCGGACCTCGGACGCCGGTGATTGCGCAACCTGCGCTTCGCCGCCGGCGAATTGGTGGAATCGGATTTG
AGGTTTGCTGTCTAGGGTTTTGAATTGCGCGGTTTGATTGGGAGCATTCGCGGAAGAGGGAGTTTGGCAT
AGGGCTGGAGTAATCGCCATGGCTCCGGGGCGTAAAAGGGGAGCGAACAAAGCCAAGGCTAAGAGTGAGT
TGCGCTTGGGCGATCTCGTTCTGGCAAAGGTCAAGGGCTTCCCAGCGTGGCCCGCCAAGATTGGCAAGCC
TGAAGATTGGGATCGAACTCCTGATCCTAAGAAATATTTTGTTCAATTCTTTGGAACTGAGGAAATAGCT
TTTGTTGCCCCTGGAGATATTGAGGCATTTACTAGTGAGGTAAAAAATAAATTGTCGGCTAGGTGTCGAG
GTAAAACAGTTAAATTCTTCGCCCAAGCAGTGAAGGAAATATGTGATGCTTATGAAGAGTTGCAGCAAAA
AAACACAAGTGGTTCGAGAGATGATAGAGACAGGACTGCTCCTGAGAGTGAGGCTCCATCTGTTGATGGG
GTGGGGGATGACAGGGTAGAGGATGACTTGAAAGATGGGATTGGTACTGTTCGACTGAATGGGGAAACAG
TGATTGAAGGTTTAGGTGATTGTGGCTCTGGATTGGAGCACTGCTTTCATAAACAGGGTGAGCCTGATGA
TCAAGATGTAAAACCTGCTACTTCAGCTCATGCAAATGATAATTTATCTCCAGCTATATTTTCTGAGAAA
AAGAATAAAGCATCAAATGGTGCACGAACACCAAAGGAGACAGAATCAACATCCAGTCCAGATAAACCTT
TCTATGTTAAGGAAGAAATCCCTAATAATAGTAATGAAGAAGATATTATTTGCACTGGACGCACACAGGT
TGCAACTCCTATGAAAGGTTCGAACTCTTGTCATGACAATGTTGAAGGTGGCTCCTCTAGTTGTTGGGAT
GATGGTCAAAAGGATGGTGTTCCATCTTTAATGGTGTCAACTCATGCTAAGAGCCCAGGTGGTGGACAAA
GGGCATTAACAAATGGTCACAAGTCAAAGAAGGTGGTAATGGGGTCAAAGAGGAAACGTGAGGGCGTGGT
TGAAGTACACAAAAACAAAAGCTCAGCAACCTCATTGAAGTATGAGAATGCTGGTGGTTCTGGTGATCTC
CCTGAAGCTGGCGGGCATTTCAAAGATGGAACGCAAAGCAAAATTGCCTCTGGTGGCAGCATGAAAGAAT
CATCTCCGGATACTCTGAAATCTGATTCAGATATCACGAGTGGGAAGAGAGCACTGAAAGCTAAAAAGCA
ATTAAAGGTAACTGTTGACCGACAGAAGGATGCTATGGCCAATAATAAGGCACAGCCAAAGGGTGATCTT
TCTGGTGGGAAAAAGAGGGCCCAGCTTGGACATGGAAAGCATAAGTTGGTTGATGATGAAATTTCACATT
CTGTGAAAAGGTCAAAGTGTGTGGATCCGGTGGATGATGCCACCAAGAAATCACACATCAAGAGCATAAA
GAATGATTCTCTGAGTTTTACTGTTGATGACAAGACTGTCAAGCATACAGAAATAAAAAAATCTGTTTCA
TGTCTGAAAGTAGACAACTCCATGGCATCAGAAGCAGAGACTGGTACTGTTGGTTCAGATGTTCCTGGTG
ATGAAGATGTTCTACCCCTTTCAAAACGCCGTCGCCGGGCGTTGGAAGCTATGTCTGATTCTGCTACTCT
GACTCCTGAGGTCAAAATAGAGAAAAATTCTGTTGTGCTTAAAAATGATGCGTTGCATTCAAAAAGTGCC
AAACCTCTGCATACCCAATTGAAGAGAAAAAGGAGAACAATTTGTCGATTTGAGGATGATGATGACGAAG
AGCCCAAAACTCCAGTGCATGGGCCGTCCAGAAATGTTAACACCCCTTCACGTATCTCCAATTCTATCAA
GGACCTTGATGCTCATCATGAAAGTTCTAATCATACTCAACTGAGTGTTAGAGATTCGGGGGGACATGAG
GAAAGCCCATCGAAGGAATGTTCACCCAGACTACAGCAAACCGTAGAGAAGAGGCCTAAAAAGACAATGG
CTGCACCTATCTCCCATAGTCCTCGGAAATTAGAATCTGAGAAGTTATCTTCAAAGGAGGCTAAACAAAT
CTTGAGTCCCCCTAAAAAGTCTCCTCGTTCAGCTTCTGCTACCAAACCGATGTTAGAACAACATAAAGCT
GTCAAATCCGCAGTTAAGGTATCCAGTAGTGGTACTTTAGTAAAGGTTCAGTCTGGGTCTGCTAAGGCTT
TGAGTCTGCTTGCTGATAGCTTAACTGCTCAAAATCAAGTGGCAATTCAGAGAAATAAGCCAATGTCTAG
TGGTGAAAAATCAAAAGCTACTCCAAAAGCAAATTTGCGGCCAAATGAATCTGTTACTCTGACAGAAAAT
CTGATGGAAAATAATTCTTTGCTTGGAGAAAGGTCTGTATCACCTGACAGTTTCTTTCATATCTTCATCT
TTGTTCATTTATTATTGTTTCATGCTTTGCTGTTTTTCCTAATTACAGACTAGAAGCTGGTAGGAATGAT
AAAACTAGTTCCTTGATTGATCCCAAGATAGCGGATTCTGTTCTGTCTATGAAGCACCTTATTGCAGCTG
CTCAGGCCAAAAGGAGACAAGCACACTCACAAAATATTTCTCATGGAAATCCCAATACCGCTTTTGTATC
CATTATTGATGTCCAGGGAGGGAGTCCTAGTCCTGTTTCTGCAGTTCCACCTTTTCCTTCTGGCACCAGC
AGTGTAATGCAAGCAGATATGCAGGGATTTTACCCTCATACTACAATGGCTTCTCCATCTGCTCATAGTC
GTCAGTTTGCATCACAAAGTCAACTCGATATTGAAGACTCTGAGGACAGAAGAGTCGGTTCAGGACCACG
GGCAGCTGGTGGATCATTGAGTGGTGGTACTGAGGCAGCTGTTGCTCGTGATGCGTTTGAAGGAATGATA
GAGACATTGTCAAGGACAAAAGAAAGTATTGGACGTGCAACCCGTCTTGCAATTGATTGTGCTAAGTATG
GCATTGCCAATGAGGTAGGTGACATATTATTTCACCTTTTGATCAATAAAAAATAATTTTGTGGATATGG
ATTTTGATATTTTGCATAGTAGGTTTTTGCTTTCACATACCTATGCTTATTTTTCTTGATGTGAGCTATG
GCTTTATCAGCTAAATTTCAATTTTCACTCATAGGTTCTCACGTTCATAGTTAAATTATGGTTGCTTCTT
TGGTGTTGTCTTCTTAGAGTTCTAATTAATTTTATCAGGCACTTGCCTTATGTTCACTTCACAATTCTCA
TTCACCGTGTATATTTGTGTGCTGGGAAAGCTACCATGCCAACTTTTAGGATTGCTTTATTACCTGTACA
TTGTTTTACTGTGCCAAAAAAGTCAATGTTTTTACGAGCTAACCTCAGAATTGAGGTTGCTTTTGTCATT
TCACTGGTGCATTTCTCATGGGGTGAGACGGTAGTATGTGTGTGGGTGGGGGGAAGCTAACGTGCTTGCC
TATACAATTGCTTTATCACCTGTACATTCTTTTAGCAGCAAAAAATATTTGATCTTTCTATAAGCCGAGC
TTTAGAAATGAGGTTGCTTTTGTCATCTCACTGGTGCATGCATCATGGAGTCAGAGAGGACTTCTTTTCC
AAGAGAAATCTGATGATTTATTTTGATCCTTAGTAGTTTGAATTGAAATCTTATCAATTCCTAGAGTATT
TGAGTTCAAATTTCTGTGTTAAAAAAAAGAAGAAATGACAGAAAATTTATTCGTTAGGCACTTTCTAATA
TACTCCTCTAATTTGCTTTTAGAAAAACTATTTTTTTCTGTGAAATATTTTCTGAACTGTATTATTGTTA
GTTGTGAGGGATGCAATTATCTTTAGCAATGCAATGCCACATCTATGAAGTATTGCATACTGAACGAATA
TTTTAATCAACACATTGTTCCTGTAAAAAAAAAATTCTACAATTCAAAGT
>MTCONS_00002304
AGGATGAATACGAAAAATAAGATTGATTATGTATAAGTTACTCTTAATTAATTACATTCAATTAGTAGCC
ATAATTTTCAATTTCTTATTGTTTATTATCATGAGTAAATTTAGGAGATAGTCTTGGTTCTATAAGACAG
ACTTGTAATTACTAATCAGGAAGGCGAGGCGGACCCGTCAAAGTCAAGACTCAATGCAAACGCATACCGA
ACCTAGCGCACCCAGCGCACGTTAGAGACGTCCGACCTTTGTTTCTTTCTTCGTTGATCTCTCTAATCTC
TCTTCGGCGTTGCCTTGATATCCAAGCTACCACTTTTGTAAATCAATCTCAATGGCATTTCTACGTAAAT
AAATCGATCTTCATGGTCTAAAAGAATCCAGCCTTGCATTGATCGTCCCTTGCAGCCATCGTCGCCGGAG
GAAATGGAATTTCCCATGCCGGCACCGGCGCCGGGGCCAGACTCTATCCTTCTGGAAGATTTCGGCCAGA
AGGTGGATCTCACACGCCGGATTCGAGAGGTGCTGTTGAATTATCCTGAGGGGACGACAGTGTTGAAGGA
GCTGATACAGAACGCCGATGACGCCGGTGCCACCAAGGTGTGTCTCTGCTTGGACCGGAGGGTTCACGGC
AGTGAGTCGCTGTTGTCGGAGAAGTTGGCGCAGTGGCAAGGCCCGGCTTTGTTGGCGTACAACAATGCGG
AGTTCACGGAGGAGGATTTTGTGAGTATTTCGCGGATTGGAGGCAGTAATAAGCATGGGCAAGCTTGGAA
GACCGGTCGGTTCGGGGTGGGCTTCAACTCGGTGTACCATTTAACTGATTTGCCCTCTTTTGTCAGTGGT
AAATATGTGGTATTATTTGATCCTCAGGGTGTTTACCTTCCAAATGTCTCCACAGCAAATCCAGGAAAGC
GAATTGAATATGTTAGTTCGTCTGCTATCTCATTGTACAAAGACCAGTTTTTACCATATTGTGCCTTTGG
CTGTGACATGAAACATCCTTTCTCTGGCACTTTATTCCGTTTCCCTTTGAGGAATGCTGATCAAGCAGCC
ATTAGTAAACTCTCAAGGCAAGCGTACTTGGAAGATGACATTTCTTCCATGTTTGTTCAGCTTTATGAGG
AAGGGGTTTTCGCTCTACTTTTTCTTAAAAGTGTACTGTCAATTGAAATGTATACATGGGATGCCGGGGA
ACCTGATCCGAGAAAAATCTATTCCTGCACTGTCAGCTCAGCAAATGATGACACAGTTTTGCATCGCCAG
GCACTTCTAAGATTGTCAAAGACAATAAGCTCGTTAAAGAGTGAGATGGATGCCTTCTCATTGGACTTCT
TGAGTGAGGCAATAATTGGGAACCATTTGGAGAAGAGGATAGATACCTTTTACATAGTGCAGAAAATGGC
ATCTGCATCTAGTAAGATTGGTTCTTTTGCTGCTACTGCATCCAAAGAATATGATATTCACCTGTTGCCG
TGGGCATCGGTTGCAGCATGCGTATCAAATGATTCTTCAAATGACAATGTTCTGAAGCTTGGACGGGCAT
TTTGTTTTCTTCCATTGCCAGTAAGAACTGGAATGACAGTGCAAGTTAATGGTTACTTTGAGGTTTCCTC
AAACCGTCGTGGCATTTGGTATGGAGATGACATGGACAGAAGTGGAAAAATTCGGTCTATGTGGAACAGG
CTTCTATTAGAAGAAGTTGTGGCTCCTAGTTTTATACAGCTATTGCTTGGTGTCCAAAGATTGCTTGGTC
CTGAAAAATTATACTATTCTTTATGGCCGAGTGGGTCTTTTGAAGAGCCATGGAGCTTACTGGTTGAGCA
TATATACAGAAACATTGGTAATGCTCCTGTCTTGTATTCAGAGCTTGAAGGAGGAAAATGGGTGGCACCA
ATTGAAGCTTTTCTTCATGATGAAGAGTTCAACAAAACTAAGGAACTCTCTGAGGCCCTTGTACAGCTGG
GAATGCCCATTGTTCATTTGTCCAATCCCGTGTCTGCTATGCTCTTGAAATATGCTTCTGGCTTTCAGCA
GAAAGTGGTTACCCCTGATACAGTGCGTCATTTCCTCAGGAAATGTAAAACTCTGGTTACGTTAGGTAAA
TACTACAAACTTATATTGTTGGAGTATTGTCTGGAAGACCTGATCGATGCTGATGTTGGTGTGCATGCAT
ATAATCTGCCTTTGCTTCCTTTAGCTAGTGGTGAATTTGGATTATTTTCTGAAGCCTCAAAAGGGACTTC
TTTTTTTATCTGCAATGATTTAGAATACTTGCTGCTTCAAAAAATATCTGACAGATTAATTGACCGGAAT
ATTCCTGTCAATATAATAAGCAGGCTCTCAGCTATTGCGAAGTTTCAGAAGACGAATCTTATAGTTTTCA
ATGCTCATTACTTACTACATTTATTCCATCATTTGGTGCCTGCTGACTGGAAGTATAAAAGCAAAGTTCT
TTGGGACCCGGAGTCTAATCATGATCATCCGACTCTATCATGGTTCATTCTTTTTTGGCAATATCTTAGA
GATAGGTGTGAAAAGTTATCATTATTTGATGATTGGCCTATTTTTCCATCCAGTTCTGGGCATCTGTATA
GGGCTTCAAGAGAATCAAAATTAATTAATGCAGAAAATATTTCTGATGAAATGCGAAATCTCCTTGTTAA
GATTGGATGCAAGGTACTGAATAATAATTATAGAGTTGAACACCCAGATTTGTCTCAGTATGTATGTGAT
GCTAGTGGTGCAGGTGTTCTGGAATCAATTTTTGATGCTGTCTCTTCAAATGGAAACATCATGAAAACAT
TCCATAGCTTGGGAACAGGAGAGAGGGATCAGCTCCGCAGGTTTCTTCTTGATCCAAAATGGTATATTGG
TGATCATATGGATGATTCTAGCATACGGAATTGCAAAAAGCTTCCTATTTACAAAGTACATGGTGTAGGA
TCTAACCAATTCTGCTTTTCTGATTTAGAAACTCCTCAGAAGTACTTGCCACCATTGGATATTCCCGAGT
GCTTCATGGGGGGTGAGTTCATTATCAGCTCTTCAAATAGTGAGGAAGAGATTTTATCCAGATATTATGG
AATTGAGCGAATGGGGAAGACACTTTTCTACAGGCTGCATGTGTTAAACAGAGTCAGGGAATTGCAACCT
GTTGTTCGTGACAGCATCATGCTGTCTGTTTTGCAAGACCTTCCACAATTGTGTGTTGAAGACACATCTT
TCAGAGAATGCTTGAGAAATTTGGAATTTGTCCCAACCCATGGTGGTGCTGTTCGGTGTCCTTCAATGCT
ATATGATCCTCGTAATGAAGAATTATATGCTTTACTAGAGGACTCTGATTGTTTCCCATGTGGTGTTTTT
GAAGAGGCAGGCGTTTTGGACATGCTTCAAGGTTTGGGCCTTAGGACATCTATATCTCCAGAGACAGTCA
TACGGAGTGCTCGACAGGTGGAACAGCTAATGTGTGTGGATCAACAAAAGGCATATTCAAGAGGTGAAGT
GCTTCTTTCCTACCTAGAAGTAAATGCAATGAAGTGGCTACCTGGTCCACCACATGATGACCAAGGAACT
GTGAATAGAATCTTTTCACGAGCTGCCACTGCATTTAGGCCTCGCAATGTGAAATCTGACATTGAGAAGT
TCTGGAATGATCTCCGGATGATCTGCTGGTGCCCAGTTTTAGTTTCTGCTCCATATGAAACCATACCATG
GCCTGTGGTGTCATCCATGGTTGCCCCTCCAAAACTTGTAAGGTTACAGACGGACTTGTGGCTTGTTTCA
GCAAGCATGAGAATCCTGGCTAGGGAATGCTCTTCAACAGCTTTATCATGTCAGCTTGGGTGGTCTTCCC
CACCAGGAGGAAGTGCAATTGCTGCCCAGCTACTTGAGCTTGGAAAAAATAATGAGGTTGTGAATGATCA
GGTGCTTCGACAGGAATTAGCCTTAGCAATGCCAAGGATATACTCTATACTGATGGGCATGATTGGTTCA
GATGAGATGGACATTGTAAGGGCTGTTCTAGAAGGGTGTCGATGGATTTGGGTGGGAGATGGATTTGCAA
CTGCTGATGAGGTTGTCCTTGATGGTCCCCTTCATTTGGCTCCTTATATACGTGTTATACCTGTTGATTT
AGCAGTTTTCAAGGAATTATTTTTGAAACTTGGAATTCGAGAGTTCGTGAAGCCTGATGATTATGCTAAC
ATTTTAGGTATAATGTTTACTAGGAAAGGTTCCACTCCCCTTGATGCACAGGAAATCAGGGCAGCTTTGC
TGATTGTGCAGCATCTGGCTGAAGTTCAGTTTCATGAACATAAAGCTAAGATCTACTTACCAGATGTGTC
AGGAAGACTACTTCCTGTCAGTGAGTTAGTTTATAATGATGCTCCCTGGTTGCTTGGTTCAGAAGATGTT
GATAATTCATTTGGCAGTGCATCTACTGTGGCATTTAATGCAAAGGGAACAATTCAAAAATTTGTTCATG
GGAACATATCTAATGACGTTGCAGAGAAGCTTGGTGTCTGCTCACTTCGAAGGACATTGCTTGCTGAGAG
TGCTGATTCGATGAATTTGAGTTTATCTGGAGCTGCTGAAGCTTTTGGACAGCATGAAGCTTTGACCACC
AGACTTAAGCATATTCTTGAAATGTATGCAGATGGACCTGGGATTCTCTTTGAGCTGGTGCAAAATGCGG
AGGATGCAGGAGCTTCGGAGGTGATCTTTCTCTTGGATAAAACCCAGTATGGGACTTCTTCCATCCTCTC
TCCTGAAATGGCAGATTGGCAAGGCCCTGCTTTGTACTGTTTCAATGACTCTGTTTTCAGTCCACAAGAT
CTTTATGCAATCTCGCGGATTGGTCAAGAAAGCAAGCTAGAGAAGCCATTTGCTATTGGAAGATTTGGGC
TGGGATTTAATTGTGTTTATCATTTTACAGACATACCAACTTTTGTTTCTGGGGAAAATATTGTTATGTT
TGATCCTCATGCCTGTAATTTGCCTGGAATCTCTCCATCCCACCCTGGTTTAAGAATTAGATATGTTGGG
AGAAGGATTCTGGAACAATTTCCAGATCAGTTCTCTCCATTCCTACACTTTGGCTGTGACTTGCAGAATC
CCTTTCCTGGCACACTCTTTCGTTTTCCCCTCAGGAGTGCAAGTGTTGCTTCTCGAAGCCAAATAAAGAA
AGAAGGCTATGCACCTGAAGATGTCATGTCTCTCTTTGCTTCTTTTTCTGAGGTTGTTTCAGAGGCTTTA
CTTTTCGTCCGTAATGTGAAAACCATCTCCATTTTTGTTAAGGAAGAAACTGGTTGTGAAATGCAACTCA
TACATCGTGTTCATAAACATTGCATTAGTGAACCTGACATTGAACCCAATTCTCTACATATGTTCAGCAT
TTTTAATGGAAATCAGCACAGTGGAATGGATAAGGATCAGTTTCTAAAAAAATTGAGTAAATCAGTTGAT
AAGAATTTGCCATGGAAATGTCAGAAGATTGTGATGACAGAGCAAAGTTCGTCAAAAAATATGTCACACT
TTTGGATAACCAGTGAATGTTTAGGTGTTGGGCAAGTTAAGAACTCTGCACCCTCGAAGTCTCATAATTT
AATTCCTTGGGCTTGTGTTGCTGCATATTTACACTCCGTCAAGGTTGATAGGGAATCGAGTGATATTCCG
CATACTGAGAGAACTTGTGAAACTATTTCTGATGTCTTTGAAGTTCCTGCTTCTTCTATTCAAGATAGAA
AGAATTTTGAGGGCCGTGCATTCTGCTTTTTACCACTGCCGATCAGTACTGGTCTTCCAGCACATGTTAA
TGCATATTTTGAATTGTCATCAAATCGAAGGGATATCTGGTTTGGCAATGACATGGCAGGGGGTGGAAAA
AAACGCTCGGAATGGAACATTTACCTGCTTGAAGATGTTGCTGCCCCTGCTTATGGTCATTTGCTTGAGA
AAATTGCATTGGAACTTGGTCCATGTGATTTGTTCTTTTCATTTTGGCCAACTAGCATTGGAATAGAACC
TTGGGCATCAATGGTGCAGAAACTCTATAATTTTATTGCTGATTCTGGTCTTTCTGTATTGTATACAAAA
GCTAGAGGGGGCCAGTGGATTTCCGCCAAACAAGCTGTTTTTCCTGATTTTACTTTCAGTAAGGCACATG
AGCTTGTAGAAGTATTATCTGATGCTGGTCTACCTCTCGTGTCTCTTTCTAAGCCACTTGTCGAGAGGTT
TATGGAGTTTTGTCCATCATTGCGTTTCCTGACACCTCAGTTGCTGAGAACTCTGTTGATTCGGCGGAAA
CGTGGATTTAGGGACAGGAATGCAATGATATTGACACTTGAATATTGCTTACTTGACTTGAAAATGCCAG
TTCGATCTGATAGTTTGTATGGTTTACCTTTGGTACCCCTTGCCAATGGTTTATTTACAGCATTTGACAA
GATGGGAGTGGGTGAAAGGATTTATATTGCACGTGGAGATGAGTATGGTCTTCTTAAGGATTCAATTCCA
CATCAACTTGTAGACTCTGGAATTCCGGAAGGAATTCATATGAAGCTATGTGATATTGCCCAAACAGAAG
ACTTAAATATTTCTTTTCTGACATGCTATTTGCTTGAAAAACTTTTCCTAAGATTACTCCCAGCAGAGTG
GCAGCATGCCAAACAGGTAATTTGGAACCCTGGTCATCAAGGCCAACCAAGTTTAGAATGGTTAAGGCTG
CTATGGAGTTATTTGAAGTCATGTTGTGATGATCTCTCAGAATTTTCGAAGTGGCCTATTTTACCAGTTG
GGAATAATTATCTCTTGAAGCTGGTTGAAAATTCAAATGTGATAAAAGATGATGGGTGGAGTGAGAACAT
GTGTTCTTTGTTATTGAAAGTAGGATGCCTATTTTTGAGGAATGACCTGCCTATAGAGCATCCACAGTTG
AAAAATTATGTGCAGCTGCCAACAGCAACTGGCATTTTGAATGCCTTACTGGCACTTGCTCGTAATCCGG
AGAATGTTCAGAAACTTTTCTGTGATGCATCAGAAGGGGAGCTTCATGAACTCAGGAGTTTTATTCTTCA
GTCAAAGTGGTTCTCTGAAGGTCAGATGGATGACACACATATTGATGTCATCAAACACCTTCCCATGTTT
GAATCGTTCAGAAGTAGAAAACTAGTATGTTTGAGTAAACCCACTAAATTGCTTAAACCAAATGGTGTGT
CTGAAGATCTTTTGAATGATGACTTTGTACGCACGGATTCAGAAAAAGAAAGAATCATTCTGAGAAGGTA
TTTAGAGGTTAAGGAACCTTCAAGGGCAGAATTCTACAAAGATTATGTAGTCACTTGCATGCCAGAATTT
CTTTCACAGCAGGGAGCACTTTCAGCCATTTTACATGATGTGAAACTTTTGATTGAAGAAGATACCTCAA
TTAAACTTACACTTTCCATCACACCCTTTGTTTTGGCTGCCAATGGGTCATGGCAACAACCATCCAGGCT
ATATGATCCTCGAGTTCCCGAATTGCAAGACATGCTTCACAGAGAAGTTTTCTTCCCCTCTGACAAGTTC
TCAGATCCTGAAACTTTGGAGACTTTAGTTAGCCTTGGCCTTAGACAAAGCTTGGGTTTTACTGGTTTAC
TTGATTTTGCTAGGTCAGTTTCTATTTTTCATGATTTGAGGGACTCAAAAACACTGGCTCAGGGGAGGAG
GTTGCTCACCTGTTTAGATGCTGTAGCATTGAAGCTCTCAACTGAGAACGGAGAAGGTGATTGCAATAGG
TGTGAGAATGCCACATTAGGTCAGAACAGCAGTGTTGATGATGGCAATGTCGAGTGTGTTGACCCTCCAA
AAGAATATAAAGATGATCTAGTAATCAATCCATTTGTAGGCAACTTGATTGATGATAAGCTAGAGGAAGA
ATTTTGGTCAGAGATGAAAGCCATTGCTTGGTGCCCTATTTTTTCTGAACCCCCTATACAAGGACTTCCA
TGGTTAATATCCAGTAATCAAGTAGCAGCACCAAGTATGGTGAGACCCAAATCACAGATGTGGATGGTTT
CAGCTGCAATGCATCTGCTAGATGGCGAATTTTCCTCTATATACCTGCAACGTAAACTGGGTTGGATGGA
TCAGCTGGATACAGATGTTTTATCTACTCAATTAATTGAGCTCTCCAAATCCTATAGCCAGCTTAAGTTA
CAGTCTGTGGTGAAACCTGTTTTTGATGCTGAACTGCAAAAGGGAATTCCATCACTTTACTCAAAATTGC
AAGAATATGTTGGCACAGATGATTTCATGGTGCTAAAATCTGCATTGGATGGTATTCCTTGGGTTTGGAT
TGGAGATGATTTTGTATACCCAAACGCACTTGCATTTGACTCACCAGTGAAATTTACTCCGTGCTTGTAT
GTTGTACCATCTGAGTTATCAGAATTCAGAGATTTGCTTTTGGCATTAGGAGTGAAACTTAGTTTTGACA
TTTTGGACTATTTTCTTGTTCTGCAACGCTTGCAGAATGATGTGAAAGGTTTCCCATTGACAACTGATCA
GTTAAGTTTTGTTCATTGCATCCTGGAAGCTGTTGCCGACTGTTGTTCAGACAAGCCATTATTTGAGGCT
TCTAATACACCACTATTGCTTCCAGATTCTTCTGGAGTTCTGATATGTGCAGGAGATCTTGTGTATAATG
ATGCACCATGGATGGAGAACAATGCTCTCGTTGGTAAACATTTTGTGCATCCAAGTATCAGCAATGATTT
GGCAAATAGGTTGGGTGTTCAGTCACTTCGCTGCCTTTCTTTAGTCGATGAAGAAATGACTAAAGATTTA
CCATGCATGGACTATGGAAAAATAAGTGAGCTTCTGGTGTCATATGGGGACCGTGATTTTTTGTTGTTTG
ACCTTCTTGAGTTGGCAGATTGCTGCAAAGCAAAGAAGTTACACCTGATCTTTGACAAGAGGGAACATCC
TCGCCAGTCCTTGCTGCAGCACAATCTTGGGGAATTTCAGGGGCCTGCCCTTGTAGCCATCATGGAGGGG
GCCAGCTTGAGTAGGGAGGAAGTAAGTAGTCTCCAACTTCTTCCTCCATGGAGACTACGGGGTGATACTC
TTAACTATGGCTTGGGACTGCTTAGCTGTTATTCCATATCTGATCTCCCATCCATTGTTTCTGGTGGCTA
CTTTTACATTTTTGATCCTCATGGTTTGGCGCTTCCTGGATCTTCAAGTCATGGGCCTACAGCAAAAGTG
TTCTCATTGATTGGTACTAATTTGACTGAGCGATTTTGTGATCAATTTAATCCTATGCTAATTGGTCAAA
ACATGCCATGGTCATCATCAGATTGTACTGTTATGCGCATGCCTCTATCAACAGAATGCATGAAAGGTGG
ACTTGAGTTTGGGCTACAAAGAGTGAAGCAGATTTTTGACAGATTTTTGGAGCATGCATCTAGAGTACTT
CTATCCTTGAAGTCAGTTTTGCAGGTGTCACTATCAACATGGGAGGAAGGAAACCCACAACCTAGCCAGG
ATTATTCTGTTGGTGTTGATTCATCAGCTGCTATCATAAGAAACCCTTTTTCAGAAAAGAAGTGGAGAAA
ATTTCAAATATCAAGGTTGTTTAGTAGCTCAAATGCTGCAATTAAATTACATGTCATAGATGTGAACATG
TACCAAGGAAGAACTAGAGTTGTTGATCGGTGGCTCATTGTGCTTAGCTTGGGTTCTGGGCAAACAAGAA
ATATGGCTCTTGATAGGCGGTATTTGGCTTACAACTTGACTCCTGTTGCTGGAGTTGCAGCACATATATC
CCGGAATGGCCATCCTGCTGACTCTTATCTATCAAACTCAAACTCCATTATGTGTCCTCTTCCTTTGTCC
AGTGACATAAACATGCCTGTCACTGTTCTTGGATGTTTCCTTGTCCGTCACAATGGAGGTCGCTATCTCT
TTAAATGCCAGGATAGAGAAGCTGCAGTTGAGGCACGGCCTGATGCTGGAAATCTGTTAATTGAAGCTTG
GAACAGGGAACTGATGTCTTGTGTTCGTGATTCCTACATTGAAATGGTGTTGGAAATTCAAAAATTAAGA
AGAGAACCTTCAAGTTCTACTATTGAGCCAACTGTAGGCCATACCATTAATCTGGCTCTGAAGGCTTATG
GGGACCGAATTTATTCCTTCTGGCCAAGATCTACTGGGAACTCTTTGGTTAATGAACCTTCTGATGGCAG
TAACTTAATTTCAACCAATGTTCTTAAAGCTGATTGGGAGTGTCTGATTGAACACGTAATTAGGCCTTTC
TATGCTCGCCTTGTTGACCTTCCTGTCTGGCAGCTCTATTCTGGAAATTTGGTCAAGGCTGAAGAGGGTA
TGTTTCTTTCCCAACCTAGAATGGGGTTGGTGGTAATTTGCTACCAGCTACAGTTTGTGGATTTGTGAAG
GAACATTATCCAGTTTTTTCAGTACCATGGGAGTTGGTAACTGAAATCCAGGCTGTGGGAGTTACAGTTC
GTGAAGTCAAACCTAAGATGGTTCGTGATCTTCTTAGGGTTGCTTCGACATCTATTGTTCTCCGGTCAGT
TGATACATATGTGGATGTCCTTGAGTACTGCTTGTCCGATATTCATATTTCAGAGTCCTCCAATCCGAGC
ACTGTGGACACATCATTGGACACATTTAACTCCAATTCTATATACAGAGCAAGTAAAGAAGAGGGCAGCA
GTTCCACTTCTGTGTCAATTCCTCATGTGCAGAGGCTTAATGGGATGTCTACTCAGAATGCTGCCAATTC
AGGGGGAGATGCACTTGAAATGGTGACAACCATTGGGAAGGCTTTGTTTGATTTTGGCCGGGGAGTTGTT
GAAGATATTGGTAGGGGGGGAGGGCCTTTGGTTCATAGGAACAGCATTACAGGTAGTAGTGGTGACATCA
GGGGTAGAAGTGAAGACCAAAAGCTTCTATCCATTGCTGCTGAGCTCAGAGGCTTACCGTGTCCAACTGC
AACAATGCATCTGACAAGGTTGGGGGTTACTGAACTCTGGATTGGGAACAAGGAGCAACAGACCTTGATG
ATTCCCTTAGCAGCAAAGTTTATCCACTCAGATGTACTGGACAGATCAATCTTAGCTGACATTTTTTGCA
ACCCTGTGCTTCAAACATTGTTGAAACTTCAAAATTTCTCTGTCCGCTTACTGTCCAACCATATGAGGAA
ACTTTTTCATGAGAGCTGGGTGAATCACATAATGGACTCTAATATGGCCCCTTGGTTTTCATGGGAGAAC
ACTACAGGTTCTAGTCAAGAAGGGGGCCCTTCTCCTGAATGGATAAGACTCTTCTGGAATGGTTTCAGTG
GCTCATTGGAAGACCTCTCACTCTTTTCTGATTGGCCACTAATTCCTGCTTTTCTTGGTCGGCCTATCTT
ATGCCGTGTAAGGGAGTGTCAGCTGGTTTTTATCCCACCCCCTACCATTGATCATGTTGTGGAAATGAGT
GCAACTGAAATTGATCCAACTGGGATATCAATTAATCATTCTTCCGAAACCGAGTCACTCCAGTCATACA
TTTCAGCTTTTAAAGCAGCTGAAAATAAGTATCCTTGGTTGTTATCACTGCTGAACCAGTGCAACATACC
TATATTTGATGCTGCTTTCATGGAATGTGCTGCTCGATGTAATTGTCTCCCTACACTTGATCAGTCATTA
GGGCAGATTATTGCTTGCAAGCTTGTTGCAGCTAAACAGGCTGGCTATTTCCCTGAACTTAATTCTTTTC
TAGCTTCAGAGCGTGATGAACTCTTTGCACTTTTTGCTTCTGATTTCTCTTCTAATGGCTCTAAGTATGG
AAGGGAAGAGCTTGAAGTGTTACGTGCTCTGCCTATATACAAAACGGTTACAGGGTCATACACTCAATTG
CAAAGTCAAGATCTGTGTATGATCCCTTCTAGTTCATTTCTCAAGCCATGTGATGAGCGTTGCCTTTCAT
ATCCCACAGATTCTGTGGAAAGTTCATTACTTAGAGCCCTTGCAGTCCCCGAGCTGCAAGATCAACAGAT
TTTGGTCAAATTTGGGTTGCCTGGATTTGAAGGCAAGCCTCAGGCTGAGCAGGAGGATATCCTAATATAT
ATTTACATGAATTGGCAAGATCTACAGGTAGATTCTTCAGTAGTTGAAGCTTTGAAGGAGGCTAGATTTG
TAAGGAATTCTGATGAATTCTCTATAGATCTGTCCAAACCCAAGGATCTGTTTGATCCTGGTGATGTTTT
GTTAACATCTGTGTTCTTTGGTGAGAGAAAGAAATTTCCTGGAGAAAGGTTTACTACAGACGGGTGGCTT
CGGATATTAAGAAAAACTGGTCTTCGAACTGCAGCTGAAGCAGATGTGATACTTGAATGTGCCAGAAGAG
TTGAATTTCTTGGCAGTGAATGCATGAAGCCCAGAGGGGATCTTGATGATTTTGAGTCAGATTTATCCAC
CTCTCAGAATGAAATATCTTTGGAAATATGGTCATTAGCTGGATCTGTTGTTGAATCTGTATTCTCAAAT
TTTGCTGTTCTTTACAGCAACAACTTCTGCAATCTTCTTGGGAAGATTGCATTTGTTCCCACTGAAAGAG
GATTTCCAAGTGTTGGAGGCAAGAAAGGTGGGAAGAGAGTGCTCTCTTCATATAGTGAAGTTGTTTTGTT
GAAAGATTGGCCGCTAGCTTGGAGTTGTGCTCCCATTCTCTCTAAACAGAATGTTGTTCCACCTGAGTAT
TCTTGGGGAGCATTTCACTTAAGGAGCCCTCCAGTTTTTTCAACAGTTATAAAACATCTGCAGATTATTG
GAAGAAATGGTGGTGAAGACACTCTTGCTCATTGGCCAACTGCATCTGGTATGATGACCATTGATGAAGC
TTCATGTGAGGTCTTGAAGTATCTGGATAAGGTTTGGGGATCCCTCTCTTCGTCAGATAAAGCAGAGTTG
CAGAAAGTGGCATTTATTCCTGCTGCAAATGGTACACGCCTGGTGACAGCAAAATCCCTTTTTGTGCGTC
TGGCAATAAACCTCTCCCCCTTTGCATTTGAACTTCCTACACTGTATCTGCCTTTTGTAAATATTCTCAA
AGACATGGGACTTCAGGACATGTTATCAGTTACTTGTGCAAAGGATCTTCTTTTAAATCTCCAGAAAGCT
TGTGGATATCAACGTCTAAATCCAAATGAACTCCGAGCTGTAATGGAAATTTTATATTTCATCTGTGATA
CTGAGGCAAATATTTCAGATGGGTCAAACTGGGAATCAGAAGCAATAGTCCCTGATGATGGCTGCAGACT
TGTTCATGCAAAATCATGTGTATATATTGATTCTTATGGCTCCCGATATGTCAAATATATTGACATTTCC
AGGCTAAGATTTGTTCACCCAGATCTTCCAGAGAGAATATGCACAGAATTGAGCATCAAAAAGCTGTCTG
ATGTCGTCATAGAGGAACTCAATCATGGGGAGCACTTACAGACAGTGGAATGTATTAGGTCAGTTCCACT
AGCATCCATCAGACAAAAGCTGTTAAGCAGATCACTTCAGGCTGCGGTATGGACTGTAATCAATAGTGTT
AGTAGTTACATGCCTGCCTCTAATCATCTTACTTTGGAGAAGACACAGAGTTCTCTAGAATATGTTGCTG
AGAAGTTGCAGTTTGTTCATTGCCTTCACACTCATTTTTTGCTCCATCCAAAGCTTTTAGACATTACCTC
TGCAGCTAAGGAATCCATCCCTGAGTGGAAAAATGAATTCCAACATCGAACTCTCTACTTTATTAACCGG
TCAAGGACCTGTTTTTTCATTGCTGAACCGCCAGCCTACATCTCTGTTTATGATGTTATTGCAGCTGTTG
TGAGCCATGTTTTGGGCTCCCCAACTCCACTACCTATTGGTTCTTTATTTCAGTGTCCTGATGGCTCAGA
GACTGCTGTTGTTAATATTCTGAAATTATGTTCTGACAAAAGAGAAACTGAGCCCATGGATGGAAGCAGT
AGTTTGGTTGGCAAGGAAATATTGCCACAAGATGCTCTTCATGTGCAACTTCACCCGTTGAGACCTTTTT
ATAGAGGAGAAATAGTGGCTTGGCAGTCTCGTAATGGAGATAAATTGAAGTATGGTAGAGTTCCAGAGGA
TGTGAGACCATCATCAGGCCAAGCGCTCTACAGATTCAAAGTGGAAACTGCACCAGGGGTGACTGAGACT
CTTCTCTCTTCTCAGGTTTTCTCATTCCGGAGCATATCAATGGACAATCAAGCTTCCTCATCAGCAACCT
TGCTGGAGAGTAATTCTACAGTTATTGAAAATAGGATGCATACCGACATGCCAGAAAGTTCTGGAAGAGG
CAGAACAAGATATGATCAGCTGCCACCTGGTAAAGAGCTCCAATATGGCCGAGTGTCAGCTGCAGAACTG
GTGCAGGCAGTTCATGAGATGCTCTGCTCAGCTGGGATCAATATGGATGTGGAGAAGCAGTCTCTACTGC
AAACAACCTTAACCTTGCAGGAACAACTGAAGGAGTCTCAGGCTGCACTTTTGCTTGAGCAGGAAAAGGC
AGACATGGCAGCAAAGGAAGCAGATACAGCCAAAGCATCATGGATGTGCCGGGTTTGTCTTAGTGCTGAA
GTTGACATTACAATAATCCCATGCGGACACGTCCTGTGTCGCAGATGCTCTTCTGCTGTTTCCAGGTGCC
CATTCTGCCGGCTCCAGGTCTCTAAAACTATGAAGATTTATCGCCCATGACAAGCTCCGGTCGTATGTGC
AAAATACGAGAATGAAATTGCCCTACCTCATTTACCCAGAGGGAGCCTCATAATAATCTGTGTAAATCTT
CATTTGCAAGGAATATGATGAAAAGGAAACTAATTTCCCCGAGGGTTATGCCGAGGAAGTGAAAATTAGC
ATGTGGGGTAGGAGAGAGGTGGATAGGATTTGTGTTTATCATAAAGCCCTTTGTGTATTAGGAGCTTTGT
TCATTTATGTACAGAAGAAGAAAGCTGCTCAATTTGCTACCATGTACAGTAAGCATTCTTGAGATCTTTA
ATCAAATTTTTTTTAGTTCCAAAGGAATGAGATCAAAGTGTGATGAGATTAGATTTAGATACAAATTAAT
AGGATGCATCCTACAAACAAATGAAACTTGATTGCAAAATAATAAGATCCTTGCACACCACCACTCAGGT
GGTGATGCCTTATGAATGGATGGATACTAATATTTTCGTATCAATAATTAAAAATAAAAAAAGTTCTCTT
ATTTCTT
>MTCONS_00002306
AAAGACAGTTGTGGGGCTGCAATTTTTGTCCTAATGCCTCAAGGTTCAACGTCGGTCCAACCAGATGGCA
GCGATCATAAAATGGACGATCGGGATCAAAACAATCTCATGATAAGAAAACACCTACAATCGTAGAATAT
ACAAACCCACGAATCGCGAAAACCCTAATTCTTCCCGAGCCAATAACTCTTATTGTATATAAAACCCTAC
ATACCACCACCTCTGCTCTTACCTCTCACTCTAAAACCCTAAAGGTCTCTTTTTTATTAGGGTTAGGGTT
TTGCAGCTCTTCGCAGCCTTCTTCAGAACCCTAGAAGAAAGATCAGCTCGTTATCGGTCAAATGGGAAAG
TCCAGCAAGAAATCGACCCCCAAAGTTGATGCAACTCCCGTTGTCACTCCACCCTCCAAACCTACCAAAA
AAGGTAAGAGGCAAGCTGAAGATTCGGTAGAGAAGGTGGTGAGCGCGAAGAAGCAGAAAAAAGATAATGG
GGTAGAGCAGGTCGTACAGAAGCAGAAGGTCGAAGTGAAAAAACAACAGAAGGTGGAGACGAAGAAGAAG
AAGAAAGAGGAGACTAGTAGCTCAGAGGACTTGACTTCATCTGATTCTGATGAAGAGCCAAAGGCTACAA
CAGCCTCTAAGAAGGGAGCAATTCCGGCAAAACCACCTGCTAAAGCAACTGTTGAGGAATCTTCATCGGA
TGAGGAATCTTCATCTGATGAGGAGCCTGATTCTAAAGTTGCTGTTCCTTCAAAGAAAAAACCTATATCT
GCTTCTAAGAATGGCACTGCCGCTGGCCCAGTGGCTGCTGCAAAGAAGGTGAGTGACAGTTCAAGCTCTG
ACAGCAGTGATGATTCAGACTCGGATGAAGAAATTAAAGAAGCTAATAAGGTGAGCTCCCAACCAAAGAA
ATTACCAGCCACTGCCAAGGCTGCTAAGAATGGCTCTGTCGTGGCTCCCAAGAAGAAAGAAGAGTCAAGT
GATAGTTCTGATTCAGATAGTAGTTCAGATGAGGAGGATGAGAAGGCTTCAAAGGTTGCTTCTCAAGCTA
AGAAGTTGCCACCTTCCAGCCAAAAGAATGTTCCAGTGGCGGCTCCTAAGAAAGCTGAATCAAGTGATAG
CTCTGATGAGAGTGATTCTGATGAAGAGGAACCAGCTGCTGCAAAGAATGTAGCTGCTGCAAAGAATGTA
ATTGCTGCAGCACCTAAAAAGAAAGTACAGTCTAGTGATAGTTCTTCTGAGACCTCTTCAGAGGAAGAAG
AGGAACCACAGAAAAAACCAGCACCTAAAGAAGATAGCAGTGAAGATGATAGTTCTGATGAAAGTGATGA
AGAGCCTCAAAAGAAAAAGTTGAAAGTTCCGGCTTCAGTTCCTTCTAATGCTGGAAAATCAAGCAGTAGC
GAAGAGGAAAGCTCTGATTCAGAAGATGAGCCCTCAAAGATACCATTGCCAAAGAAGGCTACTCAAGTGT
CAAAGAAAAGCAGCGGTCCTGAGGAGGATTCCTCAGAGGAGGATTCATCTGAGGAAGAAAGCGATGAGGA
AGAGCCTTCCAAGACCCCAAAGAAGAATGGCACTGATGTGGAAATGGTAGATGCTGAAACACCTGCTAAG
CAGACTGATTCAAAATCTGGGAAGAAAGCTCCCAAAACCCCTGCCACTCCTCAAGTGGAGAGCACTGGAA
GCAAGACACTGTTTGTTGGCAATCTATCTTTTAGTGTTCAAAAAGAGGATGTGGAGCATTTCTTTAAAGA
TGCTGGTGAAGTTGTTGATGTCCGTTTCTCCTCAGATGCAGACGGGAGGTTCAAGGGCTTTGGTCATGTT
GAGTTTGCTACTCCAGAAGCAGCACAGAAGGCTCTCAAAATGAATGGTAAAGACTTGTTGGGTCGTGCTG
TCAGACTTGATTTGGCCCGTGAAAGGGGCGCATATACTCCATATAGCGGAAAAGAAAGCAATTCATTCCA
AAAGGGAGGGAGTCAGGCACAGACGATATTTGTTCGGGGCTTTGATAAAAGTGGCGATGAGGACCAGGCA
ATCACATCTATTTCTTATTGTGATATTTATTTCTGTTGATTTTTTTACATTTAGAAGATTTGTGGTTGAA
TGTGTGCTAAACAAGTGCTGCAGGTTAGGAGCACCCTGGAAGAGTATTTTGGGTCTTGTGGGGATATTTC
AAGGATTTCAATCCCTAAAGATTATGAATCTGGTTCTGTTAAGGGGTGTGTATTCTTGCTCTTTTACATC
CAAAGCGTCTCGTCCTTGTCATATTGAAATAGATAAACAGATATGATTTGTAATGCATTTAGTTTTGATC
ATGCTGTAAAACAAATTATTTTCCATTTTAGGTTGCTTCATATCTAAAGAAGAGTCTTTAATGGATGTGT
ATAGGTATTTAGAATAGCCCTATCTTGTTATTGTTTTTCATATAAATATTCAATACCTTCATGATTATGA
TGTTGCTGGATACGCTCCACAAAAACATTTTGTTGGGCCATCTTGTTGGAATATATTCTCATGGTTAAAG
GTTGCTTAGTATCTAAAGAAGGGGTTGTGTAATTTCCAATTTTCAGAAAATCAGCCCCTTTATGGGAAAG
TAGCATTACCTCGACTCTGTGACTCCCCAAGGTTTAGGAAATTCTTATGAAACTTATAGCCAGTTGATAT
ATTTATTAATGTTTTATGAAATGGTAAAGTGTTATTCAAAACCACAAAGACTCCTTGTTTGGAGAAGCTG
TAAAATAGATGAAATCACAAGATCATGGAGGTTAATCTATTTCAAGTATCTTGTAGGAATTGATGTTGGT
GAATTTTGAGTGAAGTTGGTAATACGTACAGAGACCTTATATTTGAACTTTACCTTTTATCTATGTATTC
TATGTATTCTTTTATCTTGCGACTGACCTACTTGTCTGATTCAGTTTTATCATCCAAAGTATCAACTATA
AATCCATCTAATATCTCTTGTAGGATTGCTTACATGGACTTCACAGATGGTGACAGCTTCAACAAAGCTC
TTGAACTCAATGGAACAGAACTGGGAGGTTATACCTTGAATGTTGAAGAGGCAAAGCCCAGAGGTGATAG
CCGTGATGGTGGTGGCAGAAGTGGTGGAAGGAGTGGTGGTAGAGATGGTGGTCGGTTTGGAGGTAGACGT
GGAGGTGGACGAGGTGGTGGTGGGGACCGTTTTGGTGGTGGTGGTGGGGGCCGTTTTAGTGGTGGTGGGG
GCCGTTTTGGCGGTGGTGGCAGAGGACGTGGAGGTTTTAATAAACCAAACATGGGTGCTGCTGGCACAGG
TAAGAAGACAACTTTCAATGATGAGTAAGGCCTTAAGGGGGGATTTTGGAGATACAGAGTGCCGCCTCCT
TCTATCTTCATATAGTAATATCATTTTTGTTTGTTGACAATTTTTGTAAGATTTTGGTATTTGGTTTTAA
CTCTTTAAGAGGTGTTACTTTTGGCTTATTACCCCTCTGTGAAGTAGGCATTTGTTTCGTGGAATTACTG
CAAGACATCTATAGGTCACTGAGCATTACAATTTTATATTTTTCTGGCAATAATATTTGCTACTTTATTT
TTCTACATGCTTATATGGGCGCACAAACACCCAACTGGTAAGGAAAAAACTAAATGCAGGGAAGGATATA
TGTGATGGTGTTTCAGTTATAGTCTTGTTCCACAGTATTCAGAGATTCTTGCCAACCTTGCTGAATCTGG
TATAGAAATTCTCATTTCAGGTTCCATTCAAGTCACAACTTTAATGAAAAATTTTCTTACATTTTAAAAA
GCTATGTGGATTACATGGAAAAGATAACTTGCATGTAACTCTGTTGCGATGAGACCATTTAAATTGTTGT
TGAAGGTTAATTGTCTTTGATTTCTTTTAGCCGTAACCCCACAAACAGGCTTCCTATGATAGAAAGCTCT
GGGACTTTTTGAAAAATGTTGTTTTTCAAGATAAATTTATCTTCAATTAAGTTTACTGTTGAAGTGAAAA
TTATAATCAGCAAACTACAAACTTGGGGAATTTAATAGTATGTATAGGAAGAACTGAAAATTTTCTTTAG
TCTCATCTGTCTGCATCTGAATTTGAGAATCCTCTGATGAGATGCTTAATGGTAGCTAAGAACTGAAACC
TTGGCTTGGGGGCCTCCTTGAACATAAACAAAACTGCTTTGTGATCCAGGCTGTAGTACTTTCATCCATT
GTGGGAGCTCATAGGTGTTCTTCTCTTGACATGGGTTAAGGCCCCATAGGGTTCCCGAAAGGTTCTCAAT
TGCCAACTTGAGGTCTGTAATTGGCTTTTGGGACTTGTTCTTGATGATCACCTTATGCCTGTAGTAAGTT
GTTCTTCCAATAGTCCATGTGTTGGTTATGAAATGAATGAATTCCACCGGGACATCTGCATAAATAACTT
AATTATCTCAATAAATCTTCTACTTCATCTCTATGTATAGTCGTTTTGTTTAATAACAATTTATTTACCT
GATGTATTGGGTGCTGGTTTTTCCTTACCATAAGAACCTGCAAAATGAAGTGAGGCAGATGTAATGAGAT
TAAATCAGGAAAAACCCAGGTATCTTACTTTAAAATCATGTAGGAGCGCAGATCAAGGATG
>MTCONS_00002314
TTTCGGGCGGGTTTCAACATTGGTAATGTGTTGGAAGTTGGGGAGATAGAAACTCTTCTCTCTCCAATTT
CTCTAATTTTTTTTTTGGGTAAATTTTTAAAGGCGGGTGCGGATCTAATTAACAGAACTATCCAAAATCG
GATTTTCCTTCACTTTCTCAGGAAAATCGAATTGTCTCGGGTATGATTTGATTAGGGTCGAGATGTGGAT
TTGTCGATTTTTCCTATTAGGTTTTATCTATTTGCTCTGGCTGTGATCTCTATCTGTGGGGATCCGAGCC
TCGGGAGACTCACTAGTTCAAAATGCTGGATTGGTGCTTCGGCGCTTGCCGAGTTCTTCAGTTCAGATCC
CGTTAGGCAAGATCGCGGTCCTTGTGAGCCAGATCACAACTCGCCAAGTCAAATTGCTGGTGGTTGTGAT
CCTTATTCTGGTAGTCTCGGAAGCATACTTTCTTCCCCACCGTGCTTCAATAAATAATTCCCAAAAAAAC
AAATAAAAAAATCCATCACCTGTTGCACCAAAGGGATGTTGCCACCTAGAGTTTCTTTTGGATTTTCCTT
TTTCGGAAGTGGGGATTCAAACAAGGCCTATGACTCAGTTGGTGGTGGTAAAAGTGAGCTTGTGCCATCT
CTAAAACTACGAACTGACAAAGATGTATATAGGCCTGGTGAATCAATTGTTGTTTCCATCGAGATTCATA
ACCCTAGTGGGGTCGTAGATGAATTATCCAAAAAGGAGAATGCGGGTGATGTTCTTTGTCCACTTTTGGT
GGAAATGCTTAGTTTTGAAATTAAAGGGATTGAGAAATTGGATAGTCAATGGTATGCCACCCAGAAGCCG
CTACCAGGATCAAAGCAGAGGAGAGGAGAGCACACTTTTCTGGATTGTGCGACACCATCAATAGTTTCAA
ATCAGATTGTTTCCGCTGGAGCTGTTAAAACATATGTGGCTCGAACTGAGCTGCCCAGCATTGTACCACC
TTCTTACAGGGGTGCTACCATTCGTTATTTTTACTACGTCCGATGTACATTATCTGGAAGATGGCTGGTT
CTGGAAAATGGTCATTCCCCGAGAGAGTCAAGAAAAGATCTTATTGAACTGGAAGCTCGCATTCCATTGC
AAATATGGGTTACTCAGAAAACCAGTGGCTTGCTAATTGAAGAAGGTCATAATGATGGAATTGTTCCTAA
TACAGCTATCCAAATGGATGTATATTGGAAAGAGATGGATGGAGACTCTGATTGGGTTAGAGCAAATGAA
ACATATGATGGAGTTGAGGAAGGCTATGAAAGCTCAAGGGATGAGGTCTCATCTGTTTCTTCCTACAATC
CCATGAAGGAAAATATACACAAAAGCTTCGGAAGTTCTTTGTCCTTGCATTCTTTCTCTGCGAGATCTTC
AACTCCCTATCTCGAAGGTGAACGCACAAGTATATCTTCATATGTGGCACTTCCTCGGTTGTCTGTAGCT
GAAGTCATAAATGATTCTAGCTTAGATGCTTTGTCATCCCAGAAATCTTCAGCCAATCTCTCTCCAAGTG
AGCAGAGAAAGGATACAAAACCCATTTCCGCAGATGATGAGGCAGGAGTCTCTACCATACCAGGAACTGA
TGATCCAGCAGCATAAGGCTTTATTCGAGGAAGGTCCTACAATATCAGGCTGGATGACCAAGTTTTGCTT
AGATTCTCCCCAAAGAACTCTGACTCAACCTATTATTTCAGTGATATGATAGGTGGCACTCTTACTTTCT
TTCATGAAGAAGGAGCTAGGAGATGCCTTGAGGTTTCCATAACATTGGAGAGTTCAGAGACTGTTAATCG
CCGTTTTGCTCATCCTTCTCGGAGAAATTCGCTCACAATTACAAAGGTTCAAAGTGATCACCATGAAGTT
GTTGCGGACCTGGTGCAAACAAGTTTTCTTTTTTCCATTCCCATGGATGGGCCTATGTCCTTTTCTACTC
CCCATGTCTCTGTGCAGTGGGCTCTTCGATTTGAGTTCTTTACTACTCCGAAGAATGTGGACTTGACAAG
ATATGAGCATCCTCTTCTGATAGAAGGAAGAGACAAATGCGAGTGGGTTCTCCCAATAACCGTGCATGCA
ACTCCGTCAGGGACTGCTGCTGCTGCTCACACCAGAAATGACAAGTCTTTCACTTTAGAACCTTTATGGG
TTCGGAGTTGAAGTCAGATCAGTTGTAGCTGAAGCTGCTAAAGTTGCTAATTTAGCCACATTAGTGCCTA
TGAAGTCCTGCAATCAACGTATTCTTTTCAGAGCAAAGTTCACTGTAATGCCAAATTATCAAGTTGCAGC
CCTTGATAAGGGATGACCGAGGGAAGATGGATCTTAGTAGCAAGCAATAGTGTCATGTGTAGGTGAATGG
TTTCAACGGCCAAGACAGTGAATATATCTAATTTTGAGAACTGGCCAAGTGTTGTGCCCTACCCTACCCT
ACCAATTCATATATTTTTTTTTTCCCATTAAATTCTCTCTTTTCTCTGAGTTGTAATACTCTTTTTTATT
TCTGACACTCCAGAAATTCACACTGGCAGCTAAATTTTGTCTTTAGAGGCTCCTGTGTCTCTACGGTGGG
AGATGATTATTGGAATCCTTGTTTTTCCCTTTATATTGGTGAAAGATTTGTTTCATTTATATTCAGGTTA
TGTATTGGATGAAAGAAAAGAAAATGTCAAAAAAGAGAGAGAAGGAAAATCAAATCTAAATAAAATTAGT
TAAAAACCTATGTATTTTAATATTTATATTTCAAAGTGTTAGAATAAGTGAAAAGAGTTTGAATAAAAAG
ATAATTTGTTGATTTTAAATCTTATTTTACCCTTTTTCCTTTTTATTTTCCTTTAATTGTTTCCCAAATT
CTTGAGAAATGAAAAATATTCTTACTGTTCTTTGAAGAACTTTGTTTTGTTTTGTTAGAAATATCATATA
GGTCTGTTTGGTTCTTGTTTTCAATAACTGTTTTTTATTTTTGAAAAAAACACAAAAGATTTGTTTGGGG
>MTCONS_00000260
GTTTTTGCTCTTAAAATCATGGCCTAGTAATTCGTTCGTATTTAACACGGCCCATACGTGGTATATGGCA
CTCGGCTGCCGTAGGTTTTCATTTCTCACTTTTCACATCCGTTCGCGGAGAACCCTGGGGTCTGAGCTCT
TATCTCTCCCCAAACGGTCTTCACGCACCTTCTTACGCTACTCTTTTTTGGACGCCCCATGGGCCACCAT
TCTAGGGTTTGATACAACAAATTCCATTAGGTATTTGTCATTGTGAATTAAACAGTTGCAATGTATGCAA
GGAGACTCCTCAAGAATAGAAATCTGAAATGGGATTTTGTGTTTCAGCCATCCAAGTATTATATTACTCC
GAAGCACAAAGATTACATGTTTTCCCGGTCTTTGTGCTCTAGAACTTTAGCAGGAAACTGTTCATTATGT
GATAATTTGATCAGAAGATATCTTTCAGATTCATTATTGACTCAGGGTGTTGCCGCTGGAAATAGTAATG
TTAGGTTGCATGGGAGTTTTAATGTATCTTTGCGGAGTAGTCAGTTAAGATTCTACAGTTCTGAAGGCGA
TGGAAGGAATGCCAGTGAGGATGAACATATACCTGTGAAGGATGGGGCTAACTTGGATAAGGGGAAGACT
AAGCGGAAGGTTAGAGAAGCTGTGAGGCACTGTGATGAGCACATTCGGCTTGGGGAACAAGATCAAAAGG
AATGGCTCAATAATGAGAAACTAGCCATTGAGAGTAGAAAGAAGGAATCACCATTCCTATCTAGACGGGA
AAAGTTAAAAAATGAGTTCTTGCGGAGAGTTGTTCCATGGGAGAAAATAACTGTTTCATGGGAAACATTT
CCTTATCACATTCCGGACCATACCAAAAATCTTTTGGTGGAATGTGCTGCTTCCCATCTGAAACATAAGA
AGTTCACTGTGTCTTATGGTGCTCGTTTGACCTCTTCAAGTGGGAGGATACTGCTTCAAAGTGTTCCAGG
TACTGAGCTATACCGAGAAAGATTAGTCAGAGCACTTGCTAGAGATTTACAAGTTCCCTTACTGGTTCTG
GACAGCAGTATTCTTGCTTCTTATGATTTTGCTGAAGGTTGCTCATCAGAATGTGAATCAGATGATGATA
ACTTGGAATCGTGTGAAGACTGCATTTCAGAGTCTGAGATTGAGGACGAGAGTGATTCAAATGATGAGGA
AGAATGGACAAGCAGTGGTGAGGTGAAGTCAGATGCTAGTGATAATGATGATGTGCAGGCTTCTGCTGAA
GCTCTAAAGAAGCTTGTTCCCCACAAGCTCAAAAAATTTGAACAGAGAGTTGCTGCAGAATTGGAAATTT
CCTCCGAATCCTCAACTTCTGAGGCTGTTGAATCTTCTGATAAACCTAAATGGTCACTAAAGAAAGGGGA
TCGAGTAAAATATGTTGGGCCTTCTATTGATATTGAAGCTGATAACAGGCCTTTATCAAGTGGTCAACGT
GGAGAGGTATATGAGGTGAATGGGGATCGAGTTGCTGTTATCTTGGATAGAAGCGAAAAAAAACCAAATG
AAGGAGAGGAAGATGAAAAGCTTATAGACCAAGCTGAAAAACCCTCAGTTTATTGGATGCAAGTTAAGGA
CATTGAGTATGATCTTGATACTGAGGGAGAAGATCGGTACATTGCAATGGAGGCTTTGTGTGAGGTTTTG
CATTCTACACAGCCTCTTATTGTCTATTTTCCAGACTCTTCTCAATGGTTGTTGAGGGCCGTCTCCAAGC
CAAATCAGAAAGAGTTTGTTTGTAGGGTACAGGAAATGTTTGACCAATTATCAGGACCTGTTGTTTTGAT
ATGCGGGCAGAACAAAACTGAAGCAGGGTCAAAGGAGAGGGAAAAATTTACGATGCTAGTCCCGGGTTTG
GGTCGCCTTGCTAAGCTGCCTGTCCCATTGAAGCAACTTACAGAGGGACTAAAAGCAACAAAGACATCAG
AAAACAATGAGATACTTAAGCTTTTCAGTAATGTTATATGTATCGATACCCCAAAGGATGAAGAACTTCT
TAGAACATTCAATAAGCAGGTTGAAGAAGACCGAAGGATCATTATCTCCCGGAGCAATTTAAATGAATTG
CACAAGGTTCTGGAGGAACATCAGCTGTCATGCATGGATCTGTTGCATGTAAATACTGATGGTGTGATAT
TGACTAAGCAAAAAGCTGAAAAGATTGTTGGCTGGGCTAAAAATCATTACTTGTCATCTTGCATGCTTCC
TTCCATAAAGGGGGAAAGATTATCTGTACCTCGTGAAAGCCTTGAAATTGCAGTTTTGAGATTAAAGGTG
CAGGAAGCAATATCCAGAAAGCCGTCACACAGTTTGAAGAATCTTGCCAAGGATGAATATGAGAGCAACT
TTGTTTCGGCGGTTGTTCCTCCCGGTGAAATTGGTGTTAAGTTTGATGATATTGGTGCTCTTGAAGATGT
GAAGAAGGCATTAAATGAACTTGTCATTCTTCCAATGAGGAGACCAGAGCTTTTCTCTCATGGAAATCTG
TTGCGGCCTTGCAAAGGAATATTACTTTTTGGTCCTCCTGGAACTGGGAAAACCCTTCTTGCCAAGGCTC
TTGCTACAGAAGCGGGGGCAAACTTTATCAGCGTAACTGGTTCAAATCTTACATCGAAGTGGTTTGGAGA
TGCTGAAAAGCTTACCAAAGCCTTGTTCTCCTTTGCTGGCAAGCTGGCACCTGTTATCATATTTGTTGAT
GAGGTTGACAGTTTGCTTGGTGCACGTGGTGGTGCTTTTGAGCATGAGGCAACTAGGAAAATGCGCAATG
AGTTTATGGCAGCTTGGGATGGATTGAGGTCAAAAGACAACCAGAGAATCATCATCCTTGGTGCCACAAA
TCGGCCTTTTGACCTTGATGAGGCTGTTATTCGTCGTCTGCCTAGAAGGATATATGTGGACCTACCAGAT
GCTGAGAATCGTATGAAGATTCTAAGAATATTTCTTGCATCAGAAAATATTGAACCTGGTTTCCAGTTTG
ACAAACTTGCAAATGCCACTGAAGGATATTCAGGGAGTGATCTGAAGAACCTCTGCGTTGCTGCTGCATA
CAGGCCTGTCCAAGAACTTCTGGAGGAAGAACAGAAGGGAGGCGGAGACATTCTTCCTCCAGTATTGAGG
TCTCTCACTTTGGATGATTTTATCAAGTCAAAAGCGAAGGTGGGGCCATCTGTTGCATTTGATGCGGCAA
GCATGAATGAACTGAGGAAATGGAATGAACAGTATGGAGAAGGTGGAAGCAGGAGGAAATCGCTGTTTGG
TTTTGGGAACTAACATCATAGTTTGGTTTATTTATTTATTCTTGAAAAGAGCCCAGAAAGTGTAGTGACA
GTGTATTCTTAAAGAGGGAGCCTTTTTGAGCGGGTGAGAAAGAAGTCCCCATCATGTTAGACCCTTCCTC
CCCTGTAATTTTATGCTTCAATATGCGGCTGATAAGACAATTTTCCGCCTCCAATTTTAGGTTTAAATAT
GCTCTGTATATTAGCACTAATCCACAATTTTTTTTTCACAATAGAAAAATAATTACAAGTTATAGCCCAT
GTTTTTTCCCCATTTTCAATATCATTGCATTTGTACTACTTTGCCCTTGAATATCCAGGGGAAAATTCTC
GAATTACTTGAATTTTACG
>MTCONS_00000267
GTGGGAGTTTCCCACGCTTTGTCAGAAGTCCTGGTCCCACCGTTTCATTGAACGGAGAAAAAACGTCTCG
AGGCCTCCCAGAGTCCAAACTGGCTTGGGTATCAAAATTGGCATCTCAGGTTCCCGCGCTTTACATAACT
GAGAAGAAGAAGAAGAATAAGATCACTGAGCACTGCTCTTGACTCTTCCTGCTATAAAATGGCTGCGATT
TGGCGTTCCCGTCATTCTCGCAAGTTTCTTCAATCATCTCCCTCTCTCTCCTCTTCACTCTCTCCATTTT
TTCCACTTTCAAACCCTAACCCTATTCCTAAACCTAATCCTAATCCTACCAGTTCTCCTATCAAATCCTT
TGAACGCACTTACTTCGACTATCAATTTTCTCGAGAAAATTTGAGCTGCTTTTCCAGGGAAAATTTCAAA
TTCGGTCAATGCGGCTCAATTTGCAGATTCGGTGCTGGAATCTCCACGTCCTCGTCTGGTGTTGCCGAGA
AGGATGATGAGGATCGGGGAAGAGATGACGGTGGCGGCGAAAGGCCAAAGGTTCAAGATTTGTCATGGAT
TGATTTGTATCTCCCGAAGCAGGCGCGTCCCTACGCGCGTCTTGCTCGCTTGGATAAGCCAATTGGGACG
TGGTTGCTTGCCTGGCCATGTATGTGGTCAATTACGCTGGCTGCAAACCCTGGACACTTTCCTGATATTA
AGATGTTGGCACTATTTGGTACTGGGGCTTTGCTATTAAGGGGTGCTGGATGTACCATAAATGACCTCCT
TGATCAGGATATTGATCCAAAGGTGGAACGCACAAAACTGAGACCAATTGCAAGTGGTATTTTAACACCG
TTTCAAGGGCTTTCTTTTCTTGGATTTCAATTGCTCCTGGGTCTTGGGATTCTCCTTCAACTCAACAATG
ACAGGTTAATGTTGCTTGCACTTGTGTTTTTTCAAGACACTTTACAAAGTAACAAGCTTTTGCAATGATT
TGCAGCTTATGATTTTGAATCGACACCCTGAATAGGTTGCCATTATATGAACTTTGCAAAAACAATGAAT
TGGATTAGTTCTATAGTCATGCCACATATTATTGTAGTAATTTAATTTTTGGTTTTCTTCTCAGTTGTAG
CTTTATTCATCAAGAATTCATATATTTTCAGTTTTGATAGGAATCTGCAGTGATGTATTGAAAAACTAGT
GTTATAGTGCTTCTGCAGTAATCTTACGTTGATACAAGTGATTGGCATGGTAGATTTTTTCCCTCTCTTC
TTATGGTAACCCTGTGAAGCCCTAGGCTTAAGCAAAATTTCTATTGAGGAATATCTTCTGGTATTATCAT
CGATAATTTCCATTATATCTGAAAGGAAAGGGGAACAAAAACAGAGTTTAAGATTGCCCTTGAAGCCTGG
CTCAAGTGGAAAAGGGTTGGGGTGGGGTTGATGGAGGTTCTAGGTTCATGTCCCAGAAAAATTAGTCTGT
ATTGGACTGGATGGATAAACTTTGCATCCCTATTGAAGACTACTGACAACAATCTCCTTTAGTCATAATT
AGTTAAATAAGATCACCATGTCTTTGTACAAAAGTTCCTGCTGTTTTTTTTTTCTTTTGTTATTTTTTTT
GTGCAGATTTATTTTGTCAGTCTGACTAAATTAACTTTAGATATGAGCACAGCATGTTATTAATTCTTTG
GAATTAATGTTGATTAGCTGTTTCCGGACAGCCGCATTTTGGGAGCTTCATCCTTACTGCTAGTCTTCTC
CTATCCCCTCATGAAGAGGCTGACATTTTGGGTAACCATGTTTGAGTATCTATCTCTGCTAACTTATCCC
TAAGTCTTTGTTCCTTTATTTGATGAGAAGTTCCCTGTCAACTAGCTGATTTCTCTATCCAATGCTACTA
TGTTGGTGCAGCCTCAAGCCTATCTAGGTTTAACCTTTAACTGGGGAGCTTTATTAGGATGGTCTGCAGT
TAGAGGAAGTTTGGATCCTGCCATTGTCTTCCCACTGTACATTTCTGGAGTGTGTTGGACTCTTGTGTAT
GACACAATTTATGCACATCAGGATAAAGAAGATGATTTGAAGGTGGGTGTTAAATCCACGGCCTTGAGAT
TTGGGGACTCAACAAAGGAGTGGCTTTCAGGGTTTGGAATTGCTTGTATTAGTAGTCTTGCCCTCAGTGG
ATTCAATGCTGATCTTGGATGGCCTTATTATGTGGCTTTGATGGCTGCATCTGGGCATTTAACGTGGCAG
ATTTGGACAGTTGACTTATCATGCCGTGCTGATTGCAATAGGAAGTTTGTGTCCAACAAGTGGTTTGGTG
CTATTCTTTTTGGGGGAATTTTGCTTGGAAAACTCTCATCATAACGATATCAAATGCCTCCAGAAGAACT
GGAATCTCAGGACTGGGTTTTGTTTGGCTGATTCCTAAATCACTGGGACAAGCCCCTTTGACCATATCTT
AATAAAAAAAGGGTCGGATATGGAAGTCTCATACCCATTAGTTGAAAGCTACCTTAATCAAAAATTGGAA
TCTAGAGTGAACAGGGCTTTTAGGAATATGAACCCCTGTGGAGGCTTGATTATTCTTTTCGGACACACAG
ATGCGTAGTGCAGTGAATGTTGTAATACGCTTTTTTTTTTTTTTTAATTATTCATCAATTGATATAGTTC
TCAATGTATAAGTAAGCCTCTTTTTTTCTCTTTTTAATTGCTTTTGCTGAAGTTTCGTCTTTGGATTAGA
GAGAAGAATGAGTAGAGGTGAAGAAGAACTTCACTCAAATCATTCACTAGAACTGAGAAGTCTATAATCA
TAGAAGTTCTATAGAAAACAAAATCAGGAAAACCATTGTGAGCATGCTGTGAGATGAGAAAAAATCTAGA
TTAGATCCCATATAAATGGTACTAGCTATATTATCAATTTTCTATTTGTGTTCTCAACTATCAAGTTATT
AGAAAAATGAGGGTTTGCTTGACAATATCCTCAAAAATATTTCTTAAAAATCAGTTCTTGACAACATATT
TTAAAAACAGTTTTCAATTGTTCTTAAAAATAAAATTTTGTTTGAGAATTAAATTTTTTTAGCCTTTATC
TCAAGTTTGAAGTTTAAGTGGCGCTTTTCCATTTTTATTTTTAACTTTTTCTCAAATTTAAATTTAGA
>MTCONS_00002322
AAACTTAAAAAAAGTATATTAAAAAAAAAAAAAAAAAAAGACGTTATTCAAGGAAGTGAAAAGGAAGTAC
AAGGGCAAAATATAATATAGGCGTGGATCGTGGATGAGGAGGGCTTTGTGTGGAGGTTTTGCGGGACGCT
CCTCTACTGCTTCTGTGGCGGCTGCTTTCGTCCACTCGCCTCCGCTTCCTCCGCCGATTAGGGTTTCGTT
TTTCACTTATTCTTCTGAAGCAGCAGTCATCGGCATGGCGCAGAAGGCGGTGTCGGAAGTGGAGTGGCCG
GCGAACAAAGTCAGGGACACGTTTATCAATTTCTTTGAGTCCAAAAACCACGTCGATTGGAAATCTAGCC
CTGTTGTTCCCGTCAATGATCCCACTCTTCTCTTTGCCAATGCTGGTATGAACCAGTTTAAGCCAATCTT
TTTAGGGACTGCTGATCCAAACACTGCCTTGAGTAAACTAACTCGTGCTTGCAACACCCAAAAGTGTATC
CGAGCTGGTGGGAAACACAATGATCTTGATGACGTGGGAAAAGATACTTACCACCACACATTCTTTGAGA
TGCTTGGTAATTGGTCATTTGGGGATTACTTCAAAAAGGAAGCTATTGAATGGGCTTGGGAGCTTCTCAC
CAAGGCAAGTCAATGCTTATTATACTTAGCATTGCATTGCATTTTGATAGTTAATTTTCATAGTTTTCTT
TCTATTTCTCGTAAACAAGATGAAGTATGAAATCAGGCATTACACAAATGGTTCCACAAAATGTTGAAAT
CATTTATAGAGAATGGTAACCCAGTATAAAAATTATATTTACAGATTGAAATATTATTGTATCTAACTCA
ATACAGGTTCATCAACTAAGCCTTACTCATATATTTATTTATTTATTTATTTATTCATTCATATTTATCT
GCCTGCTCCACCTATGGAGATATTTTATAAGTTTTATGTCAGCATATTATTATCATAAATTACCATGTGA
ACAAACTTTGTAAAGGGAAGAAAATCTGGTTAACAAGTCCTCTGTCCATGCTGAATGAAACAACTAAGAG
ATGATGTCTGAGCATAGACCCAAGCAAGAGACAAATGCTTATCAAATTTTACTGGATGTAAATATTTGGA
GTCCATTTGTAGTTTCTTTGAAATGTGTAAATCCTTGTATTTGACATGGTTTTTTCCTTCATTTTCTTTT
TGTTTATTTTGTGGTTGCTTATTGGCCTACAGGTGTATAAACTACCTACTGATCGTATTTATGCCACTTA
TTTTGGTGGTGATGAGAAATCTGGTCTATCTCCTGATACTGAAGCTAGGGATATGTGGCTCAAGTTTTTG
CCACCTGGACATGTATTGCCCTTTGGTTGTAAAGACAACTTCTGGGAGATGGGTGATACTGGTCCTTGTG
GGCCTTGCACTGAAATACATTTTGATAGAATTGGTAATCGTGATGCTGCATCATTGGTTAACAATGATGA
CCCTACGTGTATTGAGATATGGAACCTCGTGTTTATACAGTTCAACAGGGAAAGCGATGGTTCTCTTAAA
TCTCTGCCTGCTAAACATGTTGACACTGGAATGGGCTTTGAAAGATTGACTTCTATTCTTCAGGGCAAGA
TGAGCAATTATGATACTGATGTGTTCTTACCCATCTTTGATGCTATTCAACAGGCGACTGGTGCTCGACC
ATATTCAGGGAAAGTTGGATCAGATGATGCAGACAAAGTTGACATGGCATACAGGGTTGTTGCTGATCAC
ATAAGAACACTTTCTTTTGCTATTGCTGATGGTTCTTGTCCAGGCAATGAGGGCCGTGAATACGTTCTGA
GGCGTATTCTCCGTAGAGCTGTTCGTTATGGAAGTGAAGTTCTGAAAGCACAAGAAGGATTCTTCAATAG
CTTCGTAAACATTGTTGTAAAGGTGATGGGTGATGTTTTCCCTGAACTGAAACAACGTGAAGTGCACATC
AGGGAAATAATTGCTGAAGAGGAAGCAAGTTTTGGCAAGACATTACTTAAGGGAATCGAGAAATTTAAGA
AGGCTGCTCAGGAAGTTCAGGGGAAGATATTGAATGGACAGGATGCATTTGTATTGTGGGACACATATGG
CTTTCCTTTGGACCTGACTCAGTTGATGGCAGAGGAAAGAGGCTTAATTGTTGATGTTCAGGGTTTCAAT
GCTGCCCTGGATGAGGCAAGGGAAAGATCAAGAAGCGCTCAGAATAAGCAAGCTGGTGGCACTATTGTCA
TGGATGCTGATGCTACCTCAGCTTTGCACAAGCGGGGAGTTGCTCCAACAGATGATTCCTTCAAGTTCAC
ATGGTTCCAGGATCATGGAAGTGTAATCAAAGCTATTTACTCCGGATCTGAGTTCTTGGAAAGTGCTTCT
GCTGGGAATGAAGTTGGAATTGTTCTAGAAACAACAAGTTTTTATGCTGAACAAGGTGGTCAGATTTTTG
ATACCGGGTCACTTGAGGGAACCTCCGGGTCATTTCAAGTTTGTAATGTTCAAATTTATGGTGGCTTCAT
TCTTCATATTGGTTCCTTCACTGAAGCATCTGGCAGATTCTCTGTAGGTGATAAAGTAATATGTAAGGTT
GACTATGACAGGCGTAAAGTCATTGCTCCTAACCATACCTGTACACATATGTTGAACTTTGCTCTTAGGG
AAGTACTTGGCAATCATGTTGATCAGAAGGGATCCATTGTTCTTCCTGAGAAGTTACGATTTGATTTTTC
TCATGGCAAGCCCGTTCATCCTGATCATTTAAGAAAGATTGAGTCAATTGTGAATGAGCAAATCGATGCT
GAGTTAGATGTATTTTCAAAGGATGCAAGCCTTGCTGATGCCAAGAGTATAAATGGCTTACGAGCTGTTT
TTGGAGAAGTTTATCCAGACCCAGTTAGGGTTGTGTCAATTGGTCAAAAAGTGGAGGATCTCTTGGCTGA
TCCAGGAAATGAAAAATGGTTATCAATTTCTGCAGAACTTTGTGGAGGTACCCATATATCAAATACCCGA
GAGGCTAAGGCATTTGCTCTTTTATCTGAGGAAGGAATCGCCAAGGGAATCCGAAGGATTACTGCTGTTA
CAACTGATGTTGCTTTTAAGGCAATAGAGTTGGCACGCTCGCTTGAACAGGAAGTGGATGATGCATCTAA
GACGGAAGGGATCTCGTTGGAAAAGAAAGTTGCTTCTTTAAGAAGTCGTGTTGACTCTGCGCCTATTCCA
GCAGCCAGGAAAGCTGATCTCAGGGCCAAGATTTCCCTACTTCAGGATCAAGTCAGGAAGGCACAAAAGA
AGTTCGCTGAAGAAAATATACAGAAAGCTGTCAAGGCTGCAACTGATATGGCCCAGCTTGCTGCTTCAGA
TGGAAAAACATTCTGCATCTCTCATGTGGATGTTGGTTTAGATACAACTGCAGTGCGTGAAGCAGTCCTA
AAAGTCATAGAGCAAAAGGGAATATCGGTGATGATTTTCAGTACAGATGAAACCACTAACAAGGCGGTAG
TGTATGCTGGAGTGCCACAGAAGGGAGATAAAGCAAAGCAGTTAGAGGTGTCAGAATGGTTGACAGCAGC
TTTAGGGCCTCTAAAAGGGCGATGTGGTAAAGGAAAAGGCGGTCTTGCTCAAGGCCAGGGTACAGATGCA
TCGCATGTGAAGGAGGCCATGGATGTGGCAGAAAATTTTGCATCAATGAAATTGAGATGATGGTTCATGG
TTCACAACTAACATTCTTGTTGATTCAGATGATCAAGATACATTGAAACACAAAAGGAAAATAGTGGACT
AAAATGGAATCATTATATTGATGCTTCCACAACATTTTCTAAAGAAATGAGTGCAGATGAATACTTTATG
GTATTATTGTTTATTATTATCACTTTCTTGGCTTCAAATGGCATAACAATTAGAAAGCATTTGTCTCAAG
AAAATGAAAACCCTAAGGAATGTGTCAGTATGACAATGAGTGCACTCTTTCCCTTGCTTTTTATCATTTG
GGTTGTTGCATGGTAAGTAGTCAATGGTTAGTGGGATGTTGTTGTTTGTTTCCATTTTTTTCCTAGGAAA
TGAATTCAAGCCAAACAGTGATTATGGAACATCATACATCTCTTGTCCGCATGAAGCTAAACTCCGCTTT
TATTATGGTTTTAATTCAATCATTTTCAATCCATGTTTTTTTATTTATTTGCATATATCTAGTGTTACTT
GTAACTAACCATGGGTGCTCTAGTTGGTTGGAGTCCTCTTCTAGGCATAATATTGAGAATGCTCCTTTAA
CTATCCATAAGAGATTTTGGATCGAATCCATATATCTTATGTTAAATATTATTATTTAAAATTTACTTTT
GGTGTTAGGTACTCTTTCATAGAGGTTTTGGTCTCAACTTCTAAGAAGTTAATTTTTTTTAATTAAATAA
TTAATTGAGGATTTTTTTTTTTTAAATAAGTTGTATTTTAGTTTATGTAAGAATTTTTTAGGAAGTTATC
TTACCTTAATATGGAGAGGAAGAAGATCTTATTGAAAGTGGATTTTGATATTTTAGGAGACTTTTTTTAA
AAATTTTATTTTTTACCTCTAATAACTTAAATATGTTGATATTATTTTTGTCTTTAAATATTAAATGGAG
AAAAGAAATAAGAGAATTTTAG
>MTCONS_00000275
TTAATAGCAAAATAGAAATAGCGGTCCGACCGTAGCATACGATTTCGGGGAACCCTAAAAATCTCAAAAC
GCAGCGCCAAAACCAAATTTTCGTATCTGTCACTGCCGCCTCCCACTCTATATATACCCCAAACCACTAC
AACAACTCTAAAGTCGGTTGTTCCGATTCACCCATTCCCCCATCTCCACAGGCGGGAAAATTCCCGAGAA
AGGAAAGGAAAAGAAAGGAAAGGAAAAAGACAACAAGATGGCGGATCAAGACCAGCAATGGCTATTGAAC
TGCTTGACTGCCACTCTCGACACCAGTCAGGAAGTCCGATCATTCGCCGAAGCCTCTCTCAATCAGGCCT
CCCTACAGCCTGGGTTTGGAGGTGCATTGTCCAAGGTTGCAGCAAACAGGGAGCTCCCATTGGGATTGCG
TCAGCTAGCTGCTGTCCTTCTCAAGCAGTTTGTTAAGAAACATTGGCAGGAGGGCGAGGAAAATTTTGAA
CATCCTGTTGTTTCAAGTGATGAAAAGGAAATTATACGCCGACTTCTTCTATTATCATTGGATGATTCTA
ATAGGAAAATCTGCACGGCAATTAGCATGGCTGTGTCATCGATTGCGCATTATGACTGGCCAGAGGATTG
GCCTGACTTATTGCCATTCCTCCTGAAGTTAATTAATGATCAAACTAATATAAATGGGGTGCATGGAGCT
CTAAGATGCTTGGCACTTCTTTCTGGGGATTTGGATGACACAGTGGTGCCAAAACTAGTGCCTGTTTTGT
TCCCATGCTTGCATACAATTGTCTCATCTCCTCAGATTTATGACAAACCTTTGCGCACAAAAGCACTTTC
AATAGTTTATTCTTGCACTTCCATGTTGGGTGTGATGACGGGTGTATATAAGACAGAAACCAGTAATTTG
ATGATGCCAATGCTTAAACCATGGATGGATCAGTTCTCTACCATCCTAGAGCATCCTGTGCAATCTGAAG
ATCCTGATGATTGGAGCATCAGAATGGAGGTTTTAAAGTGTTTGAATCAGTTTGTCCAGAATTTCCCAAG
CCTCACAGAAACAGAGTTTAAGGTTGTTGTGGGACCATTGTGGCAGACATTTGTATCATCATTAAGAGTG
TATGAACTGTCATCAGTTGAAGGTGCAGATGATCCTTATGAGGGAAGATATGACTCTGATGGTGCAGAGA
AAAGCCTTGAATCCTTTGTAATTCAATTATTTGAGTTTCTGTTGACCATTGTGGGTAGCAGAAGATTGGC
AAAGGTTGTTGCAAATAATCTCAGAGAGCTGGTATATTATACCATTGCTTTTTTGCAGATAACAGAACAA
CAGGTTCATACTTGGTCACTGGATGCTAATCAATATGTTGCAGATGAGGATGACACTACTTATAGTTGTC
GTGTTTCTGGTGCTCTTTTGCTGGAAGAGGTGGTTAGTTCTTGCGGTTTAGAGGGAATTGAAGCCATAAT
AGATGCTGCACAAAAAAGATTTAATGAGTCCCAACAGGGAAAGGTTGCTGGTTCTGCAGTCTGGTGGAGA
ATAAGAGAGGCTACTATTTTTGCTTTGGCTTCGCTGTCAGAGCAATTGCTGGAAGCCGAGGTTTCAGGAA
TGACTAGAATCAGCTTGAGGGACCTTCTGGAACGATTAATAGCTGAAGACATTGGAACTGGAGTAGATGA
ATATCCGTTTCTTCATGCTCGTTTATTTTCATCTATAGCCAAGTTCTCCTCTGTGATCAGCCATGGAGTC
CTTGAACATTTTCTCTATGCTGCTATCAAGGCAATTGGCATGGATGTGCCCCCACCTGTGAAAGTAGGTG
CTTGTCGGGCACTTTTCCAGCTCTTACCTGGAGCAAACAAAGAAATTCTTCAGCCTCATCTAATGGGTTT
ATTTTCATCACTCACAGATCTCCTCAATCAAGCATCCGATGAAACGCTGCACTTGGTCCTTGAGACACTG
CAAGCAGCTATAAAGACAGGTGATGAAGCATCTGCAGCGATAGAACCCATTATATCTCCTATCATCCTTA
ACACATGGGCTTCTCATGTCTCAGATCCTTTTATTAGTATTGATGCTGTTGAAGTTCTGGAGGCAATAAA
AAATGCTACCGGTTGTGTTCGTCCTCTTGTTTCTCGAATTCTACCATATATTGGGCCAGTTCTGAATAAT
CCCCAGCAGCAGCCTGATGGATTAGTAGCTGGATCACTGGATCTGGTGACTATGCTATTGAAGGCAAGTG
ACATTGACAAGATATTATCATTTTTTTTATTTTCCATGTTTAAAGAGCATCATAATTGTATTACACAATT
TTCTAATGACAATTCGTAATGACATTTTTCAGAATTCTCCTAGTGATGTAGTGAAAGTAGTATACGATGT
TTGTTTTGATCCTGTCATCCGAATAGTTCTACAAAGTGATGATTATGGTGAAATGCAGGTTACCTTCTTT
TGGTTAAAGTGTTCCACGTTTTTTAGTTTTTATACTAGTTCTGTTTTTTAAAATGAGAAATGACTTTCTA
TATTGCATACCTTCCATATTTCTCATTGCTGCAACATTGACCAGAATGCAACCGAATGTTTAGCTGCTAT
TATAGCTGGGGGAAAACAAGAAATGCTTGCTTGGGGTGGTGATTCTGGATATACAATGAGAAGTTTGCTG
GATGTAGCTTCACGGCTTCTAGATCCTGATATGGAAAGCTCTGGATCTCTTTTTGTTGGGACTTATATTC
TGCAGCTTATTTTGCATCTTCCATCACAAATGGCCCCTCACATCCGAGACCTAGTTGCTGCTCTTGTTAG
GCGCTTGCAATCTTGCCAAATAACAGGATTGAGAAGCTCATTGTTACTTATTTTTGCTAGATTGGTTCAT
ATGAGTGCTCCAAATGTAGAACAATTTATTGACTTGCTGGTCACAGTCCCTGCCAAAGACTACGACAATT
CATTTGTTTATGTAATGTCAGAATGGGCTAAGCAGCAAGGGGAGATTCAGGGGGCTTACCAAATTAAAGT
CACAACCACTGCTTTGGCTCTATTACTATCCACAAGGCATGTTGAATTGGCAAAAATCAATGTCCAGGGC
CATCTTGTTAAGACTATTGCAGGGATAACTACTCGCTCAAAAGCTAAATCAACTCCAGATCAATGGACTG
TGATGCCGCTTCCTGCAAAGGTACTACTGAGCTTTGTTCAAATCGGCTGATATAATTTTTGGATTGAAGA
TGTTGCTAACCAACAGATATTGCAACATGAACCCATGATCATACTTGGCAAGGGGCTTTGCTGCACACAA
ACAATTTTCTCCTCTTTTATAATGTTGTGAATATTTTGATGGCATGGTTAAGCTGAATAGACTGGTGAGC
ATGGAAAAGCCTCAGACCTCTTCTTTTCCTCCTTGGTAACAGATACTTGCTTTATTGGCGGATGTGTTGA
TTGAGATTCAAGAACAAGTGGGCATTGGCAATGATGAGGATAGTGACTGGGAAGAAATTCAAGCAGAGGA
TGTGGAAACAGATCAAGATTTGGTAATTTCATCTGGTGCTACATCATTTGGCAGACCGACATATGAACAG
CTTGAAGCAATGGCAAAAGTATTTGACGAGAACCAAGAAGATGGTGATGAAGATGACCTACTAAGTGGTG
CTGATCCCCTTAATGAGATTAATCTGGCAAATTATCTAGCGGATTTCTTTGTGAAGTTTTCTCATAGCGA
TAGACAGTTGTTTGACCACCTTTGCCAGAGTCTGACACTGGCTCAGCAGAATGCTATTCAAATGATACTG
AATCGGTGAGAAGTCCAATCCTTATGCCAATATGTTTTATTGGCTACATAAAGTTCGTTGTTTCTTTGCT
TGTCCAAACCAGCCTTTAAGGGTGGAAAAGCTGTCAGTTGAGTTTGTAAAGCCGGGTTTTCTTTATTTTT
CCTATTTAAATTACTGGGGGGAAATTCTTTCTTCGTCTGCCTTTCAGTGGGTTGAAGAGCTATTAATCGA
CCAATGTGCTTTATTGGTGTAAATTTTCGTTATTATCTATAATATATTCATACATTTTTTTCCGACAGAA
GGCAAGAAAAAAAAAACAAAAAAACAAATGTAAGACTCGAGAGCTCTAAAGAACTAAGAATTAAAGATTT
TGTTTGGAAACTATTGTCAAAAATAGGTTTTTTTTTTTTTTTTTGGGAGAAAAAATTTAAAAATAAGTTT
CATTATTAATCTTTTTCAAAAAAGATTTTTGAAAATTATTTTGAAGATAAATTGTTTTTTAAGAACATAT
TTTTATTATTTTATGGTTAAGTATTACAAATAAAAATTATCTTTTAAAAAAATATGAAAATAAAAATAAG
TTGAAAATATTTTAAATCTTTAAATATATTTTTTTATATATTTAAATTCTCATATAAAATTTTACTTTAA
AATATAAGTAAAAATTGGGGGTGGGGTGAACGCAGACTTGGCTGTTTGGTTAGAGAGAAAATGCAG
>MTCONS_00000276
TTAATAGCAAAATAGAAATAGCGGTCCGACCGTAGCATACGATTTCGGGGAACCCTAAAAATCTCAAAAC
GCAGCGCCAAAACCAAATTTTCGTATCTGTCACTGCCGCCTCCCACTCTATATATACCCCAAACCACTAC
AACAACTCTAAAGTCGGTTGTTCCGATTCACCCATTCCCCCATCTCCACAGGCGGGAAAATTCCCGAGAA
AGGAAAGGAAAAGAAAGGAAAGGAAAAAGACAACAAGATGGCGGATCAAGACCAGCAATGGCTATTGAAC
TGCTTGACTGCCACTCTCGACACCAGTCAGGAAGTCCGATCATTCGCCGAAGCCTCTCTCAATCAGGCCT
CCCTACAGCCTGGGTTTGGAGGTGCATTGTCCAAGGTTGCAGCAAACAGGGAGCTCCCATTGGGATTGCG
TCAGCTAGCTGCTGTCCTTCTCAAGCAGTTTGTTAAGAAACATTGGCAGGAGGGCGAGGAAAATTTTGAA
CATCCTGTTGTTTCAAGTGATGAAAAGGAAATTATACGCCGACTTCTTCTATTATCATTGGATGATTCTA
ATAGGAAAATCTGCACGGCAATTAGCATGGCTGTGTCATCGATTGCGCATTATGACTGGCCAGAGGATTG
GCCTGACTTATTGCCATTCCTCCTGAAGTTAATTAATGATCAAACTAATATAAATGGGGTGCATGGAGCT
CTAAGATGCTTGGCACTTCTTTCTGGGGATTTGGATGACACAGTGGTGCCAAAACTAGTGCCTGTTTTGT
TCCCATGCTTGCATACAATTGTCTCATCTCCTCAGATTTATGACAAACCTTTGCGCACAAAAGCACTTTC
AATAGTTTATTCTTGCACTTCCATGTTGGGTGTGATGACGGGTGTATATAAGACAGAAACCAGTAATTTG
ATGATGCCAATGCTTAAACCATGGATGGATCAGTTCTCTACCATCCTAGAGCATCCTGTGCAATCTGAAG
ATCCTGATGATTGGAGCATCAGAATGGAGGTTTTAAAGTGTTTGAATCAGTTTGTCCAGAATTTCCCAAG
CCTCACAGAAACAGAGTTTAAGGTTGTTGTGGGACCATTGTGGCAGACATTTGTATCATCATTAAGAGTG
TATGAACTGTCATCAGTTGAAGGTGCAGATGATCCTTATGAGGGAAGATATGACTCTGATGGTGCAGAGA
AAAGCCTTGAATCCTTTGTAATTCAATTATTTGAGTTTCTGTTGACCATTGTGGGTAGCAGAAGATTGGC
AAAGGTTGTTGCAAATAATCTCAGAGAGCTGGTATATTATACCATTGCTTTTTTGCAGATAACAGAACAA
CAGGTTCATACTTGGTCACTGGATGCTAATCAATATGTTGCAGATGAGGATGACACTACTTATAGTTGTC
GTGTTTCTGGTGCTCTTTTGCTGGAAGAGGTGGTTAGTTCTTGCGGTTTAGAGGGAATTGAAGCCATAAT
AGATGCTGCACAAAAAAGATTTAATGAGTCCCAACAGGGAAAGGTTGCTGGTTCTGCAGTCTGGTGGAGA
ATAAGAGAGGCTACTATTTTTGCTTTGGCTTCGCTGTCAGAGCAATTGCTGGAAGCCGAGGTTTCAGGAA
TGACTAGAATCAGCTTGAGGGACCTTCTGGAACGATTAATAGCTGAAGACATTGGAACTGGAGTAGATGA
ATATCCGTTTCTTCATGCTCGTTTATTTTCATCTATAGCCAAGTTCTCCTCTGTGATCAGCCATGGAGTC
CTTGAACATTTTCTCTATGCTGCTATCAAGGCAATTGGCATGGATGTGCCCCCACCTGTGAAAGTAGGTG
CTTGTCGGGCACTTTTCCAGCTCTTACCTGGAGCAAACAAAGAAATTCTTCAGCCTCATCTAATGGGTTT
ATTTTCATCACTCACAGATCTCCTCAATCAAGCATCCGATGAAACGCTGCACTTGGTCCTTGAGACACTG
CAAGCAGCTATAAAGACAGGTGATGAAGCATCTGCAGCGATAGAACCCATTATATCTCCTATCATCCTTA
ACACATGGGCTTCTCATGTCTCAGATCCTTTTATTAGTATTGATGCTGTTGAAGTTCTGGAGGCAATAAA
AAATGCTACCGGTTGTGTTCGTCCTCTTGTTTCTCGAATTCTACCATATATTGGGCCAGTTCTGAATAAT
CCCCAGCAGCAGCCTGATGGATTAGTAGCTGGATCACTGGATCTGGTGACTATGCTATTGAAGAATTCTC
CTAGTGATGTAGTGAAAGTAGTATACGATGTTTGTTTTGATCCTGTCATCCGAATAGTTCTACAAAGTGA
TGATTATGGTGAAATGCAGAATGCAACCGAATGTTTAGCTGCTATTATAGCTGGGGGAAAACAAGAAATG
CTTGCTTGGGGTGGTGATTCTGGATATACAATGAGAAGTTTGCTGGATGTAGCTTCACGGCTTCTAGATC
CTGATATGGAAAGCTCTGGATCTCTTTTTGTTGGGACTTATATTCTGCAGCTTATTTTGCATCTTCCATC
ACAAATGGCCCCTCACATCCGAGACCTAGTTGCTGCTCTTGTTAGGCGCTTGCAATCTTGCCAAATAACA
GGATTGAGAAGCTCATTGTTACTTATTTTTGCTAGATTGGTTCATATGAGTGCTCCAAATGTAGAACAAT
TTATTGACTTGCTGGTCACAGTCCCTGCCAAAGACTACGACAATTCATTTGTTTATGTAATGTCAGAATG
GGCTAAGCAGCAAGGGGAGATTCAGGGGGCTTACCAAATTAAAGTCACAACCACTGCTTTGGCTCTATTA
CTATCCACAAGGCATGTTGAATTGGCAAAAATCAATGTCCAGGGCCATCTTGTTAAGACTATTGCAGGGA
TAACTACTCGCTCAAAAGCTAAATCAACTCCAGATCAATGGACTGTGATGCCGCTTCCTGCAAAGATACT
TGCTTTATTGGCGGATGTGTTGATTGAGATTCAAGAACAAGTGGGCATTGGCAATGATGAGGATAGTGAC
TGGGAAGAAATTCAAGCAGAGGATGTGGAAACAGATCAAGATTTGGTAATTTCATCTGGTGCTACATCAT
TTGGCAGACCGACATATGAACAGCTTGAAGCAATGGCAAAAGTATTTGACGAGAACCAAGAAGATGGTGA
TGAAGATGACCTACTAAGTGGTGCTGATCCCCTTAATGAGATTAATCTGGCAAATTATCTAGCGGATTTC
TTTGTGAAGTTTTCTCATAGCGATAGACAGTTGTTTGACCACCTTTGCCAGAGTCTGACACTGGCTCAGC
AGAATGCTATTCAAATGATACTGAATCGGTGAGAAGTCCAATCCTTATGCCAATATGTTTTATTGGCTAC
ATAAAGTTCGTTGTTTCTTTGCTTGTCCAAACCAGCCTTTAAGGGTGGAAAAGCTGTCAGTTGAGTTTGT
AAAGCCGGGTTTTCTTTATTTTTCCTATTTAAATTACTGGGGGGAAATTCTTTCTTCGTCTGCCTTTCAG
TGGGTTGAAGAGCTATTAATCGACCAATGTGCTTTATTGGTGTAAATTTTCGTTATTATCTATAATATAT
TCATACATTTTTTTCCGACAGAAGGCAAGAAAAAAAAAACAAAAAAACAAATGTAAGACTCGAGAGCTCT
AAAGAACTAAGAATTAAAGATTTTGTTTGGAAACTATTGTCAAAAATAGGTTTTTTTTTTTTTTTTTGGG
AGAAAAAATTTAAAAATAAGTTTCATTATTAATCTTTTTCAAAAAAGATTTTTGAAAATTATTTTGAAGA
TAAATTGTTTTTTAAGAACATATTTTTATTATTTTATGGTTAAGTATTACAAATAAAAATTATCTTTTAA
AAAAATATGAAAATAAAAATAAGTTGAAAATATTTTAAATCTTTAAATATATTTTTTTATATATTTAAAT
TCTCATATAAAATTTTACTTTAAAATATAAGTAAAAATTGGGGGTGGGGTGAACGCAGACTTGGCTGTTT
GGTTAGAGAGAAAATGCAG
>MTCONS_00000277
AGCGGTCCGACCGTAGCATACGATTTCGGGGAACCCTAAAAATCTCAAAACGCAGCGCCAAAACCAAATT
TTCGTATCTGTCACTGCCGCCTCCCACTCTATATATACCCCAAACCACTACAACAACTCTAAAGTCGGTT
GTTCCGATTCACCCATTCCCCCATCTCCACAGGCGGGAAAATTCCCGAGAAAGGAAAGGAAAAGAAAGGA
AAGGAAAAAGACAACAAGATGGCGGATCAAGACCAGCAATGGCTATTGAACTGCTTGACTGCCACTCTCG
ACACCAGTCAGGAAGTCCGATCATTCGCCGAAGCCTCTCTCAATCAGGCCTCCCTACAGCCTGGGTTTGG
AGGTGCATTGTCCAAGGTTGCAGCAAACAGGGAGCTCCCATTGGGATTGCGTCAGATATCCTTTTTCCGA
ATTGAACTAATATTACTTTTATTATGCTTTTCCCCCACTTTTCCCTCTCTTCTCCTTTTCATCTTCAATA
GAAGAGGAGAATTATTTAACTACTGCTAGATTTCTCATACGCATTGCTGGAGTTACAAATAGCATCTTCT
TCTTTATGTTATTCTATTAAAGCATGCTTGTAGATGTTCTCGTGTCTCTTATGCTAAGAAAATTTTCCTT
GTAAGATTTAACGCAACTTTTACCTAGCTGCTGTCCTTCTCAAGCAGTTTGTTAAGAAACATTGGCAGGA
GGGCGAGGAAAATTTTGAACATCCTGTTGTTTCAAGTGATGAAAAGGAAATTATACGCCGACTTCTTCTA
TTATCATTGGATGATTCTAATAGGAAAATCTGCACGGCAATTAGCATGGCTGTGTCATCGATTGCGCATT
ATGACTGGCCAGAGGATTGGCCTGACTTATTGCCATTCCTCCTGAAGTTAATTAATGATCAAACTAATAT
AAATGGGGTGCATGGAGCTCTAAGATGCTTGGCACTTCTTTCTGGGGATTTGGATGACACAGTGGTGCCA
AAACTAGTGCCTGTTTTGTTCCCATGCTTGCATACAATTGTCTCATCTCCTCAGATTTATGACAAACCTT
TGCGCACAAAAGCACTTTCAATAGTTTATTCTTGCACTTCCATGTTGGGTGTGATGACGGGTGTATATAA
GACAGAAACCAGTAATTTGATGATGCCAATGCTTAAACCATGGATGGATCAGTTCTCTACCATCCTAGAG
CATCCTGTGCAATCTGAAGATCCTGATGATTGGAGCATCAGAATGGAGGTTTTAAAGTGTTTGAATCAGT
TTGTCCAGAATTTCCCAAGCCTCACAGAAACAGAGTTTAAGGTTGTTGTGGGACCATTGTGGCAGACATT
TGTATCATCATTAAGAGTGTATGAACTGTCATCAGTTGAAGGTGCAGATGATCCTTATGAGGGAAGATAT
GACTCTGATGGTGCAGAGAAAAGCCTTGAATCCTTTGTAATTCAATTATTTGAGTTTCTGTTGACCATTG
TGGGTAGCAGAAGATTGGCAAAGGTTGTTGCAAATAATCTCAGAGAGCTGGTATATTATACCATTGCTTT
TTTGCAGATAACAGAACAACAGGTTCATACTTGGTCACTGGATGCTAATCAATATGTTGCAGATGAGGAT
GACACTACTTATAGTTGTCGTGTTTCTGGTGCTCTTTTGCTGGAAGAGGTGGTTAGTTCTTGCGGTTTAG
AGGGAATTGAAGCCATAATAGATGCTGCACAAAAAAGATTTAATGAGTCCCAACAGGGAAAGGTTGCTGG
TTCTGCAGTCTGGTGGAGAATAAGAGAGGCTACTATTTTTGCTTTGGCTTCGCTGTCAGAGCAATTGCTG
GAAGCCGAGGTTTCAGGAATGACTAGAATCAGCTTGAGGGACCTTCTGGAACGATTAATAGCTGAAGACA
TTGGAACTGGAGTAGATGAATATCCGTTTCTTCATGCTCGTTTATTTTCATCTATAGCCAAGTTCTCCTC
TGTGATCAGCCATGGAGTCCTTGAACATTTTCTCTATGCTGCTATCAAGGCAATTGGCATGGATGTGCCC
CCACCTGTGAAAGTAGGTGCTTGTCGGGCACTTTTCCAGCTCTTACCTGGAGCAAACAAAGAAATTCTTC
AGCCTCATCTAATGGGTTTATTTTCATCACTCACAGATCTCCTCAATCAAGCATCCGATGAAACGCTGCA
CTTGGTCCTTGAGACACTGCAAGCAGCTATAAAGACAGGTGATGAAGCATCTGCAGCGATAGAACCCATT
ATATCTCCTATCATCCTTAACACATGGGCTTCTCATGTCTCAGATCCTTTTATTAGTATTGATGCTGTTG
AAGTTCTGGAGGCAATAAAAAATGCTACCGGTTGTGTTCGTCCTCTTGTTTCTCGAATTCTACCATATAT
TGGGCCAGTTCTGAATAATCCCCAGCAGCAGCCTGATGGATTAGTAGCTGGATCACTGGATCTGGTGACT
ATGCTATTGAAGAATTCTCCTAGTGATGTAGTGAAAGTAGTATACGATGTTTGTTTTGATCCTGTCATCC
GAATAGTTCTACAAAGTGATGATTATGGTGAAATGCAGAATGCAACCGAATGTTTAGCTGCTATTATAGC
TGGGGGAAAACAAGAAATGCTTGCTTGGGGTGGTGATTCTGGATATACAATGAGAAGTTTGCTGGATGTA
GCTTCACGGCTTCTAGATCCTGATATGGAAAGCTCTGGATCTCTTTTTGTTGGGACTTATATTCTGCAGC
TTATTTTGCATCTTCCATCACAAATGGCCCCTCACATCCGAGACCTAGTTGCTGCTCTTGTTAGGCGCTT
GCAATCTTGCCAAATAACAGGATTGAGAAGCTCATTGTTACTTATTTTTGCTAGATTGGTTCATATGAGT
GCTCCAAATGTAGAACAATTTATTGACTTGCTGGTCACAGTCCCTGCCAAAGACTACGACAATTCATTTG
TTTATGTAATGTCAGAATGGGCTAAGCAGCAAGGGGAGATTCAGGGGGCTTACCAAATTAAAGTCACAAC
CACTGCTTTGGCTCTATTACTATCCACAAGGCATGTTGAATTGGCAAAAATCAATGTCCAGGGCCATCTT
GTTAAGACTATTGCAGGGATAACTACTCGCTCAAAAGCTAAATCAACTCCAGATCAATGGACTGTGATGC
CGCTTCCTGCAAAGATACTTGCTTTATTGGCGGATGTGTTGATTGAGATTCAAGAACAAGTGGGCATTGG
CAATGATGAGGATAGTGACTGGGAAGAAATTCAAGCAGAGGATGTGGAAACAGATCAAGATTTGGTAATT
TCATCTGGTGCTACATCATTTGGCAGACCGACATATGAACAGCTTGAAGCAATGGCAAAAGTATTTGACG
AGAACCAAGAAGATGGTGATGAAGATGACCTACTAAGTGGTGCTGATCCCCTTAATGAGATTAATCTGGC
AAATTATCTAGCGGATTTCTTTGTGAAGTTTTCTCATAGCGATAGACAGTTGTTTGACCACCTTTGCCAG
AGTCTGACACTGGCTCAGCAGAATGCTATTCAAATGATACTGAATCGGTGAGAAGTCCAATCCTTATGCC
AATATGTTTTATTGGCTACATAAAGTTCGTTGTTTCTTTGCTTGTCCAAACCAGCCTTTAAGGGTGGAAA
AGCTGTCAGTTGAGTTTGTAAAGCCGGGTTTTCTTTATTTTTCCTATTTAAATTACTGGGGGGAAATTCT
TTCTTCGTCTGCCTTTCAGTGGGTTGAAGAGCTATTAATCGACCAATGTGCTTTATTGGTGTAAATTTTC
GTTATTATCTATAATATATTCATACATTTTTTTCCGACAGAAGGCAAGAAAAAAAAAACAAAAAAACAAA
TGTAAGACTCGAGAGCTCTAAAGAACTAAGAATTAAAGATTTTGTTTGGAAACTATTGTCAAAAATAGGT
TTTTTTTTTTTTTTTTGGGAGAAAAAATTTAAAAATAAGTTTCATTATTAATCTTTTTCAAAAAAGATTT
TTGAAAATTATTTTGAAGATAAATTGTTTTTTAAGAACATATTTTTATTATTTTATGGTTAAGTATTACA
AATAAAAATTATCTTTTAAAAAAATATGAAAATAAAAATAAGTTGAAAATATTTTAAATCTTTAAATATA
TTTTTTTATATATTTAAATTCTCATATAAAATTTTACTTTAAAATATAAGTAAAAATTGGGGGTGGGGTG
AACGCAGACTTGGCTGTTTGGTTAGAGAGAAAATGCAG
>MTCONS_00000286
ATTATTCTTTTCCCATTTTTTATTTTCTTTCTATTTGAATGGGTACCTTCTAAAATTAATATTCTTTTGG
ATTACCAACATTCTAAACATGTAATTTGAGCTACTGTCTTCTGGGGTTATTTTACAGGCTAGGCTCATGG
TTAGGTATTACCACTAAGTTAGTGATGATGTATGAGAGTGAACTGTAATTGCAGTGTCATGATTTATTTT
CCTTTTAAAGTTTGTTTTACATACATCATGGAATGTGATAGGCGATGGAAAGATAATTAGGATTCAATTT
AAACATTTGTTGTCAAAAAAATAGAGTAGGCTAGACTTCATTGGGTAATTTGAAACACTTCAGCCAGATC
TTGATTTCTTGAGCATGTTTACTGATAATTTGCAAACATATGTTTGTAAAATTGACACTACTGAAATAAA
ATTAAGAGGGTTTATTGTCTCCAGATTCATCTTTTACAAAGACACTGTCTTCAGCTCCCCTCATAGGAAG
TGGTTCGGGTAGCGACTTTGTATACTCACCATCTGAGCCAGGAGGATTAGGCAATTCAAGATCATGGTTT
ACATATGAAGAACTAGTCAAGGCAACAAATGGATTTTCAACTCAAAATCTTCTGGGCGAAGGTGGATTTG
GTTCTGTATATAAAGGATACCTGCCAGACGGGAGAGAGATAGCAGTAAAGCAGCTAAAGATTGGTGGGGC
CCAGGGAGAGCGAGAATTTAAAGCTGAAGTTGAGATTATTAGTCGGATACACCATCGCCATTTGGTCTCA
CTTGTGGGTTACTGCATTTCTGAGAGCCAAAGGCTGCTCGTCTATGACTATGTTCCTAACAATACCCTTT
ATTTCCATCTTCATGGGGAAGGTAGGCCAGTTATGGACTGGGCAACACGTGTTAAGGTTGCTGCTGGTGC
AGCTCGTGGAATAGCTTATCTTCATGAAGACTGCCATCCTCGGGTTATTCACAGGGATATTAAGTCTTCA
AATATTCTTTTAAATTATAACTTTGAAGCTCAGGTTTCAGATTTTGGACTTGCTAAATTAGCTCTAGATG
CTGATACTCACGTAACAACACGTGTAATGGGGACTTTTGGATATATGGCTCCCGAGTATGCATCAAGTGG
CAAGTTAACTGAGAAATCTGATGTCTTCTCTTTTGGAGTTGTCCTTCTGGAGCTTATTACTGGACGGAAA
CCTGTGGATGCATCTCAACCCGTGGGTGATGAGAGTCTAGTTGAATGGGCTCGACCTTTGCTTAGTCATG
CCCTTGAGAATGAGGAGTTCGAAGGTTTGACAGATCCAAGGCTTGAGAAAAACTATGTAGAAAGTGAAAT
GTTTCGTATGCTAGAGGCTGCTGCAGCTTGTGTCCGTCATTCAGCTGCAAAGAGACCACGAATGGGACAG
GTTGTTAGAGCTTTTGATAGTATGGGTACCTCGGATCTGTCCAATGGAATGAGGGTGGGTGAAAGTGAAG
TATTTAATTCTGCACAACAATCTGAAGAAATTAGATGGTTTCAGAGGATGGCATTTGGTAGTCAAGACTA
CAGTACAGACTTTTTTAGCCAAGGTGGCTAGAATAGTTAAGTAACATGGCAAATATTGGGAGAGATGAAT
GCATATTGAACCAGGAAGTTCTGCAGAGGCAAGCCAGGGTCCTGTTGATGTTGATGTGAACGTGGAGCGA
TGACTTAGGTAGTGGTACAAATTTGGCTCAGATCCAGAACCTGACCGAGCAGGTATAGAGACCAGAATTT
ACACCCTCAGCTCAGCTTAGATCCTGTAAATGGTTTCATTCATCTTCTATAATCTATACATTCTTTCTTT
TTGTAAGTAACACGGCCAGTTTTTTGTTTCCACCGAAATCTGGGTGTTGTTAATAAAATGCCAATTTTCC
GGTGCCATTAATAAAATGCCAATTCAATTTTGTTCTCGTGCAATTCTTATTATTCTTCTTCTTCAAATAC
CTAAAATATTCATCTGCTCTGTTCTGCACCCAGGACTCTGCTTCCTCCTCAAGGAGAAGGAATAATGTAA
AATGCAGCCGGTAACCCATTCCTATTCTAGGAGTAGATCTCTGTTTTCTACCAAGGACTCTGTCTTCTTC
TTCTTCAAATACCTCAAGTGCTCATCTGCCCTCTGTTCTGTTCCAAGACTCTTGCTTTCTCTAAAGGAGA
AGTAATAATGCAGATATCAGGACAGGCAGTTCCATTCCAATTCTAGGACTACATCCAAGAAAGATCGCTT
GTACTTTTGACCATGACCAGGACATATGGAACATTTAATTCGAGAAATTATCCAAACTTAGAAACAAAAA
AATGCACATAGAAGATTAGAGGATGAATTAGGCAGAACTGGATGGTTGTGTTGTTTCTATGCTTCTGACA
GATAAGAAACAGCCTGTAAATGTCTTTAGTAAAATGTAGCATGATCAATAATTTAAGGGGAAAATGGTTA
AGAGTTGAATATTTTCATTTCATGTTACGCAGATTCCTTAGAAGCATTACAATATAGCTATTATGCAATT
CATTAGTAGTATAACTTGCAAACACTACTACAAAAACTTCCATTTTCAGCAACCCAGATTCCTCGGTAGC
GTTGACTTGCAGAAGGGATATGGGTTATGATCACA
>MTCONS_00000291
TGAATCAGTATATAGCCAAATTTCTCAATCTCATAGTTTTTGAATTTGATCTTCACACATCCACATGGAT
TCACTCAGAGTCTCAGCTGCAGTAAGACTGCAAGACCCATTTCTGATGTGAAGGTAAAACCCTAATTTCT
TTCTCAACTACACACACAAGCTATGCACAGCACATACTTAGGCTCAACTATAACTCTTAGGAGTAAAGGG
TCTCTCTTTTTTTCCTTCGATGATCATTCTTACTTGTTCAATGAAAGATTTGATAGAACCCCATTAACAT
CATCATCATCATGTTGTGCTTGCTGTGGTGCTAATTTTATCCACGGGGTGCCCATAAACCCTGGTTTCTT
GTATGGGTTAAGGCAGTCCACTTTAATTCAATGGGCTCCTTCTAGGAGGTTGATATTGGGTGCTGGGGAC
AGGTATTATTGCCGGCTTCCAGATCGAGGTTGTTATGAGGTGTGTTGCACTCTCAAGGAAAGGAGTGGCA
ATGGGGGAGGTGGGAGGAGGAGAAGGGGGAAAATTGAGTGTATGGTTTCGGAGGGGAAGAGTGGAAGATG
TCATTTGGGTGGTGAGGCTGATGCCGAGGCAGTGCTCAACTTGTTGAGTGAGGAAGTGAGTGAGAGATGT
TATGGTGCTAGAGAGACACATGGGAGTTCGTATGAAAGAGTGCGAGCGGAGAAGAGAGGCGATTTGGGTA
ATGAATGTTACAGGAGAAAGAAGAAAAATGTTGGGTTGGGTTCTTTGGAGTGCAGTTCAAAGCGTGAATC
TCAGTCAATTATAGTTGGGTCAAGGGAAGAGGGTCATAGAAGGAGAGAGGAAAAGGAAGCTTCTGTGAGA
ATTGAAAATCGGGGGCTACGGAAAGAAGGTTCTAGTTGTTCATCTTATTACTCACTTTCATCTTTGGGTG
ACTCTGAGAGCAACACGGGCGATATTGAAGGCAACCAAGAAGCTCCGGTTAAGCATAGGGGAATTGTGAG
AGAATCATCAAGTGGGTATAAGAAGGATTCATGGAAGACTGAAGAGGGTAATGTTGACAGTGAAGTGGTG
GAGAAGTTTGAGAAGCAAAGAGATGAGGCAGAAGGATATGGGGAAGTTGCCAAATGGGGAAATACTTCAG
TGGGGTCTTATGTGGTGGGGAGTGGTGTTGAGTGGGAGAGGAGAAAGAAGTCCGAGAAGAAGCTTGCTGA
AGTATCAATCGAGCGAACTGAATCTATGGAGGAAACCTCAGAAATGGATTCAAAAGTATCACAGATCCAT
GAAAGCGGTTTTGGAAAGTCTTCTGGCTACCGCAAGCAATTCCATGGCAGGGGAGAGAAGTTGACTGTGG
CAGGGAATTTAGACGAGGAAACAAGAAAGCAATATGGTCAGAAAGGTAAACTTGTCATTGGACAGTCAGA
GTCTGGAAGAAAATACCAAAGGCTAACTGAATCGTCAGAAGTCCAGGGTAGTGATGTTGAAAGAACTTCT
GGATCTCAGAAGCAATTCAGTGGCAGTGAAGAAAATGTAACCACTGCTAAGAATTTGGTCCAGGGAAGAG
GAGAAGAACATGGTAAAAAAGATGCCCATATCACTGTCCAAGACAAATTAAAAAGAAACTCTCAGCAGTT
CAGTGAAACATCGAGGACTCAAGAGGTAGATGTCAGAAATACCTCCACTTCTCTGAGGCAGTCAGGAACC
ACAATGAAGAACTGGAATGAAAATTCAACTTCATTCCTGGGCTCGGTTCAGGAGACAAAAGGGCAACAGC
ACCAAACAGGCGAATGGATCACTGGAGGAATTAACTCTAGAAGAAATTTTCAACAATTCACCGAGATCTC
AGATATTCATGATAGTGATATCCGTAACAATAGCATTTCACAGACACAATATGAAACTAGAATGAACAAG
CAGGAAGGAAATTGGAACTTGGTTTCCAGTTCACATCCAGAAGCAAAAGAGCAGCACTTGCAAACAGATA
AAACAACTATTAGGAGAAATGAGTCCAGAAAAGGATACCAAGATGCCACAAGCATGTCAGTGGTTCATGC
TAGTACTACTGAAACAGGTGCCAACCCTCAAAGGACTTCTGAAAAGAGAGTGAGCAATCAAGAAGTTAAT
TTGACGTCAGTTGTGAAATCAGTTGAGGAAACGAGAGAAAGATATTATCAAGCTGATGAAAGATTGGTGC
AAACTAGATCAAGAGAAGAGGTTGAAAAGCCTTCTAAACAATTGCATTTTATTGAGTCTGCACCAGGGGA
TTCCTCCAGTTCCCAAGCATCTCTGAATTTGGTAGCCCAGGCTAGAGTGCAACAAATTGCTGCAGAGGAA
AGAGATAAGACAAGTTCACAGGCAACATTGAAGCCTCCACCATTTCAGTCGGTAGAAAGAGGTCCACTGC
ATGTGGAACTGACTTCTGGCTTTGCAGCTCAAGAGGTTTCTGGTGAAACTCCAGAAAGTGGCTTTAGTGC
CTCATCTACACTCCCTCCAACGAGAAGTCCAACTTGGCAGCGGGAACCACATGGTGAAGCTAGAAGAGGT
GAAACTTATGGGGAGCCTCTGAATGTTGCCCCTGGAGATGTATTGGCTTCAGCTGATCGTTTAGAGAAAT
CCTCCATGCACTTTGTGGGAGAGTTTGTTGAGAAGGTAAGGCATGATGTGTTCACATCTGAAATCCAAAA
AGAGAGAGTTTCTGAAGCAAATTTGCTGTACAAAGGTGAGGTCCCTGAGAAACATAAGCAAAAGGGTTCG
AGTCATTATGGTTCTGAAAACTTGCAGTTGAAGGAGCATGACTCAAGGCGTTCATCTGGGGCTTCTGGAA
CAAAGGGGCCTTCTGACGAAATGTGGGATGTAGCAAATCCTTCTCTTCAGGAACCTCCCAAGACAGAAGC
AGAAGAGGGCACTACAACAACTGGGACTGCCATCGTAAGGAGAACTGGAAGGTCCTTTTGGAGTGTCATT
GCAGACATAGTCCGAATGCGGTGGGTCTCACATTCTGAAACCCATAATTCAGCCATGAAGTCGGGTGGAA
GGAGTTCATCAAATGAGTCTGCTGGCAGTGATGCATGGTTTTCTGGTCGTGAGCCAGATGAGCACAATGA
CGAGAATGCAAAAAGGGAAAAAAGAAGCGTGCAACAAGAATCCATATCTAATGATCAGCCTCAACTGGGA
AAAACTCCCACTCTAAATCAAGGAGAAGGGTCTCAAGCAACAAGCACAAAGGACCAAAAAAAGCATGCTG
AACTGGACATGCCATCTTCTAGTATTTTAGAAAGTGGCTTAGTGCTCAAAAGCAATTCCTCTGCATCTGG
GAAGGAAAGTCTTGGTTGGTATGAAAATGCAGAGAGTTTTCAAGGTTCCCCTTCAAGCTCTGCAGTAGTG
GAATCAGCGTTACCAACACCCGGTAGGGACATAAGAAGATCTCCCACTGTGGAAGAAATCTCAAGTAGTA
CTAAACCTGTTGGATCTGGAAGTGGCTCAATGGAGGGGATGGATCAAAAAGCTGATGTACCATTGACTGA
AATGTCAGGGACTGAGGGGAAAGATGGGGAGTTGAAAAGGAGAAAACTTCAAAGGAACAAGCAGGTATTG
AAAGATCAATTTGATGAATGGGAAGAGGCATATGTACTTGAGAATGAGCAGCGTAAGATTGATGAAATGT
TCATGAGGGAAGCATTGTTGGAAGCCAAAAAGGCTGCCAATGCTTGGGAGGTGCCTGTTGGGGCTGTGCT
GGTACAGCATGGCAAAATTATCGCCCGTGGATGTAACCGAGTGGAAGAGTTAAGGGACTCAACTGCCCAT
GCAGAAATGATTTGTATACGGGAGGCTTCAAACCTACTCCGGACATGGAGGCTTTCGGAGACTACACTTT
ATGTAACACTCGAACCATGTCCTATGTGTGCTGGAGCAATACTACAAGCTAGAATTGACACCCTTGTGTG
GGGAGCTCCCAATAAACTTCTTGGGGCTGATGGCAGCTGGATTAGACTTTTTCCTAATGGGGGTGAAGGT
GGAAGTGGCTCAGAACTGACAGATAAAACACAAGCTCCAGCCCACCCATTCCACCCAAAGATGACAATTC
GGCGTGGGGTATTGGCATCAGAATGTTCAGATGCAATGCAGCAGTTCTTCCAACTCAGGAGAAAGCAGAA
GGAGAAGAAACCAGATATGCCCGCCCCACCTTCATGCTTGCCCATTTCAAATCATCCTTCTAAGTTCATG
ACTAAGATGCATGGCATCTTCCACATGTTCTGTTTATAAGGAATGGGACATGGCCCATCTGTTTCTTCAA
GCTTGTAAAACCATGTTGCTACATGTATCTAATTTTTTGTATCACTATCTATTTGTATTTCACAGGTTCA
GAAAAAGCTCTTAAGTGACAGTTTCGGCGAATGCGAAAGATTAGAGATCGATACTATGGAATAATAGGAT
GACAAATTTTAGAAAGAAGTGTGATTGCCTTGAAGGAATTGTAAACAGAGATCATCTCTGTTTTGTGACT
GAAGGTTACTGCATTTAGTATTTGAGATATACTGAAACTGTGCGAGTATAAACCTATTTTTTGAGACTGG
GCAGAAAGAATAACATTAAAACTTAACCACATTCAGCCACAAGATTGAAGATTGATTGCATCAAACCTAA
AGCTAAATTGGGTTTTGTGGTGGAAGGCCTTTTGTAATCAGACAAGACATTGAAAGTATTGAAAGAAAAA
GTAGCGGTAGGGGGTAGTAAATTAGTAATAATGTATAGGTGCTCTCTACCAACCAAGCTGAGGCGGCTAC
CTGAGTGAAAGTAAAGAATTACCAGAAGAGAGGAGTATGCATCTGTTTTAGCCTTAAATTTGATTGGTAC
AGTGCACCAATGATTAGGTCCTATGTTATGATAAACATCCACATCCATCCATTGGTGGGTGGATTTTGTT
AGCATTACATTTTGTATCCCATGCCTCTCATTTCACTCCATTTCTCATCTACACCTCTTTTGCCATATGT
AACATGAGACACCCTTTTTTTTCTCTTTTTGTTTTCTTTAATCAATTAGAGAAGAATTGGTTTATAATTG
TGCAATCCAGATTACTGTTTAGAACAGGCTGTTCATGGTTATCATTATTTTGTGGGGTTGGGGGTGGGTG
TTCAGAAGAACTTTATTAACTTGGTTCAATTGGGGCTCTGAGATATGGCTCCAAGTCCTCAAGACCTTGA
CCATGATAATTGGGCCACCCAAAGTTCAAGCTGGAAAGTCCATTTAGAAACAATTTTGCTAATGGAAACC
TCACGCTGTCATATCATTAGAAGAGATGTACCAATCACATGAAGACTACATCTCTCCATCCAATATTCAC
CAAACGTTTTTTATTTCTGAAATTTTGTGCTTCCCAGATCTGTATATAAGCACCAATTCTTCACACCAAA
ACTCAACAATTCCACAAAATGGCTTCACTGATGTGGGCCTGTGTCTCATCTTGCCTCTTCATTCTTGTAG
CCATTGCTAATGCACAAGCACCTGCAGCCTCACCTTCTGTCTTGCCAACTCCCACGCCAGTTGCAGCCAC
ACAGCCACCCTCAACTCCGGTCATACCCGCACCTGCAACCACTCCTGTAGCATCACCCTCTCCTAAAGTT
TCGCCAGCTTCGAGCCCCACTGTCCCACCCCCTCAAGTTCCACCACCACCAAATCCACCAGTCTCAGCTC
CAGTGCAACCACCAGTGCTACCATCGCCACCTGTTGCTTCACCTCCACCTCTGCCACCTTCCATACCACC
ACCACAGGTATCCCCAGCACCAGTCCAAGCACCACCACTGCCAGCACCAGCGCCCCCACCCCCAGTGCCC
CCACCCCCCGTGCCAGCACCAGCGACCCCACCACCAGCGCCAGCACCAGCGCCTCCACCACCAGCGCCAG
CACCAGTACCTGTACCTCCAACCCCAGCTCCAGCACCAGTACCAGTGCCCCCAGCCCCAGTCCCAGCACC
AATTAGCGAGCCACCGGCACCTGCACCAGCCCCTACCAAGCACAAGCACAGGAGAAGGAGACACAAGCAC
AAGAAGCATCATCATCATGCACCAGCACCTGCACCAGTTACCCCAAGCCCCCCCGCACCACCTACAGTCC
CTGAGGCTGAGGAAACGGCACCAGCTCCATCACCAAACTTGAATGGAGGAATTGCGCTGTATCAACAGGG
AGGTCTTGCAGCAATGTGGGCAAGGACCGCATTAGTTCTTGTTGCTGTGTTTGCTGTTTCGTGCTACAAT
TTCTAGTGATATTTGTTTTGTGGAGCCATGATTCTATAGCTTTACTTAAAAGGGGTTGGATTGTTTCAAA
TTTATGTCATAAGATCAATGAATTATTGATAGATGTAGAGAAGAATAAAACGAGAGATTTTGGTGGTTTG
GTATATTTTTCTTATTCAATTGTTGCATGGTCAATATATAATAAAATTGAATTTGAACTATACACCATTA
CAGAGGAAGGGATGTTTTAAGGAAAACCAGAACAGCTCAATGAACTTCAATGTTGCATGTAAAATGGAAA
AAGAAAAAATATAGATAACTTAATTGCTGCATTTCAAACTTGATCTGTATTTGAGTCTGCACTGATATTC
TCCCGCAAATCATACTCAACCACAAGGCCTAAATTATCAACCAATTTGTGATGCTGAAGACACCCTGCAC
ACTGATGAGAAGAACTGCCTGTTGGTGATGATAGACCAAAGATTTAAAAAATATTTAAAATGAAGGACTA
TAAACCATCTTGCAGCACAGAAGTAAAATTTGAGTGTCTTTCAAATGTAAACAATGTGAAAACATACCTA
ATCAAACAGGTTGCTTTGATTGAAGGCATGGTAGGTATAAAGTCACTAGTACAGAAGTTCAAGCATGGCT
AAGAAACAATTTTATGTCTATAACAACTATACAAGGATAAATTTTGTTCCTTCATGGTATAACTGGAATA
GAACCCTGAGGGGTAGCTCAGTTGGTCCGGCCTT
>MTCONS_00000342
AAAAGGGTTATTCACAATTTGATACGATCCCATCCTTTTAACCGAATAATCCGAAGGGAAACCACCAGTA
ATTTCATTTCCGTGTTTCTTTTATTTGCAAAGCATACCGACGTACTGATTTGCAGTCTTGTCGCACCATA
CTCTTCTCACAAACCCTAACCCTAGGTCCCTAACCTAATTTTTCAGTACTACTTTGCATTGAAAAATCCG
AAGAAAATGTGTTCTTCCTCTGCATCTCCCTCGTCTCTTTTCCTCTCCACCGGCACTCCTATTCTACGAA
GTCGTATCGTTCCAATCTTCAGTTCTTCTAGCCCATTTATCAATTCTCACAGATTCAGAAACCCTAGGTT
ATGTATCTCCTCATCAGTCTCCGAGACAAGCTTCGAGGTCACGTGGGTGTCTCCTGAACGCAATGCAAGC
GACGACTATGGTGGCTGGGCGGTTGTCGAGTCTCCATGTCGTAAGAAGAAGAAAGGGTCAAGTGCACTTT
TTTGTGTGGTTACTGGGACTTCGATTGCCATTCTACTCTCCGCCATTGCTTACTTCTCATTATCAAGAAA
AGGTTTTAGGCTTCAGTTTAATAAACCGATGCATTCTATCCATGAAATCTTTGTGCGAACTAAAACTGAA
GCTGGTCAAAGCAACACTGTGTACTCCAATGCATCTGATGTGGACACCAACATTGTTGAGGCCGGCACAG
AGAGTGCATCTAATGAAATTGATGAAGATGTGGCATCAGGTAGTTTGAAAGCAAATGATTGTTGGATGTT
ATTGTCTGGTTTATGCATTGGCCATTTTAAACTGTTAGGATTTGCAATTGAAGCTGTTAGCATTGCATGG
AATTTAAAATCTGTTCATGCAGAAATATAATTAGGAGAATTTAGTAATTTGAGCACATTAGTTGGTGCTT
TAGCTAGGAAATATGAGCATAGTCACCGTGAGAAGAGTAGAAATAAGGTCATCAGTTAAATCCCAAAATG
CCTTATCTTAAAGGTTCATGAAGGACGATTTAAATTATACAAAATGCCATGAAGACCTTGATGGGCTCAT
ACAAATGAGTTGTGGGACTCAATCAGCTGATTTATTTTCTGTGTGATGTTCAACTTTGTAAAGCAATCTA
CTCACTCTGTTCATTTTTTATAAAAATGCAATTCATTCCAAGGCTACAATGTATGTATTTTGGTAACTTA
TGAAGTTCTATAATCTGGAAACCGATTTGCTTGTATGCTACGCCAATGCTTTGGAATTTAAATTATGAGT
AAAGGGATGAAATTGATATACAAAATGAAGTACCAGATAAATTTGTATGCCCAATCTGAATATATATATG
TTGTGGCTAGAGTAATTTTGGCTGTCTGGCTATTGATAACCCTGGGAATTCTGACATTAATGAGATACAT
GAGAAATGGGAATAGATTAGGTATTCACATGCATCTTCTCCTTAAGAAAATTCTCAAAGGTATGCTCCTC
TTTCTAGTGAGGCTTGTGAAATATCAAATTGATTAAATATTGGTAGCTCTTAAATCCATAAACTTGCATA
TCTTTCTATTAAAAATTGAAATAAACCTCCCAAGTTAAAGCACTATATGGATGGGATGGCTCTTAGTCAT
TCATCAACTTGATTATTGACAAGTATAGGGGTTACATCTTATATGACAGTAGGATTTGTGTAGGTGAAAC
CCTGCAAAGGGTAATAAAGGGTGTAAGAATAAGTTCCTGCCAGGTATAATCTGATCGTGTTTGCATGCGT
GTTTTTGTGTTTAACCAGCTTGATTACTGAAAAGTACCTAGGTACATTTTATATAGCAGTAGGCTCTGTT
AAATGTGGACTTCCAAGGAGTTATAGAGAGGTGTAAGAATAAATTCATACCAGGAATAGTTTGATCACGT
GTGTGCATGTGTTGAACCAGCTTGATTACTGAAAAGTATCTAGGTACATTTTATATTGCAGTAGGCTCTG
TTAAATGTGGACTTCCAAGGAGTTATCAAGAGGTGTAAGAATAAATTCATACCAGGAATAATTTGATCAT
GCGAGTAGTGTGTGTGAGAGCTTATGGTTCACATATTCACCATATTTTTCTTGATTTACATTTCCACAAG
AAAATTATAGCTAAATATCATAGAAATGCCCTAATTTCTTTTGTACATTTTGTTTCCCTCATCTTGTTCA
GCATCCAAAAAGGTTAAGCATGTTCTGATCCCAGTTGCTGCAGATTCCACTCAACAAGAAGCTCTATTGG
TTCTGAAGAAACTGAAGGTGTACAGATAATTGAGGATGATGTCAGTGCAGATGAATTATGCACTAAGAGG
GAGTATGCAAGATGGTTGGTCCGAGCAAATTTGTTACTAGAAAGGGACCCAAGACACAGGATATTTTCCT
CCAGTTTACCTTCTGGGTCCATAATTTCTGCATTTGATGATGTGAATGCTGAAGACAGAGATTATGGGTC
TATTCAAGCCCTAGCAGAGGCTGGCATTATACCTAGCAAGCTATCAGGGAACTCCAACTCTGCTCTTGAC
AGTTCGAAAGTCCAGGGAGAGGTCTATTTTTCCCCTGATAGATTTATATCCAGACAAGATCTGATAAACT
GGAAGGCTCAATTAGAATATAAATTCATGCCAGGAATTAAAGAGAAGTCCAGATATCCAGAACAAAAGTG
GATTTTATGGACATGAAGGAGATCAGTTCAGATGCATCACCAGAGTTTTTTATAGACATGCTGGCTGGTG
ACAGGAGTATAGTCAGAAAAGTTTTTGGACAGAGCAAGCGGTTTCAACCAAATAAACCTTCAACAAAAGC
ACAATCAGCAGTTGCACTGACAAGTGGTAGGATGACAGAAGTAATTCATACAGAATTGTTGAGACTAGAG
GCTGAGAAACTCTCAAGGGAAGCTGAAGCTGAAGAAATTAGGTCTCAGTTGCTCAACCGAGGAGACATAC
AAAGCTTTTGGAGTGAGAAGATTAAAGATGAGAAAATCCGTGGTTTTGAGGTGGAGAAGGACTATCTTGC
TGCAGTTAGTGATTTGGAAGAGGAGAGGATTGTTCATGTGAATTGTCTCACTGAGAATTTGAAGGAGAAG
GCAGCTATGGAATGCCAGAGTCAGCTTCTTTTCAGGCTCAAAGATGAAGTCGATGAGATGTCAGAGCGGC
TTGCATGTGAGAGGACGGGTTATATGGCTGAGCAGCGCAATTTGCAGGACATGCTCAATGAATTACAGAA
CAAACAGGAAGGAGTGCTTGATGTGAAATCTATACTGGAAGCTGAGAAAGAAGCTCTTCGAATTCTCAGA
TCTTGGGTTGAGGATGAAGCACGAAAAAACCAAGCTCGTGCCAAGGTTCTTGAGGAGGTAGGACGGCGGT
GGAAATGGGACAGTGATGCCCAAATGTCATAAACCCCTGAAGGCAGAGTTTTTTCAATGAATTGTTCAAA
GAAAGGCTAATCTGGAATCTTGATTTGATTGTTTGAGGACCAAGAATTCATGTGAAACTCAGGCTAGCTA
AATGGAAATGTGGCACCTCATCTTGTAGTTAGCAGCTTTCCGTGCTGAGATCATATGTTGTCACATGTGG
AATGAAATAATCATATAATCAAACCAAGATGAATGGATCTCAATGTTTTGAGGCGCTTCCTTTTTTCACT
CTTGTTAAGGTCAATTGCATGGAAGGGAGTTTTTTTTTTCCTGTAAAGAGGTTGTAGAAATGTTGTTCGC
TCCTCATGATCATGTTGTTAGAAATAAGTTGTCTGGATGGAGAATCGTCCAACTCATTTTAATTTTGCGG
AAAATGCTATAATTCAGATTTTCTCTAATCAATATTTATAGAGATTACCGAGAAATTGGTGCTGGGCAGC
ATAAGTTAGTTAATGATATTGGGTGCAACCGCCAAGAGTTGCTGATGTAAATCCGGCTAGATTCTCAGGA
CAGCGGGGAAATTACAAATGGAATCCCTTTTGACAGCTTGAAATATGGAAGTGAGAACACCCATTGCAAT
CTTATTTGAGTTACCTACCGTGTTTAGATTAAGTGTGGGTCAATGTACTTCGCT
>MTCONS_00000344
AAAAGGGTTATTCACAATTTGATACGATCCCATCCTTTTAACCGAATAATCCGAAGGGAAACCACCAGTA
ATTTCATTTCCGTGTTTCTTTTATTTGCAAAGCATACCGACGTACTGATTTGCAGTCTTGTCGCACCATA
CTCTTCTCACAAACCCTAACCCTAGGTCCCTAACCTAATTTTTCAGTACTACTTTGCATTGAAAAATCCG
AAGAAAATGTGTTCTTCCTCTGCATCTCCCTCGTCTCTTTTCCTCTCCACCGGCACTCCTATTCTACGAA
GTCGTATCGTTCCAATCTTCAGTTCTTCTAGCCCATTTATCAATTCTCACAGATTCAGAAACCCTAGGTT
ATGTATCTCCTCATCAGTCTCCGAGACAAGCTTCGAGGTCACGTGGGTGTCTCCTGAACGCAATGCAAGC
GACGACTATGGTGGCTGGGCGGTTGTCGAGTCTCCATGTCGTAAGAAGAAGAAAGGGTCAAGTGCACTTT
TTTGTGTGGTTACTGGGACTTCGATTGCCATTCTACTCTCCGCCATTGCTTACTTCTCATTATCAAGAAA
AGGTTTTAGGCTTCAGTTTAATAAACCGATGCATTCTATCCATGAAATCTTTGTGCGAACTAAAACTGAA
GCTGGTCAAAGCAACACTGTGTACTCCAATGCATCTGATGTGGACACCAACATTGTTGAGGCCGGCACAG
AGAGTGCATCTAATGAAATTGATGAAGATGTGGCATCAGCATCCAAAAAGGTTAAGCATGTTCTGATCCC
AGTTGCTGCAGATTCCACTCAACAAGAAGCTCTATTGGTTCTGAAGAAACTGAAGATAATTGAGGATGAT
GTCAGTGCAGATGAATTATGCACTAAGAGGGAGTATGCAAGATGGTTGGTCCGAGCAAATTTGTTACTAG
AAAGGGACCCAAGACACAGGATATTTTCCTCCAGTTTACCTTCTGGGTCCATAATTTCTGCATTTGATGA
TGTGAATGCTGAAGACAGAGATTATGGGTCTATTCAAGCCCTAGCAGAGGCTGGCATTATACCTAGCAAG
CTATCAGGGAACTCCAACTCTGCTCTTGACAGTTCGAAAGTCCAGGGAGAGGTCTATTTTTCCCCTGATA
GATTTATATCCAGACAAGATCTGATAAACTGGAAGGCTCAATTAGAATATAAATTCATGCCAGGAATTAA
AGAGAAGTCCAGATATCCAGAACAAAAGTGGATTTTATGGACATGAAGGAGATCAGTTCAGATGCATCAC
CAGAGTTTTTTATAGACATGCTGGCTGGTGACAGGAGTATAGTCAGAAAAGTTTTTGGACAGAGCAAGCG
GTTTCAACCAAATAAACCTTCAACAAAAGCACAATCAGCAGTTGCACTGACAAGTGGTAGGATGACAGAA
GTAATTCATACAGAATTGTTGAGACTAGAGGCTGAGAAACTCTCAAGGGAAGCTGAAGCTGAAGAAATTA
GGTCTCAGTTGCTCAACCGAGGAGACATACAAAGCTTTTGGAGTGAGAAGATTAAAGATGAGAAAATCCG
TGGTTTTGAGGTGGAGAAGGACTATCTTGCTGCAGTTAGTGATTTGGAAGAGGAGAGGATTGTTCATGTG
AATTGTCTCACTGAGAATTTGAAGGAGAAGGCAGCTATGGAATGCCAGAGTCAGCTTCTTTTCAGGCTCA
AAGATGAAGTCGATGAGATGTCAGAGCGGCTTGCATGTGAGAGGACGGGTTATATGGCTGAGCAGCGCAA
TTTGCAGGACATGCTCAATGAATTACAGAACAAACAGGAAGGAGTGCTTGATGTGAAATCTATACTGGAA
GCTGAGAAAGAAGCTCTTCGAATTCTCAGATCTTGGGTTGAGGATGAAGCACGAAAAAACCAAGCTCGTG
CCAAGGTTCTTGAGGAGGTAGGACGGCGGTGGAAATGGGACAGTGATGCCCAAATGTCATAAACCCCTGA
AGGCAGAGTTTTTTCAATGAATTGTTCAAAGAAAGGCTAATCTGGAATCTTGATTTGATTGTTTGAGGAC
CAAGAATTCATGTGAAACTCAGGCTAGCTAAATGGAAATGTGGCACCTCATCTTGTAGTTAGCAGCTTTC
CGTGCTGAGATCATATGTTGTCACATGTGGAATGAAATAATCATATAATCAAACCAAGATGAATGGATCT
CAATGTTTTGAGGCGCTTCCTTTTTTCACTCTTGTTAAGGTCAATTGCATGGAAGGGAGTTTTTTTTTTC
CTGTAAAGAGGTTGTAGAAATGTTGTTCGCTCCTCATGATCATGTTGTTAGAAATAAGTTGTCTGGATGG
AGAATCGTCCAACTCATTTTAATTTTGCGGAAAATGCTATAATTCAGATTTTCTCTAATCAATATTTATA
GAGATTACCGAGAAATTGGTGCTGGGCAGCATAAGTTAGTTAATGATATTGGGTGCAACCGCCAAGAGTT
GCTGATGTAAATCCGGCTAGATTCTCAGGACAGCGGGGAAATTACAAATGGAATCCCTTTTGACAGCTTG
AAATATGGAAGTGAGAACACCCATTGCAATCTTATTTGAGTTACCTACCGTGTTTAGATTAAGTGTGGGT
CAATGTACTTCGCTATTGTGAAAAGAAGAAAAAGGAATCGGGGTCATGGCCGATCCGCAACAGCTTGAAG
ATCTCCTAGTTGATGTGCCGTGGCCCATGGCTGGACTAGTATTGCAATGGACACAACCCTGGCGGTGATG
GGATTGCCTGTTATACTGTTAGCCTATTTTAGGAAGTGGAGGTTGGTGGTTATGAGGCGAGAATGGAATG
GAAATGAAGGGCTCTATCCTTCTATTGATGGGACTAGCATGTGGGGGTAATCTAAGGTGTGCAATTAAAT
CTGATTACGCAGATACGAAGAAAATTTGCCTCGAGTTATGAAACACTCATTTTCATTACTCATAAGAATG
GAATGGAGAGGGAAAATCAATTCTACTCCCATTTATTAGTATGCTTGGATTTTTTTTTTATAGAATTAGA
ATAGAAATAAAAATTTAATTATTGCAAAAATTAAATTTCATTCTCATCAAAATTTTGATGATTGTTTAGG
TCAAGGAACAACCCTATATTTCTAGATAGTACTAATCAAATCCCATGAACCACTAGTTTTTGGATAGCAC
TTTCGCTGCTCTTGACCCAGTGGAGGAGTGTACATCATTCTGACCTGGAAAATGATTTTTATTTTGTTTT
TAGATTTTGATATGTTTATTTGTATTTTTGGAACTGTGACAAAGTTCACAGCAGAAGATTCCTTGGTGAG
GTATTGATTTGTGCCACTCAAATCATTGATCAATTGATAGAAACAAAGGGGTCCATTTGTTGGCCTTACA
AACATTTCAGCTACGAAGCCTCCTCATCTCATCCTGATTATTGTCCAAAAAGCTCCAGAAGGAGATTTCA
CCAAATAAATTCAAAAGAATAATTCTCAGAAGCCGAAAAAGGCTGAAAACATATATGGTCTGGGAGACAA
ATCTATACATAAAAGTGGGTTTTTTACTTATGCTTTTGCTTGGCTGCTGCTTCCATTTGCACCAGTGAGG
AAAAAGGTTGGGAATTAAAGGACAGCCCCACCTTTTCTCATCTACTTTTCTTTTTCTTATTTGTGTGGCA
AGCCAACTCAAAACAAGAACAACTCTCAAAGTGGTCCTGTGTGGGGTCTACTGCCAAAAAACACTGACTT
GCTTCAGTCAATGGTTAGGATTTGTTCATAGTTGAGGCTTATGTTAAATGACAATATACCCTAGTTTTGA
AATCAATCAAATTCAATAGGATAGAAACATGCCGTTAGCTGGAAGATAGCCGCCAGAAACATTTATTGTA
TGGTGTAACTTGCCTCTTAGCAACGCTTCTCAAATTTACAGTTGGTGGTGCCTTTTTCAGTCTCTTTATC
TGCTTATTTGACTGTATATTCCCATGAAGGAAAAAACACCCATCTGTGAATTCCTAATCCTTCTGGCAAA
AAAACTGGCCACTAGTTATTGGTGGTCTCTGTAGCTCTTAGCATGAGAGAGTTGTGCTGGAATTCTCTTT
GTCATATACTTTTGGTGTACAAAAGCAAGTCTCTTTGTGAGGGCTCTACAAGACCTGATAAGATGATAAT
GCTGATGTTGTGGGGGATGCTCGCAGTTGGATATGAGGCTACTGAATCTGCATGATTACAATTACTCTTT
AACTTAGGCTTTGTTGGGATTGAGCTAGCATTGTTATATTGAGTTATGGAGGCCCAGCACGGCGTATTAG
TGGCTGGATGGTTTGAGTTATCAGTTATGGGGGTTGGGAGAAATGGGTTGTGGGGTGTTTTGGAATTGGG
TTGTCCTGGTAGATAAGTGGAAGCCTGAGAATTTCCTATTGACATTACCTACATGATAGTAAGGTTAGGC
TTCTTGGTTGCAGCTTCAATTGCAGCCTATGGAGTTCAGCAGTTCAACATCAAAAACTCAAGGTCGCGTG
CCTCTCTAGGCAAGCCTTCAGAAAATGGTGAAGCAAGCTCTGAAGAGGGCCAGAATAAAGAGGAACGTAA
AGAGCAGCTCACATGTTCTGATGATTACCTCAAAGAGGTGGATGGGGAGGAGGAAGAGGAGAAAGAAGAG
GTTAAATTAATTAGTAGTGAAATAAACTGGGATCTGAGTATTCCACCTGATATCGAAGATGAAGAAATTT
TACCTGAATTTGAAGACCTTTTGTCTGGGGAGATTGATATTCCATTACCTAGTGACAAGTTTGACACAGA
AACCGCTGCCAAGGTGGAGAAAGACAGAGTTTATGAAACTGAGATGGCAAACAATGCAAATGAACTGGAG
CGGCTGCGCAACCTAGTGAAGGAATTGGAAGAGAGGGAAGTGAAGCTTGAAGGTGAATTGCTCGAGTACT
ATGGTCTGAAGGAGCAGGAGACGGACATTGCTGAGTTACAAAGGCAACTTAAGATCAAGACTGTTGAAAT
TGACATGCTGAATATCACCATTAGTTCTTTGCAGGCTGAGAGGAAGAAGCTTCAAGATGAGGTTGCACTG
GGTGTTTCTGCAAGGAAGGAGCTTGAAGTGGCAAGGAATAAAATCAAGGAATTGCAGAGGCAGATTCAGG
TTGAAGCTAACCAGACAAAAGGCCATTTGTTGTTGCTTAAACAACAAGTTTCTGGTCTTCAGACAAAGGA
GCAGGAAGCTATCAAGAAAGATGCTGAGATTGAGAAGAAGCTTAAAGCTGCAAAGGAGTTAGAGGTAGAA
GTTGTGGAGCTTAAGAGGAGGAACAAAGAACTTCAGCATGAAAAAAGAGAGCTACTAGTTAAGCTGGATG
GTGCTGAAGCTAGAGTAGCAGCCCTCTCAAATATGACAGAGAGTGAAATGGTCGCCAAGGCAAGAGAAGA
TGTGAATAATTTAAGACATGCAAATGAAGACCTTTTAAAGCAAGTGGAAGGGCTCCAGATGAACAGATTC
AGTGAGGTTGAAGAGCTAGTGTACCTTCGTTGGGTCAATGCTTGCCTAAGGTATGAACTTCGGAATTACC
AGACACCTGGAGGAAAGATATCAGCGCGTGATCTTAGCAAGAGCTTGAGCCCCAGATCGCAAGAGAGGGC
TAAACAGCTGATGTTAGAATACGCAGGATCAGAACGTGGGCAAGGGGACACAGATCTTGAAAGCAACTTT
TCCCATCCATCCTCTCCTGGAAGTGAGGATTTCGACAATGCTTCCATAGATAGTTCAACTAGTAGATATA
GTAGTCTAAGTAAGAAACCTAGCTTAATTCAAAAGCTGAAGAAATGGGGCAAAAGTAGAGATGATTCTAG
TGTTCTTTCATCACCAGCTAGATCCTTTGGGGGAGGCTCCCCAGGCAGAACTAGCATAAGCCTACGTCCA
AGGGGTCCATTAGAAGCCTTAATGCTAAGAAATGCAGGTGATGGTGTGGCCATCACTACATTTGGTAAGA
TTGATCAGGAAGCTCCTGAATCTCCTGAAACTCCAAATCTGTCACACATTAGAACAAGGGTTTCTTCTAG
TGACTCACTGAATAATGTTGCAGCATCATTCCAATTGATGTCAAAATCAGTGGAAGGAGTTTTAGATGAA
AAGTATCCTGCATATAAAGACCGTCATAAACTGGCCTTAGAGAGGGAGAAACAAATTAAGGAAAAAGCTG
AGAAAGCAAGAGCAGAGAGGTTTGGTGACAGTTCAGATTTGAAGTATGAGTCTAGGGCCAAAGCAGAGAG
AGACAAATCTGTCACTTTGCCTCCAAAACTAGCAAAGATAAAGGAAAAACCCCTTGTTTCTGCTGATTCA
AGTGATCAATCCATTGACAGCAAGATGGAGGATTCTCAAGTGGCGAGCAAGATGAAACTTGCTCACATTG
AAAAGAGGGCTCCTAGAGTGCCACGCCCACCTCCTAAACCTTCAGGAGGGGCTCCTGCAGGTCCAGGTGC
TAATCCTTCGAGTGGAGTACCACCTCCTCCACCTCCTCCTCCAGGTGCCCCGCCACCCCCACCCCCACCT
GGTGGACCGCCTCGTCCACCGCCCCCACCAGGAAGCCTCCCAAGAGGGGCAGGAAGTGGAGATAAAGTTC
ATCGGGCTCCTGAACTAGTTGAATTCTATCAGACACTGATGAAACGTGAGGCGAAGAAGGACACACCATC
TTTGGTCTCTTCAACATCTAATGCAGCAGATGCCAGGAGCAACATGATTGGTGAAATTGCAAACAAATCA
TCATTCCTTTTAGCTGTGAAAGCTGATGTGGAAACTCAAGGTGATTTTGTCCAGTCATTGGCAACTGAAG
TTCGAGCTGCTTCCTTTACCAAAATAGAAGATCTGGTGGCCTTTGTGAACTGGTTAGATGAAGAGCTCTC
CTTCTTGGTTGATGAACGGGCCGTTCTCAAGCACTTTGATTGGCCTGAAGGGAAAGCAGATGCATTAAGA
GAAGCAGCCTTTGAATATCAAGACTTGATGAAATTGGAGAAGCGAGTCTCTACTTTTGAAGATGATCCCA
AACTGTCATGTGAAGCTGCTCTAAAGAAAATGTACTCATTGCTCGAAAAAGTGGAACAGAGTGTTTATGC
ACTCCTACGTACGCGGGACATGGCCATTTCAAGATATAGGGAGTTTGGAATTCCTGTTGACTGGCTTCTA
GATTCTGGAGTTGTTGGCAAGATTAAACTTTCGTCTGTACAACTGGCAAGAAAGTATATGAAGCGTGTAT
CATCAGAGCTTGATGCACTGAGTGGACCAGAGAAGGAACCAAACCGAGAGTTTTTGATTCTGCAAGGCGT
GCGTTTTGCTTTCCGTGTTCATCAGTTCGCGGGAGGCTTTGATGCGGAGAGCATGAAGGTTTTTGAAGAA
CTGAGGAGCCGTGTGAAAACACAAACAGGCGAAGACAACAAGCTAGAAACATGAGGTTTTTCTCTCTTTC
TATTTTTTTTTTCCCTTCACTTATGTATATCCAAGTTTATGTTTAACATTTCATCTTTCATATTGATCTC
CATGTTGGGATATTGAAAGACATGGTTTATATGTTGTACAAACATCAGTTATGATTAAATGAAAAGAAAA
AAGTATAAAGTCTTTATAGGGTAAAGTTCTTAAGGTTCATAGTTACACCAATGGTGAATAGAAATCTTGA
AATCGTAATGAAAGCACAATGTTATGCTAAAGAATCAAATTATTCTAGCTTGAGTTATTGCCTGCGGAAT
ATTCAAGACAATATATGCATCAAGAATATGTGGGATTTCTAGGGAAAGCAAGGAGTTTGTGGGTTTTGTT
GTTTTCTGTAATAACTTTTGAAGGGTGGTGGAGTGGTTCATTCTCTTACAGCCTCCCTTGTTTCAACCAT
TTTCCTACTATGCTTTCAGATGAAAGATGCTAACAGCTTATCCTTGTTTGATTGCATAAACTGGCTGGGG
ACTCCTCAGTGTTCTGGGGCCTGGTGTGTGTGTTTTCCCACTCTGTCCCTTTATAGTCGTGTATATGGGT
TGCCCCCCTTTTTTGTTAAGGCTCGTCTAATAAATTTTCTTTGCCAATAGAAGAAAATATGTTTGCATCA
AGAACAAAGAAAGAGACTTCTGTCCAGCCTTGGGAGAAAGAGAAACTGGAAGTTCCAGTTTGTTTGGGTG
CAGAGGCACAGGTTCTTAGATTTGGGGAACAAAACCCTTCAGTGCTGAGCAAATAAAACGCTACATGATT
ATATTTAAGGTTCCATCTGCCAAGTTAAATTGGGATGCCTTTTTTTTTTTTTTTTCAGTGCATCTAGCTG
GAGGAACAGGGTTCAAAAGTAGAGGTCTAATGGTTTCTCCCTTTAGGCTAGGTTTGGATTATTA
>MTCONS_00000345
AAAAGGGTTATTCACAATTTGATACGATCCCATCCTTTTAACCGAATAATCCGAAGGGAAACCACCAGTA
ATTTCATTTCCGTGTTTCTTTTATTTGCAAAGCATACCGACGTACTGATTTGCAGTCTTGTCGCACCATA
CTCTTCTCACAAACCCTAACCCTAGGTCCCTAACCTAATTTTTCAGTACTACTTTGCATTGAAAAATCCG
AAGAAAATGTGTTCTTCCTCTGCATCTCCCTCGTCTCTTTTCCTCTCCACCGGCACTCCTATTCTACGAA
GTCGTATCGTTCCAATCTTCAGTTCTTCTAGCCCATTTATCAATTCTCACAGATTCAGAAACCCTAGGTT
ATGTATCTCCTCATCAGTCTCCGAGACAAGCTTCGAGGTCACGTGGGTGTCTCCTGAACGCAATGCAAGC
GACGACTATGGTGGCTGGGCGGTTGTCGAGTCTCCATGTCGTAAGAAGAAGAAAGGGTCAAGTGCACTTT
TTTGTGTGGTTACTGGGACTTCGATTGCCATTCTACTCTCCGCCATTGCTTACTTCTCATTATCAAGAAA
AGGTTTTAGGCTTCAGTTTAATAAACCGATGCATTCTATCCATGAAATCTTTGTGCGAACTAAAACTGAA
GCTGGTCAAAGCAACACTGTGTACTCCAATGCATCTGATGTGGACACCAACATTGTTGAGGCCGGCACAG
AGAGTGCATCTAATGAAATTGATGAAGATGTGGCATCAGCATCCAAAAAGGTTAAGCATGTTCTGATCCC
AGTTGCTGCAGATTCCACTCAACAAGAAGCTCTATTGGTTCTGAAGAAACTGAAGATAATTGAGGATGAT
GTCAGTGCAGATGAATTATGCACTAAGAGGGAGTATGCAAGATGGTTGGTCCGAGCAAATTTGTTACTAG
AAAGGGACCCAAGACACAGGATATTTTCCTCCAGTTTACCTTCTGGGTCCATAATTTCTGCATTTGATGA
TGTGAATGCTGAAGACAGAGATTATGGGTCTATTCAAGGTTAGGCTTGATCTTAATGCTCACCTGATTTT
CTTTGTGCATTTGAAAGGTAGATGGAAGTTTGAATCTTTGCTCTTGAATATGCAATTTAGCCCTAGCAGA
GGCTGGCATTATACCTAGCAAGCTATCAGGGAACTCCAACTCTGCTCTTGACAGTTCGAAAGTCCAGGGA
GAGGTCTATTTTTCCCCTGATAGATTTATATCCAGACAAGATCTGATAAACTGGAAGGCTCAATTAGAAT
ATAAATTCATGCCAGGAATTAAAGAGAAGATATCCAGAACAAAAGTGGATTTTATGGACATGAAGGAGAT
CAGTTCAGATGCATCACCAGAGTTTTTTATAGACATGCTGGCTGGTGACAGGAGTATAGTCAGAAAAGTT
TTTGGACAGAGCAAGCGGTTTCAACCAAATAAACCTTCAACAAAAGCACAATCAGCAGTTGCACTGACAA
GTGGTAGGATGACAGAAGTAATTCATACAGAATTGTTGAGACTAGAGGCTGAGAAACTCTCAAGGGAAGC
TGAAGCTGAAGAAATTAGGTCTCAGTTGCTCAACCGAGGAGACATACAAAGCTTTTGGAGTGAGAAGATT
AAAGATGAGAAAATCCGTGGTTTTGAGGTGGAGAAGGACTATCTTGCTGCAGTTAGTGATTTGGAAGAGG
AGAGGATTGTTCATGTGAATTGTCTCACTGAGAATTTGAAGGAGAAGGCAGCTATGGAATGCCAGAGTCA
GCTTCTTTTCAGGCTCAAAGATGAAGTCGATGAGATGTCAGAGCGGCTTGCATGTGAGAGGACGGGTTAT
ATGGCTGAGCAGCGCAATTTGCAGGACATGCTCAATGAATTACAGAACAAACAGGAAGGAGTGCTTGATG
TGAAATCTATACTGGAAGCTGAGAAAGAAGCTCTTCGAATTCTCAGGTAAAATCAAAGTTGTATCTTTCT
TCCCTTCCCTTTTCTAATACTTGTTTGTGACCTAGGGAACTTGGCCAACATAACAAATATGATCATTAAT
GCTACAATAAAACCTGTTACTCGTAGCTAATATTCTGAAAATTAGGATTTCAGTCTTAGATGATGTTTGT
GACCACCATGTGTGTTCATGCCTACTGGTGTATCTACACCAGGTGGTTTTTGTTCTGATTAAAATTGAAC
ATTCTCTGATAGTGTTTACCCAAATTTATGGGTTTACTTTGAATGGTAAGAGCATTGTCAGTGCAGACCC
CTTTTCCTGAATTGTTTTGATCTGATGATGTGTATATATATATATATATATATTTCTTTCCAGAATGGAT
TAGAAAGTAATTTCTGCTGATGCCATATTTTTACTTCTGGAAATTGTTGTTAGCTAGGATGAGTCCATAA
TAATTTTGTTTATAATTTTGGGCTTGATATGTGTAAGTTCTCTAACGGAGGCAATGGATGCAGATCTTGG
GTTGAGGATGAAGCACGAAAAAACCAAGCTCGTGCCAAGGTTCTTGAGGAGGTAGGACGGCGGTGGAAAT
GGGACAGTGATGCCCAAATGTCATAAACCCCTGAAGGCAGAGTTTTTTCAATGAATTGTTCAAAGAAAGG
CTAATCTGGAATCTTGATTTGATTGTTTGAGGACCAAGAATTCATGTGAAACTCAGGCTAGCTAAATGGA
AATGTGGCACCTCATCTTGTAGTTAGCAGCTTTCCGTGCTGAGATCATATGTTGTCACATGTGGAATGAA
ATAATCATATAATCAAACCAAGATGAATGGATCTCAATGTTTTGAGGCGCTTCCTTTTTTCACTCTTGTT
AAGGTCAATTGCATGGAAGGGAGTTTTTTTTTTCCTGTAAAGAGGTTGTAGAAATGTTGTTCGCTCCTCA
TGATCATGTTGTTAGAAATAAGTTGTCTGGATGGAGAATCGTCCAACTCATTTTAATTTTGCGGAAAATG
CTATAATTCAGATTTTCTCTAATCAATATTTATAGAGATTACCGAGAAATTGGTGCTGGGCAGCATAAGT
TAGTTAATGATATTGGGTGCAACCGCCAAGAGTTGCTGATGTAAATCCGGCTAGATTCTCAGGACAGCGG
GGAAATTACAAATGGAATCCCTTTTGACAGCTTGAAATATGGAAGTGAGAACACCCATTGCAATCTTATT
TGAGTTACCTACCGTGTTTAGATTAAGTGTGGGTCAATGTACTTCGCTATTGTGAAAAGAAGAAAAAGGA
ATCGGGGTCATGGCCGATCCGCAACAGCTTGAAGATCTCCTAGTTGATGTGCCGTGGCCCATGGCTGGAC
TAGTATTGCAATGGACACAACCCTGGCGGTGATGGGATTGCCTGTTATACTGTTAGCCTATTTTAGGAAG
TGGAGGTTGGTGGTTATGAGGCGAGAATGGAATGGAAATGAAGGGCTCTATCCTTCTATTGATGGGACTA
GCATGTGGGGGTAATCTAAGGTGTGCAATTAAATCTGATTACGCAGATACGAAGAAAATTTGCCTCGAGT
TATGAAACACTCATTTTCATTACTCATAAGAATGGAATGGAGAGGGAAAATCAATTCTACTCCCATTTAT
TAGTATGCTTGGATTTTTTTTTTATAGAATTAGAATAGAAATAAAAATTTAATTATTGCAAAAATTAAAT
TTCATTCTCATCAAAATTTTGATGATTGTTTAGGTCAAGGAACAACCCTATATTTCTAGATAGTACTAAT
CAAATCCCATGAACCACTAGTTTTTGGATAGCACTTTCGCTGCTCTTGACCCAGTGGAGGAGTGTACATC
ATTCTGACCTGGAAAATGATTTTTATTTTGTTTTTAGATTTTGATATGTTTATTTGTATTTTTGGAACTG
TGACAAAGTTCACAGCAGAAGATTCCTTGGTGAGGTATTGATTTGTGCCACTCAAATCATTGATCAATTG
ATAGAAACAAAGGGGTCCATTTGTTGGCCTTACAAACATTTCAGCTACGAAGCCTCCTCATCTCATCCTG
ATTATTGTCCAAAAAGCTCCAGAAGGAGATTTCACCAAATAAATTCAAAAGAATAATTCTCAGAAGCCGA
AAAAGGCTGAAAACATATATGGTCTGGGAGACAAATCTATACATAAAAGTGGGTTTTTTACTTATGCTTT
TGCTTGGCTGCTGCTTCCATTTGCACCAGTGAGGAAAAAGGTTGGGAATTAAAGGACAGCCCCACCTTTT
CTCATCTACTTTTCTTTTTCTTATTTGTGTGGCAAGCCAACTCAAAACAAGAACAACTCTCAAAGTGGTC
CTGTGTGGGGTCTACTGCCAAAAAACACTGACTTGCTTCAGTCAATGGTTAGGATTTGTTCATAGTTGAG
GCTTATGTTAAATGACAATATACCCTAGTTTTGAAATCAATCAAATTCAATAGGATAGAAACATGCCGTT
AGCTGGAAGATAGCCGCCAGAAACATTTATTGTATGGTGTAACTTGCCTCTTAGCAACGCTTCTCAAATT
TACAGTTGGTGGTGCCTTTTTCAGTCTCTTTATCTGCTTATTTGACTGTATATTCCCATGAAGGAAAAAA
CACCCATCTGTGAATTCCTAATCCTTCTGGCAAAAAAACTGGCCACTAGTTATTGGTGGTCTCTGTAGCT
CTTAGCATGAGAGAGTTGTGCTGGAATTCTCTTTGTCATATACTTTTGGTGTACAAAAGCAAGTCTCTTT
GTGAGGGCTCTACAAGACCTGATAAGATGATAATGCTGATGTTGTGGGGGATGCTCGCAGTTGGATATGA
GGCTACTGAATCTGCATGATTACAATTACTCTTTAACTTAGGCTTTGTTGGGATTGAGCTAGCATTGTTA
TATTGAGTTATGGAGGCCCAGCACGGCGTATTAGTGGCTGGATGGTTTGAGTTATCAGTTATGGGGGTTG
GGAGAAATGGGTTGTGGGGTGTTTTGGAATTGGGTTGTCCTGGTAGATAAGTGGAAGCCTGAGAATTTCC
TATTGACATTACCTACATGATAGTAAGGTTAGGCTTCTTGGTTGCAGCTTCAATTGCAGCCTATGGAGTT
CAGCAGTTCAACATCAAAAACTCAAGGTCGCGTGCCTCTCTAGGCAAGCCTTCAGAAAATGGTGAAGCAA
GCTCTGAAGAGGGCCAGAATAAAGAGGAACGTAAAGAGCAGCTCACATGTTCTGATGATTACCTCAAAGA
GGTGGATGGGGAGGAGGAAGAGGAGAAAGAAGAGGTTAAATTAATTAGTAGTGAAATAAACTGGGATCTG
AGTATTCCACCTGATATCGAAGATGAAGAAATTTTACCTGAATTTGAAGACCTTTTGTCTGGGGAGATTG
ATATTCCATTACCTAGTGACAAGTTTGACACAGAAACCGCTGCCAAGGTGGAGAAAGACAGAGTTTATGA
AACTGAGATGGCAAACAATGCAAATGAACTGGAGCGGCTGCGCAACCTAGTGAAGGAATTGGAAGAGAGG
GAAGTGAAGCTTGAAGGTGAATTGCTCGAGTACTATGGTCTGAAGGAGCAGGAGACGGACATTGCTGAGT
TACAAAGGCAACTTAAGATCAAGACTGTTGAAATTGACATGCTGAATATCACCATTAGTTCTTTGCAGGC
TGAGAGGAAGAAGCTTCAAGATGAGGTTGCACTGGGTGTTTCTGCAAGGAAGGAGCTTGAAGTGGCAAGG
AATAAAATCAAGGAATTGCAGAGGCAGATTCAGGTTGAAGCTAACCAGACAAAAGGCCATTTGTTGTTGC
TTAAACAACAAGTTTCTGGTCTTCAGACAAAGGAGCAGGAAGCTATCAAGAAAGATGCTGAGATTGAGAA
GAAGCTTAAAGCTGCAAAGGAGTTAGAGGTAGAAGTTGTGGAGCTTAAGAGGAGGAACAAAGAACTTCAG
CATGAAAAAAGAGAGCTACTAGTTAAGCTGGATGGTGCTGAAGCTAGAGTAGCAGCCCTCTCAAATATGA
CAGAGAGTGAAATGGTCGCCAAGGCAAGAGAAGATGTGAATAATTTAAGACATGCAAATGAAGACCTTTT
AAAGCAAGTGGAAGGGCTCCAGATGAACAGATTCAGTGAGGTTGAAGAGCTAGTGTACCTTCGTTGGGTC
AATGCTTGCCTAAGGTATGAACTTCGGAATTACCAGACACCTGGAGGAAAGATATCAGCGCGTGATCTTA
GCAAGAGCTTGAGCCCCAGATCGCAAGAGAGGGCTAAACAGCTGATGTTAGAATACGCAGGATCAGAACG
TGGGCAAGGGGACACAGATCTTGAAAGCAACTTTTCCCATCCATCCTCTCCTGGAAGTGAGGATTTCGAC
AATGCTTCCATAGATAGTTCAACTAGTAGATATAGTAGTCTAAGTAAGAAACCTAGCTTAATTCAAAAGC
TGAAGAAATGGGGCAAAAGTAGAGATGATTCTAGTGTTCTTTCATCACCAGCTAGATCCTTTGGGGGAGG
CTCCCCAGGCAGAACTAGCATAAGCCTACGTCCAAGGGGTCCATTAGAAGCCTTAATGCTAAGAAATGCA
GGTGATGGTGTGGCCATCACTACATTTGGTAAGATTGATCAGGAAGCTCCTGAATCTCCTGAAACTCCAA
ATCTGTCACACATTAGAACAAGGGTTTCTTCTAGTGACTCACTGAATAATGTTGCAGCATCATTCCAATT
GATGTCAAAATCAGTGGAAGGAGTTTTAGATGAAAAGTATCCTGCATATAAAGACCGTCATAAACTGGCC
TTAGAGAGGGAGAAACAAATTAAGGAAAAAGCTGAGAAAGCAAGAGCAGAGAGGTTTGGTGACAGTTCAG
ATTTGAAGTATGAGTCTAGGGCCAAAGCAGAGAGAGACAAATCTGTCACTTTGCCTCCAAAACTAGCAAA
GATAAAGGAAAAACCCCTTGTTTCTGCTGATTCAAGTGATCAATCCATTGACAGCAAGATGGAGGATTCT
CAAGTGGCGAGCAAGATGAAACTTGCTCACATTGAAAAGAGGGCTCCTAGAGTGCCACGCCCACCTCCTA
AACCTTCAGGAGGGGCTCCTGCAGGTCCAGGTGCTAATCCTTCGAGTGGAGTACCACCTCCTCCACCTCC
TCCTCCAGGTGCCCCGCCACCCCCACCCCCACCTGGTGGACCGCCTCGTCCACCGCCCCCACCAGGAAGC
CTCCCAAGAGGGGCAGGAAGTGGAGATAAAGTTCATCGGGCTCCTGAACTAGTTGAATTCTATCAGACAC
TGATGAAACGTGAGGCGAAGAAGGACACACCATCTTTGGTCTCTTCAACATCTAATGCAGCAGATGCCAG
GAGCAACATGATTGGTGAAATTGCAAACAAATCATCATTCCTTTTAGCTGTGAAAGCTGATGTGGAAACT
CAAGGTGATTTTGTCCAGTCATTGGCAACTGAAGTTCGAGCTGCTTCCTTTACCAAAATAGAAGATCTGG
TGGCCTTTGTGAACTGGTTAGATGAAGAGCTCTCCTTCTTGGTTGATGAACGGGCCGTTCTCAAGCACTT
TGATTGGCCTGAAGGGAAAGCAGATGCATTAAGAGAAGCAGCCTTTGAATATCAAGACTTGATGAAATTG
GAGAAGCGAGTCTCTACTTTTGAAGATGATCCCAAACTGTCATGTGAAGCTGCTCTAAAGAAAATGTACT
CATTGCTCGAAAAAGTGGAACAGAGTGTTTATGCACTCCTACGTACGCGGGACATGGCCATTTCAAGATA
TAGGGAGTTTGGAATTCCTGTTGACTGGCTTCTAGATTCTGGAGTTGTTGGCAAGATTAAACTTTCGTCT
GTACAACTGGCAAGAAAGTATATGAAGCGTGTATCATCAGAGCTTGATGCACTGAGTGGACCAGAGAAGG
AACCAAACCGAGAGTTTTTGATTCTGCAAGGCGTGCGTTTTGCTTTCCGTGTTCATCAGTTCGCGGGAGG
CTTTGATGCGGAGAGCATGAAGGTTTTTGAAGAACTGAGGAGCCGTGTGAAAACACAAACAGGCGAAGAC
AACAAGCTAGAAACATGAGGTTTTTCTCTCTTTCTATTTTTTTTTTCCCTTCACTTATGTATATCCAAGT
TTATGTTTAACATTTCATCTTTCATATTGATCTCCATGTTGGGATATTGAAAGACATGGTTTATATGTTG
TACAAACATCAGTTATGATTAAATGAAAAGAAAAAAGTATAAAGTCTTTATAGGGTAAAGTTCTTAAGGT
TCATAGTTACACCAATGGTGAATAGAAATCTTGAAATCGTAATGAAAGCACAATGTTATGCTAAAGAATC
AAATTATTCTAGCTTGAGTTATTGCCTGCGGAATATTCAAGACAATATATGCATCAAGAATATGTGGGAT
TTCTAGGGAAAGCAAGGAGTTTGTGGGTTTTGTTGTTTTCTGTAATAACTTTTGAAGGGTGGTGGAGTGG
TTCATTCTCTTACAGCCTCCCTTGTTTCAACCATTTTCCTACTATGCTTTCAGATGAAAGATGCTAACAG
CTTATCCTTGTTTGATTGCATAAACTGGCTGGGGACTCCTCAGTGTTCTGGGGCCTGGTGTGTGTGTTTT
CCCACTCTGTCCCTTTATAGTCGTGTATATGGGTTGCCCCCCTTTTTTGTTAAGGCTCGTCTAATAAATT
TTCTTTGCCAATAGAAGAAAATATGTTTGCATCAAGAACAAAGAAAGAGACTTCTGTCCAGCCTTGGGAG
AAAGAGAAACTGGAAGTTCCAGTTTGTTTGGGTGCAGAGGCACAGGTTCTTAGATTTGGGGAACAAAACC
CTTCAGTGCTGAGCAAATAAAACGCTACATGATTATATTTAAGGTTCCATCTGCCAAGTTAAATTGGGAT
GCCTTTTTTTTTTTTTTTTCAGTGCATCTAGCTGGAGGAACAGGGTTCAAAAGTAGAGGTCTAATGGTTT
CTCCCTTTAGGCTAGGTTTGGATTATTA
>MTCONS_00000346
AAAAGGGTTATTCACAATTTGATACGATCCCATCCTTTTAACCGAATAATCCGAAGGGAAACCACCAGTA
ATTTCATTTCCGTGTTTCTTTTATTTGCAAAGCATACCGACGTACTGATTTGCAGTCTTGTCGCACCATA
CTCTTCTCACAAACCCTAACCCTAGGTCCCTAACCTAATTTTTCAGTACTACTTTGCATTGAAAAATCCG
AAGAAAATGTGTTCTTCCTCTGCATCTCCCTCGTCTCTTTTCCTCTCCACCGGCACTCCTATTCTACGAA
GTCGTATCGTTCCAATCTTCAGTTCTTCTAGCCCATTTATCAATTCTCACAGATTCAGAAACCCTAGGTT
ATGTATCTCCTCATCAGTCTCCGAGACAAGCTTCGAGGTCACGTGGGTGTCTCCTGAACGCAATGCAAGC
GACGACTATGGTGGCTGGGCGGTTGTCGAGTCTCCATGTCGTAAGAAGAAGAAAGGGTCAAGTGCACTTT
TTTGTGTGGTTACTGGGACTTCGATTGCCATTCTACTCTCCGCCATTGCTTACTTCTCATTATCAAGAAA
AGGTTTTAGGCTTCAGTTTAATAAACCGATGCATTCTATCCATGAAATCTTTGTGCGAACTAAAACTGAA
GCTGGTCAAAGCAACACTGTGTACTCCAATGCATCTGATGTGGACACCAACATTGTTGAGGCCGGCACAG
AGAGTGCATCTAATGAAATTGATGAAGATGTGGCATCAGCATCCAAAAAGGTTAAGCATGTTCTGATCCC
AGTTGCTGCAGATTCCACTCAACAAGAAGCTCTATTGGTTCTGAAGAAACTGAAGATAATTGAGGATGAT
GTCAGTGCAGATGAATTATGCACTAAGAGGGAGTATGCAAGATGGTTGGTCCGAGCAAATTTGTTACTAG
AAAGGGACCCAAGACACAGGATATTTTCCTCCAGTTTACCTTCTGGGTCCATAATTTCTGCATTTGATGA
TGTGAATGCTGAAGACAGAGATTATGGGTCTATTCAAGCCCTAGCAGAGGCTGGCATTATACCTAGCAAG
CTATCAGGGAACTCCAACTCTGCTCTTGACAGTTCGAAAGTCCAGGGAGAGGTCTATTTTTCCCCTGATA
GATTTATATCCAGACAAGATCTGATAAACTGGAAGGCTCAATTAGAATATAAATTCATGCCAGGAATTAA
AGAGAAGATATCCAGAACAAAAGTGGATTTTATGGACATGAAGGAGATCAGTTCAGATGCATCACCAGAG
TTTTTTATAGACATGCTGGCTGGTGACAGGAGTATAGTCAGAAAAGTTTTTGGACAGAGCAAGCGGTTTC
AACCAAATAAACCTTCAACAAAAGCACAATCAGCAGTTGCACTGACAAGTGGTAGGATGACAGAAGTAAT
TCATACAGAATTGTTGAGACTAGAGGCTGAGAAACTCTCAAGGGAAGCTGAAGCTGAAGAAATTAGGTCT
CAGTTGCTCAACCGAGGAGACATACAAAGCTTTTGGAGTGAGAAGATTAAAGATGAGAAAATCCGTGGTT
TTGAGGTGGAGAAGGACTATCTTGCTGCAGTTAGTGATTTGGAAGAGGAGAGGATTGTTCATGTGAATTG
TCTCACTGAGAATTTGAAGGAGAAGGCAGCTATGGAATGCCAGAGTCAGCTTCTTTTCAGGCTCAAAGAT
GAAGTCGATGAGATGTCAGAGCGGCTTGCATGTGAGAGGACGGGTTATATGGCTGAGCAGCGCAATTTGC
AGGACATGCTCAATGAATTACAGAACAAACAGGAAGGAGTGCTTGATGTGAAATCTATACTGGAAGCTGA
GAAAGAAGCTCTTCGAATTCTCAGATCTTGGGTTGAGGATGAAGCACGAAAAAACCAAGCTCGTGCCAAG
GTTCTTGAGGAGGTAGGACGGCGGTGGAAATGGGACAGTGATGCCCAAATGTCATAAACCCCTGAAGGCA
GAGTTTTTTCAATGAATTGTTCAAAGAAAGGCTAATCTGGAATCTTGATTTGATTGTTTGAGGACCAAGA
ATTCATGTGAAACTCAGGCTAGCTAAATGGAAATGTGGCACCTCATCTTGTAGTTAGCAGCTTTCCGTGC
TGAGATCATATGTTGTCACATGTGGAATGAAATAATCATATAATCAAACCAAGATGAATGGATCTCAATG
TTTTGAGGCGCTTCCTTTTTTCACTCTTGTTAAGGTCAATTGCATGGAAGGGAGTTTTTTTTTTCCTGTA
AAGAGGTTGTAGAAATGTTGTTCGCTCCTCATGATCATGTTGTTAGAAATAAGTTGTCTGGATGGAGAAT
CGTCCAACTCATTTTAATTTTGCGGAAAATGCTATAATTCAGATTTTCTCTAATCAATATTTATAGAGAT
TACCGAGAAATTGGTGCTGGGCAGCATAAGTTAGTTAATGATATTGGGTGCAACCGCCAAGAGTTGCTGA
TGTAAATCCGGCTAGATTCTCAGGACAGCGGGGAAATTACAAATGGAATCCCTTTTGACAGCTTGAAATA
TGGAAGTGAGAACACCCATTGCAATCTTATTTGAGTTACCTACCGTGTTTAGATTAAGTGTGGGTCAATG
TACTTCGCTATTGTGAAAAGAAGAAAAAGGAATCGGGGTCATGGCCGATCCGCAACAGCTTGAAGATCTC
CTAGTTGATGTGCCGTGGCCCATGGCTGGACTAGTATTGCAATGGACACAACCCTGGCGGTGATGGGATT
GCCTGTTATACTGTTAGCCTATTTTAGGAAGTGGAGGTTGGTGGTTATGAGGCGAGAATGGAATGGAAAT
GAAGGGCTCTATCCTTCTATTGATGGGACTAGCATGTGGGGGTAATCTAAGGTGTGCAATTAAATCTGAT
TACGCAGATACGAAGAAAATTTGCCTCGAGTTATGAAACACTCATTTTCATTACTCATAAGAATGGAATG
GAGAGGGAAAATCAATTCTACTCCCATTTATTAGTATGCTTGGATTTTTTTTTTATAGAATTAGAATAGA
AATAAAAATTTAATTATTGCAAAAATTAAATTTCATTCTCATCAAAATTTTGATGATTGTTTAGGTCAAG
GAACAACCCTATATTTCTAGATAGTACTAATCAAATCCCATGAACCACTAGTTTTTGGATAGCACTTTCG
CTGCTCTTGACCCAGTGGAGGAGTGTACATCATTCTGACCTGGAAAATGATTTTTATTTTGTTTTTAGAT
TTTGATATGTTTATTTGTATTTTTGGAACTGTGACAAAGTTCACAGCAGAAGATTCCTTGGTGAGGTATT
GATTTGTGCCACTCAAATCATTGATCAATTGATAGAAACAAAGGGGTCCATTTGTTGGCCTTACAAACAT
TTCAGCTACGAAGCCTCCTCATCTCATCCTGATTATTGTCCAAAAAGCTCCAGAAGGAGATTTCACCAAA
TAAATTCAAAAGAATAATTCTCAGAAGCCGAAAAAGGCTGAAAACATATATGGTCTGGGAGACAAATCTA
TACATAAAAGTGGGTTTTTTACTTATGCTTTTGCTTGGCTGCTGCTTCCATTTGCACCAGTGAGGAAAAA
GGTTGGGAATTAAAGGACAGCCCCACCTTTTCTCATCTACTTTTCTTTTTCTTATTTGTGTGGCAAGCCA
ACTCAAAACAAGAACAACTCTCAAAGTGGTCCTGTGTGGGGTCTACTGCCAAAAAACACTGACTTGCTTC
AGTCAATGGTTAGGATTTGTTCATAGTTGAGGCTTATGTTAAATGACAATATACCCTAGTTTTGAAATCA
ATCAAATTCAATAGGATAGAAACATGCCGTTAGCTGGAAGATAGCCGCCAGAAACATTTATTGTATGGTG
TAACTTGCCTCTTAGCAACGCTTCTCAAATTTACAGTTGGTGGTGCCTTTTTCAGTCTCTTTATCTGCTT
ATTTGACTGTATATTCCCATGAAGGAAAAAACACCCATCTGTGAATTCCTAATCCTTCTGGCAAAAAAAC
TGGCCACTAGTTATTGGTGGTCTCTGTAGCTCTTAGCATGAGAGAGTTGTGCTGGAATTCTCTTTGTCAT
ATACTTTTGGTGTACAAAAGCAAGTCTCTTTGTGAGGGCTCTACAAGACCTGATAAGATGATAATGCTGA
TGTTGTGGGGGATGCTCGCAGTTGGATATGAGGCTACTGAATCTGCATGATTACAATTACTCTTTAACTT
AGGCTTTGTTGGGATTGAGCTAGCATTGTTATATTGAGTTATGGAGGCCCAGCACGGCGTATTAGTGGCT
GGATGGTTTGAGTTATCAGTTATGGGGGTTGGGAGAAATGGGTTGTGGGGTGTTTTGGAATTGGGTTGTC
CTGGTAGATAAGTGGAAGCCTGAGAATTTCCTATTGACATTACCTACATGATAGTAAGGTTAGGCTTCTT
GGTTGCAGCTTCAATTGCAGCCTATGGAGTTCAGCAGTTCAACATCAAAAACTCAAGGTCGCGTGCCTCT
CTAGGCAAGCCTTCAGAAAATGGTGAAGCAAGCTCTGAAGAGGGCCAGAATAAAGAGGAACGTAAAGAGC
AGCTCACATGTTCTGATGATTACCTCAAAGAGGTGGATGGGGAGGAGGAAGAGGAGAAAGAAGAGGTTAA
ATTAATTAGTAGTGAAATAAACTGGGATCTGAGTATTCCACCTGATATCGAAGATGAAGAAATTTTACCT
GAATTTGAAGACCTTTTGTCTGGGGAGATTGATATTCCATTACCTAGTGACAAGTTTGACACAGAAACCG
CTGCCAAGGTGGAGAAAGACAGAGTTTATGAAACTGAGATGGCAAACAATGCAAATGAACTGGAGCGGCT
GCGCAACCTAGTGAAGGAATTGGAAGAGAGGGAAGTGAAGCTTGAAGGTGAATTGCTCGAGTACTATGGT
CTGAAGGAGCAGGAGACGGACATTGCTGAGTTACAAAGGCAACTTAAGATCAAGACTGTTGAAATTGACA
TGCTGAATATCACCATTAGTTCTTTGCAGGCTGAGAGGAAGAAGCTTCAAGATGAGGTTGCACTGGGTGT
TTCTGCAAGGAAGGAGCTTGAAGTGGCAAGGAATAAAATCAAGGAATTGCAGAGGCAGATTCAGGTTGAA
GCTAACCAGACAAAAGGCCATTTGTTGTTGCTTAAACAACAAGTTTCTGGTCTTCAGACAAAGGAGCAGG
AAGCTATCAAGAAAGATGCTGAGATTGAGAAGAAGCTTAAAGCTGCAAAGGAGTTAGAGGTAGAAGTTGT
GGAGCTTAAGAGGAGGAACAAAGAACTTCAGCATGAAAAAAGAGAGCTACTAGTTAAGCTGGATGGTGCT
GAAGCTAGAGTAGCAGCCCTCTCAAATATGACAGAGAGTGAAATGGTCGCCAAGGCAAGAGAAGATGTGA
ATAATTTAAGACATGCAAATGAAGACCTTTTAAAGCAAGTGGAAGGGCTCCAGATGAACAGATTCAGTGA
GGTTGAAGAGCTAGTGTACCTTCGTTGGGTCAATGCTTGCCTAAGGTATGAACTTCGGAATTACCAGACA
CCTGGAGGAAAGATATCAGCGCGTGATCTTAGCAAGAGCTTGAGCCCCAGATCGCAAGAGAGGGCTAAAC
AGCTGATGTTAGAATACGCAGGATCAGAACGTGGGCAAGGGGACACAGATCTTGAAAGCAACTTTTCCCA
TCCATCCTCTCCTGGAAGTGAGGATTTCGACAATGCTTCCATAGATAGTTCAACTAGTAGATATAGTAGT
CTAAGTAAGAAACCTAGCTTAATTCAAAAGCTGAAGAAATGGGGCAAAAGTAGAGATGATTCTAGTGTTC
TTTCATCACCAGCTAGATCCTTTGGGGGAGGCTCCCCAGGCAGAACTAGCATAAGCCTACGTCCAAGGGG
TCCATTAGAAGCCTTAATGCTAAGAAATGCAGGTGATGGTGTGGCCATCACTACATTTGGTAAGATTGAT
CAGGAAGCTCCTGAATCTCCTGAAACTCCAAATCTGTCACACATTAGAACAAGGGTTTCTTCTAGTGACT
CACTGAATAATGTTGCAGCATCATTCCAATTGATGTCAAAATCAGTGGAAGGAGTTTTAGATGAAAAGTA
TCCTGCATATAAAGACCGTCATAAACTGGCCTTAGAGAGGGAGAAACAAATTAAGGAAAAAGCTGAGAAA
GCAAGAGCAGAGAGGTTTGGTGACAGTTCAGATTTGAAGTATGAGTCTAGGGCCAAAGCAGAGAGAGACA
AATCTGTCACTTTGCCTCCAAAACTAGCAAAGATAAAGGAAAAACCCCTTGTTTCTGCTGATTCAAGTGA
TCAATCCATTGACAGCAAGATGGAGGATTCTCAAGTGGCGAGCAAGATGAAACTTGCTCACATTGAAAAG
AGGGCTCCTAGAGTGCCACGCCCACCTCCTAAACCTTCAGGAGGGGCTCCTGCAGGTCCAGGTGCTAATC
CTTCGAGTGGAGTACCACCTCCTCCACCTCCTCCTCCAGGTGCCCCGCCACCCCCACCCCCACCTGGTGG
ACCGCCTCGTCCACCGCCCCCACCAGGAAGCCTCCCAAGAGGGGCAGGAAGTGGAGATAAAGTTCATCGG
GCTCCTGAACTAGTTGAATTCTATCAGACACTGATGAAACGTGAGGCGAAGAAGGACACACCATCTTTGG
TCTCTTCAACATCTAATGCAGCAGATGCCAGGAGCAACATGATTGGTGAAATTGCAAACAAATCATCATT
CCTTTTAGCTGTGAAAGCTGATGTGGAAACTCAAGGTGATTTTGTCCAGTCATTGGCAACTGAAGTTCGA
GCTGCTTCCTTTACCAAAATAGAAGATCTGGTGGCCTTTGTGAACTGGTTAGATGAAGAGCTCTCCTTCT
TGGTTGATGAACGGGCCGTTCTCAAGCACTTTGATTGGCCTGAAGGGAAAGCAGATGCATTAAGAGAAGC
AGCCTTTGAATATCAAGACTTGATGAAATTGGAGAAGCGAGTCTCTACTTTTGAAGATGATCCCAAACTG
TCATGTGAAGCTGCTCTAAAGAAAATGTACTCATTGCTCGAAAAAGTGGAACAGAGTGTTTATGCACTCC
TACGTACGCGGGACATGGCCATTTCAAGATATAGGGAGTTTGGAATTCCTGTTGACTGGCTTCTAGATTC
TGGAGTTGTTGGCAAGATTAAACTTTCGTCTGTACAACTGGCAAGAAAGTATATGAAGCGTGTATCATCA
GAGCTTGATGCACTGAGTGGACCAGAGAAGGAACCAAACCGAGAGTTTTTGATTCTGCAAGGCGTGCGTT
TTGCTTTCCGTGTTCATCAGTTCGCGGGAGGCTTTGATGCGGAGAGCATGAAGGTTTTTGAAGAACTGAG
GAGCCGTGTGAAAACACAAACAGGCGAAGACAACAAGCTAGAAACATGAGAAAGAAGATTTCGTGCGTCT
TCACTGGGATTGCTTGATATGATTGCATTCCAATCAGGCAGGGAACCCATTGGGACATGTGGGCACAAAG
CAAAAGGCAAGGGTGAAAAGTTCTTGACTATTTCCTCTGATTCAACATCAGAATGTGGAGAAGCCGTGCC
AAATGCACCAGAAACCTGTGCACCAGCTTGAATTGCACAACCCCAGTATCGTAATGCAGAGCTCACTGAT
GCTGGATTGTTTGGGTCCACCACAAGGTAGCAGCCAAACTCACGTGGTTCTCCAAAAGCAGAAGATCCTC
TCTGCAAAGCATGTAACCATTGCAAAATCTAATTTGAGCTACATTAACCCCAGTAAAATTATAAAAGAAA
TGGGAGCCACACCTCAAGAGCACGCTCCAGTATGTCCCATATTTCGGAACTCATTTTCCCATTGAGATTG
GATCCCCTGGTGCTTAAACTCATGGCTTCATCAACAAGCCTCAAGAGTGAAGGACCAGCCAACCTTCCAA
TATCAGTTCTCTCAGCCATGTTGCGCAGATATTTCAAGTACAATCTGTGTAGAGTCATGCGATTGCATAA
AAATCACCAAGTGAGAGAAAGAGAAAAAGAGACAGTTCCCCAACCTTGCTCTACTGGTTACACCTATCAT
GCGTAGGGTTTCCTCAGTGTTAATACCATCATATATGATTATGTCATATTTATCTTTTCGGAGATTTCTT
CGACCCAAATTCCCTAAGAATCCCACCAGCCTCTCAAGTGCGAGCAATGTAAACACAGAATCCATCCCAG
GAAGCACTCCAAGCTCTTCTC
>MTCONS_00002378
AGAACACCTCCAGCTGCCCCCTTAGAGTTAATTGCTCTCCAATCAATATGTCTTCCCACCCCAAGGCTGC
GAACAATCCCCGTACTCATATCCTTGATTTTAGTCTCCTGCAAGCACACCACGTCTCTCTAGCATGTCAT
GGAGATTTGCAGTAAACCTGAAATGAAACATTGGTAGCCTCAGCAGCTTGATCAGTAGTCTGTATTATAT
TGGTTGACGTCGAGCAAAACTAAAAGGGAGGTAGCTGATTGCATTTCAGTCAATATGTTTGAAGTAAATT
ATTTGTCTATCAAAATGATGACGATGATGATGATGATGATAATTTAAGTTTATATATTGCTGAGATTTGC
AGTAAACCTGAAATGAAACATTGGATTGATCTGTTACTGTTTTGTTCTTTTGAATAGAGCAAACAAAACC
TAATGGGAACAATATTGATACCTCTTCAATCTATCAAAAAAAATATATATATTGATACCTCTTCATGGTC
CTCTTGATTGAGCTGCTACACCTCTACTTTTAGGTCATATTGGCTTATATCAACATGAATGTTATGCTTG
AATTGTCAATGCTTGAGTTAAATTGCATTCCTTTTTTTATAATTTATGAGGGCTTATGTCAGATATTTTA
TGTCCATATTGTCATTGATCCTTAGTTTTCCTAACCCAATATGCCTAAATAGCATGCTCTTGGTCCCTCA
ATTTTTAATAGATTTTGATGTTTTATTCGCCTTTTCTTATGTGCCCTTCTCAAGTTCCTAGAAATAGGCA
GTGCCTTTGACTCATGCTAATCAGTCTCATATTGTAACTTCCCTTTCAGCATAAAGCTCCTTTTATTGAG
GAACTTGAAGAGCAGATGCAGAAGCTTCATGAAGAGCGTGCATCAGCTATCTTAGAAAGGAGAGCTGCTG
ATAATGATGAGATGATGGAAATACAAGCATCTGTTGATGCTGCAATGTCAGTTTTCACTAAAAGTGGTTC
TAATGAGGCAATGGTTGCTGCTGCCAGAACTGCAGCTCAGGCTGCATCTGCTGCCATGAGAGAACAAACA
AATCTACCAGTGAAGCTAGATGAATATGGTAGAGACATAAACCTGCAAAAATGCATGGATAAGAATAGGA
GATCTGAGGCTCGACAACGTAAGAGAGATAGATGGGATGCTAAAAGAATGACATTCTTAGAGAATGAAAG
TTCCCATCAGAAAATAGAAGGAGAATCAAGCACTGATGAGAGTGATAGTGAGACTACAGCATACCAGTCA
AACCGTGATTTGTTGCTTCAGACTGCTGAACAAATTTTCGGTGATGCAGCCGAGGAATATTCTCAACTTT
CAGCCGTGAAAGAAAGAATTGAAAGATGGAAGAAACAGTACTCGTCAAGCTACCGAGATGCTTATATGTC
TCTAAGTGTACCTGCTATCTTCTCTCCATATGTGAGATTGGAGCTCCTAAAATGGGACCCACTTTATGAA
GAAGCAGATTTTGATGATATGAAATGGCACTCATTGCTTTTCAATTATGGTTTGTCTGAAGATGGAAATG
ATTTCAGCCCTGATGATGCTGATGCTAACCTTGTTCCTGAACTGGTGGAAAGGGTTGCACTTCCCATTTT
GCATCATGAACTTGCTCACTGCTGGGATATTTTCAGTACCAGAGAGACAAAGAATGCTGTTTCTGCAACA
AACTTGGTTATTAGGTACATCCCAGCTTCCAGCGAGGCTCTAGGGGAATTATTAGCTGTTGTCCACAAGC
GTCTTTACAAGGCTCTCACTAATTTTATGGTACCACCATGGAACATACTTGTAATGAAGGCTGTGCCAAA
TGCAGCACGAGTTGCAGCATATAGGTTTGGCATGTCTATTCGTTTGATGAGGAACATCTGCTTGTGGAAA
GATATCCTTGCATTGCCAGTTTTGGAGAAGCTTGTACTTGATCAGCTTTTGAGTGGACAAGTTCTTCCTC
ATATTGAAAACATTGCATCTGATGTTCATGATGCAATCACAAGAACAGAAAGGATCATCTCTTCTTTATC
TGGGGTGTGGGCAGGTCCAAGTGTCACAGGGGAGCGCAGCAACAAGTTGCAACCTCTGGTGGATTATGTT
CTGAGACTTGGGAAGAGGCTGGAGAAAAGGCATTTGCCAGGCGTGACTGAGAGTGACACTAGCAGACTTG
CCCGTCGATTAAAAAGGATGTTGGTTGAGCTCAATGAGTATGACAAGGCCAGGGATATATCTAGAACTTT
CCATCTCAAAGAGGCACTCTAAAATAAGAGATGTTGGAGAGCTTAATGAATAGGAAAATGGCATGGGAAG
ATCCAAAACCTCTCGTCTCCAGCAGGTGCTGCCAAAGGAAAGATGTTGGTTCAGCTGGCCAGATATGTTA
GTCTCCATTATGGGAGGATAATTTTTTACCCACTAGAATCCAATGAGGATAATTTCTTGAGGATGTGTCA
CTCACCAATGCCGTGCTGCAACATAGTTCACTTCCCTGCCAACTTCCCCCCATCAAAATAGGGGATTTGT
TTTTTTTTTTTTTTCAAAATTAATTTTGTTCTAAGCTGCATGTCATAGTTAGATGCAGTAGCTAGAGTTG
TCTAGGTGGTACACGGATGGATGCTTAGGCAACTCTTAGTTCGTGACATGTAGCTTCAAATGGATCTAAA
TTTAATCTTGTAAAATTTTTGTTTGAGCGGTCAATGTTTCTTTTGATAGTTGAAAGTTTCAACCGTGTAA
CTAAGTAAAGATGCATCAGTGCCTTCTGAAATCAAAATTTTATTGATTAAACATGTATGATGCTCAATGT
ACTAGTGAATATTGTTGTGTGGTGGCAGTTGATTGGATTGGATATATTCCTCCTCAAAAGCATGCTGTGA
ACTGCGTTCTTCTCTTGTCCATCTTTGGCCTTTCTCGTTGTGTTCTTCTCTTACTTACAAGAAAGAGACT
GGATCATGTCTTTGGGAATGGCCAGCCATTGACCATCATTGGTGCGAGAAGCGTGGATTACAGTTGAAAC
TAATAAATAAGAATTCCACTAGCTAAAATTACTGTGTTGATGTTTAGGACTTCGATTCAACTAGCTAAAA
TTAATTGCACTAATTTCCTTAGGGAAAAAAAAAAGGAACGAAGAAAGAGGTGGAGCCGACAGCTGCAAGT
GGGGCGAATTTGAAGCTCAAGCAGAGCATGTGCGTAGATGATCCAATGAATTTGTACCAGGCTCGGAACA
CGACGTGCCACGAGTCAGACGCATAATAATGTTCCTGTGCCCCGTCAAAAACGAAAAAACATTCCTACCA
TTTCTGGTTTTATAAGAAATGAACAGAACATAGTATGAAAACATTAAACAATACCAGGATTCTATTTGTC
TTACTGTCTCGTCTCTCACTTTATCTAAG
>MTCONS_00002379
GCCTAGAGGCTAGAACTCGCATCTCTCTGAATGGAATCAAGGAAGGAAGGAAACCAGTCCGAGGAGCCGC
TGTAATCACAATCCACCATCGACCATGAGCAGCAGACCCAGAAACTTCCGTCGCCGTGCCGATGACGATG
ACAACGACGATACCAACGGCGACGGCCCTCCTTTAATCAAACCTACCTCGAAACCCTCTACAACCACCGC
GACCACCGCTGCCGCCGCCAAGCCGAAGAAGCCTCCGAAGCTCCTCAGCTTCGCCGACGACGAAGAAAAT
GAATCCCCATCTCGTTCCTCCTCTCGCTCCACCCAACCCCCATCTCGCCCCTCCAAGACATCCTCTCGCT
TCACCAAACTCTCCTCATCGTCCTCCCACAAAATCACCACCACCAAGGACCGCCTCACCCCCTCCTCCGC
CTCTCTCCCCTCCAATGTCCAACCCCAAGCTGGCACCTACACCAAAGAAGCCCTTCGTGAACTCCAAAAG
AACACCAGAACCCTAGCCAGCTCTCGTCCCGCTTCCTCCGAACCCAAACCCTCACTCGAACCGGTCATCG
TCTTGAAAGGCCTTGTCAAACCCATCTCGGCTGCCGAGGATGCCGTGATCGACGAAGAAAATGTCGAGGA
GGAACCAGAAAGCAAAGACAAGGGAGGGAGGTCATTTAAGAAGGATAAGGAGGATACCGAAACCCGATTA
GCTTCGATGGGAATTGGGAAGGGTAGGGATTCGATTCCCGATCAAGCTACAATCAACGCTATTCGAGCCA
AGAGGGAGCGGCTCCGGCAGTCACGGGCGGCCGCCCCAGATTATATCTCATTGGACGGAGGGAGTAATCA
TGGGGCGGCGGAGGGGTTGAGCGATGAGGAGCCGGAGTTTCAGGGGCGAATTGCGATGTTTGGGGAGAAG
CCTGAGAGTGGGAAAAAGGGCGTCTTTGAGGACGTGGACGAGAGGGGAATGGAAGGGGGGTTTAAGAAGG
ATGCACATGATAGTGATGACGAGGAAGAGGAGAAAATTTGGGAAGAAGAGCAATTCAGGAAGGGGTTGGG
GAAGAGGATGGATGATGGGTCTAGTAGGGTGGTGAGTAGTAGTGTGCCTGTGGTTCAGAAAGTTCAGCAA
CAAAAGTTCATGTATTCTTCTGTAACTGCATATACCTCAGTGCCAGGTGTATCTGCTCCTTTAAACATAG
GGGGTGCGGTTGGGCCACTGCCTGGTTTTGATGCAATGTCGTTATCTCAGCAGGCTGAGCTTGCTAAGAA
AGCGTTGCATGAGAACTTGAGGAGGCTTAAGGAGTCTCATGGCAGAACCATGTCATCACTGACTAGAACT
GATGAAAATTTGTCTTCCTCACTGTCGAATATCACTACTCTTGAGAAGTCTCTTACTGCTGCCGCATAAA
GCTCCTTTTATTGAGGAACTTGAAGAGCAGATGCAGAAGCTTCATGAAGAGCGTGCATCAGCTATCTTAG
AAAGGAGAGCTGCTGATAATGATGAGATGATGGAAATACAAGCATCTGTTGATGCTGCAATGTCAGTTTT
CACTAAAAGTGGTTCTAATGAGGCAATGGTTGCTGCTGCCAGAACTGCAGCTCAGGCTGCATCTGCTGCC
ATGAGAGAACAAACAAATCTACCAGTGAAGCTAGATGAATATGGTAGAGACATAAACCTGCAAAAATGCA
TGGATAAGAATAGGAGATCTGAGGCTCGACAACGTAAGAGAGATAGATGGGATGCTAAAAGAATGACATT
CTTAGAGAATGAAAGTTCCCATCAGAAAATAGAAGGAGAATCAAGCACTGATGAGAGTGATAGTGAGACT
ACAGCATACCAGTCAAACCGTGATTTGTTGCTTCAGACTGCTGAACAAATTTTCGGTGATGCAGCCGAGG
AATATTCTCAACTTTCAGCCGTGAAAGAAAGAATTGAAAGATGGAAGAAACAGTACTCGTCAAGCTACCG
AGATGCTTATATGTCTCTAAGTGTACCTGCTATCTTCTCTCCATATGTGAGATTGGAGCTCCTAAAATGG
GACCCACTTTATGAAGAAGCAGATTTTGATGATATGAAATGGCACTCATTGCTTTTCAATTATGGTTTGT
CTGAAGATGGAAATGATTTCAGCCCTGATGATGCTGATGCTAACCTTGTTCCTGAACTGGTGGAAAGGGT
TGCACTTCCCATTTTGCATCATGAACTTGCTCACTGCTGGGATATTTTCAGTACCAGAGAGACAAAGAAT
GCTGTTTCTGCAACAAACTTGGTTATTAGGTACATCCCAGCTTCCAGCGAGGCTCTAGGGGAATTATTAG
CTGTTGTCCACAAGCGTCTTTACAAGGCTCTCACTAATTTTATGGTACCACCATGGAACATACTTGTAAT
GAAGGCTGTGCCAAATGCAGCACGAGTTGCAGCATATAGGTTTGGCATGTCTATTCGTTTGATGAGGAAC
ATCTGCTTGTGGAAAGATATCCTTGCATTGCCAGTTTTGGAGAAGCTTGTACTTGATCAGCTTTTGAGTG
GACAAGTTCTTCCTCATATTGAAAACATTGCATCTGATGTTCATGATGCAATCACAAGAACAGAAAGGAT
CATCTCTTCTTTATCTGGGGTGTGGGCAGGTCCAAGTGTCACAGGGGAGCGCAGCAACAAGTTGCAACCT
CTGGTGGATTATGTTCTGAGACTTGGGAAGAGGCTGGAGAAAAGGCATTTGCCAGGCGTGACTGAGAGTG
ACACTAGCAGACTTGCCCGTCGATTAAAAAGGATGTTGGTTGAGCTCAATGAGTATGACAAGGCCAGGGA
TATATCTAGAACTTTCCATCTCAAAGAGGCACTCTAAAATAAGAGATGTTGGAGAGCTTAATGAATAGGA
AAATGGCATGGGAAGATCCAAAACCTCTCGTCTCCAGCAGGTGCTGCCAAAGGAAAGATGTTGGTTCAGC
TGGCCAGATATGTTAGTCTCCATTATGGGAGGATAATTTTTTACCCACTAGAATCCAATGAGGATAATTT
CTTGAGGATGTGTCACTCACCAATGCCGTGCTGCAACATAGTTCACTTCCCTGCCAACTTCCCCCCATCA
AAATAGGGGATTTGTTTTTTTTTTTTTTTCAAAATTAATTTTGTTCTAAGCTGCATGTCATAGTTAGATG
CAGTAGCTAGAGTTGTCTAGGTGGTACACGGATGGATGCTTAGGCAACTCTTAGTTCGTGACATGTAGCT
TCAAATGGATCTAAATTTAATCTTGTAAAATTTTTGTTTGAGCGGTCAATGTTTCTTTTGATAGTTGAAA
GTTTCAACCGTGTAACTAAGTAAAGATGCATCAGTGCCTTCTGAAATCAAAATTTTATTGATTAAACATG
TATGATGCTCAATGTACTAGTGAATATTGTTGTGTGGTGGCAGTTGATTGGATTGGATATATTCCTCCTC
AAAAGCATGCTGTGAACTGCGTTCTTCTCTTGTCCATCTTTGGCCTTTCTCGTTGTGTTCTTCTCTTACT
TACAAGAAAGAGACTGGATCATGTCTTTGGGAATGGCCAGCCATTGACCATCATTGGTGCGAGAAGCGTG
GATTACAGTTGAAACTAATAAATAAGAATTCCACTAGCTAAAATTACTGTGTTGATGTTTAGGACTTCGA
TTCAACTAGCTAAAATTAATTGCACTAATTTCCTTAGGGAAAAAAAAAAGGAACGAAGAAAGAGGTGGAG
CCGACAGCTGCAAGTGGGGCGAATTTGAAGCTCAAGCAGAGCATGTGCGTAGATGATCCAATGAATTTGT
ACCAGGCTCGGAACACGACGTGCCACGAGTCAGACGCATAATAATGTTCCTGTGCCCCGTCAAAAACGAA
AAAACATTCCTACCATTTCTGGTTTTATAAGAAATGAACAGAACATAGTATGAAAACATTAAACAATACC
AGGATTCTATTTGTCTTACTGTCTCGTCTCTCACTTTATCTAAG
>MTCONS_00000365
ACTCTTCCACCCAACCCAGTTTCATGTATACCTCTTTCTCATCTTCAGAACAACGCTCCTCTCTTTTGCT
TGTGTCTCTGAACATGGACGGAAGTTGCATAGATGAGAGTACTACTAGTGATTCTATTTCAACGTCGCTG
CCCGCTTTATCTGCTCTGCCGGCAACCAAGTCGCCGGAGAGTTTGTGCAGAGTTGGGAGTGGGACGAGTG
TGATACTGGACTCCGAGAGCAGTATCGAGGCTGAGTCTAGGAAGCTTCCCTCCTCCCGATTCAAGGGAGT
GGTGCCTCAGCCCAACGGACGGTGGGGTGCCCAGATTTATGAGAAGCACCAGAGGGTGTGGCTGGGAACG
TTCAATGAAGAGGAAGAAGCTGCCAAGGCTTACGACATCGCGGCGCAGAGGTTCCGTGGCCGCGACGCGG
TTACTAACTTCAAACCATTGTCGGAGACGGAGGAGGACGATATCGAAGCCGCGTTCTTGAATTCTCATTC
CAAGGCGGAGATCGTGGACATGCTGAGGAAACACACGTACAATGATGAGCTGGAGCAAAGCAAGCGAAAC
TACGGGTTGGACGCGAATGGGAAGAGGAGCCGAGCCGAAGGCCTCATGACTCCATTCGGGTCAGACCGGG
TCACCAAATCCCGGGAGCAGCTCTTCGAGAAGACGGTGACGCCCAGCGACGTGGGTAAGCTAAACCGGCT
GGTGATACCCAAACAACACGCGGAAAAGCACTTCCCCTTGCAGACTGGAACCACATCCAAAGGGGTGCTT
CTGAATTTCGAAGACATGGGCGGGAAAGTATGGAGGTTTCGATACTCGTACTGGAACAGCAGCCAGAGCT
ACGTTCTGACCAAAGGGTGGAGCCGGTTCGTGAAGGAGAAGAACCTTAAGGCGGGAGACATTGTGAGTTT
CCAGAGATCGACGGGAGGGGACAAGCAGCTGTACATAGACTGGAAGGCCAGAAACGGCCCGACGAATCAG
ATCAATCCGGTAGAGCCGGTGGAGATGGTGAGGTTATTCGGAGTCAACATTTTCAAAGTACCCGTAAATA
GCAGTGTGGTTGTGGCTAACAATGGTAGTTGGACTGGTAAGAGAATGATAGAAATGGAGCTCCTGTCCTT
CGAATGTAGTAAAAAACAGAGGGTAATCGGAGCTGTGTAACAAAATTTTCTTTTTCTTTTTTCTTTTTTC
TTTCCCTTTCTTTCCCTTTTCTTGGCATGTTGTGAATGTTGCAAGAGGATGATGGAAGGTGGAGGAGGTG
GAGGTGGTGGTGGTGGTGGTCAGTGGTGGTGTAGTTGCAACTTGCAAAAGGTGATTTGTATATTATAAGA
CAAAAAGCTGAAGAAAGCTTTTTTTTCTTTCTTTCTTTCTTTCTTTCTCTTCCTTTTTTTTCCCCTAAAA
AAATTAGAATGAAAAAAAAAAAATGTCAATTTTGTTCTGTTTATATGGAGTTTAGACTTTTATTTTGAGT
TCCCCATTTCAAATTAGTAGACAGTGGTTTCTTGTGGTTGTTGCTTTCCCAAAATATCTCTATGTTGACA
CAAGGTATTTATATATATATTGGGTATAGGCAGATGAGTTGAGAGAGAGGTAGGTATGATATTGATAACA
ACTTTTGTTATCAAAAAATGGTAGGTTATCTCAGCATTACTCATTTGTCTAATGCAAAAGAGCTACTTTG
GTCTCTTCATCATGTTCCCTCACTTTTGGCCTACCTTAAAATATGCACAAATTTTATAATAATGACTTCA
GTGGAGTTAAATCATTAAGATCCACCTCCACATTCTTATAATTACCCTATATTTACATCATGTGTGACAT
ATTCCCTATCTTTTTTATAAAGCAAAAACTTCATCCTCTCACATTACCCAATGCCCATCTTCTTCTTTCC
TACCTTAAAATAATTCATTTACCAGAATTGATGAATCATAAACAAGTCTTATAGTAGATGAAGGAAAGTG
ACTGGAAATGCTATTTGCTTTCTATAGTCATCTTATTCTACATGCCCCACGGCTGAATCTGGATCATACA
TTTATTCTTAATAATCCCCAATACTCATGGTCTTTCCATATTTGCTTGCATCTTAATGAGCCTTTGACAT
AATTAACCTGCCCAAAAAGAAATGTCAAACCATGTATATAGCTAATGTTTGCCATGGTTGTTGACATACT
TGTAGGCTAGTTTTGGCTTCCTATTTCATTTGATCATAATGTTCATATGAGTATTAATGCAGAAATTTAA
GATTAGGTGAGCGGTCCAAGTCCAGAGGTGTCATGGGGCCGGTTTCCTTTATTGTTTGGAATTATTTCCA
AGATGAAAACAGTCAAACACATGATCTTCTGATGATGTTGGGATATTTGTTTTGAATTCTTCAAAATTCT
CGTGCTTTGGGCATCCAGGTTGTTTCATCCTTAGGAATTATTGAAGCGTAGTTGACTGGAAAATTGCTTC
ATTTCCCTGTCACATTTTTTGTATTATTTCTCGTATGGAAACAAATGTCTCATTTTCTTAGCATTTGATT
TTGGGTTTGTCTTTAATTTAGATGTATGTCAAGGGGAAATACGATAAAAAAATATAGCAGAATAAATGCT
AAAAAAAGGTGACCACGAATATGAGGAGAATGATCTCGGGGTGGGCTTTGGACTCATCTATTGGCATTCA
CAGGGGCCCAAAAGGTGGCGGATTTTTGGCCCATTGGCCCATTTTCCCATCTTCATTCTCGGTGGTCAGT
ATCACTGAGGAAGCTTCACTCCAGTTGTAGGATTATCTCTGTGGGTTGGGAATGGGATTCGGTACTTCGC
TATCTCATGCGCGACCACTGCAACTCTCTTCATCTCTTTATGGCGAGGCCTTGTCATCTTCCTCCTCATC
CAGCCTCTTTATGGGGGGTCCATTCGCCGCCTCCGTGCCCTTTACCCTCACTGGGAACAAATTACATTTT
CGAAAGCTCGTTGTTGTCTCCAAAAGGATATCGGGCTTGGAGGAAGCCATGAGAATTCAGAGACAAAAAG
AGCTTCGAGAAAAAAGAACCTTTAGAAGAAGGATACCATTAAGGCGTGGAAGGGTATCACCCCGTCTTCC
TGTGCCTGACCACATACCAAAGCCTCCTTATCTAAGTTCAACTTCATTGCCCGAACTATCAAGTGAACAT
CAAATTCATGACTCTGAAGGCATCAGTCGCATGAAAGCTGCATGTGAGCTAGCTGCCCGTGTCTTAGACT
ATGCAGGAACGTTGGTTAGGCCATCAGTAACAACAAATGAAATTGACAAAGCAGTGCATCAGATGATAAT
TGAGGCTGGTGCTTATCCTTCACCTCTTGGCTATGGAGGATTTCCAAAGAGTGTGTGCACTTCAGTTAAT
GAGTGCATGTGCCATGGGATTCCTGATTCTCGCCAGCTACAGGATGGTGACATAATAAACATTGATGTAA
CAGTCTACTTTAATGGTTATCATGGAGACACATCAAAGACTTTTCTTTGTGGCAATGTTACTGATGGACT
CAAACGCCTTGTGAGGGTAACTGAAGAGTGTATGGAAAGAGGCATAGCTTGTTGCAAAGATGGTGCTAGT
TTTAAGAAAATTGGAAAGAGAATTAGTGAGCATGCTGAAAAATTTGGTTTCGGTGTGGTGGAGCGCTTTG
TGGGGCATGGTGTGGGGACCGTATTTCATTCTGAACCAGTTATATTGCATCATCGCAACGACAAGTCGGG
TCACATGGTTGAAGGTCAAACATTTACTATTGAGCCAATTCTTACAATTGGAAGCACAGAATGCATAACA
TGGTCTGACAACTGGACAACTGTGACAGCAGATGGATTCCCTGCTGCACAGTTTGAGCATACCATTTTGA
TTACTAGAACTGGTGCAGAAGTTTTAACAAAGTACTGAAAAATCAGGTGGTTAATATTTGTTTTTTTGCC
TCAAACATGCCCCTTTTTATAAAAAAAATTTACGTAGTTGAAGAATGGACATCAGTTTCCCACCATTTTT
CTCCCTGTAGAATTCTATGTTGAAAAATTTGCCTCAAACATCTATTTATATCCAATATGGTCATGGATGG
AAATCAACTTTGGGTCATTCTTCTCCCCGTAGAAGGCAGGTTAAAAAATTTCGTTGGAGAGAGTTGATTG
TATATGATCCTTTATCATCGTTGAGCATTCCTGGTTGGGTGGAAAGTAGTCGTTAAGGTACTGTTTGGGA
TAGTTTGGTATGCTATCTTTGAAATTTTTGCTAGAATATAGAAAATGGTTCAAACGAAGCTGGACGACCA
ACCACTATGTTTTGAGAACGAGGGTGTTTTTTATTTCCGAACTTTGGCCGGTGGCACATTTGAGAAGCTT
CAACCAACTTGCTTTGCAATTACTTTTGTTGACCACCATTTATGGTCACATGCCTTTTTGTGGGTGCAGT
TGGTTTTTCCAGAAGAAACATGAGAAAATCAAAATGTGGAGGCAAGGCAAGCATTCGTCCATTTGGCTAA
GAGACAAGGAAACAACTTTATTATATTAAAATCTCCAATTATGATACACATGTTCGCAGCCATGCAGTGT
GAACAGTTTGATGCCATTCCTAAGGATTTAAAATAACGAAAACTCTGTCGGATTTTCATGGATGCGACCT
CTAAAATTGCCAAAACCAGCCAGCCGCCACTTCAGTTCCGGCAGCATGCATAGTGCCGACCACTCTTTTC
ACCGTCCACTATCATGGAACCCACGTGCTCATTCTAATTTATAAATTACTCTGACGCCACTTCAATTCTC
CATCCTCATCTCCTCAAAAGCTTAAGTATTTTCTCATCTTTTTTATTTTTGTCTCTGACACCGCTCTGTT
ACTCTCTCCAATCTCCATCAATGGCGTCTACAAGCTTCCTCAAGCCGATCTCCTCTCTGAAGCTACCCCA
CCCACGATCACCCCCCTTCCAATCCTCAAAACTACTGGGTTTTGATCTCTCGAACTCATTTCCCACTCAA
AACCTCAAATCCTCAACAGCCCATCAGCGATTGTCAAGTACCAGACGTCACTCAAGCGCCACCACAACTA
CAGCATTCTTCTTCAACCACCATAAAACCACTCCAAAACCTCCAACACCCACTAAAGTTCAAGAACTGTA
CGTGTACGAAATCAACGAGAGAGACCGCGATAGCCCAGCGTTCCTAAAACTGAGTCAGAAGCCAGCCAAC
TCACTGGGGGACCTGGTGCCCTTCACCAACAAGATCTACACCGGAGACCTGGAGAAGCGGTTAGGCGTCA
CCGCTGGCATATGCGTATTGATCCAACACGTACGGGAGAGGAAGGGTGACCGCTACGAAGCCATATACAG
CTTCTACTTCGGGGACTACGGACACGTGTCGGTGCAGGGACCGTACTTGACCTATGAGGACACGTATCTA
GCGGTGACGGGCGGCTCTGGGATATTCGAAGGGGTGTACGGTGAGGTGAAGCTACAGCAGATCGTGTTTC
CTTTCAAGCTCTTTTACACGTTTTATTTGAAAGGCATCCCAGATTTGCCACATGATTTGATGGGCAAGCC
CGTGACCCCATCTCCCACCGTTGAACCCTCTCCCGCCGCTAAAGCCACCCTCCCTCATGCCTCTGTCAAA
AACTTCACCACCTGATCTTTTATCTTTCTCTTCATCTTTATTTTTTTCATTGATTACGAGGAGAAGAAAA
AAAGAAAAAAAGAAAAAAAGAAAATAATATAATATAATGATATATCGAGAGTGATACTTATTTAGCTTTA
TGTGTACCTCATAGAGGGGCAGTAGTTGACTTCGGGGTCTGAAATCTGAAGATGGCCCGCGTGTACTCTT
ACTAGAAAACAGGAAGTATCGATGGATACAAACTGAAAAATACAAAGGAAAAGCTGATGGATGAAATTAA
GTTTCAGACCTTTATTATTAGTATGAAATAAGCAATCAAATATTGAAATACATAGTACAAGGGACAAATA
GACATATTTCAGAGATGAAACGCAATTACCACGTACGTAACCTACCAACGAAACTGTACATTTGGGGAGT
AGGACTAGGCCACCTTTTATGGGACCTATACGTTACTTACTGCACTTGCCTTTAAGTTTTTTTGTCCACC
CAATTCTCTTTCATCCCATTGATACTTC
>MTCONS_00000373
TGAAAATGAAATTACTATATCATGATTCATGATCATGTCAAATCTACAGTTTCTGTGAAGGGCAGATCTT
TCTTCAAATGCAATGGAAAACTGGCAATGATTTCATGTTTTGGAATATCTAAAAGGCCACCGTTTTAAAT
GTTTATGTATTATGTCAACATGATTTATTATGCTTTTGGTATAATCATGTAGTATTGAGATTTTGGTTAA
ACTTATGACTGGTTTACCTATTCTAAAGCAGAGACAACCATGTCGAGCATAAAATGATGTAATGAGATTG
AGACCATCTTGGATCTCCTCAACAAAGAATTTACTTTGATTTCAACAGTTTTATCCTAGGATCTCCACAA
CAATAAAGCACATAAGCTGCTTGGCATTGGCAGCCATGTTTCTTATGAACATGTTAAGCCAATGTTTACC
ATTTTTCTCTTGCATGGTTCAGATGTTCTCTGTTGCTGCAAATGGAAGCCAAACCCAACAAAATGTGGAT
GGACAACGACATTGCATTCTAGTAGCTGCAAATAACCCTTATCCCTTGCCCACACCAGTTTATCAACCAC
AAATGCAAAACATGGAACAGAATGAGAGCATTGAATCACAAACAGAAAGTCGTCTTTCTGATGCAGAGGC
AGTTGCTAAATCATTTGCTCAGTGCTCTGTTTCTTTGTCAGTCATTTGTCCAAAACAGCTTCCGAAACTA
AAATCAATTTATAATGCGGGAAAGCGCAATCCCCGAGTAGCAGATCCACCAGTTGATAATGTTAAAAACC
CTCATTTCCTGGTTCTAATCTCAGATAGTTTCATGGAGGCTCGTGCTGCTTTAAGTCGGCCTGGACTTTC
AAATATGACAGCAAATCAGAGTCCTGTAAAAATGGATATAGCTTCAGTTCCTCAGGTTTCAGCGGCCCCT
CCTGCTTCTATTCCATCAGTGAATGGTATCATGAACCGGCCAACAATTGCTGTTGGAGCTGTCCCGACTG
CTACTGTAAAAGTTGAACCAAGCACGGTAACTTCCATCACATCTGGACCTGGTTTTCCACATATTCCATC
TGTCCCACGTGCTGCTTCTCAAGGAGTTCCAAGCCTTCAGACTTCTTCACCATCTTCTACTTCTCAGGAG
ATGATCTCAAATGGTGACAATGTCCAAGATTTGAAACCTATAGTGAGTGGTATATCACAGACCTTACGTC
CTGTGGTTCCCGCTGCAGCAAATGTAAGCATTCTGAACAACCTCTCTCAAGCACGGCAAGTGATGCATTC
TGCAGCCCTAAGTGGGGGAACTTCTATAGGACTTCAGTCAATGGGTGGGACTTCCATGGCTATGCATATG
TCAAATATGATATCCAGTGGAATGGCATCATCTGTACCTGCCACTCAAACTGTGTTCTCATCTGGGCAGT
CAGCTGTCTCATCAATAACTGGATCAGGGACACTAGCAGGAACTGCACAGGTTGCACAAAACTCAGCTCT
TGGTTCGTTCACTTCAGCAACTTCTAATATGTCAGTAAACTCAAACCTTGGCATTTCTCAACCATTGAGT
AATCTTCAAGGAGGTGTTAGTATGGGCCAAACAGTACCTGGAATGAGCCAAGGGAATCTTCCTGGAGGAC
AAATGGTACAAAGTGGAATTGGTATGAACCAGAACATGATGAGTGGTCTTGGTCCATCAGGTATATCTTC
TGGAACTGGCACAATGATTCCTACTCCAGGAATGTCTCAACAAGTGCAACCAGGAATGCCATCTCTTGGT
GTGAACAACAATGCAGCAGCTAATATGCCCTTACCACAGCAGACATCAGGTGCTATGCAAACAGCACAGT
CCAAATATGTAAAGGTCTGGGAGGGAAACTTATCGGGGCAGAGACAAGGGCAGCCTGTTTTCATCACCAG
ACTTGAAGGTTATAGAAGCGCATCGGCTTCAGAGTCGCTTGCAGCAAACTGGCCTGCGACGATGCAAATA
GTACGGCTTATATCCCAGGACCACATGAATAACAAGCAGTACGTTGGGAAAGCAGATTTTCTAGTTTTTC
GAGCAATGAACCAGCATGGATTTCTTGGGCAGCTGCAGGAAAAGAAGCTTTGTGCAGTCATCCAGTTACC
ATCTCAGACATTGCTGCTCTCTGTTTCTGACAAAGCCTGCCGTTTGATAGGAATGCTTTTTCCTGGGGAT
ATGGTTGTTTTCAAGCCACAGATAACCAATTCGCAGCAGCAACAACATCAGCAACTGCAACAACAGCAGA
TTCCGCTGCTGCAACAACAGCAACAGCTTGCACCGCTCCAGCAACAGCAACAGCTTCCACAGCTGCAACA
ACAACAACAGCTTCCCCAACTTCAGCAGCAGCAACAGCTTCAGCAGCAGCAGCATCCCCAGCTTCAGCAA
CAGCAACAGCTTCCCCAGCTTCAGCAACAACAGCAGCTTCCACAACTGCAGCAACAACACCAGCTTTCCC
AACTGCAGCCACAGCAGCAGCACCAGCCCCTACAACAGCAACAGCAGCCGCAACAAATGGTTGGGACAGG
AATGGGTCAAGCTTTTGTTCAAGGTCCAGGGCGGTCATCACAAGGGCCACCAAACATGCCTGGAGGGGCC
TTTCTGGGCTAATATGAAAAACTAATTAGAGTACCCATCACTTATCACCTTATATTATCACCTTATATTA
TGATCTAGCCCTTGTAATTTCATGTAAAGTAAATTGTCACAACCTGCTCAATGACACCCTCATTTGAGCT
TTTAAAGGAGAGTAGAAAGCTGCTAGAGATGTCTAAGTGTCGTACATGAGCTTAGGAAAGACATATGTCT
GACAAAATGCATCTATTTATGGTCATATCTTGTATCCTAGTTAATATATTTTTACATCTATATAAATGAA
ATAGCGTGTTTAAGAAATTAAGAAGGCTTGCACCAGTTAGTGTTGGATGGATGTGTCTCAAGCTATTCAT
ATTCTAATTACTAGCAACATAGCAATTAGAAACTAAATTTTGTGACAGCAATTTGTGGGTGGTGGACCTT
GTTTATTCATGGAACACAGAAGCTACCCACCTCCAAATTCACTATGATGTATTTATGACGACTATGT
>MTCONS_00002413
CTGACGAGAGACAAGAAAGAAAAAGAGAAGCTGTGGGCTGAATTCATCTGCCTTAAAAAAAATATGCATT
AAATTTCATCCCAATGGATTTTTGTTCAAACAAGGCGATTATCCAGGCTGGCGTAATGATCAATAGACGT
ATATCTTCGATTTGCAGTGGGAAGCCAGGGCTGTGGAGCAAATGGCATGTGGTAGTGGATCCAGGCTCTC
CTGAAAGCAGACGGGCTGCTACCAGTCCAACTACTGAACCCGCCATGAGAAACCCATTTTCTTAACTCTC
CAACTAACTTTCCACCTTTCAGTCCTACAAATCAACCGTGTTATTGCAATCCTCTATTACTGTCACTTTC
AGACGCACCCATTTCTCCATCATCTCTTCCTTTCTTTCTTTTATTTTTTTTAGAGTGTTTACTTTTCCCA
TCCACTGTACCAAGGAGTATTTCTCAGAAAAATGGCAGCTAAAGTCGGATCGTTTCGGCATAGTTTTGTG
GAGAGGAGTAAGGAGAGGCTGCTGTCTAGGAAGGGTTACTCAGAGTTTGGGCTGAATAGCTCAGATGGAG
GTGATGAACCAGTTAAATGCCTGTGTTTTCGTTGGAGGACTGATGCAATTATTAATTTTTGGAATGGTTT
ACAAGACACTGCGAGTAGGCTTTTTGAAATGGCTCGGTCAGATCCTCGAAAGGTCTATTTTGCAGCCAAG
ATGGGGTTGTCGCTAGCGATTGTTTCACTATTTATATTCCTCAAAGAACCCCTTAAGGATGTTAGCCAGT
ATTCAATCTGGGCAATTCTTACAGTTGTTGTGGTTTTCGAATTCAGTGTAGGAGCGACTCTTAGTAAGGG
ATTTAATCGTGCTTTGGGAACATTCTCTGCTGGTGGACTTGCTCTGGGCATCGCAGAGCTATCTATGTTG
ACTGGAGCTTTGGAAGAAGTTATAATTATAATCAGTATATTTATTGCAGGATTTTGTGCAAGTTATTGCA
AACTGTATCCAGAAATGAAGCCTTATGAATATGGATTTCGGGTATTCTTGTTGACATTTTGTATTGTATT
GGTGTCGGGGAGCACTTCATCAAAATTTCTGCAAACAGCTCTCTATAGGTTGTTATTTATTGGGGTCGGT
GCCGGCATTTGTTTGGTTGTAAATACATGTATTTGCCCCATTTGGGCAGGCGAGGATCTACACAAATTGG
TGGTGAAAAATTTTCAGGGTGTTGCTACTTCTTTGGAAGGTTGTGTTAATGAGTACCTGCAATGTGTGGA
ATATGAGAGGATTCCTTCAAAAATTCTTACATACCAAGCTTCCGATGATCCAGTCTACAATGGCTATAGA
TCAGTTGTACAATCTACAAGCCAAGAGGACTCCCTGTTGGATTTTGCCATATGGGAGCCACCTCATGGGC
ATTATAGAATGTTCCACTATCCTTGGAAAAGCTATGTTAAAGTAAGTGGTGCATTAAGGCATTGCGCATT
CATGGTTATGGCAATGCATGGATGTATACTTTCTGAAATACAGGCACCACCAGAAAAGAGGCAGGTTTTT
AGTAGTGAGCTTCAAAGAGTTGGTGTGGAAGGAGCTAAAGTATTACGTGAACTTGGAAGAAAAGTGGAAA
AGATGGAAAAACTGGGTCAACAGGATTTGCTCATAGAAGTGCATGAGGCAGCAGAGGAGTTGCAAATGAA
GATAGACAAAAATTCATTCCTTCTGGTCAACTTTGCGAGCTGGGAAGCTGGAAGACTGCCAAAGGAATAT
GAGGATGCCGAGAACATCCTTCAGGTTAAGGACACTGAACTTAAAACACCAGTGATCACTTCTCTCAGTG
AAACAGTCCTTGACCTCGGATCAGCTCCTAGAAGCTGGAATGCTCAGACTCCAAACATGAGCATGGACCC
TCCAATGCCGGGTTGGGTTTCATCAGAAAGTATGTTCAAGAAACAAGTATCGTGGCCGTCAGGTCTCTCA
TTTAATGCTGATTTGGTGCTCAACGAACAGGAATCAAAAACATATGAGAGTGCCAGCTCCTTGTCTTTAG
CAACATTTACTTCACTTCTGATTGAGTTTGTTGCTAGGCTTCAATATCTTGTGGATTCCTTTGAAGAGCT
TAGTGAGTTAGCCAAATTTAAGGATCCAGCGGACCTTCCAGCTCCAAAAGAGGTGGTTGGGTTTTGGACC
AGACTGCGTCAGTGTTTCGGGTTAAACAATTGAGATGTTTCTTGTGATTGCCTCCAGAAGTTTCTTCAAT
CAAATGATTAGGCAGTTTTCAAAGATTATCAAAGATTATTTTGACAATACTAATGTGGTAGCCTGGTAAT
CCGCCAGAGGGGACCTGTGAAGAAATCAAAGAGCGCATGACTGAAGTCTCACTAGTAAATAGATATGCTC
CAAAATCAAATCCCATGTTGAGTGGATAGGAAAGAACAAGAAAACAAGAAAGAAAAACACAGGCAAAAAG
AATCAGGAGGATGTCATGAAGATGCTCACATTCTGTTTCTGAATGACTGGTGAACAAAAATCAAGCTCAG
AAAACAAGCTATAGGCCCCGTGCTTCAATATAATTTTCCTTCACTCTTTATCTTTTTTCTCTGTTAATTT
GTTTGTTTTCCTTGTTTTGGCTGATACCTTCAGATTGACATGAGTTTATCATATATGAAATTAGTTTGTT
TGAGTACATTCTTCAGATCTCATGGAAGACTAACTGCAAAATTTCTGGATAGGGTATTGTATGCTAAAAT
CCAAGTTTTCATAGCAAAATAAGAGGTGTGATGGCCAATCCAGGGTCCATAAGCAAATGAGCATGTCTAA
GGAAGAAATTTATTTTTTTTTATTTTTTTTTCCTTCAATTTTTTGATCGAGTGAGAATAAACCGGATTGG
ACCACCTGATTCAACTGTTGGTTGAACCTTGGTTCGAACAGAATATGAGTTAAGCTGATATTGAATCAGA
GACAAATTATCGGGTTTTGAATGTGCGAGACAAAATATAAAATATGTTGATTAAGGTCATAAAATGTATT
TAGCCTTGAAT
>MTCONS_00002416
AATCACGAACCTAACCTTGCCACTTTGGCACCACACAGAACCGACCGCCCTATTGCTGATCTATCCACTT
CCACCATAGTAGCTGAACACCAGCACCGGCAGTGGCCTAGGGGACTTCAAAACGACGACGTATTGATAAT
GACAATGGCATCTCCAGCTTTGCTCTGCAACAACATTTGTACTCGCTTCTGGGTCTCATCACTGTGTCAG
ACTCGGTATCAAATGCAATTGCATCAACGAAGAAGACCATCCGTCAACTTCCACACACAACACAACGCCT
CCTTACGTTTTGCTCCTCTAGTCTGCCGTGCCTCTCCGCGGGAGGAGAAGGAGGTGGTGGTGGAGGGTGA
TGACGGTATGCGGCGGCTCCTTCAGATTCTTCTGTGGGGTGCTGAGGGGATCTATATCTTCTGGCTCTTT
CTCCTGCCATATGCGCCTGGTGATCCTGTATGGGCCATCAGTTCGTACACAGTCAATTCTCTTATTGGTC
TTTCTCTCAATTTCTTTTTCATCTTGCCTTTGATGAACTCTGAGTAGTTGGCATTCATCTGATTGAGTCC
CCAGTGCTTCACCCGATGTCTGAAGGACTTTTCAACTTTGTTATTGGATGGACATTCATGTTTGCTCCTT
TGCTATTTACAGACTATAAGCGAGACAGATACAAGGGGTCTCTGGATGTCTTATGGGGCTTCCAGATGTT
CCTTACAAACACATTCTTAATACCATACATGGCTATTCGGCTGAATGATGAAGATGCAGAGTACATTCCA
AGAAAGCCCTCTCGATTGGGCTCTGTGATGATCCACGGTGCTCCCATTGTTGGACTGATTGGTGGGGCTG
TGTGTTTGATATCTGCATTGTGGGCATTCTTTGGTCGACAGGACAGTAATTTTGGGAGTATAGCTGACAG
ATTGGAGTTCTTGGTAAGCTATCTGGGATCGGAGAGGCTGGCTTATGCTTTCATTTGGGACATATGCCTT
TACATAATCTTCCAGCCTTGGTTGATAGGTGACAACCTACAAAATGTTCAGAAAAGCAAGGTAAGCTTTG
TACGTTATCTCAGATTTGTCCCTGTGATTGGCCTGATTGCCTACCTTCTGTTTTTAAATCTTGATGAGGA
GCCATAGCTAGCCGCAGCATTACTGGTTTTGTATATCAAATAATTATCTTAACAGGAATTAAACTCAATT
TGAATGGAGAACTCCATTTAGGACTGTTCTTTGTATAAGGAACAAAAAATGGACACATTCTGTTTATTTG
GCTTCTGAATCCTTTTATAGAATATCAGCAGAGACCCTTTTGTATCTGGCATTTGTCCTCATCATTGATT
GAGCTTGCAGCACTAGAAATATCTCTCTCACAATGATGCCAAACTTCAAAATTCTGGGAACTGGTGCCTT
CAATTCCTACTACTGGGATGAATTCTGGAATTAGGCTTAGTGTATCTCATTCGTCCAAATCAGAATACTT
CTGTTTATATCAATTGTTGATATTATATTATGAATTTGCTTCAACCAGTAATAACATGTTGGAGCTTAAT
CCAACAGAATGAACTGCAATCTTTTCTCTCAATTGCAGCCCTTTATGGGATCCATGCACCACAAATACTA
GG
>MTCONS_00002425
GACACGCGGGCCACAAAACCGTGTTTAGCCCAACCAGACCCACGAGACTCAATTCAGAATCTCCTCGCTT
TCGCAAACCCTAACCCTAAACTCTAGATTTGCTGCGATAACGATGGCCAGCGATACCCCGGATTCCAAAC
GCAAGCACCGAAGATCCTCTGATGATGATGCCGATGACTCCTCCAAGCGCCGTAAGCACCGTCATCACCA
CCACCATCGCCGCCACCGCCATAGCAGCCGGAAACACGAAGCTGAGGGGGAAGGAAAACATGAAGCCGAA
GGCGACGGAAAACACGCGGCCGAAGATTTTGTGGCTCTTCCATCACCACAGCCCGCTGCTACTGTCGTTG
CTGTTGTATCGGGTTCCAATTGGAGACCCGATTATGATATGGAAGAAGGTGAGATTGTCGAAGAAGAGGG
GTTTGGGGCTGGTGGTGATGCAATTGAGAAGAGGAAATCTGATTCTGATGTTGAGTCTGGCGAGATTAAA
GCACTGGAAGTTCGTGATGTATCTGATGTTCAAAATCTGGTGGGTTCTGATTCCCCTTCCGTTGTTTTTC
TCCCCTTGCTTTCTGTTTGGTTGTTGAGAAAATTGAGGAAAATTAAAATCAAATTAGCATTTAACAATTA
ATGTTAACTAAGCTAAGTAATGTTTGAATAAAATATAGTTTACTGGAAATTTTGTTTTATTTTGCCAACT
GTTTTTTTTGGAGCCACCAAATTGAAGTATTATGTTGTTCTTTGTTTCTCTTATGAAACATCGTAAGTGT
AACAGAGTGAATTTACCATGAATATGTAAGAGGCTGATTGTACTACGAGAACATGAACCTGAGTGTATTT
CTCCTGACTTTGTAAGAGCCTGATTATGCCACACGAACATGTATTGCAAACAAGAGCTGGGTGTTCTGTC
ATTATAATTTTTTTTTTCAGGCACAGTTTCTGTAGGCGTTACCTGGAGAGTTGATGGCTTACAATTGATT
TTGATGGTCATATGGCAAATGGTGATCAACAAGAATTTTGCGCAATGGCTAATAGTAGAGGGAAAGTTGC
TAGAAATTTGAATACATTGCAAGAGTATAGGAGTGATGATGATTTGGTGACTGATTCAGATTTAGTAAAT
GAGACAGGCAAATCAGACTATGAAGCTAAAATTGGTAATAAGATCCATGGTGAGGATGGTTTGTCAAGGC
ATCCAAGTGCCAAGCATTACGAAGAATTGTTTTCGATTGGTAGTCCAGATGGTGATATGAATAGGGATGC
TCGCCATGAATCTCATCGGAAGAACAATTCGGGATGTGAATCTCCTGTAAAAGGATATGGCAAGACAGAG
AGTTATTATGAGGTTGATAAAAGTGAATTACAAAACCAGAGAAAATCATTGTCATCTGAAAGTGCAGGGG
ACAAATACAAAAAGTTGGCACACTCACCAACTCATGATCGATATCGAGATAAGGTCCATATGAGGGGCAG
ATCAAGGTCACATGATCATGCTAGGGAGCGGTCTCGTTCCCAAAGCATTTTGCAAGATGTGGCCCTATCT
AAAGCAACCCACCATCAAGAATGGAATGCCTCAAGTTATGCTGGTAACAGAAGGACTGACAATGATACAG
ATGAAGAAATGGCTCTAAGAAGAAGGGATTATCGACATCCTAGCCGAGATTTGGTGAGGGATGAGGAAAG
AGAGCGTAGTAGTAGTCATAGCAGACAAACTCAGAGAGGGGACAAACATCAAAGTCGGGAGACATGGGAC
ATGGCTAAGGCAGGAAGGGAGATGGACTGGGAAAGGCAAAGGGAGAGAGAGCAAGACAGAAGTAGGGAGA
GGGAGAGGGAGAGGAACCGGGAAAGGGATAGAAAAAGGGAGAAGGAACGGGATAGGAGCATGGACAGGGA
GATGGATAGGAATAGGAAAAGGGAGAAGGATAGGGGCACAGACAGGGAGATGGACAGGGGTAGGAAACAG
GAGAGAGAAAGAGATAGGAGCTGGGACAGGGACAGGGCAAGGGAGAGAGATAGAAATAGAAATAGGGACA
TAGATTGGGAGAACGACAGGGATAGGGCCAGGGACAGGAAATCAGAGAGGGGGAGTGGAAGGGACAGAAG
TAGGGATAAAGTTAGGGATTCCGAGAGTGATAGAGTTAGCAGGCACCATAAATACGAAACTCTTAATGAT
GGTTATGGAAATCGAGATAGGTATGGTGATTCCTGGTATCTAAGACATGATGAGACAGAACATCAGAGGC
ATAGAACAAGGAAGAATGATGAAGAAAAAGGTCTCAGTTCTAAGAATGATTCGCTTGAAGGGAATGGTGA
CAAACTGAATAGAGATGAAGATGAGCATGAAGACTACCAGGAAAGGGTTACATTGCAACTAGCAGAAAAG
GAAGAGGAAGAGTTTAACCGAATTAAGGAGGAGAGTAGAAGGCGAAGACAAGCCATCCTAGAAAAATATA
AAAGTCAACACTCACAGCAACAACTTGCATCTCATACAGAGGATACAGGGAAAGATAAGGAATCTGTGGA
GCAGCCCAGTGAGACAATAGTTGCTGAAACTATGGTCCCAGAGGTTCCCGATGGGAAGAATGATGGTACA
GATACCTATGATGCTGATCCATCATTTTCTGTGGGGAAGTCACCTCCACAAAATGGACTTTCTGCCTCTG
AGAGGACATCTGGTGCCGGGGGTCTGGGTGAGGGCACTCCAAAGAGTGAAAGACCAGATGATATGTTCTG
TGATGATATTTTTGGAGAGTCACCAGCAGGAGTTCGTAAATCGGGAAGAGGAGATGGCTTACTAATTGAA
AGGAGTGGTCTTCATGACAATTGGGATGATGCAGAGGGATACTATAGTCATCGGTTTGGAGAGATACTTG
ATGGTCGATATGAAATTACTGCTGCCCATGGAAAAGGTGTCTTTTCAACAGTAGTTCGCGCAAAGGATCT
TAAGGCTGGGAATGGTGAGCCAGAAGAAGTGGCTATAAAAATCATACGAAATAATGACACAATGTATAAA
GCTGGTCTGGAAGAGTTGGTCATATTAAAGAAATTAGTAGGTGCAGATCCAGATGACAAGCGTCATTGTG
TTCGTTTTCTCTCTAGTTTCAAATACAGGAATCATCTTTGTTTAGTTTTTGAATCTCTTCATATGAATCT
CCGTGAGGTTCTAAAGAAGTTCGGTCGTAATATTGGCCTTAAATTAACTGCTGTAAGGGCATATGCTAAA
CAGCTTTTCATTGCTCTCAAGCATCTTAGGAACTGTGGCGTTCTGCATTGTGATATAAAGCCAGATAATA
TGCTGGTAAATGAGGCCAAAAATGTCCTGAAACTCTGTGATTTTGGTAATGCCATGTTTTCTGGTAAAAA
TGAAATTACACCATATCTTGTGAGCCGCTTTTATCGTGCCCCTGAGATAATTCTAGGCTTGCCTTATGAC
CATCCCATGGATATTTGGTCTGTTGGTTGTTGTTTGTATGAGCTTTATACGGGAAAAGTTCTTTTTCCGG
GTCCTTCAAACAATGACATGCTTCGGCTTCACATGGAGTTGAAGGGTCCTTTTCCAAAAAAGATGCTTCG
AAAGGGAGCATTTACTGATCAGCACTTTGATCAGGACCTTAATTTCCATGCCACTGAGGAGGATCCTGTC
ACAAAGAAGACAATAAAAAGGCTGATTATGAACATAAGGCCAAAAGATATTGGTACAATAATTTCAAGCT
CTCCTGGTGAGGACCCAAAGATGGCAGTGAATTTCAAAGATCTTTTAGAAAAAATATTTGTGTTGGATCC
GGAGAAGAGGATGACAGTCTCACAAGCATTGTGTCATCCATTCATCACGGGCAAGTGAACAATGACGCTG
ATTTTCTGACTCCAGAATAGATGTTGCGCTTGATATTTGTACATTATGACCTAAATTTATATTCAGATCT
CTAATCATTGGGCATTTATCTGTCTTTATCTTCTCTGTGCTGGGTTAAGAGCTTTCAACACAGTTTTTGG
CATTGGTTGAAGTCAAATGGAAGATGTTTGGTCCGGAGACCTCCTTACTTGGCGGTTCTTTCACTGGAAT
GTGTTCTGTTTCTATTGTAAGACAACTCGCCAAAGGCGTTTTTTTCTCTTGTAATCATTCTTGATGATGG
TTATCATGAAGATTTTATCACATTTCATCCTTGTTTACTCCATCATAGTTATATTTGTACTCTGAACATA
TGTTTTTGCATCTAAATTGGTGGGAAATTACTAATGGCCTTATATTCTAATTCCATACGAGTTTGTAAAT
TGTTTTCATAGTTAAGAACCTTTGTTGAATGTAGCTAGGGAATTTCCTGTTTCTTCCCACTTTTCTGCCT
TTCTTTTTCCTGGTTTACCTGGATAATTTGTTGCAGTGCTCTTGGATATTAAATTTCTATCCATTTTAAG
GCATTTGTGGCACTATCTTTCCGTTTCTCATTCTCTTCAATCTTTCCCCACACCCTTTTTATTTTTACTT
TTAATTTTCAGTGTTCATTTTATTCAATTGATTAAGTCCTGGAGAGTCTAATTGAATTTTTCATTCAGGA
TATCTACCAGTGCTATGAGGCAATCCTTCCGTGCTTAGATGCTTAAAAGGCACCCAGGAGAAGGTACCTT
GGTTTGTTTATTGGGAGCTTACTGTGACACCCTTGAAAGTTCATGATATGGCTTGATTAAAATTTCATCT
TCCTGTTGCCTTCAAAATTAGTTACTGGGTTTGAATGTAAATTCATAATGGTTGAATTGAAATTGGGCTA
CTTCTATAGCCAGAATTCATACCTTTGGCATTTGCTTATCAGGCACATGTGGAAATAGGGACTGAATTGC
TTGCTTATGCATTTTGAAACATGTTTTTTAAGTGGCAGTACTACTGTCTATAACAGTGACTTGTTTTTTC
TCCCTTTTTCCTTTTTTTTTTTGCTCTTCATCCTCCTGTCTTGACATCTTTGTCAGGCATAAGTCAGACT
TATAGTTGTGTGATGGTCAATTTTTTTTTTTTATAAATAACTTTTCCAGTGAAGTAGTGGTTTCTGTGTG
ATATCTGCTTTGGGTGCTTAGTATATTGTTTGTATTCTTTCTGATTTTACATATATGCATATTCTAATAA
TATTGCATTACATCTGATCCATGGTTTGGTCATTCTGGAGGCATTCGCACTGGGGATGTACACTGCAGTG
GTCATGAAGTGAAAATAAATCTCAGGTACATCCTCTCAAAATTCTTCAAAACCTGTAAGTATTCTCAAAT
TCTATTTATTTGTCTTAACCTATTCTGTTTTTGGATATTATTCATGGTTTCTAGCAAGAATGAAAATATC
TGTTTTTATGGATATATCGGGAAATATCGGTGGAACAAAAATCGATCAAAACTCATTAAGACGTTGAGAA
AAATTATAAAAAAAATGATATAAGAAGTAATAATAAATATTTTGAAGTTGTTTTGTTAGAGAAATTAATA
TATGTATGATATACTTTGTCGTATGCGATAATAATATTGTGTACATCGATAAAAAATATAATTTTATAAG
TATATATTCATTATTAAGTTACATTAAATATTATTAGATAATAATATTGTGACATTTTATTATAGTATGT
GTAACTTTAAAATATAATTAATATTAAAATTATGATCCATTTAATTCATTTATATTCATTGATATAAAAT
AAATGATAACATATGTATAAATTTTTTAAATATTTATATTTTTTATATTTAATATATAAATATGATAAAA
AAACTGTTAAGAAAATTATCACGATAATTTTTATATTTTTAGTGATCAATTAAACAAAATTTAAAAATAA
ATTAATTAGAATTAATTTGTTTGTTAAAATATTCTTTTAATATTTCGTTTTTATGATGGTTTTAGTATAT
ATCTATTACGGTGCACTTAGTCTAATGAAAGGGCAAGTTAGCCTAGTGGTGAGCCAAGGCTGATTTTGCT
TGTTTTGGCTTGGGTTTGAGTCCCAATGCTTGCAACAAGCCAAAATTTAAGATTTTTGAGGGTTTGACCG
CACTTTGACTGAGCCTGCCTGCATTGACCAGACCGCAAAATTAGTAGAATCGCCGATAAATGGGTAAAAA
TTGGATAAATCGCTGAAAAATCACCGAAAGTTGTGGAAATATCGATATGTTTGCCCAATATATCTATCGG
TGGCTGCCAATAACCGATATTTCAGGAATATATCGGTGATATATCCTGAAATTTTCAACCATGGTTTCTG
GTAACAATTTCTATGTGGTCTTTGAATTGCCTTTTAGTATGTGGCAAAATTTTTTGTTACTTTTCCATGT
AACTGCCACATGTTGACCTGTTTCTTTTAGTGGTGTTGCAATTTTTATTTTATTTTTCTTTTTCCACCTG
ACTGGGAACAAAACTGATGCCAAACCTAAAATGTTTCAGTATACCACTAACATGTTGCGAGTGTCTTTCT
TTTTCTTTTCCATTCTTTTTTGTAAAAGATTAAGAGGTTGAGTAAGAAGGGGGGCTTGCTTGCTGGCTCT
CAAGCCTTATGGGTGGGGCATTTCTAAGGTATTCCCTTTCATTACATGCACACATTTAGGCCATGTTTGG
AACTTTAGAATAGAGAATAGGATTGAGAAATAAATTTCATTTCCCATTCATTCATATGTTTGGATTGTTT
TTCAGAATGAGATGGATAAAATTTTTATTGTTATAGAAACCTAATCCCACTCTTACTATGACTTTAATTT
ACTATATGGAATTATGATTCACCTCCTTTCCCATCTTATTTTCCATTCCTTTACCAAAGACACCCTTAAG
GAACTCAAGACGTTATAAATAGTTGTGTATAAAGTAGGTATGAGCAATTTTTTTGCCTGACTGGGATCAA
AATTGATGTCAAACCTAAAATGTTTCAGTGTGCTACAAACAAGTTGCTGGGCTTTGATGCATACCTTATT
ATCATTGAGGGGAAAGGGAGGTTTTTCTCCTCTTCTTTCTTTCTTTCTTTATTATAATTATTATTATTAT
TATATCTGAGGTCGAGTAAGAAGGGGGGTTGGCTAGCTGACTTCCAAGGTTATGGGTGGGGCAGTTCTAA
TACCCTTTCAGTACTTACATGTACTTAAAGAACTCAACATTACGGTTATGTGTATAGTAGAGCTATTAGA
AGTTCAGCCAGCCAAAAGTTGCAGGGAAGGGGATCCTTCCAAAATTTTGAAAATGTTACAACATGATTAT
TGCAGAAAGTATCGTGTAAAATATGGCCACAGAAAAGGAACCTACCATTGCAGTCATGAATGATGATTTC
TTGATATTCAGTTTGAAATAGCATTTGCGTTATGTCCTCACATTGAAAACAATGTTGATAAAGCTAGACC
ATGATAATATGATAGCATTAATTCATTTTGTCATGGAAATATTGGTTGTATCTTTCCTTTCTCAAAATTA
AGTTGTATTTAATGGATATTTTTAATTTTTAGCTTACATTGCGGTACCAGGGTATATGCCCAAAAAATGA
ATACAGGCATAAATGAGGTTTTATATTTTGTTCTCTTTTAATAGTAGGATCAGTAACTAACTCATTCTGT
AACTGATTGATTCTCTTATATTCCAATGAATCTACTCTGAATCTTTGAGATATGGATCAGGTAAACAGAT
TAGGTGTAATGAGAATAAAACTTTTATATATATATAAAGGAGCTCTTTTGTCCTATGAACTTTAATCTCT
CTTGAAATTTCAGTGTCCACTGTCCATTTCAGGGGACTGTCCATCATCTTTCTTTGGTGAGTGACACATA
TTTTCACAGTGCTCGTTTTTTCCATTTAGGAAGCATAGTTAAACCATCCTACTGAATTGAACCTAGTGTT
CCAGCTGCTTTGGGCAATAATGGGCCAAGAAATGTTGAAAGGTGTGGGTGGGAGTTTCCAGGAAACACAA
ATAATCCTGGTTTTTTCAGATGTGGCGAGCTTCTGGAATAACTAATGAATAGCAGCTTAAGTGCACTGCT
ATTGTTGATTGGTCTTTAGCAGAAGGCTTCCCAACACTCTGGTACTAGAATAACCTTAATAGCCATAGTC
ATTGTAATAGAAACTGGTGGTTTCGTCCAACAATGTGGTAATAGGATAGCCTTAATTGGTGTAAGTATAA
CCTTTGCTCATGAGTGGGTTGCTCTTGCCCACTTGCCAAACATACCCATAGTGATTTTTGTGATTCTACT
TGATTGCCATGATATCTATTCGATTCTTAGTTCCATCTCCTAGGGAATATGTTGGAAAAGCAGAAATGTA
TTTGGTTAATGCTTTTCAAAACTGTTCTACTCCTGTTAAAGAATCAGCTTTTGTGATAAATTTGAAGGGG
TAGAAAATAGAATGTGTGTGCATCTATGCCTAAGAAAAGATGAGGAAGTCACAGAGAATCTCATGAGTTG
TTGGAGAGTTTCAGGGACATGTTATGTTTTTTTGTGAGTACTGAGAGTTGTAGGGATACTTGATCTGAGT
GGGGAGAAGCTGTCCTATATTTAAAATTATTAAGATTATTTTAGGTATTTTAAAGTATTATATAAGGGTA
AGAGATCGAACCTCCTGTTTGTTTTATGATAGTGTACATTATAATTAACAATGTAGGGTTAATTTATTTT
TAAAAATATTTTGTGACAATAATGATCTGAAATAGATGACACTTTACTACTTAGGATTTGTCAGTGTCCT
GAATATGTTGGAGGTAGGCAAGTGTCTCTCTGTTGGTGCAGACAAGTCATTTAAACTGGTTGTGCTGCTT
CATGATGGATATAAAGGACCAATGTAAGGTAGTCAGGATCAAGAACACTTGAAACTTAGTTCAGGTGCTG
CCCCTTTTCTTTTGTCTGAAGAGTAGGAACAAACTTAATAAAAAAGTTACCATTGCATCAAGAAATCTCG
CAGAAAATCTTGTCTAATTAACCAGTCAGTCCTCTTGTGCCTTCCTATTTTATGGTTTTTGGTATGTGGT
GTAAAAGCCAGTTGAAGTTTTAGTGTCCTTTGCATAGATGAAGGGTGGAGTTGAGGGAATATCATATAAC
TTACCATCATCAGGTCCTCAAAAGCACGATGAATGAGAGATTGGGCCTCAAATTATGGATCAAATTGGAT
CAGGCTATGGTATCCTATTGTGAGGTGTATTACTTACAGTTTAAAAATTAGAAAATGTGTGTCATGATGA
TTGTGTTCTAAATGCAGCTCCACCGTTTATGGCACATTATTTTTATGAATTATTTTGGTTTTATTGTGTT
ATTCTTTTGATCTCCATATGGATTGTAAGGTTGTAACATAATATTCTGGGGATCCCTCTATATCTTTTAT
GATTGTGAATTGAGGGGAGAAGCTTCTAAGGTAAGGGGTTAAATGTGTTTATCCCCTTCTAACATGCTTT
AACATGGAATATATGTGCATGTGCTTCCCGTCATTTTGTAATGGGTAGTGTATTTGTTGCCATATTAGGA
AAATAAAGTATTCTAGTTTTGGATGACATTGGTCTATTAAAATCCTTAGCATGTTCATTATCATTGTGCT
AACTCTACAGTGTAATTTACCTAATCACATTCTGGACTCATGGGTATTAGCAGTCACTTATTTGTTCATG
AAGTGATTATACATCCTATACTAGCCTTGTTGAACTTTGATTTTCTATTACTCCATTGCTTAATGTGCTG
TAGTTTTTATTGAATCTCTGCCTAAGGATCACAAATTGTGAGCTTTTCAGCCTTTTGACCTCAAGGTGTT
GTTTGAATTGTTCCTTTCCTCCCAGGTATCCTCATTCTACTAAAATTACACATATGTTTGGCCTTAGCTG
TGCCTGACCTGACCTTAAAATTTGAAATCTTCCCATTGTTCTAACTTAGGATTAATGCATTTTCTAGTTT
TTTGAACTGAAACTACATTGCCTGCAAACATCATAGATCATTGCCATGGTTGATAGTGAATGGAAAATAG
GTGAAACGAAAGAGGATGACTAAAGTGGCATCAATTAAGTAAAACGTACAGAGAGCCCATCAAAACAATC
TAGAATCTACTAAGCTAAATCACTTTTACATTGTATCTCATGGACCACTTGTTAACATGTAAATATAAAA
TTCTGTGCCTTTGTTTTGTTATTATTTTCTTAAAGCATTATGAACATAAAAAAATGAAAAGAAGTGTACC
AAAAGGGCAAACAAAGTTATATGGTTCCCTAGCTGGCAATGGTCACCAGTTCGAGTCCCCTCAGGGCCAC
TGGAGGTTTACTCGGTCGTTAACTTCAGGGTCCTGTGGGATTAGTCGAGGTGCGCGTAAGTTGGCCCGAA
CATCCACGGTTATCAAAAAAAAGAAAATGGTTCCTAGCTGGCAGAGGCCTGATCAATTCTTGGAACTGGT
CCTGGTTTCAGGCCACTGGATATGTTGCAGCTGTAGGTTTCAGCAAGATGTTGTTGCTAAAACATTGAAC
AGGCATGGCTTTGTGTAGGAGTGAATAGCAGTTCACTTGCCTGTGGTTGGATTTTATAGGTAAGATATCC
AAAACAAAATGAAAAGCAAAATTAGTCCACCTATATGAAATAGTCAGTTAGCGGTTGATTCAAACCTGGC
TCCGGTGACATGAGGTTGGCTTGGGGTTCATAGAGGTTCCAATCTAAATACATGTAACAGTAAAAAAGGA
AAAAGAAGCATTCAAATTAAATACAATTAGTCAAATTCCTGTACAGGAGAGATTGTTCAGTTCACTGTTT
TTGATATCTGTGCTTCTCTTGAGGAATTTTTTAAGTGACTTGTTTCACTGTGTTGCCCTTGAATTTTAAA
AATTGTTATCTGCACTATTAAGTATTCCCTTTGGAGTGGTTTGGTTTACTATTTTGCCCTTCATTATTTA
AAAATCTTTCCAAAAAATTTTGTTAGCATTGTGAATGAAGCTTAAATTGGTAAATAGATGACAATGTAGT
GATAGTTGCAAACCTACCCCTCAATGATTTGCTTTGTTGTTCCTCCTGAACATACTGTCTCTCACAGATC
CCTTGAGATACCCATTTATCATATTTTAAGAATTTAAAGAACAGCATACTTCGATCTTCAGGATTCTGAA
AATTTAAATGAAAAGGGGTAAAATATTTCTAAATTATGTTAGGGAATTTCACATGCATCGCATATACTTG
GATATGCTTTATCTGCCTAAAGCAATTCAAGACTTGAGTATGGTTTTGTTGGGTGTGGTAAGTTGTTTTT
CCAGAAATGCTCATATAGGTTTAGGTGCATTACTGTATGGCTCCTTAAACATTCTTCAAGGATATCTTGT
GTGGACTATTCATTTTAGGGGACAACTGATTCTCTGAGGTTGCTTATCCCTAGGAATTGAGATTTTGGGC
CCTGGAAGCCCTTGGGAGTAAATTTCTTTTGTTACTGTGGCTTCTATGTGTATCATTTTGTGTAAAGTAG
AACTTTTGACTTGAGTATGACAGCTTGGAGACAATTTTAGATAAGAGTCAACTGCAGTTTACTCCAAAGC
TTTATTCAGTGAAGGGTTTGAGGTATCTAAGGGTTCAAGGGTCCCAAGATGTGCTGTGCAGGGATTGCAG
ATCTTAGCTTCCCAGGTTGAAGTGTGCAGGCGTAGTTGGGGTGTGATGAAGGCTTGACTCTATATGTATT
ATTCATTAGGCTATGGTTTTGGGTATTGGTTTTGTCAAATCCTTTTTCATGCTTCTCTATCCCTCTCTGC
CCATAACAAATGAAAAAATTTTCTCCCCTCCCTCCCTCTCGTGTGTGAAGAGTGTTCATGTGTGCAAGGG
TGTGTTGATGATGACTGAGGAGGCCCATTTATAATTTGTTGTATCTAGGTCCAATTCTTTAGAATTAATA
ACAATTTTGTTTTCAAGATTATTAGTGGTAAGAAGTAAGCCTGATCAGATACCACTTTAGAATTCACTAT
GTGCAAAATATGCTGCATTTCTACATTTACAGAGCAAAGCTGTATATTCCTCATTGTATTTTTATTTATT
TTTATTTTTTTCTGTTTTTATTTTTTTATTTTAAATTTATAGCCAAAAAATAATGCAGTTTAGCTAATGG
TTTCTTGATTGAAAGGGTCAGGGTTCATTAATTGCATCAGAACTAGAACCAGTATGATTCAGAAGCAGAG
AAATAATTGGAACCGGGGGTTGGATAGCTTAGCTAATGCTTGATCCATTGATAGTTCTATTTGTGTGAGA
TCCTTTATAACAATAACCTGTAGTTTCATGATTGAGCGACATCCCGTTATAGGTAAAGCTAAATTGGTCT
TTGAATAAAGTGTTCATTCTATGTTTTGGATTGTTTCTACATTATGTTCAAATTTTCTGATTCCTTGATT
CAATTTGCATAAATGTAGTTAATTTTCTGCTTGAGACATGGCAAATATTATGATGTGGTTTTTATGCTTG
GGTGCAGTAGTAGAATATTTGCATCAACTCATTTTCCTGCTAGTGTGACTTAAGGAAAAAGAGCTGAGTG
AGGCTCTGTAATGTTAGCCGTATTCAGTTTTGTATAATGCAAACTTAATGTGGTAATTTAGGGCTGGCTT
TCATATTTGGCAGCAGTTTGGTTTTCTCTAGCTGGCATGTAATTTGAAGTCTTGTACGTCTTGTGTGTTG
GGGGGTGTTGTGGCGTAAGGTATCACCTGGGTAAGTGCTTTCATGCATACAAAATGACATATATGGGCTT
ATGGTGGTTTTGATGGTAGCGCCATGGTGGTGCTACAGTTGGTAATTTGGAGGAGTAAAGCATGGGGTAG
TTGTAGTAAGGTGTTTTGGAAAATAGTAAGGTAGGCAAAAATGGAGCTGCTGTGGTGTTGAGGGCTCTGC
ACTGACATGATTGTGGTGCTTCTGGTGTTTGTTGAGGACACTCTACTTCCCATGTTGCGTTTTCTTGATG
CCTGTGAGATCAAATGGCTGATTTTTAGGGCCGCTAATTGTCACTTAATGAGAAGTAGCACCCTTGGCCA
ATGTGTTAAGTCTGCATAGCACTATCAAGTTTGAATGTATTTGTATCTGCCCAAGTTCAACTTGATATGA
AGTTCCAAGTGTTCAACTGACATGATTTTATTTATATAAAGTTGGGTTTGTACGTGTTCTGGATGTTGCT
AGTTGAATTAATTTGGCATTCCGAAAGTGCCATCTTCTAAAGGGTGATATATATATTTAAATCATCAACT
CCTATCCAGCACCAAATCCCTGCCTTGCCGCTGCCATTCGTTTGTGCATAAATTTTGATGTATTCACATT
CGACCATGGATTCAGCTGATCTATTTCCATTTTCGGTTAATGAAATATGGTAAATGTGGGCCTGGGTTTG
TGGAACGCCGAAAGTGCATGGGGACAATCCATCTACTCATATGTTGATCCTAAAGCAAATGGTCTAATTC
CATATTGGCTCAGGCATTAGCGTCATACACAGGCATTAACCTGTTTGTTTTATCTTCTTTAAACAGTTAT
CTGAAGAAAATAGGTAATCAATTTTATTTATTTATTTGTTCAAAAATATGTTTGGTAAGTTAAAATGCAA
ATCTATTTTCGAAAAAAAAAATTATAAATCAAACAAAATTTGTAAAACTTGAAACTAGATAGGAAAGAAT
CAAAATTAAATATTGTTGTGCAAGAATTTTATTTTTCATAATTTTATTTTTTTGGTCGTACTTTTGACGT
TCTTAAAGTTAAATTTAAATTCTTCTGTAATTATTTCATAAATAAATAATATACAAATTAAATGAGTAAT
ATATAAAGAGAAAATTATTATTGTTTTTTCTTCAAATCTGTGATTTTTCACGATTTTGCCACGGGTGAGA
TAAATTTAGGTTTTTGTAAAGGATAAAAATGCACGGCATTTGTGAAAAAGTAAAAAAAAATGTACGCTTT
TTTAAAATCATGTTATTTAAAAAAATGATAAAATAATATTCAATTGAAAATAATCCTCACATTTTAGAAA
TTTTAAATATGTCCCTCGATTAAAAAACGTCTCTTATTCATATTTGTCGATCTCATAAAGATGACAGTAA
TGATAAGACCTGAAGGAGAGAAGGAAGACTGCACATTGTCACACCTACTTTGACGGGTAGCAAGGAAAAT
GGATATAGGCTGTTTTTTGTCAAAATGGAAAAATACAAGAAGGGTGGTACTGATGGCCGTATTTAAAATC
CGAGAAGTATTGTCTTCTTTTTCAATTAAATATTGTATTTTGAAATTTGAATTTTCAAAACAAAAATTGC
AAACGGGAAAACTCCAAAAAAATATGTATATATATTGTGCTTTTCTTTGTCACTTCATCATCATGAAATG
ATATCTTATTTCTACAAGATTCTTCCGTCGACAAATCATTGTTTTTCATATTATCTCACTTATCAATCTC
AGTTTTTGTAAGATTCAATTTTTTCTATGGTCTTATCGTATCTTCATTTTTGACAAGGATATTCCACTTT
CAATAAAATTCTCCATCATTAATCATTTGTCGTTTTCCCCATCGATCTCCATTTTTTTTTAGCAAGATCT
TGCTTTTTTTCTAATAACTTAACTTCATTTTGTGGAAACATCTTTCTATTTCCAATGAGTTTCTTCTCAT
TTTGTAAGTCTTTTTGGAAGAAAATGAAGATTGAAATGCTAAATGCCCATTCTGTTGTGATTTTTTGTGT
GGGTTTGATGTTGGTTTTCATGAAAGATAACCAATACAACCTAGTTAATCACCCAATAGAAGAATGAGTT
AAGTGATGGTTTATTTTTCAAAATTTTAAGCTAAATTAAGACAATTAATAATTTCACAAGATAAATTAAA
ACATGAGAATAAGTAAGGAAAGGGAAGAAGAGATGAAAACAATAATTATAATAGTTCAAACCAAACTCTG
ACCTATGTCTACTCTATTCCAATTTCAATGCAAGTAAGAGTTTCAATAACTCTAAAGTTTTCAACTTAAG
CCTTTAATGTCTATAATTGGATTTCAAGATTCCAATAAACTTTCATAAAATTTCATCTCGATATCAACCT
CACTTGAACAATAAACTTCACAAGTGTAAAAGTAATAATGAATGAAGAACACTCAATTCCAATGAAGCAA
TTTAGGCTCACAATACAATGAATACTAGAATCGACTTTGATGGTGCACAAAAGGATTTACATGTGAAAGA
AAAATTGCATTTAGGAGCTTTGAAAGATATTGTAGTTAGGTAAACAATTGAAAATTGAAAGTTTCTTGTG
CATAAATGCTCTTAAAACCATCAAAATATCAATGGACAACTCAAGAACCCTAAAACCCACAACTTGTGTT
CAACCCATTGATTAGTTGTTAGACATTTAATACCTTGATGTTGATTGTTTGGGAC
>MTCONS_00002426
TTGGGAATTTAGGAGGAGAGGCGGCCATACGCAAAAGTCCCCAGTCTGCTGCTTCACATATAAAACCAAC
CATTAGCCATATTGGCGACACGCGGGCCACAAAACCGTGTTTAGCCCAACCAGACCCACGAGACTCAATT
CAGAATCTCCTCGCTTTCGCAAACCCTAACCCTAAACTCTAGATTTGCTGCGATAACGATGGCCAGCGAT
ACCCCGGATTCCAAACGCAAGCACCGAAGATCCTCTGATGATGATGCCGATGACTCCTCCAAGCGCCGTA
AGCACCGTCATCACCACCACCATCGCCGCCACCGCCATAGCAGCCGGAAACACGAAGCTGAGGGGGAAGG
AAAACATGAAGCCGAAGGCGACGGAAAACACGCGGCCGAAGATTTTGTGGCTCTTCCATCACCACAGCCC
GCTGCTACTGTCGTTGCTGTTGTATCGGGTTCCAATTGGAGACCCGATTATGATATGGAAGAAGGTGAGA
TTGTCGAAGAAGAGGGGTTTGGGGCTGGTGGTGATGCAATTGAGAAGAGGAAATCTGATTCTGATGTTGA
GTCTGGCGAGATTAAAGCACTGGAAGTTCGTGATGTATCTGATGTTCAAAATCTGGTGGGTTCTGATTCC
CCTTCCGTTGTTTTTCTCCCCTTGCTTTCTGTTTGGTTGTTGAGAAAATTGAGGAAAATTAAAATCAAAT
TAGCATTTAACAATTAATGTTAACTAAGCTAAGTAATGTTTGAATAAAATATAGTTTACTGGAAATTTTG
TTTTATTTTGCCAACTGTTTTTTTTGGAGCCACCAAATTGAAGTATTATGTTGTTCTTTGTTTCTCTTAT
GAAACATCGTAAGTGTAACAGAGTGAATTTACCATGAATATGTAAGAGGCTGATTGTACTACGAGAACAT
GAACCTGAGTGTATTTCTCCTGACTTTGTAAGAGCCTGATTATGCCACACGAACATGTATTGCAAACAAG
AGCTGGGTGTTCTGTCATTATAATTTTTTTTTTCAGGCACAGTTTCTGTAGGCGTTACCTGGAGAGTTGA
TGGCTTACAATTGATTTTGTAAGAATTTAAGAACTGGTTACATGTTTTTGCTTTAGTAGTTTTTTTAGTC
CACATTTTCTATTTATTTTGGGGTGTTTATATGTTTTTCCTTTGCATTGTTTTTCAGGATGGTCATATGG
CAAATGGTGATCAACAAGAATTTTGCGCAATGGCTAATAGTAGAGGGAAAGTTGCTAGAAATTTGAATAC
ATTGCAAGAGTATAGGAGTGATGATGATTTGGTGACTGATTCAGATTTAGTAAATGAGACAGGCAAATCA
GACTATGAAGCTAAAATTGGTAATAAGATCCATGGTGAGGATGGTTTGTCAAGGCATCCAAGTGCCAAGC
ATTACGAAGAATTGTTTTCGATTGGTAGTCCAGATGGTGATATGAATAGGGATGCTCGCCATGAATCTCA
TCGGAAGAACAATTCGGGATGTGAATCTCCTGTAAAAGGATATGGCAAGACAGAGAGTTATTATGAGGTT
GATAAAAGTGAATTACAAAACCAGAGAAAATCATTGTCATCTGAAAGTGCAGGGGACAAATACAAAAAGT
TGGCACACTCACCAACTCATGATCGATATCGAGATAAGGTCCATATGAGGGGCAGATCAAGGTCACATGA
TCATGCTAGGGAGCGGTCTCGTTCCCAAAGCATTTTGCAAGATGTGGCCCTATCTAAAGCAACCCACCAT
CAAGAATGGAATGCCTCAAGTTATGCTGGTAACAGAAGGACTGACAATGATACAGATGAAGAAATGGCTC
TAAGAAGAAGGGATTATCGACATCCTAGCCGAGATTTGGTGAGGGATGAGGAAAGAGAGCGTAGTAGTAG
TCATAGCAGACAAACTCAGAGAGGGGACAAACATCAAAGTCGGGAGACATGGGACATGGCTAAGGCAGGA
AGGGAGATGGACTGGGAAAGGCAAAGGGAGAGAGAGCAAGACAGAAGTAGGGAGAGGGAGAGGGAGAGGA
ACCGGGAAAGGGATAGAAAAAGGGAGAAGGAACGGGATAGGAGCATGGACAGGGAGATGGATAGGAATAG
GAAAAGGGAGAAGGATAGGGGCACAGACAGGGAGATGGACAGGGGTAGGAAACAGGAGAGAGAAAGAGAT
AGGAGCTGGGACAGGGACAGGGCAAGGGAGAGAGATAGAAATAGAAATAGGGACATAGATTGGGAGAACG
ACAGGGATAGGGCCAGGGACAGGAAATCAGAGAGGGGGAGTGGAAGGGACAGAAGTAGGGATAAAGTTAG
GGATTCCGAGAGTGATAGAGTTAGCAGGCACCATAAATACGAAACTCTTAATGATGGTTATGGAAATCGA
GATAGGTATGGTGATTCCTGGTATCTAAGACATGATGAGACAGAACATCAGAGGCATAGAACAAGGAAGA
ATGATGAAGAAAAAGGTCTCAGTTCTAAGAATGATTCGCTTGAAGGGAATGGTGACAAACTGAATAGGTA
CTTCTTTTCTTCATAAGGGTCCATGTGATTTATTGATCAATTATGGTCTCTTTTTTGTTTTTGGTTTCTC
TATTACTAATTCTAGTGTTACAGAGATGAAGATGAGCATGAAGACTACCAGGAAAGGGTTACATTGCAAC
TAGCAGAAAAGGAAGAGGAAGAGTTTAACCGAATTAAGGAGGAGAGTAGAAGGCGAAGACAAGCCATCCT
AGAAAAATATAAAAGTCAACACTCACAGCAACAACTTGCATCTCATACAGAGGATACAGGGAAAGGTACC
TAATAGTTAATATATTTTTTTTTATAGGCAAAAAGAGAATATATTAGAAACGCCTAAAAGAAGGTGCAAC
AATTGACACTCAAAGCAAACAAAATACGCCTAGTCTAGATGAGGAGCGGATGAACAAAAAAACCCTTCCC
CTTACTTTAAGCTCAGCCAATCTACAAAATCTATCATTGTCAACCCAATAGTTAATAGTTACTTTGGATT
TCTTTATTTTTTTGCTCTTTTCTCTTTTTTTCTTTCTCCTTTCTCCTTTCTCCTTTCTCCTTCTATAATT
ATTTTTAAAGCTTTGAATGTTAGAACTTAGGGATGCCTATAAATTTAGCTGGTTTAACTTGCTTGTGAGC
TTGCTTTGGGGAGCTCAAGTATAAGCTTGATATTCAAGCCCTTGATCAGTCTGAGATGGGCTGGGTTATA
CCTTTTTCAAATGAAATACTGTATACATGGTATCTTCTTCTTTTTGAGGGTCTAACCTTTTATACTCTAT
CTACTTGGCTGTAGCCTCTTGGATGGATATCAAATTGTCTTTTCGAGTTTCTATATTATTCTTTATGTTA
ATTAATTCGTATTTGCATTTACTTGGCCCAGATAAGGAATCTGTGGAGCAGCCCAGTGAGACAATAGTTG
CTGAAACTATGGTCCCAGAGGTTCCCGATGGGAAGAATGATGGTACAGATACCTATGATGCTGATCCATC
ATTTTCTGTGGGGAAGTCACCTCCACAAAATGGACTTTCTGCCTCTGAGAGGACATCTGGTGCCGGGGGT
CTGGGTGAGGGCACTCCAAAGGTGTGTCTGTTGTCCCTGAAAGTATTGTACATGTTCTAACTTTGTGCAT
CCTTCTGTGCTCCATCTGTTGCTGTGCTTCTAATGTTTGATAAACATACCTTTAAAAACATCTTCTAAAC
ATTGTTTGCTTTTTTAGTTGTTTTATTGCTATATTTCATAAGCTTGATGAAACATAACCTTGGGTTCACA
TGTAGATTCTAATGAGGTGTATGGTTTTTATTTTATCAATTTGTGCAGAGTGAAAGACCAGATGATATGT
TCTGTGATGATATTTTTGGAGAGTCACCAGCAGGAGTTCGTAAATCGGTACGTGTCCCAATTTTGAGCTC
TTTATTTATCTAATATTCTCTACATTTCTACCCCATATTTTTGTGTAAGTGCATAATTATGGTATTTGAA
AGGAATGGATGTTTCTTTTTCTCTACCCTTTTTTTGTTCTCTGTTTCCTTTTTCTTTTAAGGTTGTGGTC
TTAGTTTGTCATTACCTCTTAAATATCACCCTCTCAACCCACCATGTGATGGTTTGATCTTTAGATTTTC
TCTTCTAGGTCTCATGTTGATAATTGGAAAAAAATGGTCCCACCTATTTTGATAATGTAGATCAGCTGCC
ACTCAAACATTAAATTTCCTTTTGAAACAAAAAATGTTTAAGTCTTGGAGATGTGGCTAAATACTTAGAT
CATGCACTTTGGTTCCTAGATTTTATGACTTCCGAATTCTACTTTTTTTCTAAATTTTAAATTCTACTTT
TTTCTTCAATTAACGTGCAATCATTCTTCCAATGAATTTTACTAGTAAAGAATATCTCTCTATCAAGCAA
TCAAACCATCCTTAATATAACTTTTTGGGATGGGTTAGAGTGTATATAGGTGATTACTCTTTGTCCATGG
TGCACTTCATTTTCTGGATGAGCTCTATGTAGGGGCAGAATACTGTTTTTTGTGTCTCTCTTTGCTTTGT
ATGGCCTTTTGGCGTCTGTGTATACACTGCGTATACTTTTGTGCTTTCTTTTCTCATGCTCTTTTGATAG
ATTTGATATTTGCCTATCAAAAATATCTCCCTTTTCAACTCTCTTTCTGCTTTGTATTTTGTTCAACAAA
AGGTCTTTAGCGTGAAACATGGTTTTCTTGTTGTAAGAGCCAAAGACAAAAAGGTGTTACATGACAGTTT
AAGTCCTAGTATGACTGTTCAATTATGTTAGCATGAAAAGAAGAATATTAGTCCACCATCTTGTTTTATG
AAATTCATTGTTGATCTTCATAAGAGAGGTTTCCGTTCACTCCTGACGTATATGTTGTGTCCTATTTATT
AATGCCTTGAGTGACCTTTGTTTGTGATTTTGGAACTAATATCTTATTTCAATCATGCTTGACCTGATTG
GTATTTTTTCTTTTCAGGGAAGAGGAGATGGCTTACTAATTGAAAGGAGTGGTCTTCATGACAATTGGGA
TGATGCAGAGGGATACTATAGTCAGTATTTGACGAATCATCATCTGTGTTTTATTTTTATTTTCATTTTT
CTATCAGTATTTGACCAGCCATCATCTTTTTATTTTTTTAATTGCCTGAATGATTTGTTGTTAGTTTTGT
TAATAATTAGCCCCAACTGGAAAATGTCTGCAGAACTTATTCTTTTTTTGAAAGCATTACAAATTTGTCT
CCTATTAAAACCCAGTTCAACTCAGTTGTTTCTTTTTTCTTACCTTAAATATTACAGCTGTCTGGACTTT
CTTTATCTTGCTTATGTGATGTTGAACACAATGAACTTTCATTTTCCAAACCTAATACCCAACAGGTACT
TTGTTCTTTGATTAGTTCTACAGTTAAGAGCAAAATTCAAATCTATCCAAACAGGACCCTTGGAAGTCCA
CACCAATAATTATTAAATCTTATAGGCAAATTTCCTTTCCCTTCCACAGGGCTCAATATGATGGCAGCTC
TTATTTGGTGTTTGGATGGAGCATTATATGTAGGAGAACTTTCTACTTCTTATCTAGGCTCACCTCTTCA
GGCCCCTAACAAGCATTGTGGTGTGTGGGATTCAAACGAGGAGAAGTTTAAGAGGAAATTGGTTGCTTGG
AAAAAATTATACCCATCCAAAGGAAGAAATCTTGTCCTTATTAAGAACACTCTATCATCAAACCTCCCTA
TCTATTTTATGTCCCTCTTTGCAATTCTCAAAAAAGTGTGGATCAAATTAGAGAGAATTCAAAGAGACTT
TTTATGGGGAGATATGAGAAAGAGAAGAAAGATCCATTTGGTAAATTGGCCAAATGTGTGTACAGATAAG
AAGCATGGAGGGCTGGGATTAAGAGGGTTGGTGGCTCTCAAAGAGGCCTTGCTAGGCAAATGGTAATGGA
GATTTTCTTTTGAGTGAGAGCTTGTGGAGGAAGATTATTTTGAGAAAATTCAGGGAGATAGAAGAGAAGG
GAAATGGTGCACATACAAGATTTTGGTGGGATAGTTGGGCGTGAGAGTTTAATTTGAAAGATGCATACCT
TACTCTTTTCAAAATAGCATCCCACAAAAATGCTACAGTTACAGATTTATAGGAAAGAGGAGGCAGAGGT
GGGCAATTGGAGGTTCAATTTAGAAGGCCCTTTCAAGCTTGGGAGATGAAGGATGTGGGAGCTTATTTAC
CCGTTAAAAGTGCAAGAAGGAGAGGACACTTTAATTTGGAAAGATGATAGGAGGGAAAATTTCAGTGTCA
AGTTATTTTACAATTCCTTAAGGGTGGAGAATAATTTAGTATTTCTAGGCAAAGAGATCTGGGAATCTTG
TGCTTATCTTAGAACTTTTTTTTTTGCTGGGGAAGCTGTTGGGGGAAGATCTTAACTGTAGATATGAAGA
GGGGATGGTGAAGAATGAGTTGATCACATTATGACTCATTGTGATAAGGCTTGAGAGCTATGGACTTTTT
TGTTAGCAATCTTTGGCTTGATTTGAGTGTTTTCAGCCTTAGTGAGATATCTCCTTCTAGAAAGGAAATT
AAGGGGCTAAATAAGAAGAAAAGAGTAGTTTGGTGCTTGGCTCGAATTTGCTTATTTTAGTGTATTTGGA
AATAGTGCAACCAAAGGACTTTTGAAGATCAAGAGCTTTCACATCAAAGGTTAAAGAACTTCTTCATATG
GTTGCTTTTAGAGTGCTCATGGGATTCTTTGGAGTTGGAGAACCCCTCTATTTTGAATTTCTTAGATGCT
CTTTATTGTGGTTAGCTTTACCTTGTTTTTGTGGGCTAACTTTGTTTGATGCATACTTTGGGTTGTTCTG
TGTATGCTGTCTGTATATGTGGGGTCCACCCTCTCTTTTTTGGCATTTCTTTATATATGATTTTGTTGCC
TTAAAAAAAAAAAAACTATCACAAATGAATTTTACATGCTAAAAGCAAAATGTGCATTGATGCTGTTTGG
TTTGACTTTTTATTCATATAAAGCACATTATTTTTTTTTGATAGGAAACCACGCGTGAATATATTGATAG
AAAAAGAAGTACAAAAGGAGGATGAGGAATCCTCCCGCCAAAAGTAAAACTAAACAATACGAAAAAATAA
CAATACACTAGGCCGTCCCATTGGAACTATTGGATCTACACACTGCTAGCCAATCAAGTTGTAATACATT
AAGGGGGATGCCCTTAAAACCCGTTGAACAAAAAGCCCAAAAGGACGCAAGGAAATGAATGGAATCCCAA
GATTCTCTGAATTCCTAGCTTTGTCCTCAAATATCCTAGCATTTATTTCCGGCCACACAACCCAAATTAA
CGCTATACACGCGTTTTGCCACAGAATTACCCCTCTCTTGGACTTGCCAAATCCTTTATAATTGATGAAC
ATCATGTTTGAAATGCTTTTCGGAGGTACCCAATCCATCTTGGCTAGCTGAAAAAGTTTGTGCCACAACC
CCAACGTCACTGAACAATGGAGGAAGAGATGATCTGCTGATTCTCCTTGCTCCATACACAACTTACAAAG
CACATTATTTTGCACAAAGTAGGATACAACTAATTAGAATTGTTATTATAATTTCTTTTGATCACAAAGT
GTCGTGAAATAGAAGATATTGTTTTTGGGTGCATGTGTGATGGTGATAAATACAACTCCCCAAACATGTC
TAGCATCAAGTTAGTCTGTTTTGAACATACCATATTCTGAAAGGGCAAACAATTAAGAGAACAATTTATG
TGTATTATTCATCTAGGCTAAGAAGTCATTCAAGTACCCCTGAGTTGAACTCTGTATTTTTAGGTTGTAT
CAGTTTTTGTCTTCTAATGATTACCTTAATTCTCTCTCAACGATTACTTTTCTGATTCAGGTCATCGGTT
TGGAGAGATACTTGATGGTCGATATGAAATTACTGCTGCCCATGGAAAAGGTGTCTTTTCAACAGTAGTT
CGCGCAAAGGATCTTAAGGCTGGGAATGGTGAGCCAGAAGAAGTGGCTATAAAAATCATACGAAATAATG
ACACAATGTATAAAGCTGGTCTGGAAGAGTTGGTCATATTAAAGAAATTAGTAGGTGCAGATCCAGATGA
CAAGCGTCATTGTGTTCGTTTTCTCTCTAGTTTCAAATACAGGAATCATCTTTGTTTAGTTTTTGAATCT
CTTCATATGAATCTCCGTGAGGTTCTAAAGAAGTTCGGTCGTAATATTGGCCTTAAATTAACTGCTGTAA
GGGCATATGCTAAACAGCTTTTCATTGCTCTCAAGCATCTTAGGAACTGTGGCGTTCTGCATTGTGATAT
AAAGCCAGATAATATGCTGGTAAATGAGGCCAAAAATGTCCTGAAACTCTGTGATTTTGGTAATGCCATG
TTTTCTGGTAAAAATGAAATTACACCATATCTTGTGAGCCGCTTTTATCGTGCCCCTGAGATAATTCTAG
GCTTGCCTTATGACCATCCCATGGATATTTGGTCTGTTGGTTGTTGTTTGTATGAGCTTTATACGGGAAA
AGTTCTTTTTCCGGGTCCTTCAAACAATGACATGCTTCGGCTTCACATGGAGTTGAAGGGTCCTTTTCCA
AAAAAGATGCTTCGAAAGGGAGCATTTACTGATCAGCACTTTGATCAGGACCTTAATTTCCATGCCACTG
AGGAGGATCCTGTCACAAAGAAGGTAGGATTTGGACTCCTAACATTCTTGGCCAATTTACTTATTATATT
TGTATATATAGTCGACTATCCAAAAAAAAATATATTTGTATCTATAGTTGTCATGGATGAGAGGCTTTAT
GGTGCCTCTGTAATGGTAATTGAACTTTTACTTTTGCAGACAATAAAAAGGCTGATTATGAACATAAGGC
CAAAAGATATTGGTACAATAATTTCAAGCTCTCCTGGTGAGGACCCAAAGATGGCAGTGAATTTCAAAGA
TCTTTTAGAAAAAATATTTGTGTTGGATCCGGAGAAGAGGATGACAGTCTCACAAGCATTGTGTCATCCA
TTCATCACGGGCAAGTGAACAATGACGCTGATTTTCTGACTCCAGAATAGATGTTGCGCTTGATATTTGT
ACATTATGACCTAAATTTATATTCAGATCTCTAATCATTGGGCATTTATCTGTCTTTATCTTCTCTGTGC
TGGGTTAAGAGCTTTCAACACAGTTTTTGGCATTGGTTGAAGTCAAATGGAAGATGTTTGGTCCGGAGAC
CTCCTTACTTGGCGGTTCTTTCACTGGAATGTGTTCTGTTTCTATTGATATCTACCAGTGCTATGAGGCA
ATCCTTCCGTGCTTAGATGCTTAAAAGGCACCCAGGAGAAGGCATTCGCACTGGGGATGTACACTGCAGT
GGTCATGAAGTGAAAATAAATCTCAGTAAGTTACCCATCTTTTAAAATCTCATGTTTTACTCTTAAAGAA
TAGGTTAGGGACAGTATACATGTAGTATACTCCTTGAAAGATCAATATGTTGATGTGAGATTTTGTCTTT
TTAGGGTACATCCTCTCAAAATTCTTCAAAACCTGTAAGTATTCTCAAATTCTATTTATTTGTCTTAACC
TATTCTGTTTTTGGATATTATTCATGGTTTCTAGCAAGAATGAAAATATCTGTTTTTATGGATATATCGG
GAAATATCGGTGGAACAAAAATCGATCAAAACTCATTAAGACGTTGAGAAAAATTATAAAAAAAATGATA
TAAGAAGTAATAATAAATATTTTGAAGTTGTTTTGTTAGAGAAATTAATATATGTATGATATACTTTGTC
GTATGCGATAATAATATTGTGTACATCGATAAAAAATATAATTTTATAAGTATATATTCATTATTAAGTT
ACATTAAATATTATTAGATAATAATATTGTGACATTTTATTATAGTATGTGTAACTTTAAAATATAATTA
ATATTAAAATTATGATCCATTTAATTCATTTATATTCATTGATATAAAATAAATGATAACATATGTATAA
ATTTTTTAAATATTTATATTTTTTATATTTAATATATAAATATGATAAAAAAACTGTTAAGAAAATTATC
ACGATAATTTTTATATTTTTAGTGATCAATTAAACAAAATTTAAAAATAAATTAATTAGAATTAATTTGT
TTGTTAAAATATTCTTTTAATATTTCGTTTTTATGATGGTTTTAGTATATATCTATTACGGTGCACTTAG
TCTAATGAAAGGGCAAGTTAGCCTAGTGGTGAGCCAAGGCTGATTTTGCTTGTTTTGGCTTGGGTTTGAG
TCCCAATGCTTGCAACAAGCCAAAATTTAAGATTTTTGAGGGTTTGACCGCACTTTGACTGAGCCTGCCT
GCATTGACCAGACCGCAAAATTAGTAGAATCGCCGATAAATGGGTAAAAATTGGATAAATCGCTGAAAAA
TCACCGAAAGTTGTGGAAATATCGATATGTTTGCCCAATATATCTATCGGTGGCTGCCAATAACCGATAT
TTCAGGAATATATCGGTGATATATCCTGAAATTTTCAACCATGGTTTCTGGTAACAATTTCTATGTGGTC
TTTGAATTGCCTTTTAGTATGTGGCAAAATTTTTTGTTACTTTTCCATGTAACTGCCACATGTTGACCTG
TTTCTTTTAGTGGTGTTGCAATTTTTATTTTATTTTTCTTTTTCCACCTGACTGGGAACAAAACTGATGC
CAAACCTAAAATGTTTCAGTATACCACTAACATGTTGCGAGTGTCTTTCTTTTTCTTTTCCATTCTTTTT
TGTAAAAGATTAAGAGGTTGAGTAAGAAGGGGGGCTTGCTTGCTGGCTCTCAAGCCTTATGGGTGGGGCA
TTTCTAAGGTATTCCCTTTCATTACATGCACACATTTAGGCCATGTTTGGAACTTTAGAATAGAGAATAG
GATTGAGAAATAAATTTCATTTCCCATTCATTCATATGTTTGGATTGTTTTTCAGAATGAGATGGATAAA
ATTTTTATTGTTATAGAAACCTAATCCCACTCTTACTATGACTTTAATTTACTATATGGAATTATGATTC
ACCTCCTTTCCCATCTTATTTTCCATTCCTTTACCAAAGACACCCTTAAGGAACTCAAGACGTTATAAAT
AGTTGTGTATAAAGTAGGTATGAGCAATTTTTTTGCCTGACTGGGATCAAAATTGATGTCAAACCTAAAA
TGTTTCAGTGTGCTACAAACAAGTTGCTGGGCTTTGATGCATACCTTATTATCATTGAGGGGAAAGGGAG
GTTTTTCTCCTCTTCTTTCTTTCTTTCTTTATTATAATTATTATTATTATTATATCTGAGGTCGAGTAAG
AAGGGGGGTTGGCTAGCTGACTTCCAAGGTTATGGGTGGGGCAGTTCTAATACCCTTTCAGTACTTACAT
GTACTTAAAGAACTCAACATTACGGTTATGTGTATAGTAGAGCTATTAGAAGTTCAGCCAGCCAAAAGTT
GCAGGGAAGGGGATCCTTCCAAAATTTTGAAAATGTTACAACATGATTATTGCAGAAAGTATCGTGTAAA
ATATGGCCACAGAAAAGGAACCTACCATTGCAGTCATGAATGATGATTTCTTGATATTCAGTTTGAAATA
GCATTTGCGTTATGTCCTCACATTGAAAACAATGTTGATAAAGCTAGACCATGATAATATGATAGCATTA
ATTCATTTTGTCATGGAAATATTGGTTGTATCTTTCCTTTCTCAAAATTAAGTTGTATTTAATGGATATT
TTTAATTTTTAGCTTACATTGCGGTACCAGGGTATATGCCCAAAAAATGAATACAGGCATAAATGAGGTT
TTATATTTTGTTCTCTTTTAATAGTAGGATCAGTAACTAACTCATTCTGTAACTGATTGATTCTCTTATA
TTCCAATGAATCTACTCTGAATCTTTGAGATATGGATCAGGTAAACAGATTAGGTGTAATGAGAATAAAA
CTTTTATATATATATAAAGGAGCTCTTTTGTCCTATGAACTTTAATCTCTCTTGAAATTTCAGTGTCCAC
TGTCCATTTCAGGGGACTGTCCATCATCTTTCTTTGGTGAGTGACACATATTTTCACAGTGCTCGTTTTT
TCCATTTAGGAAGCATAGTTAAACCATCCTACTGAATTGAACCTAGTGTTCCAGCTGCTTTGGGCAATAA
TGGGCCAAGAAATGTTGAAAGGTGTGGGTGGGAGTTTCCAGGAAACACAAATAATCCTGGTTTTTTCAGA
TGTGGCGAGCTTCTGGAATAACTAATGAATAGCAGCTTAAGTGCACTGCTATTGTTGATTGGTCTTTAGC
AGAAGGCTTCCCAACACTCTGGTACTAGAATAACCTTAATAGCCATAGTCATTGTAATAGAAACTGGTGG
TTTCGTCCAACAATGTGGTAATAGGATAGCCTTAATTGGTGTAAGTATAACCTTTGCTCATGAGTGGGTT
GCTCTTGCCCACTTGCCAAACATACCCATAGTGATTTTTGTGATTCTACTTGATTGCCATGATATCTATT
CGATTCTTAGTTCCATCTCCTAGGGAATATGTTGGAAAAGCAGAAATGTATTTGGTTAATGCTTTTCAAA
ACTGTTCTACTCCTGTTAAAGAATCAGCTTTTGTGATAAATTTGAAGGGGTAGAAAATAGAATGTGTGTG
CATCTATGCCTAAGAAAAGATGAGGAAGTCACAGAGAATCTCATGAGTTGTTGGAGAGTTTCAGGGACAT
GTTATGTTTTTTTGTGAGTACTGAGAGTTGTAGGGATACTTGATCTGAGTGGGGAGAAGCTGTCCTATAT
TTAAAATTATTAAGATTATTTTAGGTATTTTAAAGTATTATATAAGGGTAAGAGATCGAACCTCCTGTTT
GTTTTATGATAGTGTACATTATAATTAACAATGTAGGGTTAATTTATTTTTAAAAATATTTTGTGACAAT
AATGATCTGAAATAGATGACACTTTACTACTTAGGATTTGTCAGTGTCCTGAATATGTTGGAGGTAGGCA
AGTGTCTCTCTGTTGGTGCAGACAAGTCATTTAAACTGGTTGTGCTGCTTCATGATGGATATAAAGGACC
AATGTAAGGTAGTCAGGATCAAGAACACTTGAAACTTAGTTCAGGTGCTGCCCCTTTTCTTTTGTCTGAA
GAGTAGGAACAAACTTAATAAAAAAGTTACCATTGCATCAAGAAATCTCGCAGAAAATCTTGTCTAATTA
ACCAGTCAGTCCTCTTGTGCCTTCCTATTTTATGGTTTTTGGTATGTGGTGTAAAAGCCAGTTGAAGTTT
TAGTGTCCTTTGCATAGATGAAGGGTGGAGTTGAGGGAATATCATATAACTTACCATCATCAGGTCCTCA
AAAGCACGATGAATGAGAGATTGGGCCTCAAATTATGGATCAAATTGGATCAGGCTATGGTATCCTATTG
TGAGGTGTATTACTTACAGTTTAAAAATTAGAAAATGTGTGTCATGATGATTGTGTTCTAAATGCAGCTC
CACCGTTTATGGCACATTATTTTTATGAATTATTTTGGTTTTATTGTGTTATTCTTTTGATCTCCATATG
GATTGTAAGGTTGTAACATAATATTCTGGGGATCCCTCTATATCTTTTATGATTGTGAATTGAGGGGAGA
AGCTTCTAAGGTAAGGGGTTAAATGTGTTTATCCCCTTCTAACATGCTTTAACATGGAATATATGTGCAT
GTGCTTCCCGTCATTTTGTAATGGGTAGTGTATTTGTTGCCATATTAGGAAAATAAAGTATTCTAGTTTT
GGATGACATTGGTCTATTAAAATCCTTAGCATGTTCATTATCATTGTGCTAACTCTACAGTGTAATTTAC
CTAATCACATTCTGGACTCATGGGTATTAGCAGTCACTTATTTGTTCATGAAGTGATTATACATCCTATA
CTAGCCTTGTTGAACTTTGATTTTCTATTACTCCATTGCTTAATGTGCTGTAGTTTTTATTGAATCTCTG
CCTAAGGATCACAAATTGTGAGCTTTTCAGCCTTTTGACCTCAAGGTGTTGTTTGAATTGTTCCTTTCCT
CCCAGGTATCCTCATTCTACTAAAATTACACATATGTTTGGCCTTAGCTGTGCCTGACCTGACCTTAAAA
TTTGAAATCTTCCCATTGTTCTAACTTAGGATTAATGCATTTTCTAGTTTTTTGAACTGAAACTACATTG
CCTGCAAACATCATAGATCATTGCCATGGTTGATAGTGAATGGAAAATAGGTGAAACGAAAGAGGATGAC
TAAAGTGGCATCAATTAAGTAAAACGTACAGAGAGCCCATCAAAACAATCTAGAATCTACTAAGCTAAAT
CACTTTTACATTGTATCTCATGGACCACTTGTTAACATGTAAATATAAAATTCTGTGCCTTTGTTTTGTT
ATTATTTTCTTAAAGCATTATGAACATAAAAAAATGAAAAGAAGTGTACCAAAAGGGCAAACAAAGTTAT
ATGGTTCCCTAGCTGGCAATGGTCACCAGTTCGAGTCCCCTCAGGGCCACTGGAGGTTTACTCGGTCGTT
AACTTCAGGGTCCTGTGGGATTAGTCGAGGTGCGCGTAAGTTGGCCCGAACATCCACGGTTATCAAAAAA
AAGAAAATGGTTCCTAGCTGGCAGAGGCCTGATCAATTCTTGGAACTGGTCCTGGTTTCAGGCCACTGGA
TATGTTGCAGCTGTAGGTTTCAGCAAGATGTTGTTGCTAAAACATTGAACAGGCATGGCTTTGTGTAGGA
GTGAATAGCAGTTCACTTGCCTGTGGTTGGATTTTATAGGTAAGATATCCAAAACAAAATGAAAAGCAAA
ATTAGTCCACCTATATGAAATAGTCAGTTAGCGGTTGATTCAAACCTGGCTCCGGTGACATGAGGTTGGC
TTGGGGTTCATAGAGGTTCCAATCTAAATACATGTAACAGTAAAAAAGGAAAAAGAAGCATTCAAATTAA
ATACAATTAGTCAAATTCCTGTACAGGAGAGATTGTTCAGTTCACTGTTTTTGATATCTGTGCTTCTCTT
GAGGAATTTTTTAAGTGACTTGTTTCACTGTGTTGCCCTTGAATTTTAAAAATTGTTATCTGCACTATTA
AGTATTCCCTTTGGAGTGGTTTGGTTTACTATTTTGCCCTTCATTATTTAAAAATCTTTCCAAAAAATTT
TGTTAGCATTGTGAATGAAGCTTAAATTGGTAAATAGATGACAATGTAGTGATAGTTGCAAACCTACCCC
TCAATGATTTGCTTTGTTGTTCCTCCTGAACATACTGTCTCTCACAGATCCCTTGAGATACCCATTTATC
ATATTTTAAGAATTTAAAGAACAGCATACTTCGATCTTCAGGATTCTGAAAATTTAAATGAAAAGGGGTA
AAATATTTCTAAATTATGTTAGGGAATTTCACATGCATCGCATATACTTGGATATGCTTTATCTGCCTAA
AGCAATTCAAGACTTGAGTATGGTTTTGTTGGGTGTGGTAAGTTGTTTTTCCAGAAATGCTCATATAGGT
TTAGGTGCATTACTGTATGGCTCCTTAAACATTCTTCAAGGATATCTTGTGTGGACTATTCATTTTAGGG
GACAACTGATTCTCTGAGGTTGCTTATCCCTAGGAATTGAGATTTTGGGCCCTGGAAGCCCTTGGGAGTA
AATTTCTTTTGTTACTGTGGCTTCTATGTGTATCATTTTGTGTAAAGTAGAACTTTTGACTTGAGTATGA
CAGCTTGGAGACAATTTTAGATAAGAGTCAACTGCAGTTTACTCCAAAGCTTTATTCAGTGAAGGGTTTG
AGGTATCTAAGGGTTCAAGGGTCCCAAGATGTGCTGTGCAGGGATTGCAGATCTTAGCTTCCCAGGTTGA
AGTGTGCAGGCGTAGTTGGGGTGTGATGAAGGCTTGACTCTATATGTATTATTCATTAGGCTATGGTTTT
GGGTATTGGTTTTGTCAAATCCTTTTTCATGCTTCTCTATCCCTCTCTGCCCATAACAAATGAAAAAATT
TTCTCCCCTCCCTCCCTCTCGTGTGTGAAGAGTGTTCATGTGTGCAAGGGTGTGTTGATGATGACTGAGG
AGGCCCATTTATAATTTGTTGTATCTAGGTCCAATTCTTTAGAATTAATAACAATTTTGTTTTCAAGATT
ATTAGTGGTAAGAAGTAAGCCTGATCAGATACCACTTTAGAATTCACTATGTGCAAAATATGCTGCATTT
CTACATTTACAGAGCAAAGCTGTATATTCCTCATTGTATTTTTATTTATTTTTATTTTTTTCTGTTTTTA
TTTTTTTATTTTAAATTTATAGCCAAAAAATAATGCAGTTTAGCTAATGGTTTCTTGATTGAAAGGGTCA
GGGTTCATTAATTGCATCAGAACTAGAACCAGTATGATTCAGAAGCAGAGAAATAATTGGAACCGGGGGT
TGGATAGCTTAGCTAATGCTTGATCCATTGATAGTTCTATTTGTGTGAGATCCTTTATAACAATAACCTG
TAGTTTCATGATTGAGCGACATCCCGTTATAGGTAAAGCTAAATTGGTCTTTGAATAAAGTGTTCATTCT
ATGTTTTGGATTGTTTCTACATTATGTTCAAATTTTCTGATTCCTTGATTCAATTTGCATAAATGTAGTT
AATTTTCTGCTTGAGACATGGCAAATATTATGATGTGGTTTTTATGCTTGGGTGCAGTAGTAGAATATTT
GCATCAACTCATTTTCCTGCTAGTGTGACTTAAGGAAAAAGAGCTGAGTGAGGCTCTGTAATGTTAGCCG
TATTCAGTTTTGTATAATGCAAACTTAATGTGGTAATTTAGGGCTGGCTTTCATATTTGGCAGCAGTTTG
GTTTTCTCTAGCTGGCATGTAATTTGAAGTCTTGTACGTCTTGTGTGTTGGGGGGTGTTGTGGCGTAAGG
TATCACCTGGGTAAGTGCTTTCATGCATACAAAATGACATATATGGGCTTATGGTGGTTTTGATGGTAGC
GCCATGGTGGTGCTACAGTTGGTAATTTGGAGGAGTAAAGCATGGGGTAGTTGTAGTAAGGTGTTTTGGA
AAATAGTAAGGTAGGCAAAAATGGAGCTGCTGTGGTGTTGAGGGCTCTGCACTGACATGATTGTGGTGCT
TCTGGTGTTTGTTGAGGACACTCTACTTCCCATGTTGCGTTTTCTTGATGCCTGTGAGATCAAATGGCTG
ATTTTTAGGGCCGCTAATTGTCACTTAATGAGAAGTAGCACCCTTGGCCAATGTGTTAAGTCTGCATAGC
ACTATCAAGTTTGAATGTATTTGTATCTGCCCAAGTTCAACTTGATATGAAGTTCCAAGTGTTCAACTGA
CATGATTTTATTTATATAAAGTTGGGTTTGTACGTGTTCTGGATGTTGCTAGTTGAATTAATTTGGCATT
CCGAAAGTGCCATCTTCTAAAGGGTGATATATATATTTAAATCATCAACTCCTATCCAGCACCAAATCCC
TGCCTTGCCGCTGCCATTCGTTTGTGCATAAATTTTGATGTATTCACATTCGACCATGGATTCAGCTGAT
CTATTTCCATTTTCGGTTAATGAAATATGGTAAATGTGGGCCTGGGTTTGTGGAACGCCGAAAGTGCATG
GGGACAATCCATCTACTCATATGTTGATCCTAAAGCAAATGGTCTAATTCCATATTGGCTCAGGCATTAG
CGTCATACACAGGCATTAACCTGTTTGTTTTATCTTCTTTAAACAGTTATCTGAAGAAAATAGGTAATCA
ATTTTATTTATTTATTTGTTCAAAAATATGTTTGGTAAGTTAAAATGCAAATCTATTTTCGAAAAAAAAA
ATTATAAATCAAACAAAATTTGTAAAACTTGAAACTAGATAGGAAAGAATCAAAATTAAATATTGTTGTG
CAAGAATTTTATTTTTCATAATTTTATTTTTTTGGTCGTACTTTTGACGTTCTTAAAGTTAAATTTAAAT
TCTTCTGTAATTATTTCATAAATAAATAATATACAAATTAAATGAGTAATATATAAAGAGAAAATTATTA
TTGTTTTTTCTTCAAATCTGTGATTTTTCACGATTTTGCCACGGGTGAGATAAATTTAGGTTTTTGTAAA
GGATAAAAATGCACGGCATTTGTGAAAAAGTAAAAAAAAATGTACGCTTTTTTAAAATCATGTTATTTAA
AAAAATGATAAAATAATATTCAATTGAAAATAATCCTCACATTTTAGAAATTTTAAATATGTCCCTCGAT
TAAAAAACGTCTCTTATTCATATTTGTCGATCTCATAAAGATGACAGTAATGATAAGACCTGAAGGAGAG
AAGGAAGACTGCACATTGTCACACCTACTTTGACGGGTAGCAAGGAAAATGGATATAGGCTGTTTTTTGT
CAAAATGGAAAAATACAAGAAGGGTGGTACTGATGGCCGTATTTAAAATCCGAGAAGTATTGTCTTCTTT
TTCAATTAAATATTGTATTTTGAAATTTGAATTTTCAAAACAAAAATTGCAAACGGGAAAACTCCAAAAA
AATATGTATATATATTGTGCTTTTCTTTGTCACTTCATCATCATGAAATGATATCTTATTTCTACAAGAT
TCTTCCGTCGACAAATCATTGTTTTTCATATTATCTCACTTATCAATCTCAGTTTTTGTAAGATTCAATT
TTTTCTATGGTCTTATCGTATCTTCATTTTTGACAAGGATATTCCACTTTCAATAAAATTCTCCATCATT
AATCATTTGTCGTTTTCCCCATCGATCTCCATTTTTTTTTAGCAAGATCTTGCTTTTTTTCTAATAACTT
AACTTCATTTTGTGGAAACATCTTTCTATTTCCAATGAGTTTCTTCTCATTTTGTAAGTCTTTTTGGAAG
AAAATGAAGATTGAAATGCTAAATGCCCATTCTGTTGTGATTTTTTGTGTGGGTTTGATGTTGGTTTTCA
TGAAAGATAACCAATACAACCTAGTTAATCACCCAATAGAAGAATGAGTTAAGTGATGGTTTATTTTTCA
AAATTTTAAGCTAAATTAAGACAATTAATAATTTCACAAGATAAATTAAAACATGAGAATAAGTAAGGAA
AGGGAAGAAGAGATGAAAACAATAATTATAATAGTTCAAACCAAACTCTGACCTATGTCTACTCTATTCC
AATTTCAATGCAAGTAAGAGTTTCAATAACTCTAAAGTTTTCAACTTAAGCCTTTAATGTCTATAATTGG
ATTTCAAGATTCCAATAAACTTTCATAAAATTTCATCTCGATATCAACCTCACTTGAACAATAAACTTCA
CAAGTGTAAAAGTAATAATGAATGAAGAACACTCAATTCCAATGAAGCAATTTAGGCTCACAATACAATG
AATACTAGAATCGACTTTGATGGTGCACAAAAGGATTTACATGTGAAAGAAAAATTGCATTTAGGAGCTT
TGAAAGATATTGTAGTTAGGTAAACAATTGAAAATTGAAAGTTTCTTGTGCATAAATGCTCTTAAAACCA
TCAAAATATCAATGGACAACTCAAGAACCCTAAAACCCACAACTTGTGTTCAACCCATTGATTAGTTGTT
AGACATTTAATACCTTGATGTTGATTGTTTGGGAC
>MTCONS_00002427
TTGGGAATTTAGGAGGAGAGGCGGCCATACGCAAAAGTCCCCAGTCTGCTGCTTCACATATAAAACCAAC
CATTAGCCATATTGGCGACACGCGGGCCACAAAACCGTGTTTAGCCCAACCAGACCCACGAGACTCAATT
CAGAATCTCCTCGCTTTCGCAAACCCTAACCCTAAACTCTAGATTTGCTGCGATAACGATGGCCAGCGAT
ACCCCGGATTCCAAACGCAAGCACCGAAGATCCTCTGATGATGATGCCGATGACTCCTCCAAGCGCCGTA
AGCACCGTCATCACCACCACCATCGCCGCCACCGCCATAGCAGCCGGAAACACGAAGCTGAGGGGGAAGG
AAAACATGAAGCCGAAGGCGACGGAAAACACGCGGCCGAAGATTTTGTGGCTCTTCCATCACCACAGCCC
GCTGCTACTGTCGTTGCTGTTGTATCGGGTTCCAATTGGAGACCCGATTATGATATGGAAGAAGGTGAGA
TTGTCGAAGAAGAGGGGTTTGGGGCTGGTGGTGATGCAATTGAGAAGAGGAAATCTGATTCTGATGTTGA
GTCTGGCGAGATTAAAGCACTGGAAGTTCGTGATGTATCTGATGTTCAAAATCTGGTGGGTTCTGATTCC
CCTTCCGTTGTTTTTCTCCCCTTGCTTTCTGTTTGGTTGTTGAGAAAATTGAGGAAAATTAAAATCAAAT
TAGCATTTAACAATTAATGTTAACTAAGCTAAGTAATGTTTGAATAAAATATAGTTTACTGGAAATTTTG
TTTTATTTTGCCAACTGTTTTTTTTGGAGCCACCAAATTGAAGTATTATGTTGTTCTTTGTTTCTCTTAT
GAAACATCGTAAGTGTAACAGAGTGAATTTACCATGAATATGTAAGAGGCTGATTGTACTACGAGAACAT
GAACCTGAGTGTATTTCTCCTGACTTTGTAAGAGCCTGATTATGCCACACGAACATGTATTGCAAACAAG
AGCTGGGTGTTCTGTCATTATAATTTTTTTTTTCAGGCACAGTTTCTGTAGGCGTTACCTGGAGAGTTGA
TGGCTTACAATTGATTTTGTAAGAATTTAAGAACTGGTTACATGTTTTTGCTTTAGTAGTTTTTTTAGTC
CACATTTTCTATTTATTTTGGGGTGTTTATATGTTTTTCCTTTGCATTGTTTTTCAGGATGGTCATATGG
CAAATGGTGATCAACAAGAATTTTGCGCAATGGCTAATAGTAGAGGGAAAGTTGCTAGAAATTTGAATAC
ATTGCAAGAGTATAGGAGTGATGATGATTTGGTGACTGATTCAGATTTAGTAAATGAGACAGGCAAATCA
GACTATGAAGCTAAAATTGGTAATAAGATCCATGGTGAGGATGGTTTGTCAAGGCATCCAAGTGCCAAGC
ATTACGAAGAATTGTTTTCGATTGGTAGTCCAGATGGTGATATGAATAGGGATGCTCGCCATGAATCTCA
TCGGAAGAACAATTCGGGATGTGAATCTCCTGTAAAAGGATATGGCAAGACAGAGAGTTATTATGAGGTT
GATAAAAGTGAATTACAAAACCAGAGAAAATCATTGTCATCTGAAAGTGCAGGGGACAAATACAAAAAGT
TGGCACACTCACCAACTCATGATCGATATCGAGATAAGGTCCATATGAGGGGCAGATCAAGGTCACATGA
TCATGCTAGGGAGCGGTCTCGTTCCCAAAGCATTTTGCAAGATGTGGCCCTATCTAAAGCAACCCACCAT
CAAGAATGGAATGCCTCAAGTTATGCTGGTAACAGAAGGACTGACAATGATACAGATGAAGAAATGGCTC
TAAGAAGAAGGGATTATCGACATCCTAGCCGAGATTTGGTGAGGGATGAGGAAAGAGAGCGTAGTAGTAG
TCATAGCAGACAAACTCAGAGAGGGGACAAACATCAAAGTCGGGAGACATGGGACATGGCTAAGGCAGGA
AGGGAGATGGACTGGGAAAGGCAAAGGGAGAGAGAGCAAGACAGAAGTAGGGAGAGGGAGAGGGAGAGGA
ACCGGGAAAGGGATAGAAAAAGGGAGAAGGAACGGGATAGGAGCATGGACAGGGAGATGGATAGGAATAG
GAAAAGGGAGAAGGATAGGGGCACAGACAGGGAGATGGACAGGGGTAGGAAACAGGAGAGAGAAAGAGAT
AGGAGCTGGGACAGGGACAGGGCAAGGGAGAGAGATAGAAATAGAAATAGGGACATAGATTGGGAGAACG
ACAGGGATAGGGCCAGGGACAGGAAATCAGAGAGGGGGAGTGGAAGGGACAGAAGTAGGGATAAAGTTAG
GGATTCCGAGAGTGATAGAGTTAGCAGGCACCATAAATACGAAACTCTTAATGATGGTTATGGAAATCGA
GATAGGTATGGTGATTCCTGGTATCTAAGACATGATGAGACAGAACATCAGAGGCATAGAACAAGGAAGA
ATGATGAAGAAAAAGGTCTCAGTTCTAAGAATGATTCGCTTGAAGGGAATGGTGACAAACTGAATAGAGA
TGAAGATGAGCATGAAGACTACCAGGAAAGGGTTACATTGCAACTAGCAGAAAAGGAAGAGGAAGAGTTT
AACCGAATTAAGGAGGAGAGTAGAAGGCGAAGACAAGCCATCCTAGAAAAATATAAAAGTCAACACTCAC
AGCAACAACTTGCATCTCATACAGAGGATACAGGGAAAGATAAGGAATCTGTGGAGCAGCCCAGTGAGAC
AATAGTTGCTGAAACTATGGTCCCAGAGGTTCCCGATGGGAAGAATGATGGTACAGATACCTATGATGCT
GATCCATCATTTTCTGTGGGGAAGTCACCTCCACAAAATGGACTTTCTGCCTCTGAGAGGACATCTGGTG
CCGGGGGTCTGGGTGAGGGCACTCCAAAGAGTGAAAGACCAGATGATATGTTCTGTGATGATATTTTTGG
AGAGTCACCAGCAGGAGTTCGTAAATCGGGAAGAGGAGATGGCTTACTAATTGAAAGGAGTGGTCTTCAT
GACAATTGGGATGATGCAGAGGGATACTATAGTCATCGGTTTGGAGAGATACTTGATGGTCGATATGAAA
TTACTGCTGCCCATGGAAAAGGTGTCTTTTCAACAGTAGTTCGCGCAAAGGATCTTAAGGCTGGGAATGG
TGAGCCAGAAGAAGTGGCTATAAAAATCATACGAAATAATGACACAATGTATAAAGCTGGTCTGGAAGAG
TTGGTCATATTAAAGAAATTAGTAGGTGCAGATCCAGATGACAAGCGTCATTGTGTTCGTTTTCTCTCTA
GTTTCAAATACAGGAATCATCTTTGTTTAGTTTTTGAATCTCTTCATATGAATCTCCGTGAGGTTCTAAA
GAAGTTCGGTCGTAATATTGGCCTTAAATTAACTGCTGTAAGGGCATATGCTAAACAGCTTTTCATTGCT
CTCAAGCATCTTAGGAACTGTGGCGTTCTGCATTGTGATATAAAGCCAGATAATATGCTGGTAAATGAGG
CCAAAAATGTCCTGAAACTCTGTGATTTTGGTAATGCCATGTTTTCTGGTAAAAATGAAATTACACCATA
TCTTGTGAGCCGCTTTTATCGTGCCCCTGAGATAATTCTAGGCTTGCCTTATGACCATCCCATGGATATT
TGGTCTGTTGGTTGTTGTTTGTATGAGCTTTATACGGGAAAAGTTCTTTTTCCGGGTCCTTCAAACAATG
ACATGCTTCGGCTTCACATGGAGTTGAAGGGTCCTTTTCCAAAAAAGATGCTTCGAAAGGGAGCATTTAC
TGATCAGCACTTTGATCAGGACCTTAATTTCCATGCCACTGAGGAGGATCCTGTCACAAAGAAGACAATA
AAAAGGCTGATTATGAACATAAGGCCAAAAGATATTGGTACAATAATTTCAAGCTCTCCTGGTGAGGACC
CAAAGATGGCAGTGAATTTCAAAGATCTTTTAGAAAAAATATTTGTGTTGGATCCGGAGAAGAGGATGAC
AGTCTCACAAGCATTGTGTCATCCATTCATCACGGGCAAGTGAACAATGACGCTGATTTTCTGACTCCAG
AATAGATGTTGCGCTTGATATTTGTACATTATGACCTAAATTTATATTCAGATCTCTAATCATTGGGCAT
TTATCTGTCTTTATCTTCTCTGTGCTGGGTTAAGAGCTTTCAACACAGTTTTTGGCATTGGTTGAAGTCA
AATGGAAGATGTTTGGTCCGGAGACCTCCTTACTTGGCGGTTCTTTCACTGGAATGTGTTCTGTTTCTAT
TGTAAGACAACTCGCCAAAGGCGTTTTTTTCTCTTGTAATCATTCTTGATGATGGTTATCATGAAGATTT
TATCACATTTCATCCTTGTTTACTCCATCATAGTTATATTTGTACTCTGAACATATGTTTTTGCATCTAA
ATTGGTGGGAAATTACTAATGGCCTTATATTCTAATTCCATACGAGTTTGTAAATTGTTTTCATAGTTAA
GAACCTTTGTTGAATGTAGCTAGGGAATTTCCTGTTTCTTCCCACTTTTCTGCCTTTCTTTTTCCTGGTT
TACCTGGATAATTTGTTGCAGTGCTCTTGGATATTAAATTTCTATCCATTTTAAGGCATTTGTGGCACTA
TCTTTCCGTTTCTCATTCTCTTCAATCTTTCCCCACACCCTTTTTATTTTTACTTTTAATTTTCAGTGTT
CATTTTATTCAATTGATTAAGTCCTGGAGAGTCTAATTGAATTTTTCATTCAGGATATCTACCAGTGCTA
TGAGGCAATCCTTCCGTGCTTAGATGCTTAAAAGGCACCCAGGAGAAGGCATTCGCACTGGGGATGTACA
CTGCAGTGGTCATGAAGTGAAAATAAATCTCAGGTACATCCTCTCAAAATTCTTCAAAACCTGTAAGTAT
TCTCAAATTCTATTTATTTGTCTTAACCTATTCTGTTTTTGGATATTATTCATGGTTTCTAGCAAGAATG
AAAATATCTGTTTTTATGGATATATCGGGAAATATCGGTGGAACAAAAATCGATCAAAACTCATTAAGAC
GTTGAGAAAAATTATAAAAAAAATGATATAAGAAGTAATAATAAATATTTTGAAGTTGTTTTGTTAGAGA
AATTAATATATGTATGATATACTTTGTCGTATGCGATAATAATATTGTGTACATCGATAAAAAATATAAT
TTTATAAGTATATATTCATTATTAAGTTACATTAAATATTATTAGATAATAATATTGTGACATTTTATTA
TAGTATGTGTAACTTTAAAATATAATTAATATTAAAATTATGATCCATTTAATTCATTTATATTCATTGA
TATAAAATAAATGATAACATATGTATAAATTTTTTAAATATTTATATTTTTTATATTTAATATATAAATA
TGATAAAAAAACTGTTAAGAAAATTATCACGATAATTTTTATATTTTTAGTGATCAATTAAACAAAATTT
AAAAATAAATTAATTAGAATTAATTTGTTTGTTAAAATATTCTTTTAATATTTCGTTTTTATGATGGTTT
TAGTATATATCTATTACGGTGCACTTAGTCTAATGAAAGGGCAAGTTAGCCTAGTGGTGAGCCAAGGCTG
ATTTTGCTTGTTTTGGCTTGGGTTTGAGTCCCAATGCTTGCAACAAGCCAAAATTTAAGATTTTTGAGGG
TTTGACCGCACTTTGACTGAGCCTGCCTGCATTGACCAGACCGCAAAATTAGTAGAATCGCCGATAAATG
GGTAAAAATTGGATAAATCGCTGAAAAATCACCGAAAGTTGTGGAAATATCGATATGTTTGCCCAATATA
TCTATCGGTGGCTGCCAATAACCGATATTTCAGGAATATATCGGTGATATATCCTGAAATTTTCAACCAT
GGTTTCTGGTAACAATTTCTATGTGGTCTTTGAATTGCCTTTTAGTATGTGGCAAAATTTTTTGTTACTT
TTCCATGTAACTGCCACATGTTGACCTGTTTCTTTTAGTGGTGTTGCAATTTTTATTTTATTTTTCTTTT
TCCACCTGACTGGGAACAAAACTGATGCCAAACCTAAAATGTTTCAGTATACCACTAACATGTTGCGAGT
GTCTTTCTTTTTCTTTTCCATTCTTTTTTGTAAAAGATTAAGAGGTTGAGTAAGAAGGGGGGCTTGCTTG
CTGGCTCTCAAGCCTTATGGGTGGGGCATTTCTAAGGTATTCCCTTTCATTACATGCACACATTTAGGCC
ATGTTTGGAACTTTAGAATAGAGAATAGGATTGAGAAATAAATTTCATTTCCCATTCATTCATATGTTTG
GATTGTTTTTCAGAATGAGATGGATAAAATTTTTATTGTTATAGAAACCTAATCCCACTCTTACTATGAC
TTTAATTTACTATATGGAATTATGATTCACCTCCTTTCCCATCTTATTTTCCATTCCTTTACCAAAGACA
CCCTTAAGGAACTCAAGACGTTATAAATAGTTGTGTATAAAGTAGGTATGAGCAATTTTTTTGCCTGACT
GGGATCAAAATTGATGTCAAACCTAAAATGTTTCAGTGTGCTACAAACAAGTTGCTGGGCTTTGATGCAT
ACCTTATTATCATTGAGGGGAAAGGGAGGTTTTTCTCCTCTTCTTTCTTTCTTTCTTTATTATAATTATT
ATTATTATTATATCTGAGGTCGAGTAAGAAGGGGGGTTGGCTAGCTGACTTCCAAGGTTATGGGTGGGGC
AGTTCTAATACCCTTTCAGTACTTACATGTACTTAAAGAACTCAACATTACGGTTATGTGTATAGTAGAG
CTATTAGAAGTTCAGCCAGCCAAAAGTTGCAGGGAAGGGGATCCTTCCAAAATTTTGAAAATGTTACAAC
ATGATTATTGCAGAAAGTATCGTGTAAAATATGGCCACAGAAAAGGAACCTACCATTGCAGTCATGAATG
ATGATTTCTTGATATTCAGTTTGAAATAGCATTTGCGTTATGTCCTCACATTGAAAACAATGTTGATAAA
GCTAGACCATGATAATATGATAGCATTAATTCATTTTGTCATGGAAATATTGGTTGTATCTTTCCTTTCT
CAAAATTAAGTTGTATTTAATGGATATTTTTAATTTTTAGCTTACATTGCGGTACCAGGGTATATGCCCA
AAAAATGAATACAGGCATAAATGAGGTTTTATATTTTGTTCTCTTTTAATAGTAGGATCAGTAACTAACT
CATTCTGTAACTGATTGATTCTCTTATATTCCAATGAATCTACTCTGAATCTTTGAGATATGGATCAGGT
AAACAGATTAGGTGTAATGAGAATAAAACTTTTATATATATATAAAGGAGCTCTTTTGTCCTATGAACTT
TAATCTCTCTTGAAATTTCAGTGTCCACTGTCCATTTCAGGGGACTGTCCATCATCTTTCTTTGGTGAGT
GACACATATTTTCACAGTGCTCGTTTTTTCCATTTAGGAAGCATAGTTAAACCATCCTACTGAATTGAAC
CTAGTGTTCCAGCTGCTTTGGGCAATAATGGGCCAAGAAATGTTGAAAGGTGTGGGTGGGAGTTTCCAGG
AAACACAAATAATCCTGGTTTTTTCAGATGTGGCGAGCTTCTGGAATAACTAATGAATAGCAGCTTAAGT
GCACTGCTATTGTTGATTGGTCTTTAGCAGAAGGCTTCCCAACACTCTGGTACTAGAATAACCTTAATAG
CCATAGTCATTGTAATAGAAACTGGTGGTTTCGTCCAACAATGTGGTAATAGGATAGCCTTAATTGGTGT
AAGTATAACCTTTGCTCATGAGTGGGTTGCTCTTGCCCACTTGCCAAACATACCCATAGTGATTTTTGTG
ATTCTACTTGATTGCCATGATATCTATTCGATTCTTAGTTCCATCTCCTAGGGAATATGTTGGAAAAGCA
GAAATGTATTTGGTTAATGCTTTTCAAAACTGTTCTACTCCTGTTAAAGAATCAGCTTTTGTGATAAATT
TGAAGGGGTAGAAAATAGAATGTGTGTGCATCTATGCCTAAGAAAAGATGAGGAAGTCACAGAGAATCTC
ATGAGTTGTTGGAGAGTTTCAGGGACATGTTATGTTTTTTTGTGAGTACTGAGAGTTGTAGGGATACTTG
ATCTGAGTGGGGAGAAGCTGTCCTATATTTAAAATTATTAAGATTATTTTAGGTATTTTAAAGTATTATA
TAAGGGTAAGAGATCGAACCTCCTGTTTGTTTTATGATAGTGTACATTATAATTAACAATGTAGGGTTAA
TTTATTTTTAAAAATATTTTGTGACAATAATGATCTGAAATAGATGACACTTTACTACTTAGGATTTGTC
AGTGTCCTGAATATGTTGGAGGTAGGCAAGTGTCTCTCTGTTGGTGCAGACAAGTCATTTAAACTGGTTG
TGCTGCTTCATGATGGATATAAAGGACCAATGTAAGGTAGTCAGGATCAAGAACACTTGAAACTTAGTTC
AGGTGCTGCCCCTTTTCTTTTGTCTGAAGAGTAGGAACAAACTTAATAAAAAAGTTACCATTGCATCAAG
AAATCTCGCAGAAAATCTTGTCTAATTAACCAGTCAGTCCTCTTGTGCCTTCCTATTTTATGGTTTTTGG
TATGTGGTGTAAAAGCCAGTTGAAGTTTTAGTGTCCTTTGCATAGATGAAGGGTGGAGTTGAGGGAATAT
CATATAACTTACCATCATCAGGTCCTCAAAAGCACGATGAATGAGAGATTGGGCCTCAAATTATGGATCA
AATTGGATCAGGCTATGGTATCCTATTGTGAGGTGTATTACTTACAGTTTAAAAATTAGAAAATGTGTGT
CATGATGATTGTGTTCTAAATGCAGCTCCACCGTTTATGGCACATTATTTTTATGAATTATTTTGGTTTT
ATTGTGTTATTCTTTTGATCTCCATATGGATTGTAAGGTTGTAACATAATATTCTGGGGATCCCTCTATA
TCTTTTATGATTGTGAATTGAGGGGAGAAGCTTCTAAGGTAAGGGGTTAAATGTGTTTATCCCCTTCTAA
CATGCTTTAACATGGAATATATGTGCATGTGCTTCCCGTCATTTTGTAATGGGTAGTGTATTTGTTGCCA
TATTAGGAAAATAAAGTATTCTAGTTTTGGATGACATTGGTCTATTAAAATCCTTAGCATGTTCATTATC
ATTGTGCTAACTCTACAGTGTAATTTACCTAATCACATTCTGGACTCATGGGTATTAGCAGTCACTTATT
TGTTCATGAAGTGATTATACATCCTATACTAGCCTTGTTGAACTTTGATTTTCTATTACTCCATTGCTTA
ATGTGCTGTAGTTTTTATTGAATCTCTGCCTAAGGATCACAAATTGTGAGCTTTTCAGCCTTTTGACCTC
AAGGTGTTGTTTGAATTGTTCCTTTCCTCCCAGGTATCCTCATTCTACTAAAATTACACATATGTTTGGC
CTTAGCTGTGCCTGACCTGACCTTAAAATTTGAAATCTTCCCATTGTTCTAACTTAGGATTAATGCATTT
TCTAGTTTTTTGAACTGAAACTACATTGCCTGCAAACATCATAGATCATTGCCATGGTTGATAGTGAATG
GAAAATAGGTGAAACGAAAGAGGATGACTAAAGTGGCATCAATTAAGTAAAACGTACAGAGAGCCCATCA
AAACAATCTAGAATCTACTAAGCTAAATCACTTTTACATTGTATCTCATGGACCACTTGTTAACATGTAA
ATATAAAATTCTGTGCCTTTGTTTTGTTATTATTTTCTTAAAGCATTATGAACATAAAAAAATGAAAAGA
AGTGTACCAAAAGGGCAAACAAAGTTATATGGTTCCCTAGCTGGCAATGGTCACCAGTTCGAGTCCCCTC
AGGGCCACTGGAGGTTTACTCGGTCGTTAACTTCAGGGTCCTGTGGGATTAGTCGAGGTGCGCGTAAGTT
GGCCCGAACATCCACGGTTATCAAAAAAAAGAAAATGGTTCCTAGCTGGCAGAGGCCTGATCAATTCTTG
GAACTGGTCCTGGTTTCAGGCCACTGGATATGTTGCAGCTGTAGGTTTCAGCAAGATGTTGTTGCTAAAA
CATTGAACAGGCATGGCTTTGTGTAGGAGTGAATAGCAGTTCACTTGCCTGTGGTTGGATTTTATAGGTA
AGATATCCAAAACAAAATGAAAAGCAAAATTAGTCCACCTATATGAAATAGTCAGTTAGCGGTTGATTCA
AACCTGGCTCCGGTGACATGAGGTTGGCTTGGGGTTCATAGAGGTTCCAATCTAAATACATGTAACAGTA
AAAAAGGAAAAAGAAGCATTCAAATTAAATACAATTAGTCAAATTCCTGTACAGGAGAGATTGTTCAGTT
CACTGTTTTTGATATCTGTGCTTCTCTTGAGGAATTTTTTAAGTGACTTGTTTCACTGTGTTGCCCTTGA
ATTTTAAAAATTGTTATCTGCACTATTAAGTATTCCCTTTGGAGTGGTTTGGTTTACTATTTTGCCCTTC
ATTATTTAAAAATCTTTCCAAAAAATTTTGTTAGCATTGTGAATGAAGCTTAAATTGGTAAATAGATGAC
AATGTAGTGATAGTTGCAAACCTACCCCTCAATGATTTGCTTTGTTGTTCCTCCTGAACATACTGTCTCT
CACAGATCCCTTGAGATACCCATTTATCATATTTTAAGAATTTAAAGAACAGCATACTTCGATCTTCAGG
ATTCTGAAAATTTAAATGAAAAGGGGTAAAATATTTCTAAATTATGTTAGGGAATTTCACATGCATCGCA
TATACTTGGATATGCTTTATCTGCCTAAAGCAATTCAAGACTTGAGTATGGTTTTGTTGGGTGTGGTAAG
TTGTTTTTCCAGAAATGCTCATATAGGTTTAGGTGCATTACTGTATGGCTCCTTAAACATTCTTCAAGGA
TATCTTGTGTGGACTATTCATTTTAGGGGACAACTGATTCTCTGAGGTTGCTTATCCCTAGGAATTGAGA
TTTTGGGCCCTGGAAGCCCTTGGGAGTAAATTTCTTTTGTTACTGTGGCTTCTATGTGTATCATTTTGTG
TAAAGTAGAACTTTTGACTTGAGTATGACAGCTTGGAGACAATTTTAGATAAGAGTCAACTGCAGTTTAC
TCCAAAGCTTTATTCAGTGAAGGGTTTGAGGTATCTAAGGGTTCAAGGGTCCCAAGATGTGCTGTGCAGG
GATTGCAGATCTTAGCTTCCCAGGTTGAAGTGTGCAGGCGTAGTTGGGGTGTGATGAAGGCTTGACTCTA
TATGTATTATTCATTAGGCTATGGTTTTGGGTATTGGTTTTGTCAAATCCTTTTTCATGCTTCTCTATCC
CTCTCTGCCCATAACAAATGAAAAAATTTTCTCCCCTCCCTCCCTCTCGTGTGTGAAGAGTGTTCATGTG
TGCAAGGGTGTGTTGATGATGACTGAGGAGGCCCATTTATAATTTGTTGTATCTAGGTCCAATTCTTTAG
AATTAATAACAATTTTGTTTTCAAGATTATTAGTGGTAAGAAGTAAGCCTGATCAGATACCACTTTAGAA
TTCACTATGTGCAAAATATGCTGCATTTCTACATTTACAGAGCAAAGCTGTATATTCCTCATTGTATTTT
TATTTATTTTTATTTTTTTCTGTTTTTATTTTTTTATTTTAAATTTATAGCCAAAAAATAATGCAGTTTA
GCTAATGGTTTCTTGATTGAAAGGGTCAGGGTTCATTAATTGCATCAGAACTAGAACCAGTATGATTCAG
AAGCAGAGAAATAATTGGAACCGGGGGTTGGATAGCTTAGCTAATGCTTGATCCATTGATAGTTCTATTT
GTGTGAGATCCTTTATAACAATAACCTGTAGTTTCATGATTGAGCGACATCCCGTTATAGGTAAAGCTAA
ATTGGTCTTTGAATAAAGTGTTCATTCTATGTTTTGGATTGTTTCTACATTATGTTCAAATTTTCTGATT
CCTTGATTCAATTTGCATAAATGTAGTTAATTTTCTGCTTGAGACATGGCAAATATTATGATGTGGTTTT
TATGCTTGGGTGCAGTAGTAGAATATTTGCATCAACTCATTTTCCTGCTAGTGTGACTTAAGGAAAAAGA
GCTGAGTGAGGCTCTGTAATGTTAGCCGTATTCAGTTTTGTATAATGCAAACTTAATGTGGTAATTTAGG
GCTGGCTTTCATATTTGGCAGCAGTTTGGTTTTCTCTAGCTGGCATGTAATTTGAAGTCTTGTACGTCTT
GTGTGTTGGGGGGTGTTGTGGCGTAAGGTATCACCTGGGTAAGTGCTTTCATGCATACAAAATGACATAT
ATGGGCTTATGGTGGTTTTGATGGTAGCGCCATGGTGGTGCTACAGTTGGTAATTTGGAGGAGTAAAGCA
TGGGGTAGTTGTAGTAAGGTGTTTTGGAAAATAGTAAGGTAGGCAAAAATGGAGCTGCTGTGGTGTTGAG
GGCTCTGCACTGACATGATTGTGGTGCTTCTGGTGTTTGTTGAGGACACTCTACTTCCCATGTTGCGTTT
TCTTGATGCCTGTGAGATCAAATGGCTGATTTTTAGGGCCGCTAATTGTCACTTAATGAGAAGTAGCACC
CTTGGCCAATGTGTTAAGTCTGCATAGCACTATCAAGTTTGAATGTATTTGTATCTGCCCAAGTTCAACT
TGATATGAAGTTCCAAGTGTTCAACTGACATGATTTTATTTATATAAAGTTGGGTTTGTACGTGTTCTGG
ATGTTGCTAGTTGAATTAATTTGGCATTCCGAAAGTGCCATCTTCTAAAGGGTGATATATATATTTAAAT
CATCAACTCCTATCCAGCACCAAATCCCTGCCTTGCCGCTGCCATTCGTTTGTGCATAAATTTTGATGTA
TTCACATTCGACCATGGATTCAGCTGATCTATTTCCATTTTCGGTTAATGAAATATGGTAAATGTGGGCC
TGGGTTTGTGGAACGCCGAAAGTGCATGGGGACAATCCATCTACTCATATGTTGATCCTAAAGCAAATGG
TCTAATTCCATATTGGCTCAGGCATTAGCGTCATACACAGGCATTAACCTGTTTGTTTTATCTTCTTTAA
ACAGTTATCTGAAGAAAATAGGTAATCAATTTTATTTATTTATTTGTTCAAAAATATGTTTGGTAAGTTA
AAATGCAAATCTATTTTCGAAAAAAAAAATTATAAATCAAACAAAATTTGTAAAACTTGAAACTAGATAG
GAAAGAATCAAAATTAAATATTGTTGTGCAAGAATTTTATTTTTCATAATTTTATTTTTTTGGTCGTACT
TTTGACGTTCTTAAAGTTAAATTTAAATTCTTCTGTAATTATTTCATAAATAAATAATATACAAATTAAA
TGAGTAATATATAAAGAGAAAATTATTATTGTTTTTTCTTCAAATCTGTGATTTTTCACGATTTTGCCAC
GGGTGAGATAAATTTAGGTTTTTGTAAAGGATAAAAATGCACGGCATTTGTGAAAAAGTAAAAAAAAATG
TACGCTTTTTTAAAATCATGTTATTTAAAAAAATGATAAAATAATATTCAATTGAAAATAATCCTCACAT
TTTAGAAATTTTAAATATGTCCCTCGATTAAAAAACGTCTCTTATTCATATTTGTCGATCTCATAAAGAT
GACAGTAATGATAAGACCTGAAGGAGAGAAGGAAGACTGCACATTGTCACACCTACTTTGACGGGTAGCA
AGGAAAATGGATATAGGCTGTTTTTTGTCAAAATGGAAAAATACAAGAAGGGTGGTACTGATGGCCGTAT
TTAAAATCCGAGAAGTATTGTCTTCTTTTTCAATTAAATATTGTATTTTGAAATTTGAATTTTCAAAACA
AAAATTGCAAACGGGAAAACTCCAAAAAAATATGTATATATATTGTGCTTTTCTTTGTCACTTCATCATC
ATGAAATGATATCTTATTTCTACAAGATTCTTCCGTCGACAAATCATTGTTTTTCATATTATCTCACTTA
TCAATCTCAGTTTTTGTAAGATTCAATTTTTTCTATGGTCTTATCGTATCTTCATTTTTGACAAGGATAT
TCCACTTTCAATAAAATTCTCCATCATTAATCATTTGTCGTTTTCCCCATCGATCTCCATTTTTTTTTAG
CAAGATCTTGCTTTTTTTCTAATAACTTAACTTCATTTTGTGGAAACATCTTTCTATTTCCAATGAGTTT
CTTCTCATTTTGTAAGTCTTTTTGGAAGAAAATGAAGATTGAAATGCTAAATGCCCATTCTGTTGTGATT
TTTTGTGTGGGTTTGATGTTGGTTTTCATGAAAGATAACCAATACAACCTAGTTAATCACCCAATAGAAG
AATGAGTTAAGTGATGGTTTATTTTTCAAAATTTTAAGCTAAATTAAGACAATTAATAATTTCACAAGAT
AAATTAAAACATGAGAATAAGTAAGGAAAGGGAAGAAGAGATGAAAACAATAATTATAATAGTTCAAACC
AAACTCTGACCTATGTCTACTCTATTCCAATTTCAATGCAAGTAAGAGTTTCAATAACTCTAAAGTTTTC
AACTTAAGCCTTTAATGTCTATAATTGGATTTCAAGATTCCAATAAACTTTCATAAAATTTCATCTCGAT
ATCAACCTCACTTGAACAATAAACTTCACAAGTGTAAAAGTAATAATGAATGAAGAACACTCAATTCCAA
TGAAGCAATTTAGGCTCACAATACAATGAATACTAGAATCGACTTTGATGGTGCACAAAAGGATTTACAT
GTGAAAGAAAAATTGCATTTAGGAGCTTTGAAAGATATTGTAGTTAGGTAAACAATTGAAAATTGAAAGT
TTCTTGTGCATAAATGCTCTTAAAACCATCAAAATATCAATGGACAACTCAAGAACCCTAAAACCCACAA
CTTGTGTTCAACCCATTGATTAGTTGTTAGACATTTAATACCTTGATGTTGATTGTTTGGGAC
>MTCONS_00002428
TTGGGAATTTAGGAGGAGAGGCGGCCATACGCAAAAGTCCCCAGTCTGCTGCTTCACATATAAAACCAAC
CATTAGCCATATTGGCGACACGCGGGCCACAAAACCGTGTTTAGCCCAACCAGACCCACGAGACTCAATT
CAGAATCTCCTCGCTTTCGCAAACCCTAACCCTAAACTCTAGATTTGCTGCGATAACGATGGCCAGCGAT
ACCCCGGATTCCAAACGCAAGCACCGAAGATCCTCTGATGATGATGCCGATGACTCCTCCAAGCGCCGTA
AGCACCGTCATCACCACCACCATCGCCGCCACCGCCATAGCAGCCGGAAACACGAAGCTGAGGGGGAAGG
AAAACATGAAGCCGAAGGCGACGGAAAACACGCGGCCGAAGATTTTGTGGCTCTTCCATCACCACAGCCC
GCTGCTACTGTCGTTGCTGTTGTATCGGGTTCCAATTGGAGACCCGATTATGATATGGAAGAAGGTGAGA
TTGTCGAAGAAGAGGGGTTTGGGGCTGGTGGTGATGCAATTGAGAAGAGGAAATCTGATTCTGATGTTGA
GTCTGGCGAGATTAAAGCACTGGAAGTTCGTGATGTATCTGATGTTCAAAATCTGGATGGTCATATGGCA
AATGGTGATCAACAAGAATTTTGCGCAATGGCTAATAGTAGAGGGAAAGTTGCTAGAAATTTGAATACAT
TGCAAGAGTATAGGAGTGATGATGATTTGGTGACTGATTCAGATTTAGTAAATGAGACAGGCAAATCAGA
CTATGAAGCTAAAATTGGTAATAAGATCCATGGTGAGGATGGTTTGTCAAGGCATCCAAGTGCCAAGCAT
TACGAAGAATTGTTTTCGATTGGTAGTCCAGATGGTGATATGAATAGGGATGCTCGCCATGAATCTCATC
GGAAGAACAATTCGGGATGTGAATCTCCTGTAAAAGGATATGGCAAGACAGAGAGTTATTATGAGGTTGA
TAAAAGTGAATTACAAAACCAGAGAAAATCATTGTCATCTGAAAGTGCAGGGGACAAATACAAAAAGTTG
GCACACTCACCAACTCATGATCGATATCGAGATAAGGTCCATATGAGGGGCAGATCAAGGTCACATGATC
ATGCTAGGGAGCGGTCTCGTTCCCAAAGCATTTTGCAAGATGTGGCCCTATCTAAAGCAACCCACCATCA
AGAATGGAATGCCTCAAGTTATGCTGGTAACAGAAGGACTGACAATGATACAGATGAAGAAATGGCTCTA
AGAAGAAGGGATTATCGACATCCTAGCCGAGATTTGGTGAGGGATGAGGAAAGAGAGCGTAGTAGTAGTC
ATAGCAGACAAACTCAGAGAGGGGACAAACATCAAAGTCGGGAGACATGGGACATGGCTAAGGCAGGAAG
GGAGATGGACTGGGAAAGGCAAAGGGAGAGAGAGCAAGACAGAAGTAGGGAGAGGGAGAGGGAGAGGAAC
CGGGAAAGGGATAGAAAAAGGGAGAAGGAACGGGATAGGAGCATGGACAGGGAGATGGATAGGAATAGGA
AAAGGGAGAAGGATAGGGGCACAGACAGGGAGATGGACAGGGGTAGGAAACAGGAGAGAGAAAGAGATAG
GAGCTGGGACAGGGACAGGGCAAGGGAGAGAGATAGAAATAGAAATAGGGACATAGATTGGGAGAACGAC
AGGGATAGGGCCAGGGACAGGAAATCAGAGAGGGGGAGTGGAAGGGACAGAAGTAGGGATAAAGTTAGGG
ATTCCGAGAGTGATAGAGTTAGCAGGCACCATAAATACGAAACTCTTAATGATGGTTATGGAAATCGAGA
[truncated: 33,483,514 more chars]
