# Supplementary material for: Identification and functional prediction of cold-related long non-coding RNA (lncRNA) in grapevine
Source: Sci Rep. 2019 Apr 29;9:6638. doi: 10.1038/s41598-019-43269-5 (PMC6488645; doi:10.1038/s41598-019-43269-5)
Supplement: Supplementary file 4 — Dataset 4 [file 41598_2019_43269_MOESM4_ESM.xls]

## Sheet: Sheet1
The transcript names and the related novel mRNA gene IDs
Novel mRNA ID	Novel mRNA transcript name
MXLOC_000012	MTCONS_00000018
MXLOC_000017	MTCONS_00000033
MXLOC_000017	MTCONS_00000034
MXLOC_000937	MTCONS_00002108
MXLOC_000937	MTCONS_00002109
MXLOC_000937	MTCONS_00002111
MXLOC_000940	MTCONS_00002115
MXLOC_000940	MTCONS_00002116
MXLOC_000021	MTCONS_00000044
MXLOC_000946	MTCONS_00002133
MXLOC_000946	MTCONS_00002134
MXLOC_000946	MTCONS_00002135
MXLOC_000947	MTCONS_00002137
MXLOC_000947	MTCONS_00002138
MXLOC_000030	MTCONS_00000060
MXLOC_000030	MTCONS_00000061
MXLOC_000948	MTCONS_00002141
MXLOC_000032	MTCONS_00000065
MXLOC_000033	MTCONS_00000069
MXLOC_000033	MTCONS_00000071
MXLOC_000035	MTCONS_00000083
MXLOC_000036	MTCONS_00000086
MXLOC_000050	MTCONS_00000104
MXLOC_000052	MTCONS_00000108
MXLOC_000052	MTCONS_00000109
MXLOC_000961	MTCONS_00002168
MXLOC_000961	MTCONS_00002170
MXLOC_000962	MTCONS_00002173
MXLOC_000962	MTCONS_00002174
MXLOC_000965	MTCONS_00002186
MXLOC_000968	MTCONS_00002201
MXLOC_000970	MTCONS_00002208
MXLOC_000970	MTCONS_00002209
MXLOC_000970	MTCONS_00002210
MXLOC_000970	MTCONS_00002211
MXLOC_000972	MTCONS_00002217
MXLOC_000064	MTCONS_00000132
MXLOC_000064	MTCONS_00000133
MXLOC_000064	MTCONS_00000134
MXLOC_000064	MTCONS_00000135
MXLOC_000064	MTCONS_00000138
MXLOC_000976	MTCONS_00002223
MXLOC_000977	MTCONS_00002225
MXLOC_000978	MTCONS_00002230
MXLOC_000076	MTCONS_00000157
MXLOC_000076	MTCONS_00000158
MXLOC_000079	MTCONS_00000167
MXLOC_000088	MTCONS_00000193
MXLOC_000989	MTCONS_00002256
MXLOC_000989	MTCONS_00002257
MXLOC_000093	MTCONS_00000202
MXLOC_000093	MTCONS_00000203
MXLOC_000093	MTCONS_00000205
MXLOC_000093	MTCONS_00000206
MXLOC_000993	MTCONS_00002269
MXLOC_000997	MTCONS_00002282
MXLOC_000097	MTCONS_00000223
MXLOC_000999	MTCONS_00002293
MXLOC_000101	MTCONS_00000231
MXLOC_000101	MTCONS_00000232
MXLOC_000101	MTCONS_00000233
MXLOC_000101	MTCONS_00000234
MXLOC_000101	MTCONS_00000235
MXLOC_000101	MTCONS_00000236
MXLOC_000106	MTCONS_00000246
MXLOC_001004	MTCONS_00002304
MXLOC_001005	MTCONS_00002306
MXLOC_001006	MTCONS_00002314
MXLOC_000111	MTCONS_00000260
MXLOC_000113	MTCONS_00000267
MXLOC_001009	MTCONS_00002322
MXLOC_000121	MTCONS_00000275
MXLOC_000121	MTCONS_00000276
MXLOC_000121	MTCONS_00000277
MXLOC_000127	MTCONS_00000286
MXLOC_000129	MTCONS_00000291
MXLOC_000157	MTCONS_00000342
MXLOC_000157	MTCONS_00000344
MXLOC_000157	MTCONS_00000345
MXLOC_000157	MTCONS_00000346
MXLOC_001041	MTCONS_00002378
MXLOC_001041	MTCONS_00002379
MXLOC_000168	MTCONS_00000365
MXLOC_000170	MTCONS_00000373
MXLOC_001057	MTCONS_00002413
MXLOC_001058	MTCONS_00002416
MXLOC_001060	MTCONS_00002425
MXLOC_001060	MTCONS_00002426
MXLOC_001060	MTCONS_00002427
MXLOC_001060	MTCONS_00002428
MXLOC_001060	MTCONS_00002429
MXLOC_001060	MTCONS_00002430
MXLOC_001060	MTCONS_00002431
MXLOC_001070	MTCONS_00002453
MXLOC_001078	MTCONS_00002467
MXLOC_001081	MTCONS_00002473
MXLOC_001081	MTCONS_00002474
MXLOC_001081	MTCONS_00002477
MXLOC_001084	MTCONS_00002482
MXLOC_001085	MTCONS_00002484
MXLOC_001085	MTCONS_00002485
MXLOC_001085	MTCONS_00002486
MXLOC_001085	MTCONS_00002487
MXLOC_001088	MTCONS_00002494
MXLOC_001090	MTCONS_00002497
MXLOC_001090	MTCONS_00002498
MXLOC_001095	MTCONS_00002509
MXLOC_001095	MTCONS_00002511
MXLOC_001098	MTCONS_00002516
MXLOC_001102	MTCONS_00002521
MXLOC_000204	MTCONS_00000433
MXLOC_001108	MTCONS_00002535
MXLOC_000211	MTCONS_00000446
MXLOC_000211	MTCONS_00000447
MXLOC_000212	MTCONS_00000448
MXLOC_000212	MTCONS_00000450
MXLOC_000212	MTCONS_00000451
MXLOC_000212	MTCONS_00000452
MXLOC_000212	MTCONS_00000453
MXLOC_000213	MTCONS_00000455
MXLOC_000218	MTCONS_00000470
MXLOC_000218	MTCONS_00000471
MXLOC_001119	MTCONS_00002554
MXLOC_000224	MTCONS_00000480
MXLOC_000224	MTCONS_00000481
MXLOC_000224	MTCONS_00000487
MXLOC_001134	MTCONS_00002590
MXLOC_000234	MTCONS_00000513
MXLOC_000234	MTCONS_00000514
MXLOC_000236	MTCONS_00000518
MXLOC_001137	MTCONS_00002601
MXLOC_001137	MTCONS_00002602
MXLOC_001137	MTCONS_00002603
MXLOC_001149	MTCONS_00002621
MXLOC_001149	MTCONS_00002622
MXLOC_001152	MTCONS_00002629
MXLOC_001152	MTCONS_00002630
MXLOC_001153	MTCONS_00002635
MXLOC_001154	MTCONS_00002637
MXLOC_000258	MTCONS_00000576
MXLOC_000258	MTCONS_00000577
MXLOC_001156	MTCONS_00002647
MXLOC_000261	MTCONS_00000587
MXLOC_000261	MTCONS_00000588
MXLOC_001158	MTCONS_00002653
MXLOC_000264	MTCONS_00000595
MXLOC_000275	MTCONS_00000612
MXLOC_001162	MTCONS_00002661
MXLOC_001166	MTCONS_00002673
MXLOC_001166	MTCONS_00002674
MXLOC_000283	MTCONS_00000623
MXLOC_000288	MTCONS_00000636
MXLOC_000291	MTCONS_00000645
MXLOC_000299	MTCONS_00000655
MXLOC_000299	MTCONS_00000656
MXLOC_000299	MTCONS_00000657
MXLOC_001178	MTCONS_00002700
MXLOC_001186	MTCONS_00002714
MXLOC_001186	MTCONS_00002715
MXLOC_001187	MTCONS_00002727
MXLOC_001190	MTCONS_00002730
MXLOC_001193	MTCONS_00002737
MXLOC_000307	MTCONS_00000674
MXLOC_000310	MTCONS_00000684
MXLOC_000311	MTCONS_00000691
MXLOC_001207	MTCONS_00002758
MXLOC_001208	MTCONS_00002769
MXLOC_001209	MTCONS_00002778
MXLOC_001211	MTCONS_00002780
MXLOC_001213	MTCONS_00002783
MXLOC_001213	MTCONS_00002784
MXLOC_001218	MTCONS_00002799
MXLOC_001218	MTCONS_00002800
MXLOC_001222	MTCONS_00002814
MXLOC_001222	MTCONS_00002815
MXLOC_000326	MTCONS_00000715
MXLOC_000326	MTCONS_00000718
MXLOC_000326	MTCONS_00000719
MXLOC_000340	MTCONS_00000756
MXLOC_000346	MTCONS_00000769
MXLOC_000355	MTCONS_00000790
MXLOC_001255	MTCONS_00002883
MXLOC_001255	MTCONS_00002884
MXLOC_000360	MTCONS_00000819
MXLOC_000360	MTCONS_00000820
MXLOC_000360	MTCONS_00000822
MXLOC_001268	MTCONS_00002920
MXLOC_001268	MTCONS_00002921
MXLOC_001268	MTCONS_00002923
MXLOC_001268	MTCONS_00002924
MXLOC_001268	MTCONS_00002925
MXLOC_000376	MTCONS_00000849
MXLOC_001272	MTCONS_00002931
MXLOC_001272	MTCONS_00002932
MXLOC_001272	MTCONS_00002933
MXLOC_000379	MTCONS_00000860
MXLOC_000385	MTCONS_00000871
MXLOC_000385	MTCONS_00000872
MXLOC_000385	MTCONS_00000875
MXLOC_000388	MTCONS_00000883
MXLOC_000390	MTCONS_00000888
MXLOC_001277	MTCONS_00002947
MXLOC_000391	MTCONS_00000891
MXLOC_000391	MTCONS_00000892
MXLOC_000391	MTCONS_00000893
MXLOC_000391	MTCONS_00000894
MXLOC_000391	MTCONS_00000895
MXLOC_000391	MTCONS_00000896
MXLOC_001278	MTCONS_00002949
MXLOC_001279	MTCONS_00002951
MXLOC_000398	MTCONS_00000909
MXLOC_001283	MTCONS_00002957
MXLOC_001283	MTCONS_00002958
MXLOC_000400	MTCONS_00000913
MXLOC_000400	MTCONS_00000914
MXLOC_001296	MTCONS_00002983
MXLOC_001297	MTCONS_00002985
MXLOC_001297	MTCONS_00002986
MXLOC_000408	MTCONS_00000926
MXLOC_000408	MTCONS_00000927
MXLOC_000411	MTCONS_00000936
MXLOC_000412	MTCONS_00000938
MXLOC_000412	MTCONS_00000939
MXLOC_001304	MTCONS_00002999
MXLOC_001306	MTCONS_00003005
MXLOC_001307	MTCONS_00003007
MXLOC_001308	MTCONS_00003008
MXLOC_001308	MTCONS_00003009
MXLOC_001308	MTCONS_00003010
MXLOC_000426	MTCONS_00000982
MXLOC_001750	MTCONS_00004001
MXLOC_001751	MTCONS_00004002
MXLOC_000431	MTCONS_00000996
MXLOC_001330	MTCONS_00003059
MXLOC_000450	MTCONS_00001029
MXLOC_000450	MTCONS_00001030
MXLOC_000450	MTCONS_00001031
MXLOC_000450	MTCONS_00001032
MXLOC_000450	MTCONS_00001033
MXLOC_001335	MTCONS_00003065
MXLOC_000452	MTCONS_00001036
MXLOC_001336	MTCONS_00003069
MXLOC_001336	MTCONS_00003070
MXLOC_001341	MTCONS_00003084
MXLOC_001341	MTCONS_00003085
MXLOC_000456	MTCONS_00001059
MXLOC_000456	MTCONS_00001061
MXLOC_000458	MTCONS_00001064
MXLOC_000462	MTCONS_00001087
MXLOC_000462	MTCONS_00001088
MXLOC_000472	MTCONS_00001101
MXLOC_000474	MTCONS_00001112
MXLOC_000474	MTCONS_00001113
MXLOC_001353	MTCONS_00003106
MXLOC_000481	MTCONS_00001135
MXLOC_000481	MTCONS_00001136
MXLOC_000481	MTCONS_00001137
MXLOC_000481	MTCONS_00001138
MXLOC_000481	MTCONS_00001139
MXLOC_000481	MTCONS_00001140
MXLOC_000481	MTCONS_00001141
MXLOC_001357	MTCONS_00003116
MXLOC_001363	MTCONS_00003134
MXLOC_001363	MTCONS_00003136
MXLOC_001364	MTCONS_00003143
MXLOC_001366	MTCONS_00003146
MXLOC_001380	MTCONS_00003174
MXLOC_000495	MTCONS_00001167
MXLOC_000495	MTCONS_00001168
MXLOC_000501	MTCONS_00001178
MXLOC_000501	MTCONS_00001181
MXLOC_000502	MTCONS_00001184
MXLOC_001392	MTCONS_00003191
MXLOC_000523	MTCONS_00001221
MXLOC_000525	MTCONS_00001224
MXLOC_001402	MTCONS_00003208
MXLOC_001402	MTCONS_00003209
MXLOC_000528	MTCONS_00001235
MXLOC_001406	MTCONS_00003216
MXLOC_001406	MTCONS_00003218
MXLOC_000530	MTCONS_00001241
MXLOC_000530	MTCONS_00001242
MXLOC_000530	MTCONS_00001243
MXLOC_001412	MTCONS_00003232
MXLOC_001412	MTCONS_00003234
MXLOC_001418	MTCONS_00003244
MXLOC_000552	MTCONS_00001295
MXLOC_000552	MTCONS_00001296
MXLOC_000552	MTCONS_00001297
MXLOC_000552	MTCONS_00001299
MXLOC_000552	MTCONS_00001300
MXLOC_001419	MTCONS_00003249
MXLOC_001424	MTCONS_00003256
MXLOC_001424	MTCONS_00003257
MXLOC_001424	MTCONS_00003258
MXLOC_001424	MTCONS_00003259
MXLOC_001428	MTCONS_00003273
MXLOC_001430	MTCONS_00003281
MXLOC_000565	MTCONS_00001333
MXLOC_000565	MTCONS_00001335
MXLOC_000571	MTCONS_00001345
MXLOC_000571	MTCONS_00001346
MXLOC_001446	MTCONS_00003318
MXLOC_001446	MTCONS_00003320
MXLOC_001446	MTCONS_00003321
MXLOC_000579	MTCONS_00001358
MXLOC_000579	MTCONS_00001359
MXLOC_000579	MTCONS_00001360
MXLOC_000585	MTCONS_00001369
MXLOC_000585	MTCONS_00001370
MXLOC_001456	MTCONS_00003339
MXLOC_000588	MTCONS_00001381
MXLOC_000589	MTCONS_00001385
MXLOC_000589	MTCONS_00001389
MXLOC_000589	MTCONS_00001390
MXLOC_000589	MTCONS_00001391
MXLOC_001460	MTCONS_00003345
MXLOC_000590	MTCONS_00001393
MXLOC_000592	MTCONS_00001396
MXLOC_001463	MTCONS_00003351
MXLOC_000607	MTCONS_00001417
MXLOC_001469	MTCONS_00003361
MXLOC_000612	MTCONS_00001431
MXLOC_001470	MTCONS_00003364
MXLOC_001470	MTCONS_00003365
MXLOC_001470	MTCONS_00003366
MXLOC_000616	MTCONS_00001435
MXLOC_000616	MTCONS_00001436
MXLOC_000623	MTCONS_00001444
MXLOC_001483	MTCONS_00003391
MXLOC_000636	MTCONS_00001464
MXLOC_000636	MTCONS_00001465
MXLOC_000636	MTCONS_00001466
MXLOC_001491	MTCONS_00003411
MXLOC_001491	MTCONS_00003412
MXLOC_001491	MTCONS_00003413
MXLOC_001491	MTCONS_00003414
MXLOC_001492	MTCONS_00003417
MXLOC_001492	MTCONS_00003418
MXLOC_000639	MTCONS_00001471
MXLOC_001501	MTCONS_00003433
MXLOC_001502	MTCONS_00003435
MXLOC_000651	MTCONS_00001495
MXLOC_001759	MTCONS_00004010
MXLOC_001760	MTCONS_00004011
MXLOC_001506	MTCONS_00003441
MXLOC_001506	MTCONS_00003442
MXLOC_001506	MTCONS_00003447
MXLOC_000658	MTCONS_00001502
MXLOC_000658	MTCONS_00001503
MXLOC_000658	MTCONS_00001504
MXLOC_000659	MTCONS_00001507
MXLOC_001508	MTCONS_00003451
MXLOC_001508	MTCONS_00003452
MXLOC_001508	MTCONS_00003453
MXLOC_000661	MTCONS_00001515
MXLOC_001517	MTCONS_00003474
MXLOC_000666	MTCONS_00001528
MXLOC_001531	MTCONS_00003501
MXLOC_001533	MTCONS_00003515
MXLOC_001536	MTCONS_00003519
MXLOC_001536	MTCONS_00003520
MXLOC_001537	MTCONS_00003525
MXLOC_000684	MTCONS_00001557
MXLOC_001540	MTCONS_00003531
MXLOC_000688	MTCONS_00001575
MXLOC_000689	MTCONS_00001577
MXLOC_000689	MTCONS_00001578
MXLOC_000689	MTCONS_00001579
MXLOC_000689	MTCONS_00001580
MXLOC_001552	MTCONS_00003557
MXLOC_001552	MTCONS_00003558
MXLOC_001552	MTCONS_00003559
MXLOC_001552	MTCONS_00003560
MXLOC_001553	MTCONS_00003567
MXLOC_001553	MTCONS_00003568
MXLOC_001553	MTCONS_00003569
MXLOC_001557	MTCONS_00003576
MXLOC_001557	MTCONS_00003577
MXLOC_001557	MTCONS_00003581
MXLOC_001557	MTCONS_00003582
MXLOC_001557	MTCONS_00003583
MXLOC_001557	MTCONS_00003584
MXLOC_001560	MTCONS_00003587
MXLOC_000703	MTCONS_00001619
MXLOC_000703	MTCONS_00001620
MXLOC_000717	MTCONS_00001644
MXLOC_000717	MTCONS_00001646
MXLOC_001569	MTCONS_00003603
MXLOC_000718	MTCONS_00001647
MXLOC_000718	MTCONS_00001648
MXLOC_001577	MTCONS_00003625
MXLOC_001583	MTCONS_00003641
MXLOC_000738	MTCONS_00001677
MXLOC_001585	MTCONS_00003652
MXLOC_000741	MTCONS_00001682
MXLOC_000743	MTCONS_00001691
MXLOC_000743	MTCONS_00001692
MXLOC_000747	MTCONS_00001699
MXLOC_001590	MTCONS_00003660
MXLOC_001590	MTCONS_00003661
MXLOC_001590	MTCONS_00003662
MXLOC_000751	MTCONS_00001711
MXLOC_001597	MTCONS_00003677
MXLOC_001603	MTCONS_00003691
MXLOC_001605	MTCONS_00003696
MXLOC_001605	MTCONS_00003697
MXLOC_001605	MTCONS_00003698
MXLOC_001607	MTCONS_00003711
MXLOC_000768	MTCONS_00001740
MXLOC_000781	MTCONS_00001762
MXLOC_001627	MTCONS_00003735
MXLOC_001640	MTCONS_00003751
MXLOC_001641	MTCONS_00003754
MXLOC_001642	MTCONS_00003756
MXLOC_001642	MTCONS_00003757
MXLOC_001642	MTCONS_00003758
MXLOC_001642	MTCONS_00003761
MXLOC_001643	MTCONS_00003764
MXLOC_000802	MTCONS_00001792
MXLOC_000803	MTCONS_00001794
MXLOC_000803	MTCONS_00001795
MXLOC_000806	MTCONS_00001798
MXLOC_000806	MTCONS_00001799
MXLOC_000810	MTCONS_00001804
MXLOC_000812	MTCONS_00001807
MXLOC_001654	MTCONS_00003790
MXLOC_001658	MTCONS_00003801
MXLOC_001661	MTCONS_00003809
MXLOC_001663	MTCONS_00003817
MXLOC_001666	MTCONS_00003829
MXLOC_000834	MTCONS_00001869
MXLOC_000845	MTCONS_00001881
MXLOC_000845	MTCONS_00001882
MXLOC_000846	MTCONS_00001887
MXLOC_001674	MTCONS_00003840
MXLOC_000849	MTCONS_00001903
MXLOC_001684	MTCONS_00003860
MXLOC_000867	MTCONS_00001939
MXLOC_000867	MTCONS_00001940
MXLOC_000867	MTCONS_00001941
MXLOC_001700	MTCONS_00003893
MXLOC_000891	MTCONS_00001999
MXLOC_000891	MTCONS_00002000
MXLOC_001719	MTCONS_00003929
MXLOC_001719	MTCONS_00003930
MXLOC_000893	MTCONS_00002016
MXLOC_001727	MTCONS_00003962
MXLOC_001727	MTCONS_00003963
MXLOC_001731	MTCONS_00003969
MXLOC_001731	MTCONS_00003970
MXLOC_001731	MTCONS_00003971
MXLOC_001732	MTCONS_00003973
MXLOC_000910	MTCONS_00002048
MXLOC_002392	MTCONS_00005259
MXLOC_002392	MTCONS_00005260
MXLOC_002393	MTCONS_00005264
MXLOC_001791	MTCONS_00004056
MXLOC_002397	MTCONS_00005270
MXLOC_001792	MTCONS_00004060
MXLOC_001792	MTCONS_00004061
MXLOC_001792	MTCONS_00004065
MXLOC_001803	MTCONS_00004078
MXLOC_001808	MTCONS_00004087
MXLOC_001813	MTCONS_00004103
MXLOC_001813	MTCONS_00004104
MXLOC_001814	MTCONS_00004107
MXLOC_001815	MTCONS_00004108
MXLOC_001815	MTCONS_00004109
MXLOC_002408	MTCONS_00005299
MXLOC_001817	MTCONS_00004121
MXLOC_001818	MTCONS_00004127
MXLOC_001818	MTCONS_00004128
MXLOC_002409	MTCONS_00005301
MXLOC_002428	MTCONS_00005324
MXLOC_002428	MTCONS_00005325
MXLOC_002428	MTCONS_00005326
MXLOC_002428	MTCONS_00005327
MXLOC_002428	MTCONS_00005328
MXLOC_002428	MTCONS_00005329
MXLOC_002428	MTCONS_00005330
MXLOC_002428	MTCONS_00005331
MXLOC_002428	MTCONS_00005332
MXLOC_002428	MTCONS_00005334
MXLOC_001834	MTCONS_00004161
MXLOC_001834	MTCONS_00004162
MXLOC_002439	MTCONS_00005350
MXLOC_001837	MTCONS_00004167
MXLOC_001837	MTCONS_00004168
MXLOC_001837	MTCONS_00004171
MXLOC_001837	MTCONS_00004172
MXLOC_001837	MTCONS_00004173
MXLOC_001837	MTCONS_00004174
MXLOC_001837	MTCONS_00004175
MXLOC_002447	MTCONS_00005373
MXLOC_002447	MTCONS_00005374
MXLOC_002447	MTCONS_00005375
MXLOC_002447	MTCONS_00005376
MXLOC_002447	MTCONS_00005377
MXLOC_002447	MTCONS_00005378
MXLOC_002449	MTCONS_00005382
MXLOC_002449	MTCONS_00005383
MXLOC_001843	MTCONS_00004186
MXLOC_002452	MTCONS_00005389
MXLOC_001846	MTCONS_00004195
MXLOC_001846	MTCONS_00004196
MXLOC_002459	MTCONS_00005403
MXLOC_002459	MTCONS_00005404
MXLOC_002459	MTCONS_00005405
MXLOC_002459	MTCONS_00005406
MXLOC_001853	MTCONS_00004209
MXLOC_001853	MTCONS_00004212
MXLOC_001853	MTCONS_00004216
MXLOC_001857	MTCONS_00004224
MXLOC_001857	MTCONS_00004227
MXLOC_002470	MTCONS_00005430
MXLOC_002470	MTCONS_00005431
MXLOC_002470	MTCONS_00005432
MXLOC_002470	MTCONS_00005433
MXLOC_001863	MTCONS_00004236
MXLOC_002471	MTCONS_00005445
MXLOC_002471	MTCONS_00005450
MXLOC_002476	MTCONS_00005457
MXLOC_002476	MTCONS_00005459
MXLOC_002476	MTCONS_00005460
MXLOC_002483	MTCONS_00005478
MXLOC_002483	MTCONS_00005479
MXLOC_002484	MTCONS_00005482
MXLOC_002490	MTCONS_00005492
MXLOC_002490	MTCONS_00005493
MXLOC_002490	MTCONS_00005494
MXLOC_002491	MTCONS_00005499
MXLOC_002491	MTCONS_00005501
MXLOC_001877	MTCONS_00004270
MXLOC_001878	MTCONS_00004272
MXLOC_002510	MTCONS_00005535
MXLOC_001885	MTCONS_00004283
MXLOC_001889	MTCONS_00004296
MXLOC_001890	MTCONS_00004297
MXLOC_001908	MTCONS_00004317
MXLOC_001910	MTCONS_00004321
MXLOC_001910	MTCONS_00004323
MXLOC_002523	MTCONS_00005556
MXLOC_002527	MTCONS_00005565
MXLOC_002527	MTCONS_00005566
MXLOC_002527	MTCONS_00005567
MXLOC_001919	MTCONS_00004339
MXLOC_001919	MTCONS_00004340
MXLOC_001919	MTCONS_00004341
MXLOC_002533	MTCONS_00005580
MXLOC_001927	MTCONS_00004357
MXLOC_001927	MTCONS_00004359
MXLOC_001928	MTCONS_00004360
MXLOC_002551	MTCONS_00005621
MXLOC_002552	MTCONS_00005624
MXLOC_001946	MTCONS_00004393
MXLOC_002559	MTCONS_00005643
MXLOC_002559	MTCONS_00005644
MXLOC_001957	MTCONS_00004419
MXLOC_001958	MTCONS_00004421
MXLOC_001958	MTCONS_00004422
MXLOC_001962	MTCONS_00004428
MXLOC_001962	MTCONS_00004429
MXLOC_001964	MTCONS_00004431
MXLOC_001964	MTCONS_00004434
MXLOC_001964	MTCONS_00004437
MXLOC_001966	MTCONS_00004441
MXLOC_001966	MTCONS_00004442
MXLOC_001968	MTCONS_00004446
MXLOC_001968	MTCONS_00004447
MXLOC_001968	MTCONS_00004448
MXLOC_001968	MTCONS_00004449
MXLOC_001968	MTCONS_00004450
MXLOC_001968	MTCONS_00004451
MXLOC_001968	MTCONS_00004452
MXLOC_001969	MTCONS_00004458
MXLOC_001969	MTCONS_00004459
MXLOC_001969	MTCONS_00004461
MXLOC_001970	MTCONS_00004464
MXLOC_001970	MTCONS_00004465
MXLOC_001970	MTCONS_00004466
MXLOC_001971	MTCONS_00004477
MXLOC_001974	MTCONS_00004482
MXLOC_001974	MTCONS_00004483
MXLOC_001991	MTCONS_00004527
MXLOC_001991	MTCONS_00004528
MXLOC_001991	MTCONS_00004529
MXLOC_002587	MTCONS_00005694
MXLOC_002012	MTCONS_00004577
MXLOC_002012	MTCONS_00004578
MXLOC_002013	MTCONS_00004581
MXLOC_002013	MTCONS_00004582
MXLOC_002013	MTCONS_00004583
MXLOC_002013	MTCONS_00004585
MXLOC_002013	MTCONS_00004586
MXLOC_002591	MTCONS_00005708
MXLOC_002016	MTCONS_00004601
MXLOC_002017	MTCONS_00004605
MXLOC_002018	MTCONS_00004611
MXLOC_002018	MTCONS_00004612
MXLOC_002018	MTCONS_00004613
MXLOC_002018	MTCONS_00004615
MXLOC_002018	MTCONS_00004617
MXLOC_002020	MTCONS_00004620
MXLOC_002021	MTCONS_00004627
MXLOC_002598	MTCONS_00005722
MXLOC_002025	MTCONS_00004634
MXLOC_002603	MTCONS_00005731
MXLOC_002608	MTCONS_00005737
MXLOC_002033	MTCONS_00004645
MXLOC_002612	MTCONS_00005744
MXLOC_002617	MTCONS_00005751
MXLOC_002618	MTCONS_00005753
MXLOC_002618	MTCONS_00005754
MXLOC_002618	MTCONS_00005755
MXLOC_002624	MTCONS_00005770
MXLOC_002890	MTCONS_00006251
MXLOC_002891	MTCONS_00006252
MXLOC_002631	MTCONS_00005782
MXLOC_002059	MTCONS_00004687
MXLOC_002059	MTCONS_00004694
MXLOC_002062	MTCONS_00004697
MXLOC_002062	MTCONS_00004705
MXLOC_002062	MTCONS_00004706
MXLOC_002062	MTCONS_00004707
MXLOC_002638	MTCONS_00005790
MXLOC_002643	MTCONS_00005799
MXLOC_002643	MTCONS_00005800
MXLOC_002077	MTCONS_00004732
MXLOC_002646	MTCONS_00005806
MXLOC_002081	MTCONS_00004740
MXLOC_002648	MTCONS_00005816
MXLOC_002656	MTCONS_00005829
MXLOC_002658	MTCONS_00005834
MXLOC_002113	MTCONS_00004808
MXLOC_002113	MTCONS_00004809
MXLOC_002114	MTCONS_00004814
MXLOC_002114	MTCONS_00004817
MXLOC_002114	MTCONS_00004818
MXLOC_002115	MTCONS_00004823
MXLOC_002115	MTCONS_00004824
MXLOC_002116	MTCONS_00004828
MXLOC_002116	MTCONS_00004830
MXLOC_002674	MTCONS_00005859
MXLOC_002674	MTCONS_00005860
MXLOC_002674	MTCONS_00005861
MXLOC_002119	MTCONS_00004837
MXLOC_002119	MTCONS_00004838
MXLOC_002121	MTCONS_00004844
MXLOC_002677	MTCONS_00005868
MXLOC_002677	MTCONS_00005873
MXLOC_002147	MTCONS_00004879
MXLOC_002153	MTCONS_00004894
MXLOC_002153	MTCONS_00004899
MXLOC_002153	MTCONS_00004900
MXLOC_002153	MTCONS_00004901
MXLOC_002153	MTCONS_00004902
MXLOC_002153	MTCONS_00004903
MXLOC_002153	MTCONS_00004905
MXLOC_002154	MTCONS_00004909
MXLOC_002689	MTCONS_00005891
MXLOC_002161	MTCONS_00004925
MXLOC_002177	MTCONS_00004949
MXLOC_002179	MTCONS_00004951
MXLOC_002179	MTCONS_00004953
MXLOC_002179	MTCONS_00004955
MXLOC_002179	MTCONS_00004956
MXLOC_002179	MTCONS_00004957
MXLOC_002180	MTCONS_00004958
MXLOC_002897	MTCONS_00006258
MXLOC_002713	MTCONS_00005919
MXLOC_002713	MTCONS_00005921
MXLOC_002716	MTCONS_00005927
MXLOC_002716	MTCONS_00005935
MXLOC_002716	MTCONS_00005936
MXLOC_002716	MTCONS_00005937
MXLOC_002716	MTCONS_00005938
MXLOC_002716	MTCONS_00005939
MXLOC_002716	MTCONS_00005940
MXLOC_002723	MTCONS_00005945
MXLOC_002727	MTCONS_00005953
MXLOC_002212	MTCONS_00004996
MXLOC_002218	MTCONS_00005006
MXLOC_002734	MTCONS_00005961
MXLOC_002220	MTCONS_00005010
MXLOC_002220	MTCONS_00005011
MXLOC_002220	MTCONS_00005012
MXLOC_002739	MTCONS_00005968
MXLOC_002739	MTCONS_00005970
MXLOC_002744	MTCONS_00005981
MXLOC_002746	MTCONS_00005985
MXLOC_002747	MTCONS_00005992
MXLOC_002750	MTCONS_00006004
MXLOC_002750	MTCONS_00006005
MXLOC_002231	MTCONS_00005032
MXLOC_002762	MTCONS_00006022
MXLOC_002263	MTCONS_00005066
MXLOC_002263	MTCONS_00005067
MXLOC_002263	MTCONS_00005068
MXLOC_002773	MTCONS_00006036
MXLOC_002776	MTCONS_00006045
MXLOC_002269	MTCONS_00005077
MXLOC_002269	MTCONS_00005078
MXLOC_002781	MTCONS_00006057
MXLOC_002781	MTCONS_00006061
MXLOC_002781	MTCONS_00006062
MXLOC_002781	MTCONS_00006071
MXLOC_002280	MTCONS_00005091
MXLOC_002303	MTCONS_00005118
MXLOC_002318	MTCONS_00005139
MXLOC_002326	MTCONS_00005159
MXLOC_002842	MTCONS_00006152
MXLOC_002845	MTCONS_00006156
MXLOC_002860	MTCONS_00006179
MXLOC_002352	MTCONS_00005190
MXLOC_002354	MTCONS_00005194
MXLOC_002355	MTCONS_00005196
MXLOC_002865	MTCONS_00006187
MXLOC_002869	MTCONS_00006194
MXLOC_002869	MTCONS_00006195
MXLOC_002869	MTCONS_00006198
MXLOC_002869	MTCONS_00006199
MXLOC_002871	MTCONS_00006202
MXLOC_002871	MTCONS_00006203
MXLOC_002871	MTCONS_00006211
MXLOC_002871	MTCONS_00006212
MXLOC_002871	MTCONS_00006213
MXLOC_002363	MTCONS_00005208
MXLOC_002875	MTCONS_00006220
MXLOC_002876	MTCONS_00006222
MXLOC_002876	MTCONS_00006224
MXLOC_002876	MTCONS_00006225
MXLOC_002373	MTCONS_00005237
MXLOC_002880	MTCONS_00006238
MXLOC_002880	MTCONS_00006239
MXLOC_002880	MTCONS_00006240
MXLOC_002385	MTCONS_00005251
MXLOC_002913	MTCONS_00006275
MXLOC_002913	MTCONS_00006276
MXLOC_002913	MTCONS_00006277
MXLOC_002913	MTCONS_00006278
MXLOC_003624	MTCONS_00007868
MXLOC_002916	MTCONS_00006288
MXLOC_003626	MTCONS_00007870
MXLOC_003626	MTCONS_00007871
MXLOC_003626	MTCONS_00007872
MXLOC_003626	MTCONS_00007873
MXLOC_003626	MTCONS_00007874
MXLOC_003626	MTCONS_00007875
MXLOC_002926	MTCONS_00006313
MXLOC_002926	MTCONS_00006314
MXLOC_003631	MTCONS_00007901
MXLOC_002929	MTCONS_00006322
MXLOC_002929	MTCONS_00006323
MXLOC_002929	MTCONS_00006324
MXLOC_003634	MTCONS_00007910
MXLOC_003634	MTCONS_00007911
MXLOC_002945	MTCONS_00006355
MXLOC_002948	MTCONS_00006362
MXLOC_002948	MTCONS_00006363
MXLOC_003651	MTCONS_00007950
MXLOC_003653	MTCONS_00007953
MXLOC_003653	MTCONS_00007954
MXLOC_002955	MTCONS_00006372
MXLOC_002955	MTCONS_00006373
MXLOC_003661	MTCONS_00007968
MXLOC_002957	MTCONS_00006379
MXLOC_003663	MTCONS_00007972
MXLOC_002960	MTCONS_00006387
MXLOC_002960	MTCONS_00006390
MXLOC_002960	MTCONS_00006393
MXLOC_002961	MTCONS_00006394
MXLOC_002965	MTCONS_00006400
MXLOC_002965	MTCONS_00006405
MXLOC_003674	MTCONS_00007996
MXLOC_003674	MTCONS_00007997
MXLOC_003682	MTCONS_00008019
MXLOC_003682	MTCONS_00008020
MXLOC_002973	MTCONS_00006427
MXLOC_002973	MTCONS_00006428
MXLOC_002975	MTCONS_00006435
MXLOC_002975	MTCONS_00006436
MXLOC_002990	MTCONS_00006455
MXLOC_003693	MTCONS_00008033
MXLOC_002993	MTCONS_00006459
MXLOC_002995	MTCONS_00006466
MXLOC_003699	MTCONS_00008044
MXLOC_003703	MTCONS_00008059
MXLOC_002999	MTCONS_00006472
MXLOC_002999	MTCONS_00006473
MXLOC_003712	MTCONS_00008081
MXLOC_003713	MTCONS_00008082
MXLOC_003009	MTCONS_00006501
MXLOC_003715	MTCONS_00008095
MXLOC_003011	MTCONS_00006509
MXLOC_003011	MTCONS_00006510
MXLOC_003011	MTCONS_00006511
MXLOC_003012	MTCONS_00006516
MXLOC_003012	MTCONS_00006519
MXLOC_003720	MTCONS_00008109
MXLOC_003721	MTCONS_00008110
MXLOC_003721	MTCONS_00008111
MXLOC_003018	MTCONS_00006528
MXLOC_003018	MTCONS_00006529
MXLOC_003018	MTCONS_00006531
MXLOC_003018	MTCONS_00006532
MXLOC_003722	MTCONS_00008114
MXLOC_003021	MTCONS_00006539
MXLOC_003724	MTCONS_00008118
MXLOC_003726	MTCONS_00008122
MXLOC_003726	MTCONS_00008125
MXLOC_003727	MTCONS_00008126
MXLOC_003727	MTCONS_00008127
MXLOC_003728	MTCONS_00008148
MXLOC_003729	MTCONS_00008149
MXLOC_003730	MTCONS_00008152
MXLOC_003031	MTCONS_00006557
MXLOC_003031	MTCONS_00006558
MXLOC_003732	MTCONS_00008159
MXLOC_003033	MTCONS_00006563
MXLOC_003050	MTCONS_00006609
MXLOC_003052	MTCONS_00006611
MXLOC_003053	MTCONS_00006624
MXLOC_003053	MTCONS_00006628
MXLOC_003053	MTCONS_00006629
MXLOC_003744	MTCONS_00008188
MXLOC_003746	MTCONS_00008194
MXLOC_003055	MTCONS_00006633
MXLOC_003055	MTCONS_00006635
MXLOC_003748	MTCONS_00008201
MXLOC_003061	MTCONS_00006647
MXLOC_003061	MTCONS_00006649
MXLOC_003070	MTCONS_00006679
MXLOC_003070	MTCONS_00006680
MXLOC_003070	MTCONS_00006681
MXLOC_003761	MTCONS_00008226
MXLOC_003761	MTCONS_00008227
MXLOC_003761	MTCONS_00008228
MXLOC_003761	MTCONS_00008229
MXLOC_003073	MTCONS_00006689
MXLOC_003765	MTCONS_00008236
MXLOC_003765	MTCONS_00008237
MXLOC_003765	MTCONS_00008238
MXLOC_003767	MTCONS_00008247
MXLOC_003770	MTCONS_00008250
MXLOC_003770	MTCONS_00008251
MXLOC_003770	MTCONS_00008252
MXLOC_003772	MTCONS_00008261
MXLOC_003772	MTCONS_00008262
MXLOC_003775	MTCONS_00008274
MXLOC_003775	MTCONS_00008275
MXLOC_003784	MTCONS_00008306
MXLOC_003784	MTCONS_00008308
MXLOC_003784	MTCONS_00008310
MXLOC_003785	MTCONS_00008312
MXLOC_003785	MTCONS_00008313
MXLOC_003785	MTCONS_00008314
MXLOC_003098	MTCONS_00006746
MXLOC_003792	MTCONS_00008329
MXLOC_003792	MTCONS_00008330
MXLOC_003792	MTCONS_00008331
MXLOC_003793	MTCONS_00008337
MXLOC_003793	MTCONS_00008338
MXLOC_003793	MTCONS_00008339
MXLOC_003109	MTCONS_00006778
MXLOC_003795	MTCONS_00008355
MXLOC_003795	MTCONS_00008356
MXLOC_003110	MTCONS_00006786
MXLOC_003798	MTCONS_00008367
MXLOC_003802	MTCONS_00008384
MXLOC_003802	MTCONS_00008385
MXLOC_003133	MTCONS_00006823
MXLOC_003139	MTCONS_00006842
MXLOC_003139	MTCONS_00006843
MXLOC_003139	MTCONS_00006844
MXLOC_003139	MTCONS_00006847
MXLOC_003141	MTCONS_00006855
MXLOC_003142	MTCONS_00006858
MXLOC_003144	MTCONS_00006861
MXLOC_003806	MTCONS_00008396
MXLOC_003806	MTCONS_00008397
MXLOC_003806	MTCONS_00008398
MXLOC_003806	MTCONS_00008399
MXLOC_003147	MTCONS_00006866
MXLOC_003148	MTCONS_00006872
MXLOC_003148	MTCONS_00006873
MXLOC_003148	MTCONS_00006874
MXLOC_003151	MTCONS_00006880
MXLOC_003151	MTCONS_00006881
MXLOC_003159	MTCONS_00006896
MXLOC_003159	MTCONS_00006901
MXLOC_003159	MTCONS_00006902
MXLOC_003809	MTCONS_00008420
MXLOC_003810	MTCONS_00008422
MXLOC_003160	MTCONS_00006905
MXLOC_003160	MTCONS_00006906
MXLOC_003160	MTCONS_00006907
MXLOC_003811	MTCONS_00008425
MXLOC_003811	MTCONS_00008426
MXLOC_003811	MTCONS_00008427
MXLOC_003813	MTCONS_00008440
MXLOC_003164	MTCONS_00006918
MXLOC_003164	MTCONS_00006919
MXLOC_003168	MTCONS_00006926
MXLOC_003169	MTCONS_00006929
MXLOC_003170	MTCONS_00006934
MXLOC_003819	MTCONS_00008452
MXLOC_003822	MTCONS_00008458
MXLOC_003823	MTCONS_00008468
MXLOC_003823	MTCONS_00008469
MXLOC_003185	MTCONS_00006957
MXLOC_003832	MTCONS_00008486
MXLOC_003192	MTCONS_00006970
MXLOC_003193	MTCONS_00006976
MXLOC_003197	MTCONS_00006991
MXLOC_003200	MTCONS_00007002
MXLOC_003841	MTCONS_00008505
MXLOC_003204	MTCONS_00007009
MXLOC_003204	MTCONS_00007010
MXLOC_003204	MTCONS_00007011
MXLOC_003207	MTCONS_00007016
MXLOC_003207	MTCONS_00007017
MXLOC_003847	MTCONS_00008513
MXLOC_003847	MTCONS_00008514
MXLOC_003852	MTCONS_00008527
MXLOC_003864	MTCONS_00008556
MXLOC_003225	MTCONS_00007054
MXLOC_003870	MTCONS_00008573
MXLOC_003228	MTCONS_00007068
MXLOC_003871	MTCONS_00008576
MXLOC_003233	MTCONS_00007077
MXLOC_003233	MTCONS_00007078
MXLOC_003872	MTCONS_00008580
MXLOC_003877	MTCONS_00008590
MXLOC_003877	MTCONS_00008591
MXLOC_003885	MTCONS_00008608
MXLOC_003890	MTCONS_00008619
MXLOC_003891	MTCONS_00008628
MXLOC_003894	MTCONS_00008633
MXLOC_003894	MTCONS_00008634
MXLOC_003894	MTCONS_00008635
MXLOC_003246	MTCONS_00007101
MXLOC_003246	MTCONS_00007102
MXLOC_003901	MTCONS_00008662
MXLOC_003250	MTCONS_00007108
MXLOC_003250	MTCONS_00007109
MXLOC_003251	MTCONS_00007114
MXLOC_003252	MTCONS_00007116
MXLOC_003907	MTCONS_00008676
MXLOC_003907	MTCONS_00008677
MXLOC_003907	MTCONS_00008678
MXLOC_003909	MTCONS_00008685
MXLOC_003259	MTCONS_00007126
MXLOC_003259	MTCONS_00007127
MXLOC_003259	MTCONS_00007128
MXLOC_003268	MTCONS_00007146
MXLOC_003268	MTCONS_00007147
MXLOC_003271	MTCONS_00007155
MXLOC_003921	MTCONS_00008723
MXLOC_003925	MTCONS_00008728
MXLOC_003279	MTCONS_00007171
MXLOC_003279	MTCONS_00007172
MXLOC_003280	MTCONS_00007177
MXLOC_003280	MTCONS_00007178
MXLOC_003280	MTCONS_00007179
MXLOC_003283	MTCONS_00007182
MXLOC_003926	MTCONS_00008730
MXLOC_003299	MTCONS_00007210
MXLOC_003945	MTCONS_00008758
MXLOC_003945	MTCONS_00008759
MXLOC_003959	MTCONS_00008808
MXLOC_003959	MTCONS_00008810
MXLOC_003310	MTCONS_00007235
MXLOC_003966	MTCONS_00008830
MXLOC_003319	MTCONS_00007254
MXLOC_003330	MTCONS_00007272
MXLOC_003330	MTCONS_00007275
MXLOC_003336	MTCONS_00007294
MXLOC_003346	MTCONS_00007309
MXLOC_003351	MTCONS_00007315
MXLOC_003361	MTCONS_00007335
MXLOC_004012	MTCONS_00008897
MXLOC_004012	MTCONS_00008903
MXLOC_004012	MTCONS_00008904
MXLOC_004012	MTCONS_00008906
MXLOC_003362	MTCONS_00007337
MXLOC_003363	MTCONS_00007341
MXLOC_003363	MTCONS_00007349
MXLOC_003367	MTCONS_00007357
MXLOC_003367	MTCONS_00007359
MXLOC_003367	MTCONS_00007360
MXLOC_004029	MTCONS_00008930
MXLOC_004031	MTCONS_00008932
MXLOC_004031	MTCONS_00008933
MXLOC_003388	MTCONS_00007392
MXLOC_003394	MTCONS_00007401
MXLOC_003394	MTCONS_00007402
MXLOC_003399	MTCONS_00007417
MXLOC_003399	MTCONS_00007418
MXLOC_003399	MTCONS_00007419
MXLOC_004041	MTCONS_00008946
MXLOC_003405	MTCONS_00007430
MXLOC_004043	MTCONS_00008951
MXLOC_004043	MTCONS_00008952
MXLOC_004043	MTCONS_00008953
MXLOC_004043	MTCONS_00008954
MXLOC_003421	MTCONS_00007451
MXLOC_003424	MTCONS_00007458
MXLOC_004054	MTCONS_00008992
MXLOC_003426	MTCONS_00007461
MXLOC_003426	MTCONS_00007462
MXLOC_003427	MTCONS_00007465
MXLOC_003431	MTCONS_00007472
MXLOC_003438	MTCONS_00007490
MXLOC_004073	MTCONS_00009017
MXLOC_004073	MTCONS_00009018
MXLOC_004075	MTCONS_00009021
MXLOC_004075	MTCONS_00009022
MXLOC_004076	MTCONS_00009024
MXLOC_003458	MTCONS_00007519
MXLOC_003465	MTCONS_00007529
MXLOC_003477	MTCONS_00007548
MXLOC_003477	MTCONS_00007550
MXLOC_004091	MTCONS_00009055
MXLOC_004091	MTCONS_00009056
MXLOC_004099	MTCONS_00009065
MXLOC_004105	MTCONS_00009080
MXLOC_004105	MTCONS_00009081
MXLOC_003495	MTCONS_00007573
MXLOC_004109	MTCONS_00009088
MXLOC_003499	MTCONS_00007586
MXLOC_003501	MTCONS_00007590
MXLOC_004119	MTCONS_00009104
MXLOC_004120	MTCONS_00009115
MXLOC_004120	MTCONS_00009116
MXLOC_004120	MTCONS_00009118
MXLOC_003520	MTCONS_00007632
MXLOC_003520	MTCONS_00007633
MXLOC_004122	MTCONS_00009123
MXLOC_003523	MTCONS_00007638
MXLOC_004125	MTCONS_00009131
MXLOC_004127	MTCONS_00009140
MXLOC_004253	MTCONS_00009361
MXLOC_003525	MTCONS_00007644
MXLOC_003530	MTCONS_00007653
MXLOC_003530	MTCONS_00007654
MXLOC_004132	MTCONS_00009148
MXLOC_004132	MTCONS_00009149
MXLOC_004135	MTCONS_00009156
MXLOC_003532	MTCONS_00007657
MXLOC_004136	MTCONS_00009161
MXLOC_004136	MTCONS_00009162
MXLOC_004136	MTCONS_00009163
MXLOC_004136	MTCONS_00009164
MXLOC_003535	MTCONS_00007664
MXLOC_003535	MTCONS_00007669
MXLOC_003535	MTCONS_00007671
MXLOC_004139	MTCONS_00009172
MXLOC_004139	MTCONS_00009173
MXLOC_003539	MTCONS_00007681
MXLOC_004151	MTCONS_00009189
MXLOC_004152	MTCONS_00009192
MXLOC_004157	MTCONS_00009198
MXLOC_003560	MTCONS_00007727
MXLOC_004168	MTCONS_00009213
MXLOC_004171	MTCONS_00009218
MXLOC_003561	MTCONS_00007733
MXLOC_004176	MTCONS_00009232
MXLOC_004182	MTCONS_00009243
MXLOC_004189	MTCONS_00009255
MXLOC_004201	MTCONS_00009276
MXLOC_004201	MTCONS_00009277
MXLOC_004201	MTCONS_00009279
MXLOC_003584	MTCONS_00007777
MXLOC_003584	MTCONS_00007778
MXLOC_003586	MTCONS_00007783
MXLOC_003588	MTCONS_00007787
MXLOC_003590	MTCONS_00007792
MXLOC_004209	MTCONS_00009293
MXLOC_004209	MTCONS_00009294
MXLOC_004209	MTCONS_00009295
MXLOC_004209	MTCONS_00009296
MXLOC_004209	MTCONS_00009298
MXLOC_003591	MTCONS_00007794
MXLOC_003605	MTCONS_00007819
MXLOC_004217	MTCONS_00009318
MXLOC_003615	MTCONS_00007842
MXLOC_004223	MTCONS_00009327
MXLOC_004225	MTCONS_00009332
MXLOC_005125	MTCONS_00011102
MXLOC_004274	MTCONS_00009387
MXLOC_004274	MTCONS_00009388
MXLOC_004274	MTCONS_00009397
MXLOC_005130	MTCONS_00011110
MXLOC_005132	MTCONS_00011113
MXLOC_005139	MTCONS_00011123
MXLOC_005142	MTCONS_00011142
MXLOC_005142	MTCONS_00011143
MXLOC_005142	MTCONS_00011144
MXLOC_005151	MTCONS_00011161
MXLOC_005151	MTCONS_00011162
MXLOC_005151	MTCONS_00011163
MXLOC_004283	MTCONS_00009412
MXLOC_004283	MTCONS_00009413
MXLOC_004283	MTCONS_00009414
MXLOC_004287	MTCONS_00009428
MXLOC_005161	MTCONS_00011200
MXLOC_004296	MTCONS_00009451
MXLOC_005167	MTCONS_00011220
MXLOC_005167	MTCONS_00011230
MXLOC_004304	MTCONS_00009463
MXLOC_004305	MTCONS_00009465
MXLOC_004305	MTCONS_00009466
MXLOC_005177	MTCONS_00011248
MXLOC_005181	MTCONS_00011258
MXLOC_005181	MTCONS_00011259
MXLOC_004316	MTCONS_00009502
MXLOC_005191	MTCONS_00011287
MXLOC_005192	MTCONS_00011291
MXLOC_004322	MTCONS_00009517
MXLOC_004323	MTCONS_00009521
MXLOC_004325	MTCONS_00009530
MXLOC_004325	MTCONS_00009531
MXLOC_004325	MTCONS_00009532
MXLOC_004325	MTCONS_00009533
MXLOC_004325	MTCONS_00009534
MXLOC_005884	MTCONS_00012712
MXLOC_004335	MTCONS_00009547
MXLOC_004351	MTCONS_00009573
MXLOC_004351	MTCONS_00009574
MXLOC_005221	MTCONS_00011334
MXLOC_004364	MTCONS_00009589
MXLOC_005225	MTCONS_00011340
MXLOC_005225	MTCONS_00011341
MXLOC_004367	MTCONS_00009595
MXLOC_005238	MTCONS_00011365
MXLOC_005238	MTCONS_00011367
MXLOC_005241	MTCONS_00011376
MXLOC_005241	MTCONS_00011379
MXLOC_004394	MTCONS_00009648
MXLOC_005247	MTCONS_00011390
MXLOC_004396	MTCONS_00009653
MXLOC_004396	MTCONS_00009654
MXLOC_004396	MTCONS_00009655
MXLOC_005251	MTCONS_00011403
MXLOC_004400	MTCONS_00009664
MXLOC_004400	MTCONS_00009666
MXLOC_004400	MTCONS_00009667
MXLOC_005255	MTCONS_00011416
MXLOC_005255	MTCONS_00011417
MXLOC_005261	MTCONS_00011425
MXLOC_005266	MTCONS_00011433
MXLOC_004426	MTCONS_00009710
MXLOC_004426	MTCONS_00009711
MXLOC_004426	MTCONS_00009712
MXLOC_004430	MTCONS_00009722
MXLOC_004437	MTCONS_00009741
MXLOC_004438	MTCONS_00009743
MXLOC_005286	MTCONS_00011484
MXLOC_004447	MTCONS_00009759
MXLOC_004447	MTCONS_00009760
MXLOC_004449	MTCONS_00009768
MXLOC_005291	MTCONS_00011494
MXLOC_005291	MTCONS_00011495
MXLOC_005293	MTCONS_00011506
MXLOC_005293	MTCONS_00011507
MXLOC_005297	MTCONS_00011511
MXLOC_005298	MTCONS_00011521
MXLOC_005311	MTCONS_00011541
MXLOC_005311	MTCONS_00011549
MXLOC_005311	MTCONS_00011550
MXLOC_004468	MTCONS_00009804
MXLOC_004468	MTCONS_00009805
MXLOC_004468	MTCONS_00009806
MXLOC_004468	MTCONS_00009810
MXLOC_004468	MTCONS_00009811
MXLOC_004468	MTCONS_00009812
MXLOC_004468	MTCONS_00009813
MXLOC_004468	MTCONS_00009817
MXLOC_004468	MTCONS_00009820
MXLOC_004468	MTCONS_00009822
MXLOC_004468	MTCONS_00009824
MXLOC_004476	MTCONS_00009826
MXLOC_004468	MTCONS_00009831
MXLOC_005323	MTCONS_00011564
MXLOC_005335	MTCONS_00011581
MXLOC_005335	MTCONS_00011582
MXLOC_005335	MTCONS_00011583
MXLOC_005340	MTCONS_00011594
MXLOC_005340	MTCONS_00011595
MXLOC_004514	MTCONS_00009905
MXLOC_004528	MTCONS_00009922
MXLOC_005361	MTCONS_00011634
MXLOC_005362	MTCONS_00011636
MXLOC_005362	MTCONS_00011639
MXLOC_005366	MTCONS_00011648
MXLOC_005366	MTCONS_00011649
MXLOC_005368	MTCONS_00011661
MXLOC_004543	MTCONS_00009957
MXLOC_004547	MTCONS_00009964
MXLOC_004547	MTCONS_00009965
MXLOC_004547	MTCONS_00009967
MXLOC_005376	MTCONS_00011673
MXLOC_005376	MTCONS_00011674
MXLOC_005376	MTCONS_00011675
MXLOC_004555	MTCONS_00009983
MXLOC_004555	MTCONS_00009984
MXLOC_004555	MTCONS_00009985
MXLOC_004555	MTCONS_00009986
MXLOC_004559	MTCONS_00009998
MXLOC_005379	MTCONS_00011684
MXLOC_005379	MTCONS_00011688
MXLOC_005381	MTCONS_00011691
MXLOC_005381	MTCONS_00011693
MXLOC_004560	MTCONS_00009999
MXLOC_004564	MTCONS_00010009
MXLOC_005385	MTCONS_00011698
MXLOC_005385	MTCONS_00011703
MXLOC_005385	MTCONS_00011704
MXLOC_005394	MTCONS_00011716
MXLOC_004579	MTCONS_00010036
MXLOC_004579	MTCONS_00010037
MXLOC_004579	MTCONS_00010038
MXLOC_005400	MTCONS_00011729
MXLOC_005400	MTCONS_00011730
MXLOC_005400	MTCONS_00011731
MXLOC_005400	MTCONS_00011732
MXLOC_005400	MTCONS_00011733
MXLOC_005400	MTCONS_00011734
MXLOC_005400	MTCONS_00011735
MXLOC_005400	MTCONS_00011736
MXLOC_005401	MTCONS_00011739
MXLOC_004602	MTCONS_00010073
MXLOC_004602	MTCONS_00010076
MXLOC_004602	MTCONS_00010077
MXLOC_005411	MTCONS_00011758
MXLOC_005412	MTCONS_00011762
MXLOC_004610	MTCONS_00010089
MXLOC_004612	MTCONS_00010093
MXLOC_004612	MTCONS_00010094
MXLOC_004612	MTCONS_00010095
MXLOC_004612	MTCONS_00010100
MXLOC_005429	MTCONS_00011799
MXLOC_004631	MTCONS_00010131
MXLOC_005441	MTCONS_00011815
MXLOC_005443	MTCONS_00011819
MXLOC_005444	MTCONS_00011821
MXLOC_005445	MTCONS_00011826
MXLOC_005445	MTCONS_00011829
MXLOC_005445	MTCONS_00011830
MXLOC_005445	MTCONS_00011831
MXLOC_005445	MTCONS_00011832
MXLOC_005445	MTCONS_00011833
MXLOC_005445	MTCONS_00011835
MXLOC_005445	MTCONS_00011836
MXLOC_005445	MTCONS_00011837
MXLOC_005445	MTCONS_00011838
MXLOC_005445	MTCONS_00011839
MXLOC_005445	MTCONS_00011842
MXLOC_005445	MTCONS_00011846
MXLOC_005445	MTCONS_00011847
MXLOC_005445	MTCONS_00011848
MXLOC_005445	MTCONS_00011851
MXLOC_005445	MTCONS_00011856
MXLOC_005452	MTCONS_00011858
MXLOC_004652	MTCONS_00010165
MXLOC_005457	MTCONS_00011873
MXLOC_005457	MTCONS_00011874
MXLOC_004664	MTCONS_00010182
MXLOC_005902	MTCONS_00012730
MXLOC_004674	MTCONS_00010198
MXLOC_005466	MTCONS_00011889
MXLOC_005480	MTCONS_00011909
MXLOC_005485	MTCONS_00011921
MXLOC_005492	MTCONS_00011935
MXLOC_005492	MTCONS_00011936
MXLOC_005492	MTCONS_00011937
MXLOC_005492	MTCONS_00011938
MXLOC_005492	MTCONS_00011939
MXLOC_005499	MTCONS_00011958
MXLOC_004707	MTCONS_00010260
MXLOC_004708	MTCONS_00010265
MXLOC_004708	MTCONS_00010266
MXLOC_004708	MTCONS_00010267
MXLOC_004708	MTCONS_00010268
MXLOC_004708	MTCONS_00010269
MXLOC_005906	MTCONS_00012734
MXLOC_004712	MTCONS_00010280
MXLOC_004720	MTCONS_00010299
MXLOC_004720	MTCONS_00010301
MXLOC_004720	MTCONS_00010302
MXLOC_005507	MTCONS_00011975
MXLOC_005519	MTCONS_00011988
MXLOC_005521	MTCONS_00011992
MXLOC_005521	MTCONS_00011993
MXLOC_005521	MTCONS_00011994
MXLOC_005522	MTCONS_00011996
MXLOC_005522	MTCONS_00011997
MXLOC_005522	MTCONS_00011998
MXLOC_005523	MTCONS_00012006
MXLOC_005527	MTCONS_00012014
MXLOC_005532	MTCONS_00012019
MXLOC_005532	MTCONS_00012020
MXLOC_004743	MTCONS_00010340
MXLOC_004743	MTCONS_00010341
MXLOC_005536	MTCONS_00012038
MXLOC_005539	MTCONS_00012048
MXLOC_005539	MTCONS_00012049
MXLOC_005542	MTCONS_00012059
MXLOC_004752	MTCONS_00010370
MXLOC_004756	MTCONS_00010387
MXLOC_004756	MTCONS_00010388
MXLOC_005912	MTCONS_00012740
MXLOC_004806	MTCONS_00010451
MXLOC_004817	MTCONS_00010461
MXLOC_004817	MTCONS_00010462
MXLOC_004820	MTCONS_00010466
MXLOC_004822	MTCONS_00010468
MXLOC_004823	MTCONS_00010470
MXLOC_005582	MTCONS_00012112
MXLOC_005590	MTCONS_00012124
MXLOC_005601	MTCONS_00012136
MXLOC_005603	MTCONS_00012142
MXLOC_005610	MTCONS_00012155
MXLOC_005614	MTCONS_00012164
MXLOC_005614	MTCONS_00012166
MXLOC_005614	MTCONS_00012167
MXLOC_004837	MTCONS_00010505
MXLOC_004854	MTCONS_00010529
MXLOC_004854	MTCONS_00010532
MXLOC_005637	MTCONS_00012199
MXLOC_005918	MTCONS_00012746
MXLOC_005642	MTCONS_00012208
MXLOC_005642	MTCONS_00012209
MXLOC_005642	MTCONS_00012211
MXLOC_004875	MTCONS_00010556
MXLOC_004875	MTCONS_00010557
MXLOC_004876	MTCONS_00010561
MXLOC_004895	MTCONS_00010590
MXLOC_005672	MTCONS_00012247
MXLOC_004900	MTCONS_00010600
MXLOC_004900	MTCONS_00010601
MXLOC_004900	MTCONS_00010605
MXLOC_004900	MTCONS_00010607
MXLOC_005683	MTCONS_00012269
MXLOC_005683	MTCONS_00012270
MXLOC_005683	MTCONS_00012271
MXLOC_005683	MTCONS_00012272
MXLOC_005683	MTCONS_00012273
MXLOC_004907	MTCONS_00010620
MXLOC_004907	MTCONS_00010621
MXLOC_004907	MTCONS_00010622
MXLOC_004914	MTCONS_00010640
MXLOC_004918	MTCONS_00010645
MXLOC_004920	MTCONS_00010648
MXLOC_004920	MTCONS_00010649
MXLOC_004920	MTCONS_00010650
MXLOC_004920	MTCONS_00010651
MXLOC_005700	MTCONS_00012306
MXLOC_005700	MTCONS_00012307
MXLOC_005700	MTCONS_00012308
MXLOC_004922	MTCONS_00010657
MXLOC_004922	MTCONS_00010658
MXLOC_004930	MTCONS_00010673
MXLOC_004930	MTCONS_00010675
MXLOC_004930	MTCONS_00010677
MXLOC_004932	MTCONS_00010681
MXLOC_004939	MTCONS_00010689
MXLOC_004939	MTCONS_00010692
MXLOC_004939	MTCONS_00010693
MXLOC_004946	MTCONS_00010716
MXLOC_004951	MTCONS_00010725
MXLOC_004951	MTCONS_00010727
MXLOC_004954	MTCONS_00010745
MXLOC_004957	MTCONS_00010753
MXLOC_004959	MTCONS_00010756
MXLOC_004959	MTCONS_00010759
MXLOC_004959	MTCONS_00010760
MXLOC_004959	MTCONS_00010762
MXLOC_005920	MTCONS_00012748
MXLOC_005921	MTCONS_00012749
MXLOC_004964	MTCONS_00010776
MXLOC_005925	MTCONS_00012753
MXLOC_004975	MTCONS_00010801
MXLOC_004976	MTCONS_00010803
MXLOC_004979	MTCONS_00010816
MXLOC_004979	MTCONS_00010817
MXLOC_004986	MTCONS_00010839
MXLOC_005746	MTCONS_00012379
MXLOC_005746	MTCONS_00012380
MXLOC_005746	MTCONS_00012381
MXLOC_005748	MTCONS_00012386
MXLOC_005751	MTCONS_00012394
MXLOC_005751	MTCONS_00012395
MXLOC_005751	MTCONS_00012396
MXLOC_005746	MTCONS_00012401
MXLOC_005746	MTCONS_00012403
MXLOC_005751	MTCONS_00012405
MXLOC_005751	MTCONS_00012406
MXLOC_005751	MTCONS_00012407
MXLOC_005751	MTCONS_00012408
MXLOC_005751	MTCONS_00012409
MXLOC_005746	MTCONS_00012411
MXLOC_005765	MTCONS_00012438
MXLOC_005004	MTCONS_00010858
MXLOC_005769	MTCONS_00012443
MXLOC_005770	MTCONS_00012449
MXLOC_005770	MTCONS_00012451
MXLOC_005009	MTCONS_00010865
MXLOC_005012	MTCONS_00010870
MXLOC_005012	MTCONS_00010871
MXLOC_005012	MTCONS_00010872
MXLOC_005012	MTCONS_00010874
MXLOC_005014	MTCONS_00010878
MXLOC_005014	MTCONS_00010879
MXLOC_005014	MTCONS_00010880
MXLOC_005014	MTCONS_00010881
MXLOC_005014	MTCONS_00010882
MXLOC_005014	MTCONS_00010883
MXLOC_005018	MTCONS_00010891
MXLOC_005018	MTCONS_00010892
MXLOC_005777	MTCONS_00012458
MXLOC_005791	MTCONS_00012476
MXLOC_005791	MTCONS_00012477
MXLOC_005793	MTCONS_00012483
MXLOC_005793	MTCONS_00012484
MXLOC_005793	MTCONS_00012485
MXLOC_005793	MTCONS_00012486
MXLOC_005793	MTCONS_00012487
MXLOC_005793	MTCONS_00012488
MXLOC_005793	MTCONS_00012489
MXLOC_005793	MTCONS_00012490
MXLOC_005793	MTCONS_00012491
MXLOC_005793	MTCONS_00012492
MXLOC_005028	MTCONS_00010910
MXLOC_005029	MTCONS_00010919
MXLOC_005029	MTCONS_00010920
MXLOC_005799	MTCONS_00012506
MXLOC_005037	MTCONS_00010930
MXLOC_005037	MTCONS_00010931
MXLOC_005037	MTCONS_00010932
MXLOC_005803	MTCONS_00012517
MXLOC_005041	MTCONS_00010947
MXLOC_005810	MTCONS_00012532
MXLOC_005810	MTCONS_00012533
MXLOC_005811	MTCONS_00012536
MXLOC_005811	MTCONS_00012537
MXLOC_005815	MTCONS_00012550
MXLOC_005816	MTCONS_00012554
MXLOC_005046	MTCONS_00010953
MXLOC_005825	MTCONS_00012578
MXLOC_005825	MTCONS_00012579
MXLOC_005830	MTCONS_00012584
MXLOC_005063	MTCONS_00010979
MXLOC_005832	MTCONS_00012589
MXLOC_005832	MTCONS_00012590
MXLOC_005832	MTCONS_00012591
MXLOC_005832	MTCONS_00012592
MXLOC_005836	MTCONS_00012597
MXLOC_005836	MTCONS_00012598
MXLOC_005836	MTCONS_00012599
MXLOC_005836	MTCONS_00012600
MXLOC_005838	MTCONS_00012604
MXLOC_005838	MTCONS_00012605
MXLOC_005838	MTCONS_00012606
MXLOC_005838	MTCONS_00012608
MXLOC_005069	MTCONS_00010987
MXLOC_005069	MTCONS_00010988
MXLOC_005849	MTCONS_00012623
MXLOC_005094	MTCONS_00011016
MXLOC_005104	MTCONS_00011036
MXLOC_005104	MTCONS_00011037
MXLOC_005106	MTCONS_00011043
MXLOC_005858	MTCONS_00012650
MXLOC_005863	MTCONS_00012656
MXLOC_005865	MTCONS_00012662
MXLOC_005866	MTCONS_00012666
MXLOC_005109	MTCONS_00011057
MXLOC_005114	MTCONS_00011070
MXLOC_005873	MTCONS_00012681
MXLOC_005873	MTCONS_00012682
MXLOC_005873	MTCONS_00012684
MXLOC_005874	MTCONS_00012685
MXLOC_005874	MTCONS_00012687
MXLOC_005115	MTCONS_00011074
MXLOC_005116	MTCONS_00011080
MXLOC_005117	MTCONS_00011086
MXLOC_005882	MTCONS_00012705
MXLOC_005882	MTCONS_00012706
MXLOC_005941	MTCONS_00012770
MXLOC_006808	MTCONS_00014647
MXLOC_005943	MTCONS_00012779
MXLOC_006811	MTCONS_00014661
MXLOC_006811	MTCONS_00014662
MXLOC_006811	MTCONS_00014663
MXLOC_006811	MTCONS_00014664
MXLOC_005949	MTCONS_00012798
MXLOC_006820	MTCONS_00014677
MXLOC_006820	MTCONS_00014679
MXLOC_005956	MTCONS_00012817
MXLOC_006825	MTCONS_00014692
MXLOC_005959	MTCONS_00012826
MXLOC_006830	MTCONS_00014705
MXLOC_006830	MTCONS_00014707
MXLOC_006834	MTCONS_00014713
MXLOC_005969	MTCONS_00012850
MXLOC_005969	MTCONS_00012851
MXLOC_005969	MTCONS_00012854
MXLOC_005970	MTCONS_00012855
MXLOC_005970	MTCONS_00012856
MXLOC_005972	MTCONS_00012864
MXLOC_006840	MTCONS_00014731
MXLOC_006840	MTCONS_00014732
MXLOC_006840	MTCONS_00014733
MXLOC_006840	MTCONS_00014734
MXLOC_006845	MTCONS_00014741
MXLOC_005980	MTCONS_00012876
MXLOC_005980	MTCONS_00012878
MXLOC_006856	MTCONS_00014753
MXLOC_006856	MTCONS_00014754
MXLOC_006869	MTCONS_00014769
MXLOC_005991	MTCONS_00012894
MXLOC_005991	MTCONS_00012895
MXLOC_006871	MTCONS_00014772
MXLOC_006871	MTCONS_00014773
MXLOC_005993	MTCONS_00012902
MXLOC_006875	MTCONS_00014792
MXLOC_006875	MTCONS_00014793
MXLOC_006000	MTCONS_00012919
MXLOC_006887	MTCONS_00014832
MXLOC_006017	MTCONS_00012958
MXLOC_006017	MTCONS_00012959
MXLOC_006894	MTCONS_00014848
MXLOC_006894	MTCONS_00014849
MXLOC_006894	MTCONS_00014850
MXLOC_006894	MTCONS_00014851
MXLOC_006895	MTCONS_00014855
MXLOC_006897	MTCONS_00014859
MXLOC_006897	MTCONS_00014862
MXLOC_006897	MTCONS_00014863
MXLOC_006023	MTCONS_00012976
MXLOC_006023	MTCONS_00012977
MXLOC_006023	MTCONS_00012978
MXLOC_006912	MTCONS_00014881
MXLOC_006035	MTCONS_00013004
MXLOC_006035	MTCONS_00013005
MXLOC_006916	MTCONS_00014886
MXLOC_006037	MTCONS_00013011
MXLOC_006919	MTCONS_00014894
MXLOC_006919	MTCONS_00014895
MXLOC_006919	MTCONS_00014896
MXLOC_006919	MTCONS_00014897
MXLOC_006919	MTCONS_00014898
MXLOC_006919	MTCONS_00014899
MXLOC_006919	MTCONS_00014908
MXLOC_006040	MTCONS_00013020
MXLOC_006920	MTCONS_00014909
MXLOC_006920	MTCONS_00014910
MXLOC_006041	MTCONS_00013022
MXLOC_006042	MTCONS_00013024
MXLOC_006047	MTCONS_00013031
MXLOC_006047	MTCONS_00013032
MXLOC_006048	MTCONS_00013036
MXLOC_006048	MTCONS_00013037
MXLOC_006927	MTCONS_00014919
MXLOC_006930	MTCONS_00014927
MXLOC_006933	MTCONS_00014939
MXLOC_006933	MTCONS_00014940
MXLOC_006054	MTCONS_00013046
MXLOC_006055	MTCONS_00013047
MXLOC_006055	MTCONS_00013048
MXLOC_006057	MTCONS_00013056
MXLOC_006066	MTCONS_00013078
MXLOC_006067	MTCONS_00013080
MXLOC_006077	MTCONS_00013095
MXLOC_006951	MTCONS_00014978
MXLOC_006954	MTCONS_00014988
MXLOC_006086	MTCONS_00013114
MXLOC_006086	MTCONS_00013115
MXLOC_006960	MTCONS_00015001
MXLOC_006963	MTCONS_00015011
MXLOC_006967	MTCONS_00015020
MXLOC_006967	MTCONS_00015021
MXLOC_006977	MTCONS_00015037
MXLOC_006981	MTCONS_00015048
MXLOC_006106	MTCONS_00013146
MXLOC_006108	MTCONS_00013148
MXLOC_006108	MTCONS_00013149
MXLOC_006984	MTCONS_00015052
MXLOC_006127	MTCONS_00013175
MXLOC_006127	MTCONS_00013176
MXLOC_006129	MTCONS_00013184
MXLOC_006998	MTCONS_00015084
MXLOC_006999	MTCONS_00015088
MXLOC_006144	MTCONS_00013217
MXLOC_007004	MTCONS_00015093
MXLOC_007008	MTCONS_00015111
MXLOC_007015	MTCONS_00015122
MXLOC_007015	MTCONS_00015123
MXLOC_007017	MTCONS_00015130
MXLOC_007017	MTCONS_00015131
MXLOC_007023	MTCONS_00015141
MXLOC_007023	MTCONS_00015143
MXLOC_006163	MTCONS_00013261
MXLOC_006163	MTCONS_00013262
MXLOC_006167	MTCONS_00013270
MXLOC_006168	MTCONS_00013272
MXLOC_007031	MTCONS_00015174
MXLOC_007031	MTCONS_00015175
MXLOC_007031	MTCONS_00015177
MXLOC_006177	MTCONS_00013285
MXLOC_006177	MTCONS_00013286
MXLOC_006180	MTCONS_00013298
MXLOC_006181	MTCONS_00013299
MXLOC_007037	MTCONS_00015184
MXLOC_007053	MTCONS_00015202
MXLOC_007056	MTCONS_00015207
MXLOC_007056	MTCONS_00015211
MXLOC_006204	MTCONS_00013332
MXLOC_006207	MTCONS_00013338
MXLOC_006208	MTCONS_00013341
MXLOC_006210	MTCONS_00013347
MXLOC_006210	MTCONS_00013348
MXLOC_007072	MTCONS_00015252
MXLOC_007072	MTCONS_00015253
MXLOC_006226	MTCONS_00013371
MXLOC_006231	MTCONS_00013380
MXLOC_006231	MTCONS_00013385
MXLOC_006231	MTCONS_00013386
MXLOC_006235	MTCONS_00013402
MXLOC_006236	MTCONS_00013405
MXLOC_007095	MTCONS_00015289
MXLOC_006251	MTCONS_00013443
MXLOC_006254	MTCONS_00013456
MXLOC_007102	MTCONS_00015308
MXLOC_007103	MTCONS_00015310
MXLOC_007104	MTCONS_00015317
MXLOC_006264	MTCONS_00013473
MXLOC_006264	MTCONS_00013474
MXLOC_006264	MTCONS_00013475
MXLOC_006264	MTCONS_00013476
MXLOC_006264	MTCONS_00013477
MXLOC_006264	MTCONS_00013478
MXLOC_006264	MTCONS_00013479
MXLOC_006264	MTCONS_00013480
MXLOC_007107	MTCONS_00015327
MXLOC_007109	MTCONS_00015336
MXLOC_006269	MTCONS_00013499
MXLOC_006269	MTCONS_00013500
MXLOC_006269	MTCONS_00013501
MXLOC_006269	MTCONS_00013502
MXLOC_006269	MTCONS_00013503
MXLOC_006270	MTCONS_00013507
MXLOC_007118	MTCONS_00015351
MXLOC_007118	MTCONS_00015352
MXLOC_007118	MTCONS_00015353
MXLOC_007118	MTCONS_00015354
MXLOC_007118	MTCONS_00015355
MXLOC_007119	MTCONS_00015360
MXLOC_007120	MTCONS_00015365
MXLOC_007121	MTCONS_00015368
MXLOC_007121	MTCONS_00015369
MXLOC_006273	MTCONS_00013512
MXLOC_006275	MTCONS_00013520
MXLOC_006277	MTCONS_00013526
MXLOC_006277	MTCONS_00013527
MXLOC_007126	MTCONS_00015377
MXLOC_007126	MTCONS_00015378
MXLOC_007127	MTCONS_00015385
MXLOC_007127	MTCONS_00015386
MXLOC_007128	MTCONS_00015390
MXLOC_007129	MTCONS_00015396
MXLOC_007129	MTCONS_00015397
MXLOC_007129	MTCONS_00015398
MXLOC_006290	MTCONS_00013559
MXLOC_006293	MTCONS_00013573
MXLOC_007133	MTCONS_00015414
MXLOC_007133	MTCONS_00015415
MXLOC_007133	MTCONS_00015416
MXLOC_007133	MTCONS_00015417
MXLOC_007133	MTCONS_00015418
MXLOC_007133	MTCONS_00015421
MXLOC_006296	MTCONS_00013578
MXLOC_006296	MTCONS_00013579
MXLOC_006296	MTCONS_00013580
MXLOC_006302	MTCONS_00013597
MXLOC_007139	MTCONS_00015439
MXLOC_007139	MTCONS_00015442
MXLOC_007143	MTCONS_00015446
MXLOC_007151	MTCONS_00015463
MXLOC_007151	MTCONS_00015464
MXLOC_007151	MTCONS_00015465
MXLOC_007151	MTCONS_00015467
MXLOC_006309	MTCONS_00013611
MXLOC_006314	MTCONS_00013617
MXLOC_006314	MTCONS_00013618
MXLOC_006314	MTCONS_00013619
MXLOC_007161	MTCONS_00015487
MXLOC_007162	MTCONS_00015490
MXLOC_006325	MTCONS_00013643
MXLOC_007163	MTCONS_00015498
MXLOC_007163	MTCONS_00015499
MXLOC_007163	MTCONS_00015500
MXLOC_007164	MTCONS_00015506
MXLOC_006330	MTCONS_00013664
MXLOC_006333	MTCONS_00013668
MXLOC_006334	MTCONS_00013675
MXLOC_006340	MTCONS_00013683
MXLOC_006340	MTCONS_00013684
MXLOC_007176	MTCONS_00015520
MXLOC_007176	MTCONS_00015521
MXLOC_006348	MTCONS_00013701
MXLOC_007184	MTCONS_00015534
MXLOC_007184	MTCONS_00015535
MXLOC_007184	MTCONS_00015536
MXLOC_006353	MTCONS_00013716
MXLOC_006353	MTCONS_00013717
MXLOC_006361	MTCONS_00013727
MXLOC_007190	MTCONS_00015553
MXLOC_007190	MTCONS_00015554
MXLOC_006366	MTCONS_00013733
MXLOC_007193	MTCONS_00015560
MXLOC_007193	MTCONS_00015561
MXLOC_007193	MTCONS_00015562
MXLOC_007193	MTCONS_00015568
MXLOC_007193	MTCONS_00015569
MXLOC_007193	MTCONS_00015571
MXLOC_007193	MTCONS_00015573
MXLOC_007197	MTCONS_00015576
MXLOC_007198	MTCONS_00015583
MXLOC_007205	MTCONS_00015593
MXLOC_007206	MTCONS_00015596
MXLOC_007206	MTCONS_00015597
MXLOC_007206	MTCONS_00015598
MXLOC_007206	MTCONS_00015599
MXLOC_007206	MTCONS_00015606
MXLOC_007219	MTCONS_00015624
MXLOC_007222	MTCONS_00015628
MXLOC_006403	MTCONS_00013779
MXLOC_006403	MTCONS_00013780
MXLOC_007234	MTCONS_00015644
MXLOC_007234	MTCONS_00015646
MXLOC_006412	MTCONS_00013793
MXLOC_006415	MTCONS_00013798
MXLOC_006415	MTCONS_00013799
MXLOC_007242	MTCONS_00015659
MXLOC_006429	MTCONS_00013819
MXLOC_006429	MTCONS_00013825
MXLOC_006429	MTCONS_00013826
MXLOC_006429	MTCONS_00013835
MXLOC_006429	MTCONS_00013837
MXLOC_006429	MTCONS_00013839
MXLOC_006429	MTCONS_00013840
MXLOC_006447	MTCONS_00013867
MXLOC_007268	MTCONS_00015693
MXLOC_007268	MTCONS_00015694
MXLOC_007274	MTCONS_00015701
MXLOC_007275	MTCONS_00015703
MXLOC_007275	MTCONS_00015704
MXLOC_007275	MTCONS_00015705
MXLOC_007275	MTCONS_00015706
MXLOC_007277	MTCONS_00015710
MXLOC_007281	MTCONS_00015717
MXLOC_007281	MTCONS_00015722
MXLOC_006467	MTCONS_00013898
MXLOC_006473	MTCONS_00013906
MXLOC_006475	MTCONS_00013913
MXLOC_006475	MTCONS_00013914
MXLOC_006475	MTCONS_00013915
MXLOC_007297	MTCONS_00015751
MXLOC_007297	MTCONS_00015752
MXLOC_007297	MTCONS_00015753
MXLOC_007297	MTCONS_00015754
MXLOC_007301	MTCONS_00015760
MXLOC_007301	MTCONS_00015761
MXLOC_007301	MTCONS_00015762
MXLOC_007301	MTCONS_00015763
MXLOC_007303	MTCONS_00015769
MXLOC_006492	MTCONS_00013945
MXLOC_006495	MTCONS_00013951
MXLOC_007318	MTCONS_00015793
MXLOC_007318	MTCONS_00015794
MXLOC_006497	MTCONS_00013956
MXLOC_007321	MTCONS_00015798
MXLOC_007321	MTCONS_00015799
MXLOC_007321	MTCONS_00015800
MXLOC_007321	MTCONS_00015803
MXLOC_006499	MTCONS_00013966
MXLOC_007322	MTCONS_00015806
MXLOC_007327	MTCONS_00015813
MXLOC_007338	MTCONS_00015840
MXLOC_007338	MTCONS_00015841
MXLOC_007338	MTCONS_00015842
MXLOC_007339	MTCONS_00015844
MXLOC_007346	MTCONS_00015861
MXLOC_006545	MTCONS_00014037
MXLOC_006545	MTCONS_00014038
MXLOC_007354	MTCONS_00015875
MXLOC_007364	MTCONS_00015890
MXLOC_007364	MTCONS_00015891
MXLOC_007364	MTCONS_00015892
MXLOC_007366	MTCONS_00015896
MXLOC_007367	MTCONS_00015899
MXLOC_007372	MTCONS_00015904
MXLOC_006569	MTCONS_00014064
MXLOC_006572	MTCONS_00014069
MXLOC_006572	MTCONS_00014070
MXLOC_006572	MTCONS_00014071
MXLOC_007394	MTCONS_00015931
MXLOC_007394	MTCONS_00015932
MXLOC_007397	MTCONS_00015943
MXLOC_007398	MTCONS_00015947
MXLOC_007398	MTCONS_00015948
MXLOC_007398	MTCONS_00015949
MXLOC_007398	MTCONS_00015950
MXLOC_007399	MTCONS_00015960
MXLOC_006589	MTCONS_00014111
MXLOC_007406	MTCONS_00015971
MXLOC_006596	MTCONS_00014123
MXLOC_006598	MTCONS_00014128
MXLOC_006600	MTCONS_00014137
MXLOC_007693	MTCONS_00016594
MXLOC_006607	MTCONS_00014160
MXLOC_006611	MTCONS_00014168
MXLOC_006613	MTCONS_00014171
MXLOC_007413	MTCONS_00015983
MXLOC_007413	MTCONS_00015984
MXLOC_007413	MTCONS_00015985
MXLOC_007413	MTCONS_00015987
MXLOC_006616	MTCONS_00014175
MXLOC_006616	MTCONS_00014176
MXLOC_006616	MTCONS_00014177
MXLOC_006616	MTCONS_00014178
MXLOC_007413	MTCONS_00015989
MXLOC_007413	MTCONS_00015990
MXLOC_007413	MTCONS_00015994
MXLOC_007413	MTCONS_00015995
MXLOC_006624	MTCONS_00014193
MXLOC_007425	MTCONS_00016008
MXLOC_007427	MTCONS_00016011
MXLOC_006629	MTCONS_00014207
MXLOC_006629	MTCONS_00014208
MXLOC_007430	MTCONS_00016017
MXLOC_007433	MTCONS_00016023
MXLOC_007434	MTCONS_00016025
MXLOC_007439	MTCONS_00016032
MXLOC_007439	MTCONS_00016033
MXLOC_006636	MTCONS_00014223
MXLOC_006638	MTCONS_00014231
MXLOC_006638	MTCONS_00014232
MXLOC_006639	MTCONS_00014234
MXLOC_006639	MTCONS_00014235
MXLOC_006639	MTCONS_00014236
MXLOC_006639	MTCONS_00014237
MXLOC_006639	MTCONS_00014243
MXLOC_006639	MTCONS_00014244
MXLOC_006639	MTCONS_00014245
MXLOC_006639	MTCONS_00014246
MXLOC_006639	MTCONS_00014247
MXLOC_006639	MTCONS_00014248
MXLOC_006639	MTCONS_00014249
MXLOC_006639	MTCONS_00014250
MXLOC_006639	MTCONS_00014251
MXLOC_006639	MTCONS_00014252
MXLOC_006642	MTCONS_00014255
MXLOC_006642	MTCONS_00014256
MXLOC_006644	MTCONS_00014260
MXLOC_007445	MTCONS_00016042
MXLOC_007445	MTCONS_00016044
MXLOC_007447	MTCONS_00016046
MXLOC_007448	MTCONS_00016048
MXLOC_007445	MTCONS_00016054
MXLOC_007445	MTCONS_00016055
MXLOC_006646	MTCONS_00014267
MXLOC_006646	MTCONS_00014268
MXLOC_006646	MTCONS_00014269
MXLOC_006646	MTCONS_00014271
MXLOC_007454	MTCONS_00016062
MXLOC_006648	MTCONS_00014279
MXLOC_007455	MTCONS_00016068
MXLOC_007457	MTCONS_00016075
MXLOC_007457	MTCONS_00016076
MXLOC_007457	MTCONS_00016077
MXLOC_006661	MTCONS_00014302
MXLOC_006670	MTCONS_00014314
MXLOC_006672	MTCONS_00014317
MXLOC_006672	MTCONS_00014319
MXLOC_006672	MTCONS_00014320
MXLOC_006672	MTCONS_00014321
MXLOC_006672	MTCONS_00014322
MXLOC_006672	MTCONS_00014323
MXLOC_006672	MTCONS_00014324
MXLOC_006672	MTCONS_00014325
MXLOC_006672	MTCONS_00014326
MXLOC_006672	MTCONS_00014327
MXLOC_006672	MTCONS_00014328
MXLOC_006672	MTCONS_00014329
MXLOC_006673	MTCONS_00014338
MXLOC_006674	MTCONS_00014342
MXLOC_006676	MTCONS_00014347
MXLOC_006676	MTCONS_00014350
MXLOC_007479	MTCONS_00016120
MXLOC_007479	MTCONS_00016121
MXLOC_007482	MTCONS_00016130
MXLOC_007483	MTCONS_00016131
MXLOC_007482	MTCONS_00016132
MXLOC_007486	MTCONS_00016137
MXLOC_007486	MTCONS_00016138
MXLOC_007486	MTCONS_00016139
MXLOC_007486	MTCONS_00016140
MXLOC_007486	MTCONS_00016141
MXLOC_007486	MTCONS_00016142
MXLOC_007486	MTCONS_00016146
MXLOC_007486	MTCONS_00016147
MXLOC_007486	MTCONS_00016148
MXLOC_006683	MTCONS_00014362
MXLOC_006683	MTCONS_00014364
MXLOC_006683	MTCONS_00014365
MXLOC_006683	MTCONS_00014369
MXLOC_007493	MTCONS_00016161
MXLOC_006695	MTCONS_00014382
MXLOC_006695	MTCONS_00014383
MXLOC_006695	MTCONS_00014384
MXLOC_006695	MTCONS_00014388
MXLOC_006695	MTCONS_00014389
MXLOC_007495	MTCONS_00016164
MXLOC_007495	MTCONS_00016165
MXLOC_007495	MTCONS_00016166
MXLOC_007498	MTCONS_00016171
MXLOC_007498	MTCONS_00016172
MXLOC_007498	MTCONS_00016173
MXLOC_007498	MTCONS_00016174
MXLOC_007498	MTCONS_00016175
MXLOC_007499	MTCONS_00016178
MXLOC_007499	MTCONS_00016179
MXLOC_007500	MTCONS_00016181
MXLOC_007500	MTCONS_00016185
MXLOC_007500	MTCONS_00016186
MXLOC_007500	MTCONS_00016188
MXLOC_006703	MTCONS_00014406
MXLOC_006703	MTCONS_00014411
MXLOC_006704	MTCONS_00014413
MXLOC_006703	MTCONS_00014415
MXLOC_006708	MTCONS_00014419
MXLOC_006708	MTCONS_00014420
MXLOC_007509	MTCONS_00016204
MXLOC_007512	MTCONS_00016221
MXLOC_006713	MTCONS_00014448
MXLOC_007514	MTCONS_00016224
MXLOC_006714	MTCONS_00014454
MXLOC_006715	MTCONS_00014455
MXLOC_007527	MTCONS_00016252
MXLOC_006720	MTCONS_00014472
MXLOC_007530	MTCONS_00016259
MXLOC_006725	MTCONS_00014483
MXLOC_006725	MTCONS_00014485
MXLOC_006725	MTCONS_00014486
MXLOC_006725	MTCONS_00014487
MXLOC_006725	MTCONS_00014488
MXLOC_006726	MTCONS_00014491
MXLOC_006726	MTCONS_00014492
MXLOC_006726	MTCONS_00014493
MXLOC_006730	MTCONS_00014504
MXLOC_006730	MTCONS_00014505
MXLOC_006730	MTCONS_00014506
MXLOC_006730	MTCONS_00014507
MXLOC_007543	MTCONS_00016286
MXLOC_007543	MTCONS_00016287
MXLOC_007546	MTCONS_00016303
MXLOC_007555	MTCONS_00016320
MXLOC_007556	MTCONS_00016324
MXLOC_007561	MTCONS_00016335
MXLOC_006743	MTCONS_00014535
MXLOC_006746	MTCONS_00014542
MXLOC_006752	MTCONS_00014551
MXLOC_007569	MTCONS_00016352
MXLOC_007577	MTCONS_00016367
MXLOC_007577	MTCONS_00016368
MXLOC_007600	MTCONS_00016409
MXLOC_007600	MTCONS_00016410
MXLOC_007600	MTCONS_00016411
MXLOC_007601	MTCONS_00016414
MXLOC_007601	MTCONS_00016415
MXLOC_007608	MTCONS_00016430
MXLOC_006778	MTCONS_00014595
MXLOC_006778	MTCONS_00014596
MXLOC_007613	MTCONS_00016437
MXLOC_007614	MTCONS_00016442
MXLOC_007614	MTCONS_00016443
MXLOC_007614	MTCONS_00016444
MXLOC_007617	MTCONS_00016449
MXLOC_006787	MTCONS_00014610
MXLOC_006790	MTCONS_00014615
MXLOC_007628	MTCONS_00016486
MXLOC_007628	MTCONS_00016490
MXLOC_007628	MTCONS_00016492
MXLOC_007628	MTCONS_00016493
MXLOC_007629	MTCONS_00016495
[truncated: 6,300 more rows]
