# Supplementary material for: Identification and functional prediction of cold-related long non-coding RNA (lncRNA) in grapevine
Source: Sci Rep. 2019 Apr 29;9:6638. doi: 10.1038/s41598-019-43269-5 (PMC6488645; doi:10.1038/s41598-019-43269-5)
Supplement: Supplementary file 5 — Dataset 5 [file 41598_2019_43269_MOESM5_ESM.xls]

## Sheet: Sheet1
differential expressed lncRNAs in grape under cold treatment
GeneID	log2Ratio(cold_treatment/control)	Up-Down-Regulation(cold_treatment/control)	p-value	q-value
LXLOC_019669	6.06939	Up	0	0
LXLOC_023596	6.07327	Up	0	0
LXLOC_017996	1.8784	Up	0	0
LXLOC_021240	-1.80197	Down	0	0
LXLOC_025779	-1.64892	Down	0	0
LXLOC_007796	5.62134	Up	0	0
LXLOC_001418	3.82612	Up	0	0
LXLOC_001816	3.77188	Up	0	0
LXLOC_028046	3.72158	Up	0	0
LXLOC_005820	-1.544	Down	0	0
LXLOC_011465	4.16811	Up	0	0
LXLOC_026596	3.16458	Up	0	0
LXLOC_023781	5.51604	Up	0	0
LXLOC_009333	1.47692	Up	0	0
LXLOC_015528	2.35634	Up	0	0
LXLOC_024063	3.04578	Up	0	0
LXLOC_014181	5.72141	Up	0	0
LXLOC_013666	2.10402	Up	0	0
LXLOC_024901	1.91967	Up	0	0
LXLOC_004543	2.07565	Up	0	0
LXLOC_021101	1.69899	Up	0	0
LXLOC_029151	1.992	Up	1.8261e-291	1.41629e-290
LXLOC_003069	2.0392	Up	2.58366e-286	1.95488e-285
LXLOC_026415	1.82659	Up	7.01415e-282	5.21535e-281
LXLOC_001158	1.98615	Up	2.14764e-281	1.59381e-280
LXLOC_033142	2.10326	Up	8.85315e-277	6.46474e-276
LXLOC_009664	4.31889	Up	3.42281e-256	2.3363e-255
LXLOC_019521	2.46133	Up	2.55703e-253	1.72407e-252
LXLOC_009431	2.30437	Up	3.85863e-247	2.54621e-246
LXLOC_025172	3.86099	Up	2.68221e-242	1.73879e-241
LXLOC_027492	-1.08441	Down	4.31855e-238	2.75346e-237
LXLOC_001119	1.84195	Up	2.74001e-231	1.68322e-230
LXLOC_000376	-1.57641	Down	4.56362e-231	2.79682e-230
LXLOC_030892	-1.32324	Down	1.13933e-217	6.57627e-217
LXLOC_001364	2.50533	Up	1.51943e-212	8.61602e-212
LXLOC_001063	5.52707	Up	3.76688e-209	2.10064e-208
LXLOC_022362	6.12428	Up	1.00376e-200	5.37304e-200
LXLOC_031307	1.23454	Up	2.22629e-192	1.15035e-191
LXLOC_013664	2.14678	Up	3.56033e-192	1.83721e-191
LXLOC_029120	2.21224	Up	2.60024e-185	1.30101e-184
LXLOC_014490	3.19286	Up	5.18304e-178	2.50897e-177
LXLOC_022353	1.6926	Up	8.77822e-178	4.24399e-177
LXLOC_029814	1.65483	Up	7.7302e-176	3.70033e-175
LXLOC_031050	1.02667	Up	9.26804e-173	4.35301e-172
LXLOC_008601	4.57752	Up	1.26341e-155	5.40588e-155
LXLOC_001969	3.30396	Up	3.38562e-151	1.41576e-150
LXLOC_021531	1.33841	Up	1.10309e-144	4.4424e-144
LXLOC_025780	-1.01025	Down	8.62994e-143	3.44322e-142
LXLOC_015613	2.08192	Up	2.02634e-140	7.96169e-140
LXLOC_005430	1.73436	Up	5.80877e-132	2.15541e-131
LXLOC_005894	-1.08593	Down	7.84808e-124	2.76624e-123
LXLOC_030701	1.33897	Up	2.12277e-119	7.25106e-119
LXLOC_019176	-1.00501	Down	2.90517e-114	9.59751e-114
LXLOC_002013	1.22547	Up	2.6174e-111	8.45558e-111
LXLOC_008617	1.1368	Up	6.28563e-111	2.02215e-110
LXLOC_028473	1.76329	Up	1.00222e-110	3.2162e-110
LXLOC_014320	1.9442	Up	2.48313e-108	7.86103e-108
LXLOC_022768	1.50598	Up	1.09859e-105	3.4219e-105
LXLOC_027576	-1.37099	Down	7.06862e-105	2.19117e-104
LXLOC_022549	-1.2723	Down	3.88051e-102	1.18021e-101
LXLOC_010078	-1.30133	Down	2.12242e-101	6.41227e-101
LXLOC_029310	-1.16872	Down	1.46328e-99	4.34624e-99
LXLOC_018233	1.80192	Up	6.83044e-97	1.98237e-96
LXLOC_004308	-1.26448	Down	2.86325e-94	8.14497e-94
LXLOC_013908	-1.222	Down	1.22525e-93	3.46126e-93
LXLOC_030041	1.3839	Up	1.03485e-91	2.86996e-91
LXLOC_003337	3.69941	Up	3.28505e-90	8.99765e-90
LXLOC_019699	-1.28233	Down	4.3898e-86	1.15652e-85
LXLOC_014401	-1.02318	Down	7.6467e-86	2.00978e-85
LXLOC_005407	-1.52201	Down	2.61989e-85	6.86021e-85
LXLOC_034136	1.98732	Up	5.33052e-85	1.39298e-84
LXLOC_029950	-1.38897	Down	2.02124e-82	5.16337e-82
LXLOC_019321	-1.44127	Down	8.09587e-82	2.05458e-81
LXLOC_017110	1.79294	Up	2.98908e-81	7.52893e-81
LXLOC_011337	2.00788	Up	1.72342e-78	4.23083e-78
LXLOC_002070	6.98101	Up	2.88074e-77	6.96591e-77
LXLOC_010495	1.34217	Up	5.79882e-77	1.39828e-76
LXLOC_007817	1.67653	Up	2.19361e-74	5.16243e-74
LXLOC_004657	-1.28545	Down	2.2447e-73	5.21294e-73
LXLOC_011659	-1.56131	Down	3.96637e-73	9.18367e-73
LXLOC_000184	4.01642	Up	4.5306e-69	1.00916e-68
LXLOC_016235	1.13564	Up	4.8167e-68	1.06249e-67
LXLOC_000552	1.90877	Up	5.32617e-68	1.17454e-67
LXLOC_022553	1.25861	Up	9.271e-67	2.01858e-66
LXLOC_012569	2.19725	Up	1.66605e-65	3.59013e-65
LXLOC_011889	-1.63774	Down	2.37355e-64	5.04311e-64
LXLOC_031028	1.09711	Up	3.89718e-64	8.25998e-64
LXLOC_023651	1.9778	Up	1.0136e-63	2.13718e-63
LXLOC_011677	-1.25854	Down	2.08789e-63	4.39036e-63
LXLOC_003224	-2.15397	Down	5.80373e-63	1.21446e-62
LXLOC_032806	2.43493	Up	1.7143e-62	3.56125e-62
LXLOC_034252	2.5579	Up	1.5159e-61	3.11234e-61
LXLOC_005895	-1.22937	Down	3.1507e-61	6.43978e-61
LXLOC_008952	-1.29735	Down	3.95999e-61	8.08323e-61
LXLOC_022296	-1.47002	Down	4.37808e-60	8.82034e-60
LXLOC_024180	2.19049	Up	6.15018e-60	1.23487e-59
LXLOC_016409	1.04328	Up	9.57196e-60	1.91943e-59
LXLOC_002896	3.09763	Up	2.42299e-58	4.76978e-58
LXLOC_023036	-1.29582	Down	6.8563e-57	1.32542e-56
LXLOC_009787	3.03783	Up	8.01937e-56	1.5319e-55
LXLOC_034194	-1.00102	Down	1.13171e-55	2.1544e-55
LXLOC_013723	-1.1072	Down	2.29719e-55	4.3517e-55
LXLOC_014897	4.53943	Up	1.81122e-54	3.39865e-54
LXLOC_031049	2.08224	Up	4.21037e-54	7.84536e-54
LXLOC_000100	-1.06119	Down	7.08294e-54	1.31662e-53
LXLOC_021547	-1.19339	Down	9.1997e-54	1.70846e-53
LXLOC_014902	4.95907	Up	1.09421e-52	2.0032e-52
LXLOC_030899	6.14277	Up	3.10868e-52	5.66169e-52
LXLOC_018685	2.82242	Up	9.75903e-52	1.76244e-51
LXLOC_030241	-1.55836	Down	1.33293e-51	2.40049e-51
LXLOC_020831	-1.43617	Down	1.65047e-51	2.96546e-51
LXLOC_000001	-1.35849	Down	2.05963e-51	3.69718e-51
LXLOC_003472	7.80167	Up	5.95667e-51	1.06163e-50
LXLOC_033749	3.22975	Up	2.29317e-50	4.05157e-50
LXLOC_000500	-1.41876	Down	5.06199e-50	8.89074e-50
LXLOC_027751	2.59762	Up	7.13649e-49	1.23438e-48
LXLOC_007628	-1.50659	Down	1.51154e-48	2.59823e-48
LXLOC_007377	1.54902	Up	4.00712e-48	6.84386e-48
LXLOC_002361	-2.38099	Down	2.37553e-47	4.01296e-47
LXLOC_034237	1.94109	Up	3.41597e-47	5.75549e-47
LXLOC_013001	-1.16722	Down	3.79062e-47	6.38395e-47
LXLOC_034131	-1.13801	Down	5.86858e-47	9.83858e-47
LXLOC_033606	3.08029	Up	6.58878e-46	1.08671e-45
LXLOC_012862	-1.02322	Down	2.02131e-45	3.30983e-45
LXLOC_017783	4.43112	Up	2.13907e-45	3.50118e-45
LXLOC_019156	-1.72348	Down	4.08915e-45	6.66344e-45
LXLOC_017170	-1.09131	Down	2.87749e-43	4.54082e-43
LXLOC_006823	-1.08085	Down	4.17286e-43	6.56356e-43
LXLOC_005113	-1.72663	Down	1.09476e-42	1.70704e-42
LXLOC_009814	2.12038	Up	1.53586e-42	2.3886e-42
LXLOC_022188	1.07718	Up	1.70755e-42	2.65294e-42
LXLOC_033994	2.40206	Up	3.46903e-42	5.35636e-42
LXLOC_028802	-1.82737	Down	7.08993e-41	1.07142e-40
LXLOC_008346	1.11084	Up	1.31241e-40	1.97329e-40
LXLOC_014173	2.47074	Up	1.32347e-40	1.98953e-40
LXLOC_003914	-1.09396	Down	4.30806e-40	6.41511e-40
LXLOC_033219	-2.6719	Down	4.11409e-39	6.03686e-39
LXLOC_003785	2.0165	Up	4.55924e-39	6.68751e-39
LXLOC_010422	2.03618	Up	5.27892e-39	7.73581e-39
LXLOC_025256	1.56457	Up	7.4812e-39	1.09197e-38
LXLOC_031013	1.20686	Up	9.64131e-39	1.40355e-38
LXLOC_027856	-1.15447	Down	2.31228e-37	3.27439e-37
LXLOC_030601	6.48231	Up	1.5642e-36	2.18034e-36
LXLOC_030889	2.28303	Up	1.59232e-36	2.21913e-36
LXLOC_033655	2.29268	Up	2.21846e-36	3.08011e-36
LXLOC_029862	3.77876	Up	1.98571e-35	2.69839e-35
LXLOC_013923	4.195	Up	1.03239e-33	1.35902e-33
LXLOC_000961	1.99768	Up	2.55563e-33	3.33806e-33
LXLOC_020615	3.35006	Up	2.73411e-33	3.56818e-33
LXLOC_013936	1.86334	Up	1.01866e-32	1.3126e-32
LXLOC_007558	4.94282	Up	1.17695e-32	1.51379e-32
LXLOC_029318	-1.94551	Down	1.52455e-32	1.95309e-32
LXLOC_010161	2.62107	Up	8.92448e-32	1.12414e-31
LXLOC_012019	-1.16518	Down	1.10744e-31	1.39313e-31
LXLOC_034302	1.71888	Up	1.27176e-31	1.59828e-31
LXLOC_001173	8.15521	Up	1.56818e-31	1.96698e-31
LXLOC_018880	1.22722	Up	2.49447e-31	3.11168e-31
LXLOC_001175	1.70586	Up	2.66752e-31	3.32488e-31
LXLOC_004676	8.11592	Up	7.62346e-31	9.42319e-31
LXLOC_002343	1.49403	Up	9.27334e-31	1.14388e-30
LXLOC_012920	1.61492	Up	2.58296e-30	3.15545e-30
LXLOC_032385	-1.30234	Down	2.60357e-30	3.18013e-30
LXLOC_012004	-1.04826	Down	3.068e-30	3.74268e-30
LXLOC_030319	1.52496	Up	3.22942e-30	3.93526e-30
LXLOC_012784	5.87307	Up	9.28358e-30	1.11981e-29
LXLOC_009375	3.07898	Up	1.07879e-29	1.29923e-29
LXLOC_007704	2.33433	Up	1.17778e-29	1.41691e-29
LXLOC_034156	1.73325	Up	1.94725e-29	2.33173e-29
LXLOC_011994	-1.18514	Down	2.26546e-29	2.70901e-29
LXLOC_017832	-1.42234	Down	3.85367e-29	4.5862e-29
LXLOC_015627	-1.61929	Down	5.47904e-29	6.49755e-29
LXLOC_031310	1.53614	Up	8.352e-29	9.86528e-29
LXLOC_001936	3.29541	Up	8.84933e-29	1.04384e-28
LXLOC_016208	-1.6543	Down	1.16387e-28	1.37015e-28
LXLOC_028762	7.96606	Up	2.35739e-28	2.7555e-28
LXLOC_019394	1.15449	Up	3.57689e-28	4.16649e-28
LXLOC_013903	1.27915	Up	5.70561e-28	6.62217e-28
LXLOC_029337	-1.17241	Down	1.01299e-27	1.16924e-27
LXLOC_034184	1.98389	Up	1.0484e-27	1.20938e-27
LXLOC_029352	-1.1458	Down	1.93678e-27	2.22028e-27
LXLOC_029109	-1.79292	Down	2.2601e-27	2.58824e-27
LXLOC_017886	2.56708	Up	2.89389e-27	3.30427e-27
LXLOC_030543	1.21381	Up	4.34939e-27	4.94865e-27
LXLOC_025397	-1.17866	Down	7.32992e-27	8.28735e-27
LXLOC_034310	-1.34012	Down	1.84495e-26	2.06455e-26
LXLOC_025422	-1.11257	Down	3.99605e-26	4.43515e-26
LXLOC_025785	7.79717	Up	8.86495e-26	9.75652e-26
LXLOC_034133	3.32102	Up	8.96157e-26	9.85725e-26
LXLOC_031970	1.14232	Up	1.30411e-25	1.42938e-25
LXLOC_016834	2.5648	Up	1.60521e-25	1.75517e-25
LXLOC_003030	-1.17728	Down	1.72636e-25	1.88684e-25
LXLOC_017251	-1.26014	Down	1.84903e-25	2.01892e-25
LXLOC_032066	1.54249	Up	2.20629e-25	2.40392e-25
LXLOC_034147	1.01798	Up	2.50239e-25	2.72347e-25
LXLOC_021676	-1.00516	Down	7.07193e-25	7.61745e-25
LXLOC_019089	-2.21543	Down	3.40068e-24	3.60235e-24
LXLOC_017888	-2.56434	Down	4.25154e-24	4.49077e-24
LXLOC_016308	1.39411	Up	4.39707e-24	4.64068e-24
LXLOC_033791	7.6716	Up	5.18618e-24	5.4668e-24
LXLOC_033740	1.4228	Up	6.15777e-24	6.47949e-24
LXLOC_000200	1.20246	Up	6.89759e-24	7.24713e-24
LXLOC_020603	1.26611	Up	7.93219e-24	8.31384e-24
LXLOC_028346	-1.13725	Down	8.69381e-24	9.10718e-24
LXLOC_009218	1.99366	Up	1.33737e-23	1.39342e-23
LXLOC_028242	-2.49325	Down	4.04428e-23	4.15669e-23
LXLOC_031468	-1.09621	Down	6.30654e-23	6.44418e-23
LXLOC_014879	-1.12673	Down	6.57359e-23	6.71263e-23
LXLOC_000075	2.12845	Up	8.01763e-23	8.16459e-23
LXLOC_003867	-7.60262	Down	1.35906e-22	1.37529e-22
LXLOC_024387	-1.00429	Down	2.44897e-22	2.46179e-22
LXLOC_006244	2.38239	Up	2.68415e-22	2.69505e-22
LXLOC_007682	1.5722	Up	4.61398e-22	4.59636e-22
LXLOC_031030	1.07334	Up	6.68506e-22	6.62797e-22
LXLOC_034153	2.82784	Up	7.85631e-22	7.76832e-22
LXLOC_024156	-1.80201	Down	8.04597e-22	7.95382e-22
LXLOC_007653	6.40912	Up	8.46633e-22	8.36509e-22
LXLOC_004033	-1.67487	Down	1.07536e-21	1.05979e-21
LXLOC_008341	-1.78514	Down	1.31063e-21	1.28773e-21
LXLOC_001782	4.45963	Up	1.66594e-21	1.63123e-21
LXLOC_001479	-1.00951	Down	2.0471e-21	2.00015e-21
LXLOC_024173	2.67429	Up	3.2576e-21	3.1689e-21
LXLOC_004164	-1.85198	Down	5.92035e-21	5.71319e-21
LXLOC_007225	-2.78276	Down	1.18718e-20	1.13376e-20
LXLOC_010493	-1.06341	Down	2.17836e-20	2.06683e-20
LXLOC_023175	5.18845	Up	3.05056e-20	2.88271e-20
LXLOC_001478	-1.40139	Down	3.16271e-20	2.98469e-20
LXLOC_019151	2.00352	Up	4.91043e-20	4.60595e-20
LXLOC_017885	2.71512	Up	9.78198e-20	9.08298e-20
LXLOC_030014	2.07254	Up	1.86874e-19	1.72198e-19
LXLOC_011154	-1.07185	Down	2.17228e-19	1.9974e-19
LXLOC_005158	2.67872	Up	2.27087e-19	2.08657e-19
LXLOC_029620	-1.26595	Down	2.44083e-19	2.24061e-19
LXLOC_017051	-1.75109	Down	6.82857e-19	6.18698e-19
LXLOC_018981	7.2141	Up	1.64678e-18	1.47581e-18
LXLOC_034221	-2.00652	Down	2.04036e-18	1.82242e-18
LXLOC_005904	7.195	Up	2.61574e-18	2.32881e-18
LXLOC_013891	7.18147	Up	3.61896e-18	3.2032e-18
LXLOC_026686	5.10019	Up	7.56699e-18	6.63318e-18
LXLOC_031287	-2.41715	Down	8.90368e-18	7.78375e-18
LXLOC_002661	6.05364	Up	1.58755e-17	1.37467e-17
LXLOC_003537	-1.53698	Down	1.70732e-17	1.47722e-17
LXLOC_013111	1.13295	Up	1.79624e-17	1.55363e-17
LXLOC_005112	-2.05546	Down	2.07049e-17	1.78626e-17
LXLOC_009355	-1.12975	Down	2.47029e-17	2.12549e-17
LXLOC_030552	-1.06553	Down	5.35527e-17	4.55111e-17
LXLOC_020472	1.11068	Up	9.36635e-17	7.89917e-17
LXLOC_001746	7.01057	Up	1.7832e-16	1.4912e-16
LXLOC_006807	3.61734	Up	1.9675e-16	1.64337e-16
LXLOC_007702	2.98248	Up	2.90794e-16	2.41429e-16
LXLOC_009806	1.42206	Up	5.20526e-16	4.28712e-16
LXLOC_012649	1.81918	Up	5.87696e-16	4.83315e-16
LXLOC_007629	-1.04605	Down	6.89438e-16	5.65724e-16
LXLOC_031675	-1.21274	Down	9.14157e-16	7.46951e-16
LXLOC_006606	2.66385	Up	1.01836e-15	8.3104e-16
LXLOC_007522	2.02146	Up	1.2164e-15	9.89834e-16
LXLOC_031161	1.54361	Up	1.78465e-15	1.44269e-15
LXLOC_007701	1.36932	Up	2.54258e-15	2.0445e-15
LXLOC_019471	1.29134	Up	3.14799e-15	2.52341e-15
LXLOC_033965	1.91708	Up	3.66137e-15	2.9268e-15
LXLOC_018961	6.8576	Up	4.31688e-15	3.44262e-15
LXLOC_018972	-1.22487	Down	4.33094e-15	3.45312e-15
LXLOC_026831	-1.02126	Down	5.60086e-15	4.44869e-15
LXLOC_009148	-1.19119	Down	7.0474e-15	5.57592e-15
LXLOC_029348	-2.0458	Down	7.06505e-15	5.58931e-15
LXLOC_007673	3.08165	Up	7.55197e-15	5.96537e-15
LXLOC_034312	3.34032	Up	7.66067e-15	6.04939e-15
LXLOC_020594	1.9774	Up	7.92111e-15	6.24867e-15
LXLOC_030613	-2.12497	Down	7.94915e-15	6.27015e-15
LXLOC_034178	6.82416	Up	8.35965e-15	6.58724e-15
LXLOC_004876	1.01307	Up	8.6345e-15	6.80174e-15
LXLOC_005903	-1.32766	Down	2.22217e-14	1.72746e-14
LXLOC_015767	-1.16658	Down	2.40963e-14	1.8698e-14
LXLOC_009289	-1.47317	Down	2.72689e-14	2.11176e-14
LXLOC_001534	1.25367	Up	3.97126e-14	3.05464e-14
LXLOC_020844	-1.05616	Down	9.64585e-14	7.32627e-14
LXLOC_034218	-1.50397	Down	1.10315e-13	8.35985e-14
LXLOC_011779	2.79215	Up	1.293e-13	9.76126e-14
LXLOC_025617	-3.86671	Down	1.77636e-13	1.33427e-13
LXLOC_033320	-1.24099	Down	2.61042e-13	1.95072e-13
LXLOC_006701	6.6386	Up	2.63165e-13	1.96582e-13
LXLOC_034185	2.37345	Up	3.3532e-13	2.49446e-13
LXLOC_021001	2.44729	Up	6.65168e-13	4.89227e-13
LXLOC_034134	1.26043	Up	1.10021e-12	8.02639e-13
LXLOC_025781	6.55114	Up	1.1847e-12	8.63215e-13
LXLOC_016997	1.71409	Up	1.22187e-12	8.90048e-13
LXLOC_009092	2.37557	Up	1.53879e-12	1.11701e-12
LXLOC_001671	-1.29241	Down	1.92052e-12	1.38916e-12
LXLOC_002886	1.86649	Up	1.95287e-12	1.4123e-12
LXLOC_030900	2.48075	Up	2.00447e-12	1.44935e-12
LXLOC_022294	2.61003	Up	2.43483e-12	1.75494e-12
LXLOC_004978	-1.37712	Down	3.09894e-12	2.22347e-12
LXLOC_025850	1.22367	Up	3.48989e-12	2.49981e-12
LXLOC_004234	2.51878	Up	4.27686e-12	3.04912e-12
LXLOC_001022	-1.13968	Down	9.99929e-12	7.01766e-12
LXLOC_034208	-1.23621	Down	1.0533e-11	7.38822e-12
LXLOC_024825	-1.41797	Down	1.15649e-11	8.09576e-12
LXLOC_016975	1.05656	Up	1.60942e-11	1.11957e-11
LXLOC_005916	2.79625	Up	1.88838e-11	1.30998e-11
LXLOC_015393	3.12506	Up	2.02626e-11	1.40285e-11
LXLOC_020591	-1.46577	Down	2.03617e-11	1.40959e-11
LXLOC_028874	3.18857	Up	2.21299e-11	1.52981e-11
LXLOC_015111	-1.11543	Down	3.2078e-11	2.20295e-11
LXLOC_004678	6.28811	Up	7.13342e-11	4.82817e-11
LXLOC_022086	1.64492	Up	7.32732e-11	4.95594e-11
LXLOC_012650	-1.4744	Down	8.40929e-11	5.6714e-11
LXLOC_033727	-1.08268	Down	8.43155e-11	5.68592e-11
LXLOC_029357	2.72699	Up	9.80253e-11	6.59494e-11
LXLOC_032155	5.25158	Up	1.25502e-10	8.3975e-11
LXLOC_005692	-1.48466	Down	1.3118e-10	8.76832e-11
LXLOC_030195	2.39325	Up	1.37653e-10	9.1907e-11
LXLOC_009403	-2.13315	Down	1.43344e-10	9.56328e-11
LXLOC_021880	-2.96253	Down	1.74993e-10	1.16386e-10
LXLOC_031674	1.16005	Up	1.85802e-10	1.23501e-10
LXLOC_029335	-1.67428	Down	2.03825e-10	1.35191e-10
LXLOC_016806	-2.81518	Down	2.62103e-10	1.73132e-10
LXLOC_030890	2.71454	Up	2.64061e-10	1.74411e-10
LXLOC_012651	-2.15581	Down	3.11416e-10	2.05145e-10
LXLOC_001771	-3.49325	Down	4.47762e-10	2.92647e-10
LXLOC_030979	-1.38582	Down	4.92103e-10	3.2114e-10
LXLOC_024155	-2.67125	Down	5.51645e-10	3.59088e-10
LXLOC_005922	-1.3664	Down	5.64922e-10	3.67637e-10
LXLOC_030467	3.01697	Up	7.96436e-10	5.14752e-10
LXLOC_005910	-1.12532	Down	1.0101e-09	6.48407e-10
LXLOC_032030	-1.47852	Down	1.33879e-09	8.53599e-10
LXLOC_020400	4.09699	Up	1.56063e-09	9.92262e-10
LXLOC_034135	3.39244	Up	1.72583e-09	1.09504e-09
LXLOC_025782	2.50223	Up	1.75719e-09	1.11458e-09
LXLOC_016211	-1.27668	Down	1.83274e-09	1.16183e-09
LXLOC_024157	-1.64948	Down	2.58708e-09	1.62698e-09
LXLOC_034245	1.00145	Up	3.58241e-09	2.23459e-09
LXLOC_016076	5.96618	Up	4.95744e-09	3.07076e-09
LXLOC_027499	5.96618	Up	4.95744e-09	3.07076e-09
LXLOC_008027	-1.14999	Down	5.58391e-09	3.44722e-09
LXLOC_007664	1.77718	Up	6.57248e-09	4.04204e-09
LXLOC_020604	-1.0144	Down	8.74956e-09	5.35244e-09
LXLOC_012652	-1.97242	Down	9.5092e-09	5.80751e-09
LXLOC_029782	1.58036	Up	1.09167e-08	6.64613e-09
LXLOC_009820	1.08025	Up	1.14124e-08	6.93972e-09
LXLOC_029460	5.87307	Up	1.46876e-08	8.88108e-09
LXLOC_004233	-2.50775	Down	1.50261e-08	9.08363e-09
LXLOC_023268	-1.71189	Down	2.00864e-08	1.20673e-08
LXLOC_022433	2.46868	Up	2.13478e-08	1.28052e-08
LXLOC_026288	1.04863	Up	2.98073e-08	1.77258e-08
LXLOC_034145	1.50675	Up	3.0133e-08	1.79153e-08
LXLOC_016206	-1.51299	Down	3.69703e-08	2.18879e-08
LXLOC_007234	1.42901	Up	4.02581e-08	2.37798e-08
LXLOC_019182	5.77353	Up	4.40171e-08	2.59448e-08
LXLOC_022236	4.77353	Up	7.36068e-08	4.28247e-08
LXLOC_009818	-1.00751	Down	1.0046e-07	5.80512e-08
LXLOC_025794	2.20719	Up	1.21849e-07	7.00652e-08
LXLOC_025851	1.96618	Up	1.30261e-07	7.47473e-08
LXLOC_007690	-1.308	Down	1.58213e-07	9.03709e-08
LXLOC_025773	-1.22286	Down	1.90901e-07	1.08562e-07
LXLOC_034325	-1.00449	Down	2.24667e-07	1.27213e-07
LXLOC_034163	2.55045	Up	2.26933e-07	1.28458e-07
LXLOC_030244	1.71976	Up	4.03505e-07	2.2523e-07
LXLOC_014180	5.55114	Up	4.1032e-07	2.28775e-07
LXLOC_017638	5.55114	Up	4.1032e-07	2.28775e-07
LXLOC_010936	-1.46678	Down	4.47183e-07	2.48606e-07
LXLOC_027039	-1.2207	Down	4.69081e-07	2.60368e-07
LXLOC_026224	2.80331	Up	5.07647e-07	2.8117e-07
LXLOC_022671	-4.61879	Down	5.42077e-07	2.99661e-07
LXLOC_016251	5.48974	Up	7.22968e-07	3.96514e-07
LXLOC_006500	5.39579	Up	1.65416e-06	8.86625e-07
LXLOC_031309	2.01885	Up	1.80125e-06	9.63244e-07
LXLOC_009804	2.69083	Up	2.25903e-06	1.20036e-06
LXLOC_030468	5.35849	Up	2.26888e-06	1.20493e-06
LXLOC_032062	5.35437	Up	2.34862e-06	1.24574e-06
LXLOC_008448	1.20747	Up	2.9988e-06	1.57913e-06
LXLOC_006728	5.31384	Up	3.28196e-06	1.72414e-06
LXLOC_016209	-1.1743	Down	3.28347e-06	1.72481e-06
LXLOC_033521	2.07051	Up	3.81216e-06	1.99307e-06
LXLOC_019158	1.34469	Up	4.56013e-06	2.3713e-06
LXLOC_007678	5.27142	Up	4.61901e-06	2.40047e-06
LXLOC_011316	-1.44635	Down	5.66616e-06	2.92503e-06
LXLOC_015090	5.23969	Up	5.93059e-06	3.05664e-06
LXLOC_010160	5.22092	Up	6.86052e-06	3.51604e-06
LXLOC_028203	1.27069	Up	7.27967e-06	3.72149e-06
LXLOC_005876	-1.09242	Down	8.30991e-06	4.22972e-06
LXLOC_018705	-1.30697	Down	1.18288e-05	5.94771e-06
LXLOC_012657	5.1361	Up	1.29865e-05	6.50822e-06
LXLOC_029773	3.49706	Up	1.46796e-05	7.33207e-06
LXLOC_025787	-1.37978	Down	1.48591e-05	7.41883e-06
LXLOC_024486	3.42561	Up	1.52944e-05	7.62783e-06
LXLOC_024163	3.42561	Up	1.52944e-05	7.62783e-06
LXLOC_024153	1.96618	Up	1.63359e-05	8.13413e-06
LXLOC_033971	-1.24378	Down	2.14028e-05	1.05829e-05
LXLOC_009812	5.05364	Up	2.34258e-05	1.155e-05
LXLOC_034129	5.05364	Up	2.34258e-05	1.155e-05
LXLOC_034160	5.05364	Up	2.34258e-05	1.155e-05
LXLOC_034198	-1.3796	Down	2.87988e-05	1.41048e-05
LXLOC_007654	4.1385	Up	2.91614e-05	1.42716e-05
LXLOC_025625	1.3955	Up	3.24675e-05	1.58395e-05
LXLOC_001767	2.4516	Up	3.57432e-05	1.73915e-05
LXLOC_004256	-1.2633	Down	3.68653e-05	1.79206e-05
LXLOC_000615	1.50608	Up	3.89624e-05	1.89091e-05
LXLOC_024150	-1.56107	Down	3.9457e-05	1.91396e-05
LXLOC_024147	-2.07822	Down	4.02597e-05	1.95142e-05
LXLOC_021883	-1.40728	Down	4.04851e-05	1.96223e-05
LXLOC_011148	2.90478	Up	4.07014e-05	1.97222e-05
LXLOC_024158	2.90478	Up	4.07014e-05	1.97222e-05
LXLOC_003449	-1.18028	Down	4.15213e-05	2.01069e-05
LXLOC_010082	4.96618	Up	4.24473e-05	2.05335e-05
LXLOC_028589	-1.58841	Down	4.56163e-05	2.20169e-05
LXLOC_025311	1.02124	Up	4.80487e-05	2.31462e-05
LXLOC_010776	-1.95136	Down	6.32603e-05	3.01995e-05
LXLOC_021675	-1.20171	Down	6.43412e-05	3.06985e-05
LXLOC_014980	-1.05737	Down	6.52799e-05	3.11329e-05
LXLOC_008942	2.01774	Up	6.77762e-05	3.22856e-05
LXLOC_020597	1.78479	Up	7.3276e-05	3.48006e-05
LXLOC_029344	4.87307	Up	7.72764e-05	3.66173e-05
LXLOC_029328	4.87307	Up	7.72764e-05	3.66173e-05
LXLOC_012769	1.22491	Up	7.77328e-05	3.68246e-05
LXLOC_008124	1.60775	Up	0.000108442	5.08004e-05
LXLOC_034235	1.88371	Up	0.000112632	5.26931e-05
LXLOC_011153	-4.84118	Down	0.000113537	5.30845e-05
LXLOC_002893	-3.20375	Down	0.000119845	5.59525e-05
LXLOC_020140	-1.69679	Down	0.000121435	5.66814e-05
LXLOC_031617	-1.12324	Down	0.000121876	5.68802e-05
LXLOC_034225	4.77353	Up	0.000141378	6.56061e-05
LXLOC_022312	1.66662	Up	0.000145008	6.72302e-05
LXLOC_032595	2.16644	Up	0.000147278	6.8242e-05
LXLOC_033065	-1.68518	Down	0.000149585	6.9257e-05
LXLOC_019181	-1.29162	Down	0.000159639	7.36871e-05
LXLOC_001789	-1.29162	Down	0.000159639	7.36871e-05
LXLOC_011880	3.1361	Up	0.000166398	7.66787e-05
LXLOC_029354	-1.94071	Down	0.00018109	8.31817e-05
LXLOC_017892	3.87307	Up	0.000186994	8.57561e-05
LXLOC_034254	-1.25622	Down	0.000192917	8.82842e-05
LXLOC_016194	1.04891	Up	0.000201455	9.20663e-05
LXLOC_017876	-4.73426	Down	0.000211264	9.63782e-05
LXLOC_005603	2.8607	Up	0.000251205	0.000113888
LXLOC_011280	4.66662	Up	0.000259992	0.000117658
LXLOC_012507	4.66662	Up	0.000259992	0.000117658
LXLOC_000789	2.48806	Up	0.000261212	0.000118162
LXLOC_021902	-1.98136	Down	0.000317196	0.000142421
LXLOC_019148	3.77353	Up	0.000346614	0.000155162
LXLOC_009691	1.30321	Up	0.000447669	0.000198199
LXLOC_019183	2.35849	Up	0.000465792	0.000205881
LXLOC_011085	-1.46452	Down	0.000475807	0.000210127
LXLOC_029343	4.55114	Up	0.000480731	0.000212133
LXLOC_029329	1.96123	Up	0.000498431	0.000219605
LXLOC_007694	1.55114	Up	0.000527971	0.00023192
LXLOC_025777	-2.35575	Down	0.000553887	0.000242808
LXLOC_032971	-2.17133	Down	0.000567558	0.000248562
LXLOC_025793	4.42561	Up	0.000894006	0.000384182
LXLOC_004245	-3.61879	Down	0.000962417	0.00041239
LXLOC_004940	2.87307	Up	0.000981665	0.000420289
LXLOC_000792	2.87307	Up	0.000981665	0.000420289
LXLOC_024447	1.71522	Up	0.0010182	0.000435303
LXLOC_003554	-1.12129	Down	0.0011509	0.000489901
LXLOC_034206	-1.03382	Down	0.00117409	0.000499443
LXLOC_003807	1.27154	Up	0.00127749	0.000541077
LXLOC_003511	1.80268	Up	0.00131044	0.000554517
LXLOC_027194	2.03657	Up	0.00139651	0.000589103
LXLOC_033066	-1.33639	Down	0.00147635	0.000621732
LXLOC_007699	-2.44886	Down	0.00158114	0.000663801
LXLOC_022313	-2.03382	Down	0.00161945	0.000679078
LXLOC_024836	-1.4391	Down	0.00164264	0.000688204
LXLOC_033527	4.28811	Up	0.00167272	0.000699555
LXLOC_029346	-1.28175	Down	0.00181071	0.00075494
LXLOC_034289	1.73474	Up	0.00184089	0.000766988
LXLOC_030376	-1.04866	Down	0.00191523	0.000796587
LXLOC_012856	1.74378	Up	0.00209005	0.000866322
LXLOC_029314	3.42561	Up	0.00222957	0.000921288
LXLOC_008056	-1.25609	Down	0.00231549	0.000954447
VIT_212s0028n00120	-1.01435	Down	0	0
VIT_203s0017n00360	8.76317	Up	0	0
VIT_200s0463n00030	4.5473	Up	0	0
VIT_201s0011n00350	1.8584	Up	0	0
VIT_218s0001n00810	-1.17576	Down	0	0
VIT_219s0138n00010	-1.08191	Down	0	0
VIT_205s0102n00020	-1.15415	Down	0	0
VIT_215s0048n00320	-2.42537	Down	0	0
VIT_207s0031n00070	8.69523	Up	4.24317e-246	2.78571e-245
VIT_200s0225n00020	-1.45427	Down	2.1402e-218	1.23903e-217
VIT_219s0138n00020	-1.15024	Down	1.21009e-178	5.87243e-178
VIT_200s0360n00020	1.94477	Up	5.61642e-177	2.69516e-176
VIT_211s0016n00330	-3.99728	Down	3.65514e-171	1.70331e-170
VIT_216s0098n00160	-2.64282	Down	2.75267e-118	9.27582e-118
VIT_212s0059n00080	-1.01706	Down	1.5982e-110	5.12666e-110
VIT_214s0083n00040	-2.66143	Down	5.33219e-94	1.51238e-93
VIT_200s1566n00010	-1.14504	Down	1.58494e-91	4.38769e-91
VIT_216s0098n00140	-2.03382	Down	2.62747e-89	7.12346e-89
VIT_214s0060n00080	-2.9462	Down	4.23219e-89	1.145e-88
VIT_207s0104n00120	-2.35109	Down	6.18153e-82	1.56979e-81
VIT_217s0000n00700	5.38403	Up	3.30925e-81	8.32727e-81
VIT_212s0034n00250	-1.09824	Down	8.13318e-81	2.03799e-80
VIT_202s0025n00220	-1.38409	Down	2.45512e-79	6.07721e-79
VIT_219s0090n00120	-1.28045	Down	8.82124e-79	2.17242e-78
VIT_201s0011n00650	7.4297	Up	1.29292e-78	3.17903e-78
VIT_212s0142n00010	-2.52089	Down	7.03609e-76	1.68143e-75
VIT_208s0007n00730	6.23296	Up	3.20083e-73	7.4178e-73
VIT_215s0048n00050	7.29445	Up	2.11994e-71	4.84185e-71
VIT_217s0000n00230	1.9085	Up	5.43325e-71	1.2351e-70
VIT_210s0003n00450	-1.96386	Down	1.91191e-68	4.2367e-68
VIT_213s0073n00050	-1.57682	Down	6.69437e-61	1.36324e-60
VIT_206s0004n00310	2.32526	Up	8.0601e-61	1.6392e-60
VIT_214s0006n00030	-1.37754	Down	4.45418e-60	8.97133e-60
VIT_206s0004n00580	5.55714	Up	5.89481e-58	1.15309e-57
VIT_205s0020n00060	3.62049	Up	2.1056e-55	3.99266e-55
VIT_208s0007n00700	2.5105	Up	1.98241e-54	3.71627e-54
VIT_203s0088n00110	-1.87138	Down	6.64828e-54	1.23612e-53
VIT_205s0020n00400	3.66076	Up	8.56032e-50	1.49875e-49
VIT_216s0013n00060	-1.0925	Down	1.25979e-49	2.20216e-49
VIT_214s0068n00020	-1.75593	Down	2.93565e-49	5.10283e-49
VIT_200s0252n00010	1.72517	Up	1.5254e-46	2.54025e-46
VIT_213s0156n00070	-1.18097	Down	1.03743e-44	1.67957e-44
VIT_206s0004n00630	-1.72969	Down	5.56785e-43	8.73115e-43
VIT_207s0197n00030	7.53869	Up	7.20222e-43	1.12644e-42
VIT_214s0108n00020	-2.43821	Down	2.47983e-38	3.58043e-38
VIT_201s0011n00530	8.45064	Up	3.47831e-37	4.9121e-37
VIT_208s0040n00120	3.25158	Up	2.25968e-36	3.13565e-36
VIT_211s0016n00050	8.25564	Up	2.35807e-33	3.08159e-33
VIT_213s0019n00130	2.4516	Up	1.41654e-31	1.77879e-31
VIT_207s0141n00100	-2.07215	Down	2.10268e-31	2.62973e-31
VIT_207s0031n00200	2.1506	Up	3.53466e-30	4.30247e-30
VIT_213s0019n00070	-1.25908	Down	3.42717e-29	4.08554e-29
VIT_200s0198n00020	2.15603	Up	6.21464e-28	7.20649e-28
VIT_200s2440n00010	-1.06465	Down	2.64664e-27	3.02464e-27
VIT_217s0000n00840	-1.13336	Down	2.87165e-27	3.27936e-27
VIT_219s0027n00040	5.1109	Up	3.61619e-26	4.01758e-26
VIT_204s0008n00350	7.79907	Up	8.31774e-26	9.16078e-26
VIT_204s0023n00220	3.22491	Up	2.4068e-25	2.62017e-25
VIT_213s0064n00040	7.7576	Up	3.29321e-25	3.5726e-25
VIT_219s0014n00160	3.56311	Up	7.02173e-25	7.56444e-25
VIT_211s0016n00240	-1.41733	Down	2.38049e-24	2.5317e-24
VIT_200s0505n00010	-1.21527	Down	2.39806e-24	2.55004e-24
VIT_215s0048n00020	6.50534	Up	4.0869e-23	4.19993e-23
VIT_213s0074n00080	2.0168	Up	5.49688e-23	5.62948e-23
VIT_210s0116n00110	-1.39984	Down	7.71482e-21	7.41528e-21
VIT_204s0069n00030	-1.99408	Down	1.27305e-20	1.21487e-20
VIT_208s0058n00140	3.69629	Up	1.93983e-20	1.8439e-20
VIT_201s0011n00130	-1.18763	Down	2.40831e-19	2.21128e-19
VIT_214s0066n00090	4.30603	Up	3.41465e-19	3.12306e-19
VIT_200s0373n00010	-1.18537	Down	4.83383e-19	4.4044e-19
VIT_212s0028n00020	-2.64388	Down	6.73963e-19	6.10783e-19
VIT_204s0023n00190	-1.99023	Down	7.09618e-19	6.42418e-19
VIT_215s0046n00120	-1.04783	Down	1.85e-18	1.65468e-18
VIT_218s0041n00160	2.52724	Up	3.41792e-18	3.02976e-18
VIT_219s0027n00310	5.11022	Up	5.72539e-18	5.0434e-18
VIT_203s0038n00060	3.27199	Up	1.43984e-17	1.24886e-17
VIT_208s0040n00010	1.76558	Up	1.54376e-17	1.3375e-17
VIT_207s0005n00420	1.927	Up	8.39554e-17	7.08893e-17
VIT_200s0256n00040	7.01057	Up	1.7832e-16	1.4912e-16
VIT_203s0091n00100	-1.74185	Down	2.61393e-16	2.17345e-16
VIT_205s0094n00120	4.96618	Up	2.66759e-16	2.21688e-16
VIT_213s0074n00010	-1.92545	Down	6.78354e-16	5.56806e-16
VIT_215s0046n00020	-1.89817	Down	1.00714e-15	8.22059e-16
VIT_211s0016n00250	-1.73072	Down	1.65413e-15	1.339e-15
VIT_219s0014n00130	3.08165	Up	7.55197e-15	5.96537e-15
VIT_204s0008n00370	1.37018	Up	8.72476e-15	6.87074e-15
VIT_213s0019n00160	-1.50513	Down	1.04309e-14	8.19766e-15
VIT_209s0002n00340	-6.84555	Down	1.12575e-14	8.83922e-15
VIT_213s0019n00090	-1.04018	Down	1.37676e-14	1.07762e-14
VIT_206s0061n00010	-1.57647	Down	1.88446e-14	1.46803e-14
VIT_200s0194n00020	-2.07196	Down	2.00732e-14	1.56248e-14
VIT_217s0000n00290	2.75625	Up	3.213e-14	2.48077e-14
VIT_218s0001n00370	2.33296	Up	5.84468e-14	4.47077e-14
VIT_214s0068n00050	-1.19638	Down	6.96411e-14	5.31707e-14
VIT_200s2535n00010	6.68481	Up	1.1527e-13	8.72761e-14
VIT_208s0040n00050	-1.60017	Down	1.17594e-13	8.89836e-14
VIT_203s0063n00100	-3.59454	Down	2.84154e-13	2.11893e-13
VIT_206s0004n00700	2.12912	Up	3.32387e-13	2.47288e-13
VIT_214s0083n00070	2.45246	Up	7.90245e-13	5.79567e-13
VIT_209s0002n00430	-1.18021	Down	8.00404e-13	5.86629e-13
VIT_219s0027n00220	2.76004	Up	9.05817e-13	6.62633e-13
VIT_215s0048n00080	1.25838	Up	1.15038e-12	8.38841e-13
VIT_203s0063n00030	2.0353	Up	1.57948e-12	1.14612e-12
VIT_212s0055n00020	1.83654	Up	1.9029e-12	1.37693e-12
VIT_217s0053n00040	5.42561	Up	7.42872e-12	5.24929e-12
VIT_207s0031n00300	-1.54532	Down	1.50371e-11	1.04764e-11
VIT_218s0089n00160	-1.5582	Down	1.61406e-11	1.1225e-11
VIT_201s0010n00310	3.58089	Up	5.12713e-11	3.4913e-11
VIT_217s0000n00810	-2.72815	Down	5.37881e-11	3.65914e-11
VIT_208s0058n00100	-1.65831	Down	1.03007e-10	6.91927e-11
VIT_217s0000n00500	1.10231	Up	1.15077e-10	7.7153e-11
VIT_213s0067n00040	1.13953	Up	1.23401e-10	8.2605e-11
VIT_210s0003n00030	-1.00395	Down	1.27389e-10	8.51863e-11
VIT_219s0090n00110	-2.22365	Down	1.87002e-10	1.24277e-10
VIT_201s0011n00660	6.2141	Up	2.03003e-10	1.34668e-10
VIT_214s0006n00040	-1.10199	Down	3.6553e-10	2.40098e-10
VIT_208s0007n00720	2.22921	Up	3.75889e-10	2.46694e-10
VIT_207s0129n00010	2.88674	Up	5.30552e-10	3.45677e-10
VIT_216s0013n00210	3.77353	Up	5.763e-10	3.74821e-10
VIT_213s0158n00020	-6.17133	Down	5.80702e-10	3.77589e-10
VIT_205s0049n00020	1.62018	Up	6.94055e-10	4.49934e-10
VIT_202s0033n00270	6.10368	Up	8.91754e-10	5.74727e-10
VIT_219s0027n00330	1.23467	Up	9.06498e-10	5.83986e-10
VIT_219s0015n00030	1.72868	Up	1.16498e-09	7.45726e-10
VIT_219s0027n00510	6.07804	Up	1.24078e-09	7.92872e-10
VIT_218s0117n00020	5.09546	Up	1.24209e-09	7.93578e-10
VIT_201s0026n00210	-1.33455	Down	1.41982e-09	9.04665e-10
VIT_201s0011n00250	-2.52701	Down	1.43499e-09	9.1388e-10
VIT_214s0083n00110	1.15521	Up	1.6847e-09	1.06974e-09
VIT_209s0054n00080	4.17563	Up	1.93919e-09	1.2273e-09
VIT_200s0187n00010	2.6941	Up	2.07128e-09	1.30866e-09
VIT_200s1349n00010	1.32102	Up	3.53266e-09	2.2048e-09
VIT_207s0197n00040	1.94664	Up	4.02015e-09	2.50159e-09
VIT_208s0007n00130	2.55114	Up	4.3294e-09	2.68927e-09
VIT_213s0067n00190	1.36578	Up	4.94298e-09	3.06327e-09
VIT_214s0068n00040	5.96618	Up	4.95744e-09	3.07076e-09
VIT_213s0101n00030	5.96618	Up	4.95744e-09	3.07076e-09
VIT_212s0059n00020	1.24775	Up	6.03226e-09	3.71808e-09
VIT_219s0090n00030	3.62914	Up	6.1583e-09	3.79426e-09
VIT_219s0014n00070	-1.34368	Down	1.03094e-08	6.28629e-09
VIT_217s0053n00020	1.08025	Up	1.14124e-08	6.93972e-09
VIT_204s0008n00150	-1.28318	Down	1.30362e-08	7.90352e-09
VIT_200s1541n00010	5.87307	Up	1.46876e-08	8.88108e-09
VIT_205s0020n00350	2.2392	Up	1.72755e-08	1.04182e-08
VIT_209s0002n00170	-1.61879	Down	1.87304e-08	1.12693e-08
VIT_217s0000n00390	1.55114	Up	2.532e-08	1.51246e-08
VIT_218s0001n00830	5.82416	Up	2.5389e-08	1.51589e-08
VIT_210s0116n00050	-2.0111	Down	2.78818e-08	1.66075e-08
VIT_214s0030n00190	-1.48134	Down	3.18116e-08	1.88872e-08
VIT_202s0025n00190	4.07288	Up	3.44997e-08	2.04518e-08
VIT_209s0002n00750	5.77353	Up	4.40171e-08	2.59448e-08
VIT_218s0001n00410	5.77353	Up	4.40171e-08	2.59448e-08
VIT_206s0004n00100	2.96618	Up	4.56713e-08	2.68952e-08
VIT_219s0177n00050	-1.00066	Down	5.32268e-08	3.12424e-08
VIT_210s0042n00030	-1.61879	Down	5.76424e-08	3.3765e-08
VIT_202s0025n00100	4.77353	Up	7.36068e-08	4.28247e-08
VIT_218s0072n00010	2.61825	Up	7.60773e-08	4.42389e-08
VIT_218s0122n00020	-1.48128	Down	8.32928e-08	4.83112e-08
VIT_202s0109n00060	1.50383	Up	8.45877e-08	4.90439e-08
VIT_201s0010n00250	1.36728	Up	9.53989e-08	5.518e-08
VIT_207s0005n00240	-1.252	Down	1.12516e-07	6.48097e-08
VIT_212s0035n00150	-1.05319	Down	1.16684e-07	6.71506e-08
VIT_218s0089n00040	1.648	Up	1.18284e-07	6.80408e-08
VIT_201s0011n00370	3.87307	Up	1.26768e-07	7.28072e-08
VIT_216s0098n00100	-2.38746	Down	1.30236e-07	7.47385e-08
VIT_213s0019n00320	-2.38746	Down	1.30236e-07	7.47385e-08
VIT_201s0127n00060	4.72106	Up	1.32899e-07	7.62266e-08
VIT_201s0011n00110	1.15682	Up	1.72678e-07	9.84227e-08
VIT_201s0011n00630	2.35084	Up	1.73618e-07	9.89226e-08
VIT_206s0004n00340	-1.05991	Down	1.80285e-07	1.02653e-07
VIT_200s0396n00020	-1.3266	Down	2.67467e-07	1.50807e-07
VIT_204s0008n00270	1.41364	Up	3.13612e-07	1.76261e-07
VIT_204s0008n00080	2.51637	Up	3.84292e-07	2.14862e-07
VIT_212s0142n00030	1.1059	Up	3.92167e-07	2.19075e-07
VIT_210s0003n00500	-2.84118	Down	4.08303e-07	2.27776e-07
VIT_203s0167n00020	4.61003	Up	4.35848e-07	2.42496e-07
VIT_201s0010n00290	-1.59841	Down	4.7906e-07	2.65793e-07
VIT_208s0040n00210	-1.22451	Down	5.63004e-07	3.10785e-07
VIT_201s0010n00110	-1.15356	Down	7.40754e-07	4.0601e-07
VIT_209s0002n00240	-3.30684	Down	7.41553e-07	4.0642e-07
VIT_212s0035n00050	-2.61879	Down	8.61759e-07	4.70335e-07
VIT_200s1517n00010	-1.25226	Down	9.75472e-07	5.30677e-07
VIT_200s0160n00030	5.44838	Up	1.04675e-06	5.68376e-07
VIT_214s0066n00150	5.42561	Up	1.27839e-06	6.90424e-07
VIT_219s0014n00140	4.48974	Up	1.44107e-06	7.75577e-07
VIT_201s0113n00020	-1.37367	Down	1.55402e-06	8.34796e-07
VIT_203s0038n00160	-1.42377	Down	1.73955e-06	9.31425e-07
VIT_217s0000n00260	2.92037	Up	1.78281e-06	9.53663e-07
VIT_215s0021n00070	5.38504	Up	1.81321e-06	9.69259e-07
VIT_213s0067n00110	-4.49325	Down	1.8449e-06	9.85381e-07
VIT_200s0211n00020	1.96618	Up	2.34441e-06	1.24376e-06
VIT_218s0001n00860	-1.03382	Down	2.52059e-06	1.33339e-06
VIT_219s0177n00030	-2.53632	Down	2.6238e-06	1.38647e-06
VIT_200s0908n00010	-1.14776	Down	2.96111e-06	1.56003e-06
VIT_200s2639n00010	1.74608	Up	3.18232e-06	1.67327e-06
VIT_207s0129n00020	-1.37486	Down	3.21496e-06	1.68986e-06
VIT_210s0003n00350	-4.07196	Down	3.58696e-06	1.87875e-06
VIT_200s0179n00030	2.07051	Up	3.81216e-06	1.99307e-06
VIT_217s0000n00730	1.00067	Up	3.8332e-06	2.00393e-06
VIT_215s0048n00010	3.55589	Up	3.94483e-06	2.06006e-06
VIT_218s0001n00750	5.28811	Up	4.04223e-06	2.10908e-06
VIT_218s0122n00050	3.55114	Up	4.61752e-06	2.39986e-06
VIT_216s0039n00140	4.35849	Up	4.80415e-06	2.49384e-06
VIT_200s0353n00010	1.20434	Up	4.90908e-06	2.54712e-06
VIT_205s0020n00270	2.11818	Up	6.11575e-06	3.14893e-06
VIT_218s0001n00530	1.96618	Up	6.1776e-06	3.17887e-06
VIT_207s0289n00010	-1.14425	Down	6.49458e-06	3.33533e-06
VIT_214s0036n00070	-1.42805	Down	6.80584e-06	3.48893e-06
VIT_200s0580n00010	2.59845	Up	6.99356e-06	3.58184e-06
VIT_218s0001n00820	2.59845	Up	6.99356e-06	3.58184e-06
VIT_200s0229n00010	1.25375	Up	7.50084e-06	3.83177e-06
VIT_208s0032n00070	-3.09272	Down	8.15835e-06	4.15777e-06
VIT_202s0012n00260	3.48974	Up	8.40534e-06	4.27605e-06
VIT_201s0026n00290	3.48974	Up	8.40534e-06	4.27605e-06
VIT_218s0076n00040	-1.46446	Down	1.02918e-05	5.19243e-06
VIT_205s0029n00340	4.22696	Up	1.45631e-05	7.27623e-06
VIT_205s0077n00130	1.84065	Up	1.52752e-05	7.62117e-06
VIT_213s0019n00420	-1.20832	Down	1.7494e-05	8.69514e-06
VIT_200s0505n00040	-1.30512	Down	1.75564e-05	8.72504e-06
VIT_204s0023n00020	-2.79188	Down	2.18491e-05	1.07946e-05
VIT_208s0007n00500	-1.04514	Down	2.22744e-05	1.09977e-05
VIT_213s0064n00240	1.02684	Up	2.34044e-05	1.15446e-05
VIT_204s0044n00080	5.05364	Up	2.34258e-05	1.155e-05
VIT_200s0487n00010	5.05024	Up	2.39874e-05	1.18178e-05
VIT_213s0047n00340	-2.67768	Down	3.31978e-05	1.61835e-05
VIT_201s0011n00020	-1.65049	Down	3.38018e-05	1.64727e-05
VIT_207s0197n00020	-1.17133	Down	3.52495e-05	1.71621e-05
VIT_200s0800n00010	1.72517	Up	3.54505e-05	1.72534e-05
VIT_215s0024n00020	4.97964	Up	3.8815e-05	1.88399e-05
VIT_208s0007n00250	1.30383	Up	4.09005e-05	1.98174e-05
VIT_213s0101n00040	4.96618	Up	4.24473e-05	2.05335e-05
VIT_218s0001n00320	4.96618	Up	4.24473e-05	2.05335e-05
VIT_217s0000n00630	4.96618	Up	4.24473e-05	2.05335e-05
VIT_200s0477n00010	4.96618	Up	4.24473e-05	2.05335e-05
VIT_204s0008n00280	2.05364	Up	4.35443e-05	2.10457e-05
VIT_218s0089n00020	4.9462	Up	4.84078e-05	2.33148e-05
VIT_200s0388n00020	-2.90829	Down	4.8441e-05	2.33293e-05
VIT_200s0258n00010	3.28811	Up	5.05459e-05	2.42977e-05
VIT_207s0031n00080	2.61003	Up	5.22132e-05	2.50696e-05
VIT_216s0013n00160	-1.61879	Down	5.24853e-05	2.51956e-05
VIT_207s0031n00050	1.73594	Up	5.30225e-05	2.54393e-05
VIT_204s0079n00030	-2.62844	Down	5.71593e-05	2.73579e-05
VIT_200s0689n00010	1.28429	Up	5.99025e-05	2.8639e-05
VIT_212s0178n00010	1.36473	Up	6.39025e-05	3.04948e-05
VIT_208s0056n00080	-1.69094	Down	6.82509e-05	3.25078e-05
VIT_205s0077n00100	-2.13336	Down	6.87533e-05	3.2735e-05
VIT_218s0001n00700	-1.13336	Down	7.00065e-05	3.33173e-05
VIT_208s0056n00130	2.84065	Up	7.23205e-05	3.437e-05
VIT_211s0016n00120	2.84065	Up	7.23205e-05	3.437e-05
VIT_219s0014n00510	4.87307	Up	7.72764e-05	3.66173e-05
VIT_205s0051n00100	4.87307	Up	7.72764e-05	3.66173e-05
VIT_201s0011n00360	4.87307	Up	7.72764e-05	3.66173e-05
VIT_216s0115n00030	4.86051	Up	8.35655e-05	3.94911e-05
VIT_201s0011n00470	1.03489	Up	9.2767e-05	4.36768e-05
VIT_200s0203n00010	3.09601	Up	9.70526e-05	4.56113e-05
VIT_208s0058n00030	-1.17354	Down	9.9759e-05	4.68378e-05
VIT_202s0025n00040	2.34469	Up	0.000104208	4.88498e-05
VIT_214s0030n00100	-1.65531	Down	0.000106882	5.00848e-05
VIT_218s0089n00110	1.88371	Up	0.000112632	5.26931e-05
VIT_211s0118n00090	-2.35575	Down	0.000112996	5.28506e-05
VIT_202s0012n00210	-1.09272	Down	0.00011303	5.28634e-05
VIT_201s0026n00240	1.13686	Up	0.000118309	5.52457e-05
VIT_207s0005n00280	2.77353	Up	0.000128167	5.97117e-05
VIT_200s2566n00010	-1.0723	Down	0.000129548	6.03479e-05
VIT_203s0017n00100	1.62329	Up	0.000131843	6.13567e-05
VIT_218s0001n00610	-1.74432	Down	0.000136766	6.35841e-05
VIT_210s0003n00480	-1.79936	Down	0.000152384	7.04855e-05
VIT_218s0001n00940	1.04018	Up	0.000153249	7.08725e-05
VIT_218s0089n00150	-1.17584	Down	0.000155044	7.16686e-05
VIT_208s0007n00480	-2.16914	Down	0.000162989	7.5175e-05
VIT_207s0005n00480	4.74859	Up	0.000163558	7.54329e-05
VIT_214s0060n00120	3.87307	Up	0.000186994	8.57561e-05
VIT_218s0122n00030	3.87307	Up	0.000186994	8.57561e-05
VIT_202s0087n00060	-1.25622	Down	0.000192917	8.82842e-05
VIT_210s0405n00010	4.66662	Up	0.000259992	0.000117658
VIT_208s0007n00750	1.31667	Up	0.000265163	0.000119893
VIT_200s1239n00020	1.04864	Up	0.000299903	0.000135027
VIT_204s0008n00400	1.1735	Up	0.000301518	0.000135705
VIT_218s0001n00870	-1.28536	Down	0.000335387	0.000150319
VIT_218s0076n00020	1.63603	Up	0.000382214	0.000170418
VIT_205s0102n00050	2.62914	Up	0.000398832	0.000177521
VIT_200s0710n00010	-1.40314	Down	0.000443617	0.000196495
VIT_214s0068n00030	-1.93826	Down	0.000445991	0.000197478
VIT_207s0129n00080	2.35849	Up	0.000465792	0.000205881
VIT_217s0000n00330	2.35849	Up	0.000465792	0.000205881
VIT_213s0064n00190	-1.37262	Down	0.00046824	0.000206915
VIT_217s0000n00610	4.55114	Up	0.000480731	0.000212133
VIT_211s0016n00180	-2.61879	Down	0.000502247	0.000221147
VIT_218s0001n00300	1.91371	Up	0.000505361	0.000222405
VIT_211s0016n00060	1.91371	Up	0.000505361	0.000222405
VIT_205s0020n00150	-3.73426	Down	0.00050992	0.000224284
VIT_217s0000n00830	-3.73426	Down	0.00050992	0.000224284
VIT_201s0026n00170	1.41684	Up	0.000543565	0.0002385
VIT_216s0050n00110	-1.14074	Down	0.000552672	0.000242331
VIT_201s0010n00070	-2.35575	Down	0.000553887	0.000242808
VIT_217s0000n00740	1.5451	Up	0.000574713	0.000251596
VIT_211s0052n00190	1.40426	Up	0.000631109	0.000275412
VIT_219s0014n00380	1.09306	Up	0.000633961	0.000276595
VIT_211s0016n00310	1.00925	Up	0.000662381	0.000288523
VIT_214s0006n00300	1.54533	Up	0.00069089	0.000300484
VIT_216s0013n00200	2.55114	Up	0.000699755	0.000304083
VIT_211s0016n00200	1.77353	Up	0.000771013	0.000334017
VIT_200s2610n00010	2.10368	Up	0.000839946	0.000362138
VIT_216s0100n00030	4.42561	Up	0.000894006	0.000384182
VIT_219s0027n00030	1.55114	Up	0.000904748	0.000388598
VIT_201s0010n00340	-3.61879	Down	0.000962417	0.00041239
VIT_200s0304n00020	1.18857	Up	0.000968422	0.000414895
VIT_209s0018n00090	2.87307	Up	0.000981665	0.000420289
VIT_202s0025n00270	1.10368	Up	0.000987167	0.000422575
VIT_219s0027n00200	-1.30391	Down	0.00102403	0.000437653
VIT_214s0066n00080	-1.08827	Down	0.00109403	0.000466616
VIT_201s0010n00180	1.27066	Up	0.00110078	0.000469208
VIT_215s0021n00200	3.55114	Up	0.00119707	0.000508545
VIT_213s0067n00020	3.55114	Up	0.00119707	0.000508545
VIT_211s0037n00250	3.55114	Up	0.00119707	0.000508545
VIT_214s0128n00030	3.55114	Up	0.00119707	0.000508545
VIT_205s0077n00050	4.35712	Up	0.00122959	0.000521733
VIT_214s0030n00040	-1.07262	Down	0.00126564	0.000536308
VIT_204s0008n00200	-2.84118	Down	0.00135808	0.000573922
VIT_203s0017n00250	1.10318	Up	0.00138295	0.000583742
VIT_207s0031n00170	-1.81143	Down	0.00139107	0.000586871
VIT_213s0019n00360	-1.42085	Down	0.00140699	0.000593328
VIT_205s0029n00110	-4.35575	Down	0.00141047	0.000594667
VIT_214s0066n00050	1.0168	Up	0.00155724	0.000654339
VIT_215s0046n00040	-2.44886	Down	0.00158114	0.000663801
VIT_214s0066n00020	-2.44886	Down	0.00158114	0.000663801
VIT_202s0012n00140	1.39502	Up	0.00158869	0.000666827
VIT_200s1276n00010	1.88379	Up	0.0016297	0.000683152
VIT_208s0032n00020	4.28811	Up	0.00167272	0.000699555
VIT_213s0019n00400	4.28811	Up	0.00167272	0.000699555
VIT_213s0067n00130	2.77353	Up	0.00176513	0.00073665
VIT_215s0024n00300	1.21521	Up	0.00181783	0.00075787
VIT_208s0007n00270	-3.49325	Down	0.0018196	0.000758525
VIT_200s0508n00010	1.32875	Up	0.00202968	0.000842291
VIT_218s0041n00380	1.46094	Up	0.00208999	0.000866322
VIT_218s0001n00390	1.74378	Up	0.00209005	0.000866322
VIT_204s0008n00170	-1.37778	Down	0.00211636	0.000876851
VIT_203s0017n00310	-1.15507	Down	0.00212753	0.000881055
VIT_217s0119n00030	1.84065	Up	0.00222811	0.000921078
VIT_209s0002n00310	3.42561	Up	0.00222957	0.000921288
VIT_205s0051n00040	3.42561	Up	0.00222957	0.000921288
VIT_207s0141n00070	3.42561	Up	0.00222957	0.000921288
VIT_201s0010n00050	-1.75003	Down	0.00224712	0.000928193
VIT_214s0083n00060	1.18857	Up	0.00225223	0.000930206
VIT_219s0085n00070	1.96618	Up	0.0023073	0.000951328
VIT_219s0140n00020	1.96618	Up	0.0023073	0.000951328
VIT_207s0104n00020	-1.09795	Down	0.00240281	0.000989599
