# Supplementary material for: Identification and functional prediction of cold-related long non-coding RNA (lncRNA) in grapevine
Source: Sci Rep. 2019 Apr 29;9:6638. doi: 10.1038/s41598-019-43269-5 (PMC6488645; doi:10.1038/s41598-019-43269-5)
Supplement: Supplementary file 6 — Dataset 6 [file 41598_2019_43269_MOESM6_ESM.xls]

## Sheet: Sheet1
The target genes of differential expressed lncRNAs
GeneID	GeneID	lncRNA_class	Nr
VIT_201s0011g02000	LXLOC_000100	cis_mRNA_up10k	gi|225423732|ref|XP_002278314.1|/4.6e-281/PREDICTED: serine carboxypeptidase-like 35-like [Vitis vinifera]
VIT_201s0011g03500	LXLOC_000184	cis_mRNA_overlap	gi|225423971|ref|XP_002282549.1|/1.9e-159/PREDICTED: homocysteine S-methyltransferase 1 [Vitis vinifera] >gi|297737821|emb|CBI27022.3| unnamed protein product [Vitis vinifera],gi|225423971|ref|XP_002282549.1|/2.4e-102/PREDICTED: homocysteine S-methyltransferase 1 [Vitis vinifera] >gi|297737821|emb|CBI27022.3| unnamed protein product [Vitis vinifera],gi|590693498|ref|XP_007044350.1|/2.2e-167/Homoc…
VIT_201s0011g03500	LXLOC_000184	cis_mRNA_overlap	gi|225423971|ref|XP_002282549.1|/1.9e-159/PREDICTED: homocysteine S-methyltransferase 1 [Vitis vinifera] >gi|297737821|emb|CBI27022.3| unnamed protein product [Vitis vinifera],gi|225423971|ref|XP_002282549.1|/2.4e-102/PREDICTED: homocysteine S-methyltransferase 1 [Vitis vinifera] >gi|297737821|emb|CBI27022.3| unnamed protein product [Vitis vinifera],gi|590693498|ref|XP_007044350.1|/2.2e-167/Homoc…
MXLOC_001095	LXLOC_000200	cis_mRNA_up10k	gi|590693149|ref|XP_007044253.1|/6.9e-227/Phosphatase 2C family protein [Theobroma cacao] >gi|508708188|gb|EOY00085.1| Phosphatase 2C family protein [Theobroma cacao],gi|225424053|ref|XP_002279675.1|/2.4e-215/PREDICTED: probable protein phosphatase 2C 15 [Vitis vinifera] >gi|297737782|emb|CBI26983.3| unnamed protein product [Vitis vinifera]
MXLOC_000376	LXLOC_000376	cis_mRNA_overlap	gi|225424621|ref|XP_002285476.1|/8.0e-128/PREDICTED: serine/threonine-protein kinase AFC2 [Vitis vinifera] >gi|296081376|emb|CBI16809.3| unnamed protein product [Vitis vinifera]
MXLOC_001419	LXLOC_000552	cis_mRNA_overlap	gi|296086403|emb|CBI31992.3|/4.1e-282/unnamed protein product [Vitis vinifera]
VIT_201s0026g01910	LXLOC_000552	cis_mRNA_overlap	gi|296086403|emb|CBI31992.3|/2.8e-282/unnamed protein product [Vitis vinifera]
MXLOC_000552	LXLOC_000552	cis_mRNA_overlap	gi|225425760|ref|XP_002277178.1|/1.1e-75/PREDICTED: solute carrier family 35 member B1 [Vitis vinifera] >gi|296086405|emb|CBI31994.3| unnamed protein product [Vitis vinifera],gi|225425760|ref|XP_002277178.1|/1.1e-125/PREDICTED: solute carrier family 35 member B1 [Vitis vinifera] >gi|296086405|emb|CBI31994.3| unnamed protein product [Vitis vinifera],gi|225425760|ref|XP_002277178.1|/1.2e-125/PREDIC…
VIT_201s0011g03390	LXLOC_001063	cis_mRNA_overlap	gi|297737830|emb|CBI27031.3|/3.4e-115/unnamed protein product [Vitis vinifera],gi|297737830|emb|CBI27031.3|/4.4e-40/unnamed protein product [Vitis vinifera],gi|297737830|emb|CBI27031.3|/2.4e-95/unnamed protein product [Vitis vinifera]
VIT_201s0011g05040	LXLOC_001158	cis_mRNA_dw20k	gi|225424252|ref|XP_002280792.1|/0.0e+00/PREDICTED: pentatricopeptide repeat-containing protein At2g01510, mitochondrial [Vitis vinifera] >gi|297737690|emb|CBI26891.3| unnamed protein product [Vitis vinifera]
MXLOC_000261	LXLOC_001158	cis_mRNA_dw20k	gi|225424244|ref|XP_002284457.1|/1.7e-111/PREDICTED: DUF246 domain-containing protein At1g04910 [Vitis vinifera] >gi|297737694|emb|CBI26895.3| unnamed protein product [Vitis vinifera],gi|225424244|ref|XP_002284457.1|/9.0e-153/PREDICTED: DUF246 domain-containing protein At1g04910 [Vitis vinifera] >gi|297737694|emb|CBI26895.3| unnamed protein product [Vitis vinifera]
MXLOC_000261	LXLOC_001158	cis_mRNA_dw20k	gi|225424244|ref|XP_002284457.1|/1.7e-111/PREDICTED: DUF246 domain-containing protein At1g04910 [Vitis vinifera] >gi|297737694|emb|CBI26895.3| unnamed protein product [Vitis vinifera],gi|225424244|ref|XP_002284457.1|/9.0e-153/PREDICTED: DUF246 domain-containing protein At1g04910 [Vitis vinifera] >gi|297737694|emb|CBI26895.3| unnamed protein product [Vitis vinifera]
VIT_201s0011g05040	LXLOC_001158	cis_mRNA_dw20k	gi|225424252|ref|XP_002280792.1|/0.0e+00/PREDICTED: pentatricopeptide repeat-containing protein At2g01510, mitochondrial [Vitis vinifera] >gi|297737690|emb|CBI26891.3| unnamed protein product [Vitis vinifera]
MXLOC_000261	LXLOC_001158	cis_mRNA_dw20k	gi|225424244|ref|XP_002284457.1|/1.7e-111/PREDICTED: DUF246 domain-containing protein At1g04910 [Vitis vinifera] >gi|297737694|emb|CBI26895.3| unnamed protein product [Vitis vinifera],gi|225424244|ref|XP_002284457.1|/9.0e-153/PREDICTED: DUF246 domain-containing protein At1g04910 [Vitis vinifera] >gi|297737694|emb|CBI26895.3| unnamed protein product [Vitis vinifera]
VIT_201s0011g05035	LXLOC_001158	cis_mRNA_up10k	gi|590696420|ref|XP_007045160.1|/1.3e-17/Clavata3/esr-related 16, putative [Theobroma cacao] >gi|508709095|gb|EOY00992.1| Clavata3/esr-related 16, putative [Theobroma cacao]
VIT_201s0011g05470	LXLOC_001175	cis_mRNA_up10k	gi|225424333|ref|XP_002284819.1|/1.9e-122/PREDICTED: protein PLANT CADMIUM RESISTANCE 2 [Vitis vinifera] >gi|297737652|emb|CBI26853.3| unnamed protein product [Vitis vinifera],gi|225424333|ref|XP_002284819.1|/1.6e-103/PREDICTED: protein PLANT CADMIUM RESISTANCE 2 [Vitis vinifera] >gi|297737652|emb|CBI26853.3| unnamed protein product [Vitis vinifera]
VIT_201s0011g05450	LXLOC_001175	cis_mRNA_up10k	gi|297737654|emb|CBI26855.3|/3.4e-124/unnamed protein product [Vitis vinifera]
MXLOC_001364	LXLOC_001364	cis_mRNA_dw20k	gi|296086494|emb|CBI32083.3|/1.1e-95/unnamed protein product [Vitis vinifera]
MXLOC_001363	LXLOC_001364	cis_mRNA_up10k	gi|296086495|emb|CBI32084.3|/2.9e-249/unnamed protein product [Vitis vinifera],gi|296086495|emb|CBI32084.3|/2.7e-215/unnamed protein product [Vitis vinifera]
MXLOC_001363	LXLOC_001364	cis_mRNA_up10k	gi|296086495|emb|CBI32084.3|/2.9e-249/unnamed protein product [Vitis vinifera],gi|296086495|emb|CBI32084.3|/2.7e-215/unnamed protein product [Vitis vinifera]
MXLOC_001419	LXLOC_001418	cis_mRNA_dw20k	gi|296086403|emb|CBI31992.3|/4.1e-282/unnamed protein product [Vitis vinifera]
VIT_201s0026g01880	LXLOC_001418	cis_mRNA_overlap	gi|225425762|ref|XP_002277256.1|/2.3e-240/PREDICTED: protein kinase 2B, chloroplastic [Vitis vinifera] >gi|296086406|emb|CBI31995.3| unnamed protein product [Vitis vinifera],gi|225425762|ref|XP_002277256.1|/5.8e-238/PREDICTED: protein kinase 2B, chloroplastic [Vitis vinifera] >gi|296086406|emb|CBI31995.3| unnamed protein product [Vitis vinifera]
VIT_201s0026g01880	LXLOC_001418	cis_mRNA_overlap	gi|225425762|ref|XP_002277256.1|/2.3e-240/PREDICTED: protein kinase 2B, chloroplastic [Vitis vinifera] >gi|296086406|emb|CBI31995.3| unnamed protein product [Vitis vinifera],gi|225425762|ref|XP_002277256.1|/5.8e-238/PREDICTED: protein kinase 2B, chloroplastic [Vitis vinifera] >gi|296086406|emb|CBI31995.3| unnamed protein product [Vitis vinifera]
MXLOC_007126	LXLOC_001479	tran	gi|147799857|emb|CAN66057.1|/0.0e+00/hypothetical protein VITISV_011485 [Vitis vinifera],gi|147799857|emb|CAN66057.1|/0.0e+00/hypothetical protein VITISV_011485 [Vitis vinifera]
MXLOC_007126	LXLOC_001479	tran	gi|147799857|emb|CAN66057.1|/0.0e+00/hypothetical protein VITISV_011485 [Vitis vinifera],gi|147799857|emb|CAN66057.1|/0.0e+00/hypothetical protein VITISV_011485 [Vitis vinifera]
MXLOC_011166	LXLOC_001534	tran	gi|147833152|emb|CAN75297.1|/0.0e+00/hypothetical protein VITISV_010424 [Vitis vinifera]
MXLOC_018252	LXLOC_001767	tran	gi|225427370|ref|XP_002282904.1|/2.6e-113/PREDICTED: probable receptor-like protein kinase At5g47070 [Vitis vinifera] >gi|297742192|emb|CBI33979.3| unnamed protein product [Vitis vinifera]
VIT_201s0010g02750	LXLOC_001771	cis_mRNA_dw20k	gi|590695891|ref|XP_007045017.1|/0.0e+00/Lipoxygenase [Theobroma cacao] >gi|508708952|gb|EOY00849.1| Lipoxygenase [Theobroma cacao],gi|225425842|ref|XP_002265505.1|/0.0e+00/PREDICTED: lipoxygenase 6, choloroplastic [Vitis vinifera] >gi|297738375|emb|CBI27576.3| unnamed protein product [Vitis vinifera],gi|225425842|ref|XP_002265505.1|/0.0e+00/PREDICTED: lipoxygenase 6, choloroplastic [Vitis vinife…
MXLOC_001815	LXLOC_001816	cis_mRNA_dw20k	gi|359483329|ref|XP_002264327.2|/0.0e+00/PREDICTED: proline-rich receptor-like protein kinase PERK13-like [Vitis vinifera],gi|359483329|ref|XP_002264327.2|/0.0e+00/PREDICTED: proline-rich receptor-like protein kinase PERK13-like [Vitis vinifera]
VIT_210s0116g00940	LXLOC_001816	cis_mRNA_overlap	gi|255554789|ref|XP_002518432.1|/0.0e+00/conserved hypothetical protein [Ricinus communis] >gi|223542277|gb|EEF43819.1| conserved hypothetical protein [Ricinus communis],gi|255554789|ref|XP_002518432.1|/0.0e+00/conserved hypothetical protein [Ricinus communis] >gi|223542277|gb|EEF43819.1| conserved hypothetical protein [Ricinus communis],gi|255554789|ref|XP_002518432.1|/0.0e+00/conserved hypothet…
VIT_210s0116g00940	LXLOC_001816	cis_mRNA_overlap	gi|255554789|ref|XP_002518432.1|/0.0e+00/conserved hypothetical protein [Ricinus communis] >gi|223542277|gb|EEF43819.1| conserved hypothetical protein [Ricinus communis],gi|255554789|ref|XP_002518432.1|/0.0e+00/conserved hypothetical protein [Ricinus communis] >gi|223542277|gb|EEF43819.1| conserved hypothetical protein [Ricinus communis],gi|255554789|ref|XP_002518432.1|/0.0e+00/conserved hypothet…
VIT_210s0116g00931	LXLOC_001816	cis_mRNA_up10k	gi|225444329|ref|XP_002264248.1|/0.0e+00/PREDICTED: pentatricopeptide repeat-containing protein At1g11290 [Vitis vinifera]
MXLOC_001815	LXLOC_001816	cis_mRNA_dw20k	gi|359483329|ref|XP_002264327.2|/0.0e+00/PREDICTED: proline-rich receptor-like protein kinase PERK13-like [Vitis vinifera],gi|359483329|ref|XP_002264327.2|/0.0e+00/PREDICTED: proline-rich receptor-like protein kinase PERK13-like [Vitis vinifera]
VIT_210s0116g00940	LXLOC_001816	cis_mRNA_overlap	gi|255554789|ref|XP_002518432.1|/0.0e+00/conserved hypothetical protein [Ricinus communis] >gi|223542277|gb|EEF43819.1| conserved hypothetical protein [Ricinus communis],gi|255554789|ref|XP_002518432.1|/0.0e+00/conserved hypothetical protein [Ricinus communis] >gi|223542277|gb|EEF43819.1| conserved hypothetical protein [Ricinus communis],gi|255554789|ref|XP_002518432.1|/0.0e+00/conserved hypothet…
VIT_210s0116g00940	LXLOC_001816	cis_mRNA_overlap	gi|255554789|ref|XP_002518432.1|/0.0e+00/conserved hypothetical protein [Ricinus communis] >gi|223542277|gb|EEF43819.1| conserved hypothetical protein [Ricinus communis],gi|255554789|ref|XP_002518432.1|/0.0e+00/conserved hypothetical protein [Ricinus communis] >gi|223542277|gb|EEF43819.1| conserved hypothetical protein [Ricinus communis],gi|255554789|ref|XP_002518432.1|/0.0e+00/conserved hypothet…
VIT_210s0003g01500	LXLOC_001936	cis_mRNA_overlap	gi|225443762|ref|XP_002265833.1|/5.9e-128/PREDICTED: uncharacterized protein LOC100254917 [Vitis vinifera],gi|225443762|ref|XP_002265833.1|/5.3e-128/PREDICTED: uncharacterized protein LOC100254917 [Vitis vinifera]
MXLOC_001969	LXLOC_001969	cis_mRNA_overlap	gi|359483554|ref|XP_002264139.2|/0.0e+00/PREDICTED: probable LRR receptor-like serine/threonine-protein kinase At1g29720-like [Vitis vinifera],gi|359483554|ref|XP_002264139.2|/0.0e+00/PREDICTED: probable LRR receptor-like serine/threonine-protein kinase At1g29720-like [Vitis vinifera],gi|674252038|gb|KFK44803.1|/2.0e-73/hypothetical protein AALP_AA1G305000 [Arabis alpina]
MXLOC_001969	LXLOC_001969	cis_mRNA_overlap	gi|359483554|ref|XP_002264139.2|/0.0e+00/PREDICTED: probable LRR receptor-like serine/threonine-protein kinase At1g29720-like [Vitis vinifera],gi|359483554|ref|XP_002264139.2|/0.0e+00/PREDICTED: probable LRR receptor-like serine/threonine-protein kinase At1g29720-like [Vitis vinifera],gi|674252038|gb|KFK44803.1|/2.0e-73/hypothetical protein AALP_AA1G305000 [Arabis alpina]
VIT_210s0003g01990	LXLOC_001969	cis_mRNA_overlap	gi|359483554|ref|XP_002264139.2|/0.0e+00/PREDICTED: probable LRR receptor-like serine/threonine-protein kinase At1g29720-like [Vitis vinifera],gi|359483554|ref|XP_002264139.2|/0.0e+00/PREDICTED: probable LRR receptor-like serine/threonine-protein kinase At1g29720-like [Vitis vinifera]
VIT_210s0003g03790	LXLOC_002070	cis_mRNA_overlap	gi|225443888|ref|XP_002277769.1|/4.6e-67/PREDICTED: protein TIFY 5A [Vitis vinifera] >gi|147805843|emb|CAN62787.1| hypothetical protein VITISV_033493 [Vitis vinifera] >gi|297740737|emb|CBI30919.3| unnamed protein product [Vitis vinifera]
VIT_210s0003g03800	LXLOC_002070	tran	gi|225443890|ref|XP_002277805.1|/4.2e-67/PREDICTED: protein TIFY 5A [Vitis vinifera] >gi|297740738|emb|CBI30920.3| unnamed protein product [Vitis vinifera]
VIT_210s0071g00330	LXLOC_002343	cis_mRNA_up10k	gi|225431013|ref|XP_002272976.1|/7.9e-100/PREDICTED: GEM-like protein 6-like [Vitis vinifera],gi|225431013|ref|XP_002272976.1|/3.9e-68/PREDICTED: GEM-like protein 6-like [Vitis vinifera],gi|147791219|emb|CAN63447.1|/2.6e-96/hypothetical protein VITISV_008724 [Vitis vinifera]
VIT_210s0071g00510	LXLOC_002343	tran	gi|359484126|ref|XP_002272205.2|/1.3e-82/PREDICTED: GEM-like protein 4-like [Vitis vinifera]
VIT_210s0003g01130	LXLOC_002886	cis_mRNA_up10k	gi|225443823|ref|XP_002266726.1|/4.4e-237/PREDICTED: U-box domain-containing protein 7 [Vitis vinifera] >gi|297740492|emb|CBI30674.3| unnamed protein product [Vitis vinifera]
VIT_211s0016g02460	LXLOC_003030	cis_mRNA_dw20k	gi|225444971|ref|XP_002279824.1|/1.4e-281/PREDICTED: pentatricopeptide repeat-containing protein At2g15690-like [Vitis vinifera]
VIT_211s0016g02510	LXLOC_003030	cis_mRNA_dw20k	gi|297738695|emb|CBI27940.3|/2.6e-289/unnamed protein product [Vitis vinifera],gi|297738695|emb|CBI27940.3|/4.9e-198/unnamed protein product [Vitis vinifera],gi|297738695|emb|CBI27940.3|/4.1e-168/unnamed protein product [Vitis vinifera]
VIT_211s0016g02510	LXLOC_003030	cis_mRNA_dw20k	gi|297738695|emb|CBI27940.3|/2.6e-289/unnamed protein product [Vitis vinifera],gi|297738695|emb|CBI27940.3|/4.9e-198/unnamed protein product [Vitis vinifera],gi|297738695|emb|CBI27940.3|/4.1e-168/unnamed protein product [Vitis vinifera]
MXLOC_003730	LXLOC_003030	cis_mRNA_up10k	gi|225444977|ref|XP_002282672.1|/1.0e-133/PREDICTED: pollen-specific protein SF21 [Vitis vinifera] >gi|297738693|emb|CBI27938.3| unnamed protein product [Vitis vinifera]
MXLOC_003031	LXLOC_003030	cis_mRNA_up10k	gi|359484317|ref|XP_003633097.1|/0.0e+00/PREDICTED: pentatricopeptide repeat-containing protein At4g13650-like [Vitis vinifera],gi|359484317|ref|XP_003633097.1|/0.0e+00/PREDICTED: pentatricopeptide repeat-containing protein At4g13650-like [Vitis vinifera]
MXLOC_003031	LXLOC_003030	cis_mRNA_up10k	gi|359484317|ref|XP_003633097.1|/0.0e+00/PREDICTED: pentatricopeptide repeat-containing protein At4g13650-like [Vitis vinifera],gi|359484317|ref|XP_003633097.1|/0.0e+00/PREDICTED: pentatricopeptide repeat-containing protein At4g13650-like [Vitis vinifera]
VIT_211s0037g00630	LXLOC_003337	cis_mRNA_dw20k	gi|225445794|ref|XP_002274521.1|/0.0e+00/PREDICTED: DNA-directed RNA polymerase 3, chloroplastic [Vitis vinifera],gi|225445794|ref|XP_002274521.1|/0.0e+00/PREDICTED: DNA-directed RNA polymerase 3, chloroplastic [Vitis vinifera],gi|225445794|ref|XP_002274521.1|/0.0e+00/PREDICTED: DNA-directed RNA polymerase 3, chloroplastic [Vitis vinifera],gi|645275893|ref|XP_008243031.1|/0.0e+00/PREDICTED: DNA-d…
VIT_211s0037g00660	LXLOC_003337	cis_mRNA_dw20k	gi|225445792|ref|XP_002274466.1|/0.0e+00/PREDICTED: probable leucine-rich repeat receptor-like protein kinase At1g35710-like [Vitis vinifera]
VIT_211s0037g00650	LXLOC_003337	cis_mRNA_overlap	gi|359484858|ref|XP_003633177.1|/9.7e-190/PREDICTED: LOW QUALITY PROTEIN: replication factor A protein 1-like [Vitis vinifera]
VIT_211s0016g03640	LXLOC_003785	cis_mRNA_dw20k	gi|225445190|ref|XP_002284205.1|/1.9e-109/PREDICTED: rac-like GTP-binding protein ARAC7 isoform 1 [Vitis vinifera] >gi|147781539|emb|CAN73708.1| hypothetical protein VITISV_023715 [Vitis vinifera] >gi|297738799|emb|CBI28044.3| unnamed protein product [Vitis vinifera],gi|225445190|ref|XP_002284205.1|/1.1e-113/PREDICTED: rac-like GTP-binding protein ARAC7 isoform 1 [Vitis vinifera] >gi|147781539|em…
MXLOC_003785	LXLOC_003785	cis_mRNA_overlap	gi|643724495|gb|KDP33696.1|/1.6e-227/hypothetical protein JCGZ_07267 [Jatropha curcas],gi|643724495|gb|KDP33696.1|/6.5e-228/hypothetical protein JCGZ_07267 [Jatropha curcas],gi|590577030|ref|XP_007013121.1|/6.2e-237/Major facilitator superfamily protein isoform 1 [Theobroma cacao] >gi|508783484|gb|EOY30740.1| Major facilitator superfamily protein isoform 1 [Theobroma cacao]
MXLOC_003806	LXLOC_003807	cis_mRNA_up10k	gi|297738863|emb|CBI28108.3|/5.0e-224/unnamed protein product [Vitis vinifera],gi|297738863|emb|CBI28108.3|/1.9e-159/unnamed protein product [Vitis vinifera],gi|297738863|emb|CBI28108.3|/1.8e-159/unnamed protein product [Vitis vinifera],gi|297738863|emb|CBI28108.3|/1.2e-214/unnamed protein product [Vitis vinifera]
VIT_211s0118g00610.10	LXLOC_003914	cis_mRNA_dw20k	gi|225463049|ref|XP_002268107.1|/2.2e-150/PREDICTED: uncharacterized methyltransferase At2g41040, chloroplastic [Vitis vinifera] >gi|296084558|emb|CBI25579.3| unnamed protein product [Vitis vinifera]
VIT_200s0273g00020	LXLOC_004033	tran	gi|296085660|emb|CBI29459.3|/6.4e-59/unnamed protein product [Vitis vinifera],gi|296085660|emb|CBI29459.3|/4.7e-59/unnamed protein product [Vitis vinifera]
VIT_207s0005g05320	LXLOC_004033	tran	gi|296083164|emb|CBI22800.3|/9.2e-51/unnamed protein product [Vitis vinifera]
MXLOC_004900	LXLOC_004876	tran	gi|298204609|emb|CBI23884.3|/0.0e+00/unnamed protein product [Vitis vinifera],gi|298204609|emb|CBI23884.3|/0.0e+00/unnamed protein product [Vitis vinifera],gi|298204609|emb|CBI23884.3|/0.0e+00/unnamed protein product [Vitis vinifera],gi|298204609|emb|CBI23884.3|/0.0e+00/unnamed protein product [Vitis vinifera]
MXLOC_004900	LXLOC_004876	tran	gi|298204609|emb|CBI23884.3|/0.0e+00/unnamed protein product [Vitis vinifera],gi|298204609|emb|CBI23884.3|/0.0e+00/unnamed protein product [Vitis vinifera],gi|298204609|emb|CBI23884.3|/0.0e+00/unnamed protein product [Vitis vinifera],gi|298204609|emb|CBI23884.3|/0.0e+00/unnamed protein product [Vitis vinifera]
VIT_212s0034g00660	LXLOC_004876	cis_mRNA_overlap	gi|359486106|ref|XP_002274951.2|/0.0e+00/PREDICTED: TMV resistance protein N-like [Vitis vinifera]
VIT_212s0034g00770	LXLOC_004876	cis_mRNA_overlap	gi|359486100|ref|XP_002274578.2|/0.0e+00/PREDICTED: TMV resistance protein N-like [Vitis vinifera],gi|359486100|ref|XP_002274578.2|/0.0e+00/PREDICTED: TMV resistance protein N-like [Vitis vinifera],gi|359486100|ref|XP_002274578.2|/0.0e+00/PREDICTED: TMV resistance protein N-like [Vitis vinifera],gi|359486100|ref|XP_002274578.2|/0.0e+00/PREDICTED: TMV resistance protein N-like [Vitis vinifera]
VIT_212s0035g02040	LXLOC_005113	cis_mRNA_overlap	gi|297739434|emb|CBI29616.3|/7.0e-48/unnamed protein product [Vitis vinifera]
VIT_212s0035g02030	LXLOC_005113	cis_mRNA_up10k	gi|225465306|ref|XP_002269195.1|/2.2e-132/PREDICTED: uncharacterized protein LOC100265963 [Vitis vinifera] >gi|297739435|emb|CBI29617.3| unnamed protein product [Vitis vinifera],gi|225465306|ref|XP_002269195.1|/7.2e-95/PREDICTED: uncharacterized protein LOC100265963 [Vitis vinifera] >gi|297739435|emb|CBI29617.3| unnamed protein product [Vitis vinifera],gi|225465306|ref|XP_002269195.1|/2.4e-160/PR…
VIT_212s0035g02030	LXLOC_005113	cis_mRNA_up10k	gi|225465306|ref|XP_002269195.1|/2.2e-132/PREDICTED: uncharacterized protein LOC100265963 [Vitis vinifera] >gi|297739435|emb|CBI29617.3| unnamed protein product [Vitis vinifera],gi|225465306|ref|XP_002269195.1|/7.2e-95/PREDICTED: uncharacterized protein LOC100265963 [Vitis vinifera] >gi|297739435|emb|CBI29617.3| unnamed protein product [Vitis vinifera],gi|225465306|ref|XP_002269195.1|/2.4e-160/PR…
VIT_212s0035g02030	LXLOC_005113	cis_mRNA_up10k	gi|225465306|ref|XP_002269195.1|/2.2e-132/PREDICTED: uncharacterized protein LOC100265963 [Vitis vinifera] >gi|297739435|emb|CBI29617.3| unnamed protein product [Vitis vinifera],gi|225465306|ref|XP_002269195.1|/7.2e-95/PREDICTED: uncharacterized protein LOC100265963 [Vitis vinifera] >gi|297739435|emb|CBI29617.3| unnamed protein product [Vitis vinifera],gi|225465306|ref|XP_002269195.1|/2.4e-160/PR…
VIT_212s0028g00560	LXLOC_005158	cis_mRNA_dw20k	gi|302143533|emb|CBI22094.3|/8.9e-134/unnamed protein product [Vitis vinifera],gi|302143533|emb|CBI22094.3|/1.1e-95/unnamed protein product [Vitis vinifera],gi|302143533|emb|CBI22094.3|/3.8e-135/unnamed protein product [Vitis vinifera],gi|302143533|emb|CBI22094.3|/5.1e-72/unnamed protein product [Vitis vinifera],gi|302143533|emb|CBI22094.3|/4.6e-97/unnamed protein product [Vitis vinifera]
VIT_212s0028g00560	LXLOC_005158	cis_mRNA_dw20k	gi|302143533|emb|CBI22094.3|/8.9e-134/unnamed protein product [Vitis vinifera],gi|302143533|emb|CBI22094.3|/1.1e-95/unnamed protein product [Vitis vinifera],gi|302143533|emb|CBI22094.3|/3.8e-135/unnamed protein product [Vitis vinifera],gi|302143533|emb|CBI22094.3|/5.1e-72/unnamed protein product [Vitis vinifera],gi|302143533|emb|CBI22094.3|/4.6e-97/unnamed protein product [Vitis vinifera]
VIT_212s0028g00530	LXLOC_005158	cis_mRNA_overlap	gi|225446813|ref|XP_002279242.1|/1.4e-138/PREDICTED: putative ferric-chelate reductase 1 [Vitis vinifera] >gi|302143534|emb|CBI22095.3| unnamed protein product [Vitis vinifera]
VIT_212s0035g01240	LXLOC_005820	cis_mRNA_overlap	gi|595798467|ref|XP_007201391.1|/5.6e-24/hypothetical protein PRUPE_ppa007924mg [Prunus persica] >gi|462396791|gb|EMJ02590.1| hypothetical protein PRUPE_ppa007924mg [Prunus persica]
VIT_212s0035g01240	LXLOC_005820	cis_mRNA_overlap	gi|595798467|ref|XP_007201391.1|/5.6e-24/hypothetical protein PRUPE_ppa007924mg [Prunus persica] >gi|462396791|gb|EMJ02590.1| hypothetical protein PRUPE_ppa007924mg [Prunus persica]
VIT_212s0035g01240	LXLOC_005820	cis_mRNA_overlap	gi|595798467|ref|XP_007201391.1|/5.6e-24/hypothetical protein PRUPE_ppa007924mg [Prunus persica] >gi|462396791|gb|EMJ02590.1| hypothetical protein PRUPE_ppa007924mg [Prunus persica]
VIT_212s0035g01240	LXLOC_005820	cis_mRNA_overlap	gi|595798467|ref|XP_007201391.1|/5.6e-24/hypothetical protein PRUPE_ppa007924mg [Prunus persica] >gi|462396791|gb|EMJ02590.1| hypothetical protein PRUPE_ppa007924mg [Prunus persica]
MXLOC_005925	LXLOC_005922	cis_mRNA_dw20k	gi|22797798|emb|CAD22170.1|/4.7e-105/maturase [Vitis vinifera]
VIT_213s0320g00070	LXLOC_006807	cis_mRNA_overlap	gi|720065827|ref|XP_010276385.1|/0.0e+00/PREDICTED: myosin-12-like isoform X1 [Nelumbo nucifera]
VIT_213s0064g00560	LXLOC_007522	cis_mRNA_up10k	gi|225450069|ref|XP_002274267.1|/0.0e+00/PREDICTED: DNA topoisomerase 2-like [Vitis vinifera],gi|225450069|ref|XP_002274267.1|/0.0e+00/PREDICTED: DNA topoisomerase 2-like [Vitis vinifera],gi|225450069|ref|XP_002274267.1|/0.0e+00/PREDICTED: DNA topoisomerase 2-like [Vitis vinifera],gi|225450069|ref|XP_002274267.1|/0.0e+00/PREDICTED: DNA topoisomerase 2-like [Vitis vinifera],gi|225450069|ref|XP_002…
VIT_213s0064g01100	LXLOC_007558	cis_mRNA_overlap	gi|359487281|ref|XP_003633560.1|/5.7e-29/PREDICTED: uncharacterized protein LOC100256779 [Vitis vinifera] >gi|147787659|emb|CAN69575.1| hypothetical protein VITISV_028612 [Vitis vinifera]
MXLOC_006999	LXLOC_007653	cis_mRNA_up10k	gi|225449444|ref|XP_002283100.1|/4.7e-216/PREDICTED: E3 ubiquitin-protein ligase RING1-like [Vitis vinifera]
MXLOC_027215	LXLOC_007654	tran	gi|296088189|emb|CBI35701.3|/2.4e-199/unnamed protein product [Vitis vinifera],gi|296088189|emb|CBI35701.3|/2.7e-199/unnamed protein product [Vitis vinifera],gi|296088189|emb|CBI35701.3|/0.0e+00/unnamed protein product [Vitis vinifera],gi|296088189|emb|CBI35701.3|/7.8e-122/unnamed protein product [Vitis vinifera],gi|302144164|emb|CBI23291.3|/1.1e-245/unnamed protein product [Vitis vinifera],gi|63…
MXLOC_027215	LXLOC_007654	tran	gi|296088189|emb|CBI35701.3|/2.4e-199/unnamed protein product [Vitis vinifera],gi|296088189|emb|CBI35701.3|/2.7e-199/unnamed protein product [Vitis vinifera],gi|296088189|emb|CBI35701.3|/0.0e+00/unnamed protein product [Vitis vinifera],gi|296088189|emb|CBI35701.3|/7.8e-122/unnamed protein product [Vitis vinifera],gi|302144164|emb|CBI23291.3|/1.1e-245/unnamed protein product [Vitis vinifera],gi|63…
MXLOC_027215	LXLOC_007654	tran	gi|296088189|emb|CBI35701.3|/2.4e-199/unnamed protein product [Vitis vinifera],gi|296088189|emb|CBI35701.3|/2.7e-199/unnamed protein product [Vitis vinifera],gi|296088189|emb|CBI35701.3|/0.0e+00/unnamed protein product [Vitis vinifera],gi|296088189|emb|CBI35701.3|/7.8e-122/unnamed protein product [Vitis vinifera],gi|302144164|emb|CBI23291.3|/1.1e-245/unnamed protein product [Vitis vinifera],gi|63…
MXLOC_027215	LXLOC_007654	tran	gi|296088189|emb|CBI35701.3|/2.4e-199/unnamed protein product [Vitis vinifera],gi|296088189|emb|CBI35701.3|/2.7e-199/unnamed protein product [Vitis vinifera],gi|296088189|emb|CBI35701.3|/0.0e+00/unnamed protein product [Vitis vinifera],gi|296088189|emb|CBI35701.3|/7.8e-122/unnamed protein product [Vitis vinifera],gi|302144164|emb|CBI23291.3|/1.1e-245/unnamed protein product [Vitis vinifera],gi|63…
VIT_200s0183g00060	LXLOC_007678	tran	gi|147844557|emb|CAN83339.1|/5.3e-21/hypothetical protein VITISV_027783 [Vitis vinifera]
VIT_200s0308g00030	LXLOC_007678	tran	gi|147844557|emb|CAN83339.1|/1.7e-20/hypothetical protein VITISV_027783 [Vitis vinifera]
MXLOC_001750	LXLOC_007682	tran	gi|147780898|emb|CAN72646.1|/2.2e-229/hypothetical protein VITISV_007504 [Vitis vinifera]
MXLOC_002890	LXLOC_007701	tran	gi|147789058|emb|CAN75786.1|/3.3e-36/hypothetical protein VITISV_032003 [Vitis vinifera]
VIT_214s0060g01470	LXLOC_007796	cis_mRNA_overlap	gi|147856442|emb|CAN82842.1|/0.0e+00/hypothetical protein VITISV_019567 [Vitis vinifera],gi|296089750|emb|CBI39569.3|/0.0e+00/unnamed protein product [Vitis vinifera],gi|147856442|emb|CAN82842.1|/3.6e-207/hypothetical protein VITISV_019567 [Vitis vinifera],gi|147856442|emb|CAN82842.1|/2.6e-235/hypothetical protein VITISV_019567 [Vitis vinifera],gi|147856442|emb|CAN82842.1|/4.2e-207/hypothetical p…
VIT_214s0060g01470	LXLOC_007796	cis_mRNA_overlap	gi|147856442|emb|CAN82842.1|/0.0e+00/hypothetical protein VITISV_019567 [Vitis vinifera],gi|296089750|emb|CBI39569.3|/0.0e+00/unnamed protein product [Vitis vinifera],gi|147856442|emb|CAN82842.1|/3.6e-207/hypothetical protein VITISV_019567 [Vitis vinifera],gi|147856442|emb|CAN82842.1|/2.6e-235/hypothetical protein VITISV_019567 [Vitis vinifera],gi|147856442|emb|CAN82842.1|/4.2e-207/hypothetical p…
MXLOC_008787	LXLOC_007796	cis_mRNA_up10k	gi|225450640|ref|XP_002278296.1|/3.6e-206/PREDICTED: exopolyphosphatase [Vitis vinifera] >gi|296089751|emb|CBI39570.3| unnamed protein product [Vitis vinifera],gi|225450640|ref|XP_002278296.1|/3.4e-206/PREDICTED: exopolyphosphatase [Vitis vinifera] >gi|296089751|emb|CBI39570.3| unnamed protein product [Vitis vinifera]
VIT_214s0060g01470	LXLOC_007796	cis_mRNA_overlap	gi|147856442|emb|CAN82842.1|/0.0e+00/hypothetical protein VITISV_019567 [Vitis vinifera],gi|296089750|emb|CBI39569.3|/0.0e+00/unnamed protein product [Vitis vinifera],gi|147856442|emb|CAN82842.1|/3.6e-207/hypothetical protein VITISV_019567 [Vitis vinifera],gi|147856442|emb|CAN82842.1|/2.6e-235/hypothetical protein VITISV_019567 [Vitis vinifera],gi|147856442|emb|CAN82842.1|/4.2e-207/hypothetical p…
VIT_214s0060g01470	LXLOC_007796	cis_mRNA_overlap	gi|147856442|emb|CAN82842.1|/0.0e+00/hypothetical protein VITISV_019567 [Vitis vinifera],gi|296089750|emb|CBI39569.3|/0.0e+00/unnamed protein product [Vitis vinifera],gi|147856442|emb|CAN82842.1|/3.6e-207/hypothetical protein VITISV_019567 [Vitis vinifera],gi|147856442|emb|CAN82842.1|/2.6e-235/hypothetical protein VITISV_019567 [Vitis vinifera],gi|147856442|emb|CAN82842.1|/4.2e-207/hypothetical p…
VIT_214s0060g01470	LXLOC_007796	cis_mRNA_overlap	gi|147856442|emb|CAN82842.1|/0.0e+00/hypothetical protein VITISV_019567 [Vitis vinifera],gi|296089750|emb|CBI39569.3|/0.0e+00/unnamed protein product [Vitis vinifera],gi|147856442|emb|CAN82842.1|/3.6e-207/hypothetical protein VITISV_019567 [Vitis vinifera],gi|147856442|emb|CAN82842.1|/2.6e-235/hypothetical protein VITISV_019567 [Vitis vinifera],gi|147856442|emb|CAN82842.1|/4.2e-207/hypothetical p…
VIT_214s0060g01470	LXLOC_007796	cis_mRNA_overlap	gi|147856442|emb|CAN82842.1|/0.0e+00/hypothetical protein VITISV_019567 [Vitis vinifera],gi|296089750|emb|CBI39569.3|/0.0e+00/unnamed protein product [Vitis vinifera],gi|147856442|emb|CAN82842.1|/3.6e-207/hypothetical protein VITISV_019567 [Vitis vinifera],gi|147856442|emb|CAN82842.1|/2.6e-235/hypothetical protein VITISV_019567 [Vitis vinifera],gi|147856442|emb|CAN82842.1|/4.2e-207/hypothetical p…
MXLOC_008787	LXLOC_007796	cis_mRNA_up10k	gi|225450640|ref|XP_002278296.1|/3.6e-206/PREDICTED: exopolyphosphatase [Vitis vinifera] >gi|296089751|emb|CBI39570.3| unnamed protein product [Vitis vinifera],gi|225450640|ref|XP_002278296.1|/3.4e-206/PREDICTED: exopolyphosphatase [Vitis vinifera] >gi|296089751|emb|CBI39570.3| unnamed protein product [Vitis vinifera]
MXLOC_008787	LXLOC_007796	cis_mRNA_up10k	gi|225450640|ref|XP_002278296.1|/3.6e-206/PREDICTED: exopolyphosphatase [Vitis vinifera] >gi|296089751|emb|CBI39570.3| unnamed protein product [Vitis vinifera],gi|225450640|ref|XP_002278296.1|/3.4e-206/PREDICTED: exopolyphosphatase [Vitis vinifera] >gi|296089751|emb|CBI39570.3| unnamed protein product [Vitis vinifera]
MXLOC_009057	LXLOC_008027	cis_mRNA_overlap	gi|296087901|emb|CBI35184.3|/7.7e-249/unnamed protein product [Vitis vinifera],gi|296087901|emb|CBI35184.3|/4.2e-235/unnamed protein product [Vitis vinifera],gi|296087901|emb|CBI35184.3|/0.0e+00/unnamed protein product [Vitis vinifera],gi|296087901|emb|CBI35184.3|/6.7e-242/unnamed protein product [Vitis vinifera],gi|296087901|emb|CBI35184.3|/4.7e-250/unnamed protein product [Vitis vinifera],gi|29…
VIT_214s0068g01790	LXLOC_008448	cis_mRNA_dw20k	gi|225451485|ref|XP_002271244.1|/7.2e-58/PREDICTED: uncharacterized protein LOC100263446 [Vitis vinifera] >gi|147822220|emb|CAN66013.1| hypothetical protein VITISV_024282 [Vitis vinifera] >gi|296082326|emb|CBI21331.3| unnamed protein product [Vitis vinifera]
MXLOC_008600	LXLOC_008601	cis_mRNA_dw20k	gi|359488864|ref|XP_003633835.1|/0.0e+00/PREDICTED: GPI ethanolamine phosphate transferase 1-like [Vitis vinifera] >gi|296087714|emb|CBI34970.3| unnamed protein product [Vitis vinifera],gi|359488733|ref|XP_003633808.1|/2.3e-267/PREDICTED: uncharacterized protein LOC100249226 [Vitis vinifera],gi|359488866|ref|XP_002275404.2|/1.8e-171/PREDICTED: uncharacterized protein LOC100266391 [Vitis vinifera]…
MXLOC_008600	LXLOC_008601	cis_mRNA_dw20k	gi|359488864|ref|XP_003633835.1|/0.0e+00/PREDICTED: GPI ethanolamine phosphate transferase 1-like [Vitis vinifera] >gi|296087714|emb|CBI34970.3| unnamed protein product [Vitis vinifera],gi|359488733|ref|XP_003633808.1|/2.3e-267/PREDICTED: uncharacterized protein LOC100249226 [Vitis vinifera],gi|359488866|ref|XP_002275404.2|/1.8e-171/PREDICTED: uncharacterized protein LOC100266391 [Vitis vinifera]…
MXLOC_008600	LXLOC_008601	cis_mRNA_dw20k	gi|359488864|ref|XP_003633835.1|/0.0e+00/PREDICTED: GPI ethanolamine phosphate transferase 1-like [Vitis vinifera] >gi|296087714|emb|CBI34970.3| unnamed protein product [Vitis vinifera],gi|359488733|ref|XP_003633808.1|/2.3e-267/PREDICTED: uncharacterized protein LOC100249226 [Vitis vinifera],gi|359488866|ref|XP_002275404.2|/1.8e-171/PREDICTED: uncharacterized protein LOC100266391 [Vitis vinifera]…
MXLOC_008600	LXLOC_008601	cis_mRNA_dw20k	gi|359488864|ref|XP_003633835.1|/0.0e+00/PREDICTED: GPI ethanolamine phosphate transferase 1-like [Vitis vinifera] >gi|296087714|emb|CBI34970.3| unnamed protein product [Vitis vinifera],gi|359488733|ref|XP_003633808.1|/2.3e-267/PREDICTED: uncharacterized protein LOC100249226 [Vitis vinifera],gi|359488866|ref|XP_002275404.2|/1.8e-171/PREDICTED: uncharacterized protein LOC100266391 [Vitis vinifera]…
MXLOC_008600	LXLOC_008601	cis_mRNA_dw20k	gi|359488864|ref|XP_003633835.1|/0.0e+00/PREDICTED: GPI ethanolamine phosphate transferase 1-like [Vitis vinifera] >gi|296087714|emb|CBI34970.3| unnamed protein product [Vitis vinifera],gi|359488733|ref|XP_003633808.1|/2.3e-267/PREDICTED: uncharacterized protein LOC100249226 [Vitis vinifera],gi|359488866|ref|XP_002275404.2|/1.8e-171/PREDICTED: uncharacterized protein LOC100266391 [Vitis vinifera]…
VIT_214s0066g01830	LXLOC_008601	cis_mRNA_overlap	gi|359488866|ref|XP_002275404.2|/0.0e+00/PREDICTED: uncharacterized protein LOC100266391 [Vitis vinifera]
VIT_214s0066g01840	LXLOC_008601	cis_mRNA_overlap	gi|296087721|emb|CBI34977.3|/9.2e-175/unnamed protein product [Vitis vinifera]
MXLOC_022417	LXLOC_008601	tran	gi|359477232|ref|XP_002271293.2|/2.1e-267/PREDICTED: uncharacterized protein LOC100256873 [Vitis vinifera]
MXLOC_022419	LXLOC_008601	tran	gi|359477234|ref|XP_002264661.2|/0.0e+00/PREDICTED: uncharacterized protein LOC100243551 [Vitis vinifera]
MXLOC_022420	LXLOC_008601	tran	gi|359477234|ref|XP_002264661.2|/0.0e+00/PREDICTED: uncharacterized protein LOC100243551 [Vitis vinifera]
VIT_205s0077g01730	LXLOC_008601	tran	gi|359477234|ref|XP_002264661.2|/0.0e+00/PREDICTED: uncharacterized protein LOC100243551 [Vitis vinifera]
VIT_214s0066g02190	LXLOC_008617	cis_mRNA_up10k	gi|225452618|ref|XP_002276119.1|/7.9e-279/PREDICTED: uncharacterized protein LOC100266380 [Vitis vinifera],gi|225452618|ref|XP_002276119.1|/0.0e+00/PREDICTED: uncharacterized protein LOC100266380 [Vitis vinifera],gi|225452618|ref|XP_002276119.1|/7.7e-231/PREDICTED: uncharacterized protein LOC100266380 [Vitis vinifera],gi|225452618|ref|XP_002276119.1|/5.6e-269/PREDICTED: uncharacterized protein LO…
VIT_214s0066g02190	LXLOC_008617	cis_mRNA_up10k	gi|225452618|ref|XP_002276119.1|/7.9e-279/PREDICTED: uncharacterized protein LOC100266380 [Vitis vinifera],gi|225452618|ref|XP_002276119.1|/0.0e+00/PREDICTED: uncharacterized protein LOC100266380 [Vitis vinifera],gi|225452618|ref|XP_002276119.1|/7.7e-231/PREDICTED: uncharacterized protein LOC100266380 [Vitis vinifera],gi|225452618|ref|XP_002276119.1|/5.6e-269/PREDICTED: uncharacterized protein LO…
VIT_214s0066g02190	LXLOC_008617	cis_mRNA_up10k	gi|225452618|ref|XP_002276119.1|/7.9e-279/PREDICTED: uncharacterized protein LOC100266380 [Vitis vinifera],gi|225452618|ref|XP_002276119.1|/0.0e+00/PREDICTED: uncharacterized protein LOC100266380 [Vitis vinifera],gi|225452618|ref|XP_002276119.1|/7.7e-231/PREDICTED: uncharacterized protein LOC100266380 [Vitis vinifera],gi|225452618|ref|XP_002276119.1|/5.6e-269/PREDICTED: uncharacterized protein LO…
VIT_214s0066g02190	LXLOC_008617	cis_mRNA_up10k	gi|225452618|ref|XP_002276119.1|/7.9e-279/PREDICTED: uncharacterized protein LOC100266380 [Vitis vinifera],gi|225452618|ref|XP_002276119.1|/0.0e+00/PREDICTED: uncharacterized protein LOC100266380 [Vitis vinifera],gi|225452618|ref|XP_002276119.1|/7.7e-231/PREDICTED: uncharacterized protein LOC100266380 [Vitis vinifera],gi|225452618|ref|XP_002276119.1|/5.6e-269/PREDICTED: uncharacterized protein LO…
VIT_214s0030g00840	LXLOC_008952	cis_mRNA_dw20k	gi|298204973|emb|CBI34280.3|/0.0e+00/unnamed protein product [Vitis vinifera],gi|298204973|emb|CBI34280.3|/0.0e+00/unnamed protein product [Vitis vinifera],gi|298204973|emb|CBI34280.3|/0.0e+00/unnamed protein product [Vitis vinifera]
MXLOC_008329	LXLOC_009355	cis_mRNA_dw20k	gi|225451883|ref|XP_002278942.1|/1.3e-246/PREDICTED: F-box/FBD/LRR-repeat protein At1g13570-like [Vitis vinifera]
VIT_214s0083g00640	LXLOC_009355	cis_mRNA_dw20k	gi|298204419|emb|CBI16899.3|/9.8e-246/unnamed protein product [Vitis vinifera],gi|147798882|emb|CAN74840.1|/2.2e-194/hypothetical protein VITISV_035527 [Vitis vinifera]
VIT_214s0083g00640	LXLOC_009355	cis_mRNA_dw20k	gi|298204419|emb|CBI16899.3|/9.8e-246/unnamed protein product [Vitis vinifera],gi|147798882|emb|CAN74840.1|/2.2e-194/hypothetical protein VITISV_035527 [Vitis vinifera]
VIT_214s0068g00130	LXLOC_009403	cis_mRNA_up10k	gi|359488520|ref|XP_003633771.1|/1.2e-225/PREDICTED: receptor-like protein kinase FERONIA-like [Vitis vinifera]
VIT_214s0066g02190	LXLOC_009664	cis_mRNA_overlap	gi|225452618|ref|XP_002276119.1|/7.9e-279/PREDICTED: uncharacterized protein LOC100266380 [Vitis vinifera],gi|225452618|ref|XP_002276119.1|/0.0e+00/PREDICTED: uncharacterized protein LOC100266380 [Vitis vinifera],gi|225452618|ref|XP_002276119.1|/7.7e-231/PREDICTED: uncharacterized protein LOC100266380 [Vitis vinifera],gi|225452618|ref|XP_002276119.1|/5.6e-269/PREDICTED: uncharacterized protein LO…
VIT_214s0066g02190	LXLOC_009664	cis_mRNA_overlap	gi|225452618|ref|XP_002276119.1|/7.9e-279/PREDICTED: uncharacterized protein LOC100266380 [Vitis vinifera],gi|225452618|ref|XP_002276119.1|/0.0e+00/PREDICTED: uncharacterized protein LOC100266380 [Vitis vinifera],gi|225452618|ref|XP_002276119.1|/7.7e-231/PREDICTED: uncharacterized protein LOC100266380 [Vitis vinifera],gi|225452618|ref|XP_002276119.1|/5.6e-269/PREDICTED: uncharacterized protein LO…
VIT_214s0066g02190	LXLOC_009664	cis_mRNA_overlap	gi|225452618|ref|XP_002276119.1|/7.9e-279/PREDICTED: uncharacterized protein LOC100266380 [Vitis vinifera],gi|225452618|ref|XP_002276119.1|/0.0e+00/PREDICTED: uncharacterized protein LOC100266380 [Vitis vinifera],gi|225452618|ref|XP_002276119.1|/7.7e-231/PREDICTED: uncharacterized protein LOC100266380 [Vitis vinifera],gi|225452618|ref|XP_002276119.1|/5.6e-269/PREDICTED: uncharacterized protein LO…
VIT_214s0066g02190	LXLOC_009664	cis_mRNA_overlap	gi|225452618|ref|XP_002276119.1|/7.9e-279/PREDICTED: uncharacterized protein LOC100266380 [Vitis vinifera],gi|225452618|ref|XP_002276119.1|/0.0e+00/PREDICTED: uncharacterized protein LOC100266380 [Vitis vinifera],gi|225452618|ref|XP_002276119.1|/7.7e-231/PREDICTED: uncharacterized protein LOC100266380 [Vitis vinifera],gi|225452618|ref|XP_002276119.1|/5.6e-269/PREDICTED: uncharacterized protein LO…
VIT_214s0066g02190	LXLOC_009664	cis_mRNA_overlap	gi|225452618|ref|XP_002276119.1|/7.9e-279/PREDICTED: uncharacterized protein LOC100266380 [Vitis vinifera],gi|225452618|ref|XP_002276119.1|/0.0e+00/PREDICTED: uncharacterized protein LOC100266380 [Vitis vinifera],gi|225452618|ref|XP_002276119.1|/7.7e-231/PREDICTED: uncharacterized protein LOC100266380 [Vitis vinifera],gi|225452618|ref|XP_002276119.1|/5.6e-269/PREDICTED: uncharacterized protein LO…
VIT_214s0066g02190	LXLOC_009664	cis_mRNA_overlap	gi|225452618|ref|XP_002276119.1|/7.9e-279/PREDICTED: uncharacterized protein LOC100266380 [Vitis vinifera],gi|225452618|ref|XP_002276119.1|/0.0e+00/PREDICTED: uncharacterized protein LOC100266380 [Vitis vinifera],gi|225452618|ref|XP_002276119.1|/7.7e-231/PREDICTED: uncharacterized protein LOC100266380 [Vitis vinifera],gi|225452618|ref|XP_002276119.1|/5.6e-269/PREDICTED: uncharacterized protein LO…
VIT_214s0066g02190	LXLOC_009664	cis_mRNA_overlap	gi|225452618|ref|XP_002276119.1|/7.9e-279/PREDICTED: uncharacterized protein LOC100266380 [Vitis vinifera],gi|225452618|ref|XP_002276119.1|/0.0e+00/PREDICTED: uncharacterized protein LOC100266380 [Vitis vinifera],gi|225452618|ref|XP_002276119.1|/7.7e-231/PREDICTED: uncharacterized protein LOC100266380 [Vitis vinifera],gi|225452618|ref|XP_002276119.1|/5.6e-269/PREDICTED: uncharacterized protein LO…
VIT_214s0066g02670	LXLOC_009691	cis_mRNA_dw20k	gi|225452694|ref|XP_002276873.1|/3.6e-293/PREDICTED: probable LRR receptor-like serine/threonine-protein kinase At4g08850-like [Vitis vinifera]
VIT_214s0068g01790	LXLOC_009814	cis_mRNA_dw20k	gi|225451485|ref|XP_002271244.1|/7.2e-58/PREDICTED: uncharacterized protein LOC100263446 [Vitis vinifera] >gi|147822220|emb|CAN66013.1| hypothetical protein VITISV_024282 [Vitis vinifera] >gi|296082326|emb|CBI21331.3| unnamed protein product [Vitis vinifera]
VIT_215s0046g02110	LXLOC_010422	cis_mRNA_up10k	gi|225454314|ref|XP_002277223.1|/4.4e-80/PREDICTED: late embryogenesis abundant protein Lea14-A [Vitis vinifera] >gi|147841416|emb|CAN73360.1| hypothetical protein VITISV_006164 [Vitis vinifera] >gi|297745335|emb|CBI40415.3| unnamed protein product [Vitis vinifera]
VIT_215s0046g02640	LXLOC_011085	cis_mRNA_dw20k	gi|590722142|ref|XP_007051814.1|/0.0e+00/Beta-amylase 7 [Theobroma cacao] >gi|508704075|gb|EOX95971.1| Beta-amylase 7 [Theobroma cacao]
MXLOC_010450	LXLOC_011085	cis_mRNA_dw20k	gi|297745286|emb|CBI40366.3|/2.2e-196/unnamed protein product [Vitis vinifera]
VIT_215s0024g01960	LXLOC_011154	tran	gi|296090125|emb|CBI39944.3|/4.1e-160/unnamed protein product [Vitis vinifera]
VIT_209s0002g04540	LXLOC_011154	tran	gi|297743279|emb|CBI36146.3|/1.9e-296/unnamed protein product [Vitis vinifera]
VIT_210s0003g05050	LXLOC_011154	tran	gi|595789585|ref|YP_009019781.1|/1.3e-195/RNA polymerase beta'' subunit (chloroplast) [Vitis rotundifolia] >gi|586947402|gb|AHJ91199.1| RNA polymerase beta'' subunit (chloroplast) [Vitis rotundifolia]
VIT_213s0067g01850	LXLOC_011154	tran	gi|297736555|emb|CBI25426.3|/1.2e-90/unnamed protein product [Vitis vinifera]
VIT_216s0115g00110	LXLOC_011316	cis_mRNA_dw20k	gi|147859751|emb|CAN78711.1|/6.3e-110/hypothetical protein VITISV_043137 [Vitis vinifera]
VIT_216s0115g00140	LXLOC_011316	tran	gi|298204818|emb|CBI25651.3|/3.8e-09/unnamed protein product [Vitis vinifera]
VIT_216s0115g00470	LXLOC_011337	cis_mRNA_dw20k	gi|359490046|ref|XP_003634020.1|/5.9e-67/PREDICTED: LOW QUALITY PROTEIN: tRNA uridine 5-carboxymethylaminomethyl modification enzyme MnmG-like [Vitis vinifera]
VIT_216s0200g00024	LXLOC_011337	cis_mRNA_up10k	gi|147841627|emb|CAN73065.1|/2.5e-167/hypothetical protein VITISV_020073 [Vitis vinifera]
MXLOC_011465	LXLOC_011465	cis_mRNA_up10k	gi|297745064|emb|CBI38656.3|/1.3e-262/unnamed protein product [Vitis vinifera],gi|297745064|emb|CBI38656.3|/2.2e-224/unnamed protein product [Vitis vinifera]
MXLOC_011465	LXLOC_011465	cis_mRNA_up10k	gi|297745064|emb|CBI38656.3|/1.3e-262/unnamed protein product [Vitis vinifera],gi|297745064|emb|CBI38656.3|/2.2e-224/unnamed protein product [Vitis vinifera]
MXLOC_011465	LXLOC_011465	cis_mRNA_up10k	gi|297745064|emb|CBI38656.3|/1.3e-262/unnamed protein product [Vitis vinifera],gi|297745064|emb|CBI38656.3|/2.2e-224/unnamed protein product [Vitis vinifera]
MXLOC_011465	LXLOC_011465	cis_mRNA_up10k	gi|297745064|emb|CBI38656.3|/1.3e-262/unnamed protein product [Vitis vinifera],gi|297745064|emb|CBI38656.3|/2.2e-224/unnamed protein product [Vitis vinifera]
MXLOC_011774	LXLOC_011779	cis_mRNA_dw20k	gi|147807651|emb|CAN64389.1|/0.0e+00/hypothetical protein VITISV_018647 [Vitis vinifera],gi|359490576|ref|XP_003634117.1|/0.0e+00/PREDICTED: LRR receptor-like serine/threonine-protein kinase GSO1-like [Vitis vinifera],gi|359490576|ref|XP_003634117.1|/3.6e-175/PREDICTED: LRR receptor-like serine/threonine-protein kinase GSO1-like [Vitis vinifera],gi|359490576|ref|XP_003634117.1|/1.9e-298/PREDICTED…
VIT_216s0050g01980	LXLOC_011779	cis_mRNA_dw20k	gi|147807651|emb|CAN64389.1|/6.7e-260/hypothetical protein VITISV_018647 [Vitis vinifera]
VIT_216s0098g01000	LXLOC_011880	cis_mRNA_dw20k	gi|359490743|ref|XP_003634151.1|/2.4e-34/PREDICTED: uncharacterized protein LOC100853807 [Vitis vinifera]
MXLOC_012583	LXLOC_011880	cis_mRNA_overlap	gi|302143981|emb|CBI23086.3|/0.0e+00/unnamed protein product [Vitis vinifera]
VIT_216s0098g00950	LXLOC_011880	cis_mRNA_overlap	gi|302143981|emb|CBI23086.3|/0.0e+00/unnamed protein product [Vitis vinifera]
VIT_216s0098g01160	LXLOC_011880	tran	gi|359490823|ref|XP_002273195.2|/0.0e+00/PREDICTED: subtilisin-like protease-like [Vitis vinifera],gi|359490823|ref|XP_002273195.2|/0.0e+00/PREDICTED: subtilisin-like protease-like [Vitis vinifera],gi|359490823|ref|XP_002273195.2|/0.0e+00/PREDICTED: subtilisin-like protease-like [Vitis vinifera],gi|359490823|ref|XP_002273195.2|/0.0e+00/PREDICTED: subtilisin-like protease-like [Vitis vinifera],gi|…
VIT_216s0098g01180	LXLOC_011889	cis_mRNA_overlap	gi|225455264|ref|XP_002273477.1|/3.6e-213/PREDICTED: uncharacterized oxidoreductase At1g06690, chloroplastic-like [Vitis vinifera],gi|225455264|ref|XP_002273477.1|/3.8e-213/PREDICTED: uncharacterized oxidoreductase At1g06690, chloroplastic-like [Vitis vinifera],gi|225455264|ref|XP_002273477.1|/6.7e-209/PREDICTED: uncharacterized oxidoreductase At1g06690, chloroplastic-like [Vitis vinifera]
VIT_216s0098g01180	LXLOC_011889	cis_mRNA_overlap	gi|225455264|ref|XP_002273477.1|/3.6e-213/PREDICTED: uncharacterized oxidoreductase At1g06690, chloroplastic-like [Vitis vinifera],gi|225455264|ref|XP_002273477.1|/3.8e-213/PREDICTED: uncharacterized oxidoreductase At1g06690, chloroplastic-like [Vitis vinifera],gi|225455264|ref|XP_002273477.1|/6.7e-209/PREDICTED: uncharacterized oxidoreductase At1g06690, chloroplastic-like [Vitis vinifera]
VIT_216s0098g01180	LXLOC_011889	cis_mRNA_overlap	gi|225455264|ref|XP_002273477.1|/3.6e-213/PREDICTED: uncharacterized oxidoreductase At1g06690, chloroplastic-like [Vitis vinifera],gi|225455264|ref|XP_002273477.1|/3.8e-213/PREDICTED: uncharacterized oxidoreductase At1g06690, chloroplastic-like [Vitis vinifera],gi|225455264|ref|XP_002273477.1|/6.7e-209/PREDICTED: uncharacterized oxidoreductase At1g06690, chloroplastic-like [Vitis vinifera]
MXLOC_011257	LXLOC_012004	cis_mRNA_overlap	gi|225454787|ref|XP_002274994.1|/1.5e-270/PREDICTED: 4-coumarate--CoA ligase 2 [Vitis vinifera]
VIT_216s0039g02040	LXLOC_012004	cis_mRNA_dw20k	gi|255557999|ref|XP_002520028.1|/2.3e-267/AMP dependent CoA ligase, putative [Ricinus communis] >gi|223540792|gb|EEF42352.1| AMP dependent CoA ligase, putative [Ricinus communis],gi|225454787|ref|XP_002274994.1|/6.3e-284/PREDICTED: 4-coumarate--CoA ligase 2 [Vitis vinifera],gi|255557999|ref|XP_002520028.1|/7.9e-248/AMP dependent CoA ligase, putative [Ricinus communis] >gi|223540792|gb|EEF42352.1|…
VIT_217s0000g02480	LXLOC_012784	cis_mRNA_dw20k	gi|297734315|emb|CBI15562.3|/3.3e-45/unnamed protein product [Vitis vinifera]
MXLOC_013486	LXLOC_012856	cis_mRNA_dw20k	gi|225455897|ref|XP_002275826.1|/1.3e-294/PREDICTED: cytochrome P450 71D10 [Vitis vinifera]
VIT_217s0000g03890	LXLOC_012856	cis_mRNA_up10k	gi|359491438|ref|XP_003634278.1|/2.2e-293/PREDICTED: LOW QUALITY PROTEIN: cytochrome P450 71D10-like [Vitis vinifera]
VIT_217s0000g04010	LXLOC_012862	cis_mRNA_dw20k	gi|297734179|emb|CBI15426.3|/1.6e-183/unnamed protein product [Vitis vinifera]
MXLOC_012919	LXLOC_012920	cis_mRNA_dw20k	gi|225456548|ref|XP_002265203.1|/8.7e-169/PREDICTED: squamosa promoter-binding-like protein 6-like [Vitis vinifera]
VIT_217s0000g05020	LXLOC_012920	cis_mRNA_dw20k	gi|225456548|ref|XP_002265203.1|/0.0e+00/PREDICTED: squamosa promoter-binding-like protein 6-like [Vitis vinifera],gi|225456548|ref|XP_002265203.1|/0.0e+00/PREDICTED: squamosa promoter-binding-like protein 6-like [Vitis vinifera],gi|225456548|ref|XP_002265203.1|/0.0e+00/PREDICTED: squamosa promoter-binding-like protein 6-like [Vitis vinifera]
VIT_217s0000g05020	LXLOC_012920	cis_mRNA_dw20k	gi|225456548|ref|XP_002265203.1|/0.0e+00/PREDICTED: squamosa promoter-binding-like protein 6-like [Vitis vinifera],gi|225456548|ref|XP_002265203.1|/0.0e+00/PREDICTED: squamosa promoter-binding-like protein 6-like [Vitis vinifera],gi|225456548|ref|XP_002265203.1|/0.0e+00/PREDICTED: squamosa promoter-binding-like protein 6-like [Vitis vinifera]
VIT_217s0000g05060	LXLOC_012920	cis_mRNA_up10k	gi|297734084|emb|CBI15331.3|/0.0e+00/unnamed protein product [Vitis vinifera]
VIT_217s0000g06325	LXLOC_013001	cis_mRNA_dw20k	gi|359491321|ref|XP_002281977.2|/7.6e-109/PREDICTED: probable calcium-binding protein CML45-like [Vitis vinifera]
VIT_217s0000g06350	LXLOC_013001	cis_mRNA_dw20k	gi|225457389|ref|XP_002284856.1|/7.1e-145/PREDICTED: chlorophyll a-b binding protein 4, chloroplastic [Vitis vinifera] >gi|147843386|emb|CAN79984.1| hypothetical protein VITISV_038035 [Vitis vinifera],gi|225457389|ref|XP_002284856.1|/1.4e-117/PREDICTED: chlorophyll a-b binding protein 4, chloroplastic [Vitis vinifera] >gi|147843386|emb|CAN79984.1| hypothetical protein VITISV_038035 [Vitis vinifer…
VIT_217s0000g06950	LXLOC_013666	cis_mRNA_dw20k	gi|566205332|ref|XP_006374093.1|/0.0e+00/RNA helicase family protein [Populus trichocarpa] >gi|550321716|gb|ERP51890.1| RNA helicase family protein [Populus trichocarpa],gi|566205332|ref|XP_006374093.1|/0.0e+00/RNA helicase family protein [Populus trichocarpa] >gi|550321716|gb|ERP51890.1| RNA helicase family protein [Populus trichocarpa],gi|720021066|ref|XP_010262607.1|/0.0e+00/PREDICTED: putativ…
VIT_218s0001g05640	LXLOC_014173	cis_mRNA_overlap	gi|302141957|emb|CBI19160.3|/0.0e+00/unnamed protein product [Vitis vinifera]
VIT_218s0001g05840	LXLOC_014180	cis_mRNA_up10k	gi|685341703|ref|XP_009107498.1|/4.2e-13/PREDICTED: glycine-rich RNA-binding protein 2, mitochondrial [Brassica rapa],gi|565398202|ref|XP_006364667.1|/4.2e-09/PREDICTED: uncharacterized protein LOC102596521 isoform X3 [Solanum tuberosum],gi|685341703|ref|XP_009107498.1|/4.7e-13/PREDICTED: glycine-rich RNA-binding protein 2, mitochondrial [Brassica rapa]
VIT_218s0001g05840	LXLOC_014181	cis_mRNA_overlap	gi|685341703|ref|XP_009107498.1|/4.2e-13/PREDICTED: glycine-rich RNA-binding protein 2, mitochondrial [Brassica rapa],gi|565398202|ref|XP_006364667.1|/4.2e-09/PREDICTED: uncharacterized protein LOC102596521 isoform X3 [Solanum tuberosum],gi|685341703|ref|XP_009107498.1|/4.7e-13/PREDICTED: glycine-rich RNA-binding protein 2, mitochondrial [Brassica rapa]
VIT_218s0001g05840	LXLOC_014181	cis_mRNA_overlap	gi|685341703|ref|XP_009107498.1|/4.2e-13/PREDICTED: glycine-rich RNA-binding protein 2, mitochondrial [Brassica rapa],gi|565398202|ref|XP_006364667.1|/4.2e-09/PREDICTED: uncharacterized protein LOC102596521 isoform X3 [Solanum tuberosum],gi|685341703|ref|XP_009107498.1|/4.7e-13/PREDICTED: glycine-rich RNA-binding protein 2, mitochondrial [Brassica rapa]
VIT_218s0001g09080	LXLOC_014320	cis_mRNA_overlap	gi|225458842|ref|XP_002283331.1|/1.7e-32/PREDICTED: uncharacterized protein LOC100255829 [Vitis vinifera] >gi|302142196|emb|CBI19399.3| unnamed protein product [Vitis vinifera],gi|225458842|ref|XP_002283331.1|/6.0e-35/PREDICTED: uncharacterized protein LOC100255829 [Vitis vinifera] >gi|302142196|emb|CBI19399.3| unnamed protein product [Vitis vinifera],gi|302142197|emb|CBI19400.3|/1.2e-48/unnamed …
VIT_218s0001g09080	LXLOC_014320	cis_mRNA_overlap	gi|225458842|ref|XP_002283331.1|/1.7e-32/PREDICTED: uncharacterized protein LOC100255829 [Vitis vinifera] >gi|302142196|emb|CBI19399.3| unnamed protein product [Vitis vinifera],gi|225458842|ref|XP_002283331.1|/6.0e-35/PREDICTED: uncharacterized protein LOC100255829 [Vitis vinifera] >gi|302142196|emb|CBI19399.3| unnamed protein product [Vitis vinifera],gi|302142197|emb|CBI19400.3|/1.2e-48/unnamed …
MXLOC_014401	LXLOC_014401	cis_mRNA_overlap	gi|302142313|emb|CBI19516.3|/3.8e-145/unnamed protein product [Vitis vinifera]
VIT_218s0001g10480	LXLOC_014401	cis_mRNA_overlap	gi|302142313|emb|CBI19516.3|/1.7e-145/unnamed protein product [Vitis vinifera],gi|147825326|emb|CAN75496.1|/2.4e-203/hypothetical protein VITISV_040890 [Vitis vinifera]
VIT_218s0001g10480	LXLOC_014401	cis_mRNA_overlap	gi|302142313|emb|CBI19516.3|/1.7e-145/unnamed protein product [Vitis vinifera],gi|147825326|emb|CAN75496.1|/2.4e-203/hypothetical protein VITISV_040890 [Vitis vinifera]
VIT_218s0001g12400	LXLOC_014490	cis_mRNA_up10k	gi|225458299|ref|XP_002281492.1|/0.0e+00/PREDICTED: uncharacterized protein LOC100267647 [Vitis vinifera],gi|225458299|ref|XP_002281492.1|/0.0e+00/PREDICTED: uncharacterized protein LOC100267647 [Vitis vinifera],gi|225458299|ref|XP_002281492.1|/0.0e+00/PREDICTED: uncharacterized protein LOC100267647 [Vitis vinifera],gi|225458299|ref|XP_002281492.1|/0.0e+00/PREDICTED: uncharacterized protein LOC10…
VIT_218s0041g00800	LXLOC_014897	cis_mRNA_dw20k	gi|225460454|ref|XP_002272033.1|/1.1e-277/PREDICTED: anthocyanidin 5,3-O-glucosyltransferase-like [Vitis vinifera]
VIT_218s0041g00910	LXLOC_014897	cis_mRNA_overlap	gi|359493441|ref|XP_003634598.1|/2.6e-282/PREDICTED: UDP-glycosyltransferase 88A1-like [Vitis vinifera]
VIT_218s0041g00840	LXLOC_014897	cis_mRNA_overlap	gi|225460460|ref|XP_002272345.1|/4.5e-282/PREDICTED: anthocyanidin 5,3-O-glucosyltransferase-like [Vitis vinifera]
VIT_218s0041g00900	LXLOC_014897	cis_mRNA_overlap	gi|359493443|ref|XP_003634599.1|/3.3e-278/PREDICTED: anthocyanidin 5,3-O-glucosyltransferase-like [Vitis vinifera]
VIT_211s0078g00210	LXLOC_014902	tran	gi|296090466|emb|CBI40662.3|/2.1e-17/unnamed protein product [Vitis vinifera]
VIT_218s0001g08510	LXLOC_015393	cis_mRNA_dw20k	gi|147810348|emb|CAN67455.1|/1.6e-84/hypothetical protein VITISV_037357 [Vitis vinifera]
VIT_218s0001g11240	LXLOC_015528	cis_mRNA_dw20k	gi|225458499|ref|XP_002282240.1|/5.2e-255/PREDICTED: uncharacterized protein LOC100257467 [Vitis vinifera],gi|225458499|ref|XP_002282240.1|/0.0e+00/PREDICTED: uncharacterized protein LOC100257467 [Vitis vinifera],gi|225458499|ref|XP_002282240.1|/1.4e-268/PREDICTED: uncharacterized protein LOC100257467 [Vitis vinifera],gi|225458499|ref|XP_002282240.1|/0.0e+00/PREDICTED: uncharacterized protein LOC…
VIT_218s0001g11250	LXLOC_015528	cis_mRNA_dw20k	gi|225458497|ref|XP_002284172.1|/0.0e+00/PREDICTED: probable disease resistance protein At4g33300-like [Vitis vinifera]
VIT_218s0001g11240	LXLOC_015528	cis_mRNA_dw20k	gi|225458499|ref|XP_002282240.1|/5.2e-255/PREDICTED: uncharacterized protein LOC100257467 [Vitis vinifera],gi|225458499|ref|XP_002282240.1|/0.0e+00/PREDICTED: uncharacterized protein LOC100257467 [Vitis vinifera],gi|225458499|ref|XP_002282240.1|/1.4e-268/PREDICTED: uncharacterized protein LOC100257467 [Vitis vinifera],gi|225458499|ref|XP_002282240.1|/0.0e+00/PREDICTED: uncharacterized protein LOC…
VIT_218s0001g11250	LXLOC_015528	cis_mRNA_dw20k	gi|225458497|ref|XP_002284172.1|/0.0e+00/PREDICTED: probable disease resistance protein At4g33300-like [Vitis vinifera]
VIT_218s0001g12990	LXLOC_015613	cis_mRNA_dw20k	gi|225458189|ref|XP_002281098.1|/1.9e-266/PREDICTED: omega-hydroxypalmitate O-feruloyl transferase [Vitis vinifera] >gi|147781746|emb|CAN70093.1| hypothetical protein VITISV_030029 [Vitis vinifera]
VIT_218s0001g13200	LXLOC_015627	cis_mRNA_dw20k	gi|302142560|emb|CBI19763.3|/0.0e+00/unnamed protein product [Vitis vinifera],gi|302142560|emb|CBI19763.3|/2.9e-271/unnamed protein product [Vitis vinifera]
VIT_218s0089g01170	LXLOC_016194	cis_mRNA_up10k	gi|719988400|ref|XP_010252321.1|/9.3e-149/PREDICTED: chlorophyll a-b binding protein CP26, chloroplastic [Nelumbo nucifera]
MXLOC_015238	LXLOC_016211	cis_mRNA_dw20k	gi|225459453|ref|XP_002284359.1|/7.2e-191/PREDICTED: uncharacterized protein LOC100259117 [Vitis vinifera],gi|225459451|ref|XP_002284356.1|/3.7e-179/PREDICTED: mitogen-activated protein kinase kinase kinase 1-like [Vitis vinifera],gi|225459451|ref|XP_002284356.1|/0.0e+00/PREDICTED: mitogen-activated protein kinase kinase kinase 1-like [Vitis vinifera],gi|225459451|ref|XP_002284356.1|/0.0e+00/PRED…
VIT_218s0001g03910	LXLOC_016211	cis_mRNA_dw20k	gi|526117535|ref|NP_001268049.1|/0.0e+00/nitrate reductase [NADH]-like [Vitis vinifera] >gi|347300846|gb|AEO72337.1| nitrate reductase 1 [Vitis vinifera],gi|567883105|ref|XP_006434111.1|/0.0e+00/hypothetical protein CICLE_v10000220mg [Citrus clementina] >gi|557536233|gb|ESR47351.1| hypothetical protein CICLE_v10000220mg [Citrus clementina]
MXLOC_015915	LXLOC_016235	cis_mRNA_dw20k	gi|359493220|ref|XP_002264441.2|/0.0e+00/PREDICTED: TMV resistance protein N-like [Vitis vinifera],gi|359493220|ref|XP_002264441.2|/0.0e+00/PREDICTED: TMV resistance protein N-like [Vitis vinifera]
MXLOC_015915	LXLOC_016235	cis_mRNA_overlap	gi|359493220|ref|XP_002264441.2|/0.0e+00/PREDICTED: TMV resistance protein N-like [Vitis vinifera],gi|359493220|ref|XP_002264441.2|/0.0e+00/PREDICTED: TMV resistance protein N-like [Vitis vinifera]
VIT_219s0014g02320	LXLOC_016409	cis_mRNA_dw20k	gi|225461508|ref|XP_002285119.1|/9.8e-246/PREDICTED: uncharacterized protein LOC100264152 isoform 1 [Vitis vinifera],gi|225461508|ref|XP_002285119.1|/7.7e-180/PREDICTED: uncharacterized protein LOC100264152 isoform 1 [Vitis vinifera],gi|225461508|ref|XP_002285119.1|/8.0e-180/PREDICTED: uncharacterized protein LOC100264152 isoform 1 [Vitis vinifera],gi|225461508|ref|XP_002285119.1|/1.7e-207/PREDIC…
VIT_219s0014g02320	LXLOC_016409	cis_mRNA_dw20k	gi|225461508|ref|XP_002285119.1|/9.8e-246/PREDICTED: uncharacterized protein LOC100264152 isoform 1 [Vitis vinifera],gi|225461508|ref|XP_002285119.1|/7.7e-180/PREDICTED: uncharacterized protein LOC100264152 isoform 1 [Vitis vinifera],gi|225461508|ref|XP_002285119.1|/8.0e-180/PREDICTED: uncharacterized protein LOC100264152 isoform 1 [Vitis vinifera],gi|225461508|ref|XP_002285119.1|/1.7e-207/PREDIC…
MXLOC_016808	LXLOC_016806	cis_mRNA_up10k	gi|147852781|emb|CAN81672.1|/0.0e+00/hypothetical protein VITISV_000588 [Vitis vinifera]
VIT_219s0140g00050	LXLOC_016834	cis_mRNA_dw20k	gi|147789920|emb|CAN73865.1|/4.3e-35/hypothetical protein VITISV_012008 [Vitis vinifera]
VIT_219s0027g01360	LXLOC_016997	tran	gi|296082712|emb|CBI21717.3|/1.3e-28/unnamed protein product [Vitis vinifera],gi|296082712|emb|CBI21717.3|/2.2e-28/unnamed protein product [Vitis vinifera],gi|296082712|emb|CBI21717.3|/2.1e-28/unnamed protein product [Vitis vinifera],gi|296082712|emb|CBI21717.3|/2.1e-28/unnamed protein product [Vitis vinifera]
VIT_219s0085g00490	LXLOC_017051	cis_mRNA_up10k	gi|225462238|ref|XP_002263178.1|/0.0e+00/PREDICTED: ATP-dependent zinc metalloprotease FTSH 12, chloroplastic-like [Vitis vinifera]
VIT_219s0014g01550	LXLOC_017170	cis_mRNA_dw20k	gi|225461632|ref|XP_002285388.1|/9.4e-260/PREDICTED: uncharacterized protein At3g15000, mitochondrial [Vitis vinifera]
VIT_219s0014g01560	LXLOC_017170	cis_mRNA_overlap	gi|225461630|ref|XP_002283052.1|/1.1e-221/PREDICTED: uncharacterized protein LOC100264054 [Vitis vinifera],gi|147789424|emb|CAN66607.1|/3.3e-231/hypothetical protein VITISV_017554 [Vitis vinifera],gi|147789424|emb|CAN66607.1|/4.1e-231/hypothetical protein VITISV_017554 [Vitis vinifera],gi|225461630|ref|XP_002283052.1|/9.0e-179/PREDICTED: uncharacterized protein LOC100264054 [Vitis vinifera]
VIT_219s0014g01560	LXLOC_017170	cis_mRNA_overlap	gi|225461630|ref|XP_002283052.1|/1.1e-221/PREDICTED: uncharacterized protein LOC100264054 [Vitis vinifera],gi|147789424|emb|CAN66607.1|/3.3e-231/hypothetical protein VITISV_017554 [Vitis vinifera],gi|147789424|emb|CAN66607.1|/4.1e-231/hypothetical protein VITISV_017554 [Vitis vinifera],gi|225461630|ref|XP_002283052.1|/9.0e-179/PREDICTED: uncharacterized protein LOC100264054 [Vitis vinifera]
VIT_219s0014g03160	LXLOC_017251	cis_mRNA_dw20k	gi|359493870|ref|XP_002284769.2|/1.4e-195/PREDICTED: protochlorophyllide reductase, chloroplastic-like [Vitis vinifera] >gi|302143044|emb|CBI20339.3| unnamed protein product [Vitis vinifera],gi|359493870|ref|XP_002284769.2|/3.7e-191/PREDICTED: protochlorophyllide reductase, chloroplastic-like [Vitis vinifera] >gi|302143044|emb|CBI20339.3| unnamed protein product [Vitis vinifera],gi|702364656|ref|…
VIT_219s0014g03160	LXLOC_017251	cis_mRNA_dw20k	gi|359493870|ref|XP_002284769.2|/1.4e-195/PREDICTED: protochlorophyllide reductase, chloroplastic-like [Vitis vinifera] >gi|302143044|emb|CBI20339.3| unnamed protein product [Vitis vinifera],gi|359493870|ref|XP_002284769.2|/3.7e-191/PREDICTED: protochlorophyllide reductase, chloroplastic-like [Vitis vinifera] >gi|302143044|emb|CBI20339.3| unnamed protein product [Vitis vinifera],gi|702364656|ref|…
VIT_200s0587g00010	LXLOC_017783	tran	gi|225457192|ref|XP_002283959.1|/5.2e-114/PREDICTED: replication protein A 70 kDa DNA-binding subunit isoform 1 [Vitis vinifera]
VIT_202s0025g01485.13	LXLOC_017996	cis_mRNA_dw20k	gi|297742337|emb|CBI34486.3|/2.2e-127/unnamed protein product [Vitis vinifera]
VIT_202s0025g01500	LXLOC_017996	cis_mRNA_dw20k	gi|147864944|emb|CAN83625.1|/2.3e-129/hypothetical protein VITISV_041718 [Vitis vinifera] >gi|297742339|emb|CBI34488.3| unnamed protein product [Vitis vinifera],gi|147864944|emb|CAN83625.1|/3.2e-81/hypothetical protein VITISV_041718 [Vitis vinifera] >gi|297742339|emb|CBI34488.3| unnamed protein product [Vitis vinifera],gi|147864944|emb|CAN83625.1|/1.3e-82/hypothetical protein VITISV_041718 [Vitis…
VIT_202s0025g01500	LXLOC_017996	cis_mRNA_dw20k	gi|147864944|emb|CAN83625.1|/2.3e-129/hypothetical protein VITISV_041718 [Vitis vinifera] >gi|297742339|emb|CBI34488.3| unnamed protein product [Vitis vinifera],gi|147864944|emb|CAN83625.1|/3.2e-81/hypothetical protein VITISV_041718 [Vitis vinifera] >gi|297742339|emb|CBI34488.3| unnamed protein product [Vitis vinifera],gi|147864944|emb|CAN83625.1|/1.3e-82/hypothetical protein VITISV_041718 [Vitis…
VIT_202s0154g00610	LXLOC_018233	cis_mRNA_dw20k	gi|225426981|ref|XP_002269360.1|/3.6e-137/PREDICTED: peroxisome biogenesis protein 19-1 [Vitis vinifera] >gi|297741197|emb|CBI31928.3| unnamed protein product [Vitis vinifera],gi|225426981|ref|XP_002269360.1|/3.8e-129/PREDICTED: peroxisome biogenesis protein 19-1 [Vitis vinifera] >gi|297741197|emb|CBI31928.3| unnamed protein product [Vitis vinifera]
VIT_202s0025g03570	LXLOC_018685	cis_mRNA_dw20k	gi|297742527|emb|CBI34676.3|/8.9e-62/unnamed protein product [Vitis vinifera],gi|297742527|emb|CBI34676.3|/1.6e-85/unnamed protein product [Vitis vinifera],gi|297742527|emb|CBI34676.3|/4.8e-112/unnamed protein product [Vitis vinifera],gi|297742527|emb|CBI34676.3|/2.3e-91/unnamed protein product [Vitis vinifera],gi|297742527|emb|CBI34676.3|/1.7e-85/unnamed protein product [Vitis vinifera],gi|29774…
VIT_202s0025g03570	LXLOC_018685	cis_mRNA_dw20k	gi|297742527|emb|CBI34676.3|/8.9e-62/unnamed protein product [Vitis vinifera],gi|297742527|emb|CBI34676.3|/1.6e-85/unnamed protein product [Vitis vinifera],gi|297742527|emb|CBI34676.3|/4.8e-112/unnamed protein product [Vitis vinifera],gi|297742527|emb|CBI34676.3|/2.3e-91/unnamed protein product [Vitis vinifera],gi|297742527|emb|CBI34676.3|/1.7e-85/unnamed protein product [Vitis vinifera],gi|29774…
VIT_202s0025g03570	LXLOC_018685	cis_mRNA_dw20k	gi|297742527|emb|CBI34676.3|/8.9e-62/unnamed protein product [Vitis vinifera],gi|297742527|emb|CBI34676.3|/1.6e-85/unnamed protein product [Vitis vinifera],gi|297742527|emb|CBI34676.3|/4.8e-112/unnamed protein product [Vitis vinifera],gi|297742527|emb|CBI34676.3|/2.3e-91/unnamed protein product [Vitis vinifera],gi|297742527|emb|CBI34676.3|/1.7e-85/unnamed protein product [Vitis vinifera],gi|29774…
VIT_202s0025g03580	LXLOC_018685	cis_mRNA_overlap	gi|225426407|ref|XP_002273061.1|/3.9e-200/PREDICTED: uncharacterized protein LOC100249560 [Vitis vinifera]
VIT_202s0154g00610	LXLOC_019156	cis_mRNA_up10k	gi|225426981|ref|XP_002269360.1|/3.6e-137/PREDICTED: peroxisome biogenesis protein 19-1 [Vitis vinifera] >gi|297741197|emb|CBI31928.3| unnamed protein product [Vitis vinifera],gi|225426981|ref|XP_002269360.1|/3.8e-129/PREDICTED: peroxisome biogenesis protein 19-1 [Vitis vinifera] >gi|297741197|emb|CBI31928.3| unnamed protein product [Vitis vinifera]
MXLOC_019160	LXLOC_019158	cis_mRNA_dw20k	NA
MXLOC_019981	LXLOC_019321	cis_mRNA_dw20k	gi|297744535|emb|CBI37797.3|/0.0e+00/unnamed protein product [Vitis vinifera],gi|297744535|emb|CBI37797.3|/1.2e-174/unnamed protein product [Vitis vinifera],gi|297744535|emb|CBI37797.3|/8.1e-175/unnamed protein product [Vitis vinifera]
VIT_203s0063g01590	LXLOC_019471	cis_mRNA_dw20k	gi|297741381|emb|CBI32512.3|/5.9e-93/unnamed protein product [Vitis vinifera]
VIT_203s0063g01690	LXLOC_019471	cis_mRNA_overlap	gi|225428620|ref|XP_002284806.1|/2.3e-311/PREDICTED: cytochrome P450 82C4 [Vitis vinifera]
MXLOC_019669	LXLOC_019669	cis_mRNA_overlap	gi|296085597|emb|CBI29372.3|/6.4e-296/unnamed protein product [Vitis vinifera],gi|296085597|emb|CBI29372.3|/1.2e-291/unnamed protein product [Vitis vinifera],gi|225429263|ref|XP_002265008.1|/3.8e-230/PREDICTED: uncharacterized protein LOC100247569 [Vitis vinifera],gi|225429265|ref|XP_002265802.1|/9.6e-198/PREDICTED: uncharacterized protein LOC100245618 [Vitis vinifera],gi|225429265|ref|XP_0022658…
VIT_203s0132g00050	LXLOC_019669	cis_mRNA_up10k	gi|225429265|ref|XP_002265802.1|/1.3e-288/PREDICTED: uncharacterized protein LOC100245618 [Vitis vinifera],gi|225429265|ref|XP_002265802.1|/8.6e-246/PREDICTED: uncharacterized protein LOC100245618 [Vitis vinifera],gi|225429265|ref|XP_002265802.1|/4.0e-250/PREDICTED: uncharacterized protein LOC100245618 [Vitis vinifera]
VIT_203s0132g00050	LXLOC_019669	tran	gi|225429265|ref|XP_002265802.1|/1.3e-288/PREDICTED: uncharacterized protein LOC100245618 [Vitis vinifera],gi|225429265|ref|XP_002265802.1|/8.6e-246/PREDICTED: uncharacterized protein LOC100245618 [Vitis vinifera],gi|225429265|ref|XP_002265802.1|/4.0e-250/PREDICTED: uncharacterized protein LOC100245618 [Vitis vinifera]
VIT_203s0114g00048	LXLOC_019669	tran	gi|296085597|emb|CBI29372.3|/7.5e-21/unnamed protein product [Vitis vinifera]
VIT_203s0132g00080	LXLOC_019669	tran	gi|296085597|emb|CBI29372.3|/3.6e-49/unnamed protein product [Vitis vinifera]
MXLOC_019669	LXLOC_019669	cis_mRNA_overlap	gi|296085597|emb|CBI29372.3|/6.4e-296/unnamed protein product [Vitis vinifera],gi|296085597|emb|CBI29372.3|/1.2e-291/unnamed protein product [Vitis vinifera],gi|225429263|ref|XP_002265008.1|/3.8e-230/PREDICTED: uncharacterized protein LOC100247569 [Vitis vinifera],gi|225429265|ref|XP_002265802.1|/9.6e-198/PREDICTED: uncharacterized protein LOC100245618 [Vitis vinifera],gi|225429265|ref|XP_0022658…
MXLOC_019669	LXLOC_019669	cis_mRNA_overlap	gi|296085597|emb|CBI29372.3|/6.4e-296/unnamed protein product [Vitis vinifera],gi|296085597|emb|CBI29372.3|/1.2e-291/unnamed protein product [Vitis vinifera],gi|225429263|ref|XP_002265008.1|/3.8e-230/PREDICTED: uncharacterized protein LOC100247569 [Vitis vinifera],gi|225429265|ref|XP_002265802.1|/9.6e-198/PREDICTED: uncharacterized protein LOC100245618 [Vitis vinifera],gi|225429265|ref|XP_0022658…
MXLOC_019669	LXLOC_019669	cis_mRNA_overlap	gi|296085597|emb|CBI29372.3|/6.4e-296/unnamed protein product [Vitis vinifera],gi|296085597|emb|CBI29372.3|/1.2e-291/unnamed protein product [Vitis vinifera],gi|225429263|ref|XP_002265008.1|/3.8e-230/PREDICTED: uncharacterized protein LOC100247569 [Vitis vinifera],gi|225429265|ref|XP_002265802.1|/9.6e-198/PREDICTED: uncharacterized protein LOC100245618 [Vitis vinifera],gi|225429265|ref|XP_0022658…
VIT_203s0038g01650	LXLOC_019669	cis_mRNA_overlap	gi|225429265|ref|XP_002265802.1|/5.3e-149/PREDICTED: uncharacterized protein LOC100245618 [Vitis vinifera]
VIT_203s0132g00050	LXLOC_019669	cis_mRNA_overlap	gi|225429265|ref|XP_002265802.1|/1.3e-288/PREDICTED: uncharacterized protein LOC100245618 [Vitis vinifera],gi|225429265|ref|XP_002265802.1|/8.6e-246/PREDICTED: uncharacterized protein LOC100245618 [Vitis vinifera],gi|225429265|ref|XP_002265802.1|/4.0e-250/PREDICTED: uncharacterized protein LOC100245618 [Vitis vinifera]
VIT_203s0114g00048	LXLOC_019669	cis_mRNA_overlap	gi|296085597|emb|CBI29372.3|/7.5e-21/unnamed protein product [Vitis vinifera]
VIT_203s0132g00080	LXLOC_019669	cis_mRNA_overlap	gi|296085597|emb|CBI29372.3|/3.6e-49/unnamed protein product [Vitis vinifera]
VIT_214s0006g00060	LXLOC_019699	tran	gi|296088124|emb|CBI35513.3|/3.3e-12/unnamed protein product [Vitis vinifera]
VIT_204s0008g04390	LXLOC_020831	cis_mRNA_overlap	gi|296081937|emb|CBI20942.3|/3.3e-23/unnamed protein product [Vitis vinifera]
VIT_204s0008g04390	LXLOC_020831	cis_mRNA_overlap	gi|296081937|emb|CBI20942.3|/3.3e-23/unnamed protein product [Vitis vinifera]
MXLOC_021101	LXLOC_021101	cis_mRNA_overlap	gi|225430586|ref|XP_002264892.1|/6.6e-160/PREDICTED: probable polyamine oxidase 4 [Vitis vinifera] >gi|296085133|emb|CBI28628.3| unnamed protein product [Vitis vinifera]
VIT_204s0023g01700	LXLOC_021240	cis_mRNA_overlap	gi|297735162|emb|CBI17524.3|/1.7e-48/unnamed protein product [Vitis vinifera]
VIT_204s0023g01710	LXLOC_021240	cis_mRNA_overlap	gi|297735161|emb|CBI17523.3|/1.7e-22/unnamed protein product [Vitis vinifera]
VIT_204s0023g01710	LXLOC_021240	cis_mRNA_overlap	gi|297735161|emb|CBI17523.3|/1.7e-22/unnamed protein product [Vitis vinifera]
MXLOC_021674	LXLOC_021675	cis_mRNA_up10k	gi|359476346|ref|XP_002281160.2|/7.0e-58/PREDICTED: thioredoxin-related transmembrane protein 2 [Vitis vinifera]
VIT_204s0069g00720	LXLOC_021902	cis_mRNA_overlap	gi|359476450|ref|XP_002271672.2|/1.8e-311/PREDICTED: glutamate receptor 2.8-like [Vitis vinifera]
VIT_204s0023g01720	LXLOC_022086	cis_mRNA_dw20k	gi|297735160|emb|CBI17522.3|/7.3e-157/unnamed protein product [Vitis vinifera],gi|297735160|emb|CBI17522.3|/7.6e-120/unnamed protein product [Vitis vinifera],gi|359476700|ref|XP_002266907.2|/2.6e-172/PREDICTED: CRAL-TRIO domain-containing protein C23B6.04c [Vitis vinifera],gi|359476700|ref|XP_002266907.2|/2.4e-172/PREDICTED: CRAL-TRIO domain-containing protein C23B6.04c [Vitis vinifera],gi|359476…
VIT_204s0023g03770	LXLOC_022188	cis_mRNA_up10k	gi|297734978|emb|CBI17340.3|/1.4e-172/unnamed protein product [Vitis vinifera]
VIT_205s0077g00756	LXLOC_022362	cis_mRNA_dw20k	gi|147791149|emb|CAN70267.1|/2.2e-43/hypothetical protein VITISV_016146 [Vitis vinifera],gi|147791149|emb|CAN70267.1|/1.8e-43/hypothetical protein VITISV_016146 [Vitis vinifera]
VIT_205s0077g00770	LXLOC_022362	cis_mRNA_dw20k	gi|359477210|ref|XP_003631948.1|/2.0e-49/PREDICTED: uncharacterized protein LOC100854371 [Vitis vinifera],gi|359477210|ref|XP_003631948.1|/2.3e-61/PREDICTED: uncharacterized protein LOC100854371 [Vitis vinifera]
VIT_205s0077g00780	LXLOC_022362	cis_mRNA_overlap	gi|312837053|dbj|BAJ34932.1|/4.2e-49/hypothetical protein [Vitis hybrid cultivar]
VIT_205s0077g00790	LXLOC_022362	cis_mRNA_overlap	gi|147791146|emb|CAN70264.1|/3.8e-51/hypothetical protein VITISV_016143 [Vitis vinifera]
VIT_205s0077g00780	LXLOC_022362	cis_mRNA_dw20k	gi|312837053|dbj|BAJ34932.1|/4.2e-49/hypothetical protein [Vitis hybrid cultivar]
VIT_205s0020g01830	LXLOC_022549	cis_mRNA_dw20k	gi|302828406|ref|XP_002945770.1|/1.8e-09/pathogenesis-related protein 1-like protein [Volvox carteri f. nagariensis] >gi|300268585|gb|EFJ52765.1| pathogenesis-related protein 1-like protein [Volvox carteri f. nagariensis]
VIT_205s0020g01860	LXLOC_022549	cis_mRNA_overlap	gi|297736910|emb|CBI26111.3|/3.0e-64/unnamed protein product [Vitis vinifera]
VIT_205s0020g04300	LXLOC_022671	cis_mRNA_overlap	gi|225432816|ref|XP_002283579.1|/0.0e+00/PREDICTED: putative calcium-transporting ATPase 13, plasma membrane-type-like [Vitis vinifera]
VIT_205s0102g01055	LXLOC_023175	tran	gi|147787515|emb|CAN77811.1|/0.0e+00/hypothetical protein VITISV_010343 [Vitis vinifera]
VIT_205s0102g01062	LXLOC_023175	tran	gi|359478099|ref|XP_002269321.2|/0.0e+00/PREDICTED: uncharacterized protein LOC100259295 [Vitis vinifera]
VIT_200s0226g00045	LXLOC_023175	tran	gi|359495925|ref|XP_003635116.1|/0.0e+00/PREDICTED: putative disease resistance protein At1g58400-like [Vitis vinifera]
MXLOC_024137	LXLOC_023268	cis_mRNA_dw20k	gi|225434241|ref|XP_002276129.1|/7.7e-189/PREDICTED: uncharacterized protein LOC100245762 [Vitis vinifera] >gi|296084374|emb|CBI24762.3| unnamed protein product [Vitis vinifera]
VIT_205s0094g01440	LXLOC_023268	cis_mRNA_up10k	gi|296084372|emb|CBI24760.3|/2.3e-128/unnamed protein product [Vitis vinifera]
VIT_205s0020g04300	LXLOC_023596	cis_mRNA_dw20k	gi|225432816|ref|XP_002283579.1|/0.0e+00/PREDICTED: putative calcium-transporting ATPase 13, plasma membrane-type-like [Vitis vinifera]
VIT_205s0020g04300	LXLOC_023596	cis_mRNA_overlap	gi|225432816|ref|XP_002283579.1|/0.0e+00/PREDICTED: putative calcium-transporting ATPase 13, plasma membrane-type-like [Vitis vinifera]
MXLOC_024063	LXLOC_024063	cis_mRNA_overlap	gi|225433994|ref|XP_002271863.1|/9.7e-100/PREDICTED: probable hydroxyacylglutathione hydrolase 2, chloroplast isoform 2 [Vitis vinifera]
VIT_205s0020g04400	LXLOC_024156	cis_mRNA_up10k	gi|297737129|emb|CBI26330.3|/3.1e-34/unnamed protein product [Vitis vinifera]
VIT_205s0020g04400	LXLOC_024157	cis_mRNA_up10k	gi|297737129|emb|CBI26330.3|/3.1e-34/unnamed protein product [Vitis vinifera]
VIT_205s0020g04420	LXLOC_024158	cis_mRNA_dw20k	gi|225432844|ref|XP_002283755.1|/6.7e-78/PREDICTED: calmodulin-like protein 11 isoform 1 [Vitis vinifera] >gi|147815960|emb|CAN70418.1| hypothetical protein VITISV_013814 [Vitis vinifera] >gi|297737131|emb|CBI26332.3| unnamed protein product [Vitis vinifera],gi|359477577|ref|XP_003631997.1|/3.0e-87/PREDICTED: calmodulin-like protein 11 isoform 2 [Vitis vinifera]
VIT_205s0094g01460	LXLOC_024180	cis_mRNA_dw20k	gi|225434241|ref|XP_002276129.1|/2.1e-189/PREDICTED: uncharacterized protein LOC100245762 [Vitis vinifera] >gi|296084374|emb|CBI24762.3| unnamed protein product [Vitis vinifera],gi|225434241|ref|XP_002276129.1|/3.2e-164/PREDICTED: uncharacterized protein LOC100245762 [Vitis vinifera] >gi|296084374|emb|CBI24762.3| unnamed protein product [Vitis vinifera],gi|225434241|ref|XP_002276129.1|/1.8e-162/P…
VIT_205s0094g01460	LXLOC_024180	cis_mRNA_dw20k	gi|225434241|ref|XP_002276129.1|/2.1e-189/PREDICTED: uncharacterized protein LOC100245762 [Vitis vinifera] >gi|296084374|emb|CBI24762.3| unnamed protein product [Vitis vinifera],gi|225434241|ref|XP_002276129.1|/3.2e-164/PREDICTED: uncharacterized protein LOC100245762 [Vitis vinifera] >gi|296084374|emb|CBI24762.3| unnamed protein product [Vitis vinifera],gi|225434241|ref|XP_002276129.1|/1.8e-162/P…
VIT_205s0094g01440	LXLOC_024180	cis_mRNA_up10k	gi|296084372|emb|CBI24760.3|/2.3e-128/unnamed protein product [Vitis vinifera]
VIT_206s0004g05090	LXLOC_024486	cis_mRNA_dw20k	gi|147806280|emb|CAN72193.1|/1.2e-230/hypothetical protein VITISV_022309 [Vitis vinifera]
MXLOC_025297	LXLOC_024486	cis_mRNA_dw20k	gi|147806280|emb|CAN72193.1|/4.8e-230/hypothetical protein VITISV_022309 [Vitis vinifera],gi|147806280|emb|CAN72193.1|/5.1e-230/hypothetical protein VITISV_022309 [Vitis vinifera]
VIT_206s0004g02580	LXLOC_025172	cis_mRNA_dw20k	gi|359478712|ref|XP_002282519.2|/0.0e+00/PREDICTED: uncharacterized protein LOC100255350 [Vitis vinifera],gi|359478712|ref|XP_002282519.2|/0.0e+00/PREDICTED: uncharacterized protein LOC100255350 [Vitis vinifera],gi|359478712|ref|XP_002282519.2|/0.0e+00/PREDICTED: uncharacterized protein LOC100255350 [Vitis vinifera],gi|359478712|ref|XP_002282519.2|/0.0e+00/PREDICTED: uncharacterized protein LOC10…
VIT_206s0004g02580	LXLOC_025172	cis_mRNA_dw20k	gi|359478712|ref|XP_002282519.2|/0.0e+00/PREDICTED: uncharacterized protein LOC100255350 [Vitis vinifera],gi|359478712|ref|XP_002282519.2|/0.0e+00/PREDICTED: uncharacterized protein LOC100255350 [Vitis vinifera],gi|359478712|ref|XP_002282519.2|/0.0e+00/PREDICTED: uncharacterized protein LOC100255350 [Vitis vinifera],gi|359478712|ref|XP_002282519.2|/0.0e+00/PREDICTED: uncharacterized protein LOC10…
VIT_206s0004g07710	LXLOC_025422	cis_mRNA_overlap	gi|225434389|ref|XP_002276856.1|/8.6e-166/PREDICTED: putative tRNA pseudouridine synthase-like [Vitis vinifera],gi|225434389|ref|XP_002276856.1|/2.7e-220/PREDICTED: putative tRNA pseudouridine synthase-like [Vitis vinifera],gi|225434389|ref|XP_002276856.1|/2.1e-215/PREDICTED: putative tRNA pseudouridine synthase-like [Vitis vinifera],gi|225434389|ref|XP_002276856.1|/3.9e-241/PREDICTED: putative t…
VIT_206s0004g07710	LXLOC_025422	cis_mRNA_overlap	gi|225434389|ref|XP_002276856.1|/8.6e-166/PREDICTED: putative tRNA pseudouridine synthase-like [Vitis vinifera],gi|225434389|ref|XP_002276856.1|/2.7e-220/PREDICTED: putative tRNA pseudouridine synthase-like [Vitis vinifera],gi|225434389|ref|XP_002276856.1|/2.1e-215/PREDICTED: putative tRNA pseudouridine synthase-like [Vitis vinifera],gi|225434389|ref|XP_002276856.1|/3.9e-241/PREDICTED: putative t…
VIT_206s0004g07710	LXLOC_025422	cis_mRNA_overlap	gi|225434389|ref|XP_002276856.1|/8.6e-166/PREDICTED: putative tRNA pseudouridine synthase-like [Vitis vinifera],gi|225434389|ref|XP_002276856.1|/2.7e-220/PREDICTED: putative tRNA pseudouridine synthase-like [Vitis vinifera],gi|225434389|ref|XP_002276856.1|/2.1e-215/PREDICTED: putative tRNA pseudouridine synthase-like [Vitis vinifera],gi|225434389|ref|XP_002276856.1|/3.9e-241/PREDICTED: putative t…
VIT_206s0004g08150	LXLOC_025773	cis_mRNA_dw20k	gi|719990715|ref|XP_010253046.1|/4.3e-271/PREDICTED: trans-cinnamate 4-monooxygenase [Nelumbo nucifera]
VIT_212s0028g02450	LXLOC_025779	tran	gi|239582570|dbj|BAH70340.1|/2.0e-83/maturase K [Cercidiphyllum japonicum] >gi|239582591|dbj|BAH70345.1| maturase K [Cercidiphyllum japonicum] >gi|569533265|gb|AHE41437.1| maturase K (chloroplast) [Cercidiphyllum japonicum]
VIT_206s0009g02220	LXLOC_025782	cis_mRNA_up10k	gi|225435933|ref|XP_002267829.1|/1.3e-264/PREDICTED: pentatricopeptide repeat-containing protein At4g14170-like [Vitis vinifera]
VIT_200s0160g00160	LXLOC_026288	tran	gi|302142657|emb|CBI19860.3|/7.2e-53/unnamed protein product [Vitis vinifera]
VIT_207s0031g02270	LXLOC_026596	cis_mRNA_dw20k	gi|225438426|ref|XP_002276373.1|/5.9e-304/PREDICTED: monosaccharide-sensing protein 2 [Vitis vinifera] >gi|310877836|gb|ADP37149.1| putative tonoplastic monosaccharide transporter [Vitis vinifera],gi|225438426|ref|XP_002276373.1|/0.0e+00/PREDICTED: monosaccharide-sensing protein 2 [Vitis vinifera] >gi|310877836|gb|ADP37149.1| putative tonoplastic monosaccharide transporter [Vitis vinifera],gi|225…
VIT_207s0141g00510	LXLOC_026686	cis_mRNA_overlap	gi|147806412|emb|CAN76547.1|/2.0e-49/hypothetical protein VITISV_042492 [Vitis vinifera]
VIT_208s0058g00960	LXLOC_027751	cis_mRNA_overlap	gi|359481316|ref|XP_002268100.2|/1.8e-78/PREDICTED: transcription factor bHLH61-like [Vitis vinifera] >gi|297735573|emb|CBI18067.3| unnamed protein product [Vitis vinifera],gi|359481316|ref|XP_002268100.2|/1.4e-60/PREDICTED: transcription factor bHLH61-like [Vitis vinifera] >gi|297735573|emb|CBI18067.3| unnamed protein product [Vitis vinifera],gi|359481316|ref|XP_002268100.2|/6.2e-80/PREDICTED: t…
VIT_208s0058g00960	LXLOC_027751	cis_mRNA_overlap	gi|359481316|ref|XP_002268100.2|/1.8e-78/PREDICTED: transcription factor bHLH61-like [Vitis vinifera] >gi|297735573|emb|CBI18067.3| unnamed protein product [Vitis vinifera],gi|359481316|ref|XP_002268100.2|/1.4e-60/PREDICTED: transcription factor bHLH61-like [Vitis vinifera] >gi|297735573|emb|CBI18067.3| unnamed protein product [Vitis vinifera],gi|359481316|ref|XP_002268100.2|/6.2e-80/PREDICTED: t…
VIT_208s0040g01440	LXLOC_027856	cis_mRNA_up10k	gi|359481547|ref|XP_002276911.2|/2.9e-231/PREDICTED: phosphoglycerate kinase-like [Vitis vinifera],gi|359481547|ref|XP_002276911.2|/5.3e-274/PREDICTED: phosphoglycerate kinase-like [Vitis vinifera],gi|359481547|ref|XP_002276911.2|/4.2e-224/PREDICTED: phosphoglycerate kinase-like [Vitis vinifera],gi|359481547|ref|XP_002276911.2|/0.0e+00/PREDICTED: phosphoglycerate kinase-like [Vitis vinifera],gi|3…
VIT_208s0040g01440	LXLOC_027856	cis_mRNA_up10k	gi|359481547|ref|XP_002276911.2|/2.9e-231/PREDICTED: phosphoglycerate kinase-like [Vitis vinifera],gi|359481547|ref|XP_002276911.2|/5.3e-274/PREDICTED: phosphoglycerate kinase-like [Vitis vinifera],gi|359481547|ref|XP_002276911.2|/4.2e-224/PREDICTED: phosphoglycerate kinase-like [Vitis vinifera],gi|359481547|ref|XP_002276911.2|/0.0e+00/PREDICTED: phosphoglycerate kinase-like [Vitis vinifera],gi|3…
MXLOC_028046	LXLOC_028046	cis_mRNA_overlap	gi|359478579|ref|XP_002280021.2|/5.1e-257/PREDICTED: probable serine/threonine-protein kinase At5g41260-like [Vitis vinifera],gi|359478579|ref|XP_002280021.2|/4.7e-257/PREDICTED: probable serine/threonine-protein kinase At5g41260-like [Vitis vinifera]
MXLOC_028046	LXLOC_028046	cis_mRNA_overlap	gi|359478579|ref|XP_002280021.2|/5.1e-257/PREDICTED: probable serine/threonine-protein kinase At5g41260-like [Vitis vinifera],gi|359478579|ref|XP_002280021.2|/4.7e-257/PREDICTED: probable serine/threonine-protein kinase At5g41260-like [Vitis vinifera]
MXLOC_028046	LXLOC_028046	cis_mRNA_overlap	gi|359478579|ref|XP_002280021.2|/5.1e-257/PREDICTED: probable serine/threonine-protein kinase At5g41260-like [Vitis vinifera],gi|359478579|ref|XP_002280021.2|/4.7e-257/PREDICTED: probable serine/threonine-protein kinase At5g41260-like [Vitis vinifera]
VIT_208s0007g05580	LXLOC_028242	cis_mRNA_dw20k	gi|359482211|ref|XP_003632729.1|/1.3e-152/PREDICTED: putative methyltransferase DDB_G0268948-like [Vitis vinifera] >gi|297739907|emb|CBI30089.3| unnamed protein product [Vitis vinifera]
VIT_208s0007g07720	LXLOC_028346	cis_mRNA_dw20k	gi|225441678|ref|XP_002277130.1|/5.2e-300/PREDICTED: cytochrome P450 93A1 [Vitis vinifera]
VIT_208s0040g02190	LXLOC_028762	cis_mRNA_dw20k	gi|359481353|ref|XP_003632609.1|/1.9e-149/PREDICTED: uncharacterized protein LOC100854914 [Vitis vinifera] >gi|297741575|emb|CBI32707.3| unnamed protein product [Vitis vinifera]
MXLOC_028762	LXLOC_028762	cis_mRNA_overlap	gi|225439916|ref|XP_002279879.1|/2.3e-92/PREDICTED: cell number regulator 8-like [Vitis vinifera]
VIT_208s0007g05270	LXLOC_029109	cis_mRNA_overlap	gi|359481913|ref|XP_002267194.2|/4.1e-51/PREDICTED: transcription factor ORG2 [Vitis vinifera]
VIT_208s0007g05560	LXLOC_029120	cis_mRNA_up10k	gi|359482217|ref|XP_003632732.1|/4.7e-39/PREDICTED: mitochondrial fission 1 protein-like [Vitis vinifera],gi|297739909|emb|CBI30091.3|/2.6e-61/unnamed protein product [Vitis vinifera],gi|359482217|ref|XP_003632732.1|/2.1e-88/PREDICTED: mitochondrial fission 1 protein-like [Vitis vinifera]
VIT_208s0058g00830	LXLOC_029337	cis_mRNA_dw20k	gi|225439604|ref|XP_002265961.1|/3.4e-298/PREDICTED: pentatricopeptide repeat-containing protein At2g38420, mitochondrial-like [Vitis vinifera]
MXLOC_024602	LXLOC_029348	tran	gi|225434476|ref|XP_002278184.1|/0.0e+00/PREDICTED: pentatricopeptide repeat-containing protein At3g09060 [Vitis vinifera],gi|225434476|ref|XP_002278184.1|/0.0e+00/PREDICTED: pentatricopeptide repeat-containing protein At3g09060 [Vitis vinifera]
MXLOC_029292	LXLOC_029357	cis_mRNA_dw20k	gi|147795391|emb|CAN61055.1|/1.2e-49/hypothetical protein VITISV_019519 [Vitis vinifera],gi|147795391|emb|CAN61055.1|/9.2e-56/hypothetical protein VITISV_019519 [Vitis vinifera]
MXLOC_029292	LXLOC_029357	cis_mRNA_overlap	gi|147795391|emb|CAN61055.1|/1.2e-49/hypothetical protein VITISV_019519 [Vitis vinifera],gi|147795391|emb|CAN61055.1|/9.2e-56/hypothetical protein VITISV_019519 [Vitis vinifera]
VIT_208s0007g08610	LXLOC_029357	cis_mRNA_up10k	gi|297739651|emb|CBI29833.3|/6.7e-103/unnamed protein product [Vitis vinifera]
MXLOC_029618	LXLOC_029620	cis_mRNA_dw20k	gi|590618603|ref|XP_007024094.1|/6.7e-226/MAR binding filament-like protein 1, putative isoform 3 [Theobroma cacao] >gi|508779460|gb|EOY26716.1| MAR binding filament-like protein 1, putative isoform 3 [Theobroma cacao]
VIT_209s0002g07830	LXLOC_029782	cis_mRNA_up10k	gi|297743502|emb|CBI36369.3|/9.0e-174/unnamed protein product [Vitis vinifera]
VIT_209s0070g00560	LXLOC_029782	tran	gi|297745128|emb|CBI38967.3|/0.0e+00/unnamed protein product [Vitis vinifera]
MXLOC_030676	LXLOC_029782	tran	gi|297745128|emb|CBI38967.3|/5.3e-183/unnamed protein product [Vitis vinifera],gi|297745128|emb|CBI38967.3|/2.0e-140/unnamed protein product [Vitis vinifera]
MXLOC_029814	LXLOC_029814	cis_mRNA_dw20k	gi|225463572|ref|XP_002270172.1|/6.1e-229/PREDICTED: F-box/LRR-repeat protein 14 [Vitis vinifera] >gi|297743556|emb|CBI36423.3| unnamed protein product [Vitis vinifera]
MXLOC_029862	LXLOC_029862	cis_mRNA_overlap	gi|297741943|emb|CBI33388.3|/0.0e+00/unnamed protein product [Vitis vinifera],gi|297741943|emb|CBI33388.3|/0.0e+00/unnamed protein product [Vitis vinifera]
MXLOC_029862	LXLOC_029862	cis_mRNA_overlap	gi|297741943|emb|CBI33388.3|/0.0e+00/unnamed protein product [Vitis vinifera],gi|297741943|emb|CBI33388.3|/0.0e+00/unnamed protein product [Vitis vinifera]
MXLOC_029949	LXLOC_029950	cis_mRNA_dw20k	gi|297745139|emb|CBI38978.3|/2.6e-177/unnamed protein product [Vitis vinifera]
VIT_209s0070g00710	LXLOC_029950	cis_mRNA_dw20k	gi|297745139|emb|CBI38978.3|/1.8e-177/unnamed protein product [Vitis vinifera]
VIT_209s0002g04560	LXLOC_030376	cis_mRNA_dw20k	gi|225442208|ref|XP_002274686.1|/6.4e-142/PREDICTED: uncharacterized protein LOC100263563 [Vitis vinifera],gi|225442643|ref|XP_002279600.1|/3.4e-178/PREDICTED: uncharacterized protein LOC100261674 [Vitis vinifera] >gi|297743281|emb|CBI36148.3| unnamed protein product [Vitis vinifera]
VIT_209s0002g06210	LXLOC_030467	cis_mRNA_overlap	gi|359482674|ref|XP_002281708.2|/0.0e+00/PREDICTED: probable disease resistance protein At1g12280-like [Vitis vinifera],gi|359482674|ref|XP_002281708.2|/0.0e+00/PREDICTED: probable disease resistance protein At1g12280-like [Vitis vinifera]
VIT_209s0002g06210	LXLOC_030467	cis_mRNA_overlap	gi|359482674|ref|XP_002281708.2|/0.0e+00/PREDICTED: probable disease resistance protein At1g12280-like [Vitis vinifera],gi|359482674|ref|XP_002281708.2|/0.0e+00/PREDICTED: probable disease resistance protein At1g12280-like [Vitis vinifera]
VIT_209s0002g06202	LXLOC_030467	tran	gi|359482672|ref|XP_003632805.1|/0.0e+00/PREDICTED: probable disease resistance protein At1g12280-like [Vitis vinifera]
MXLOC_029688	LXLOC_030467	tran	gi|225442867|ref|XP_002281592.1|/5.4e-209/PREDICTED: probable disease resistance protein At5g63020-like [Vitis vinifera]
VIT_209s0002g09090	LXLOC_030613	cis_mRNA_overlap	gi|297743614|emb|CBI36481.3|/6.6e-230/unnamed protein product [Vitis vinifera]
VIT_209s0002g04880	LXLOC_030889	cis_mRNA_dw20k	gi|147838732|emb|CAN71826.1|/0.0e+00/hypothetical protein VITISV_013841 [Vitis vinifera],gi|147838732|emb|CAN71826.1|/0.0e+00/hypothetical protein VITISV_013841 [Vitis vinifera],gi|147838732|emb|CAN71826.1|/0.0e+00/hypothetical protein VITISV_013841 [Vitis vinifera]
MXLOC_031015	LXLOC_031013	cis_mRNA_overlap	gi|297742842|emb|CBI35600.3|/1.7e-241/unnamed protein product [Vitis vinifera]
MXLOC_031016	LXLOC_031013	cis_mRNA_overlap	gi|147859369|emb|CAN83953.1|/8.2e-112/hypothetical protein VITISV_018322 [Vitis vinifera]
VIT_200s0160g00100	LXLOC_031013	cis_mRNA_overlap	gi|297742842|emb|CBI35600.3|/0.0e+00/unnamed protein product [Vitis vinifera]
MXLOC_031015	LXLOC_031013	cis_mRNA_dw20k	gi|297742842|emb|CBI35600.3|/1.7e-241/unnamed protein product [Vitis vinifera]
VIT_200s0160g00100	LXLOC_031013	cis_mRNA_dw20k	gi|297742842|emb|CBI35600.3|/0.0e+00/unnamed protein product [Vitis vinifera]
MXLOC_031016	LXLOC_031013	cis_mRNA_dw20k	gi|147859369|emb|CAN83953.1|/8.2e-112/hypothetical protein VITISV_018322 [Vitis vinifera]
MXLOC_031015	LXLOC_031013	cis_mRNA_dw20k	gi|297742842|emb|CBI35600.3|/1.7e-241/unnamed protein product [Vitis vinifera]
VIT_200s0160g00100	LXLOC_031013	cis_mRNA_dw20k	gi|297742842|emb|CBI35600.3|/0.0e+00/unnamed protein product [Vitis vinifera]
MXLOC_031016	LXLOC_031013	cis_mRNA_dw20k	gi|147859369|emb|CAN83953.1|/8.2e-112/hypothetical protein VITISV_018322 [Vitis vinifera]
VIT_200s0160g00160	LXLOC_031013	tran	gi|302142657|emb|CBI19860.3|/7.2e-53/unnamed protein product [Vitis vinifera]
VIT_200s0184g00210	LXLOC_031013	tran	gi|147835477|emb|CAN68413.1|/1.8e-24/hypothetical protein VITISV_034780 [Vitis vinifera]
VIT_200s0160g00320	LXLOC_031028	cis_mRNA_dw20k	gi|147859369|emb|CAN83953.1|/0.0e+00/hypothetical protein VITISV_018322 [Vitis vinifera]
VIT_200s0160g00310	LXLOC_031028	cis_mRNA_dw20k	gi|297742842|emb|CBI35600.3|/8.0e-71/unnamed protein product [Vitis vinifera]
MXLOC_031027	LXLOC_031028	cis_mRNA_overlap	gi|297742842|emb|CBI35600.3|/3.8e-70/unnamed protein product [Vitis vinifera],gi|297742842|emb|CBI35600.3|/2.1e-114/unnamed protein product [Vitis vinifera]
MXLOC_031027	LXLOC_031028	cis_mRNA_overlap	gi|297742842|emb|CBI35600.3|/3.8e-70/unnamed protein product [Vitis vinifera],gi|297742842|emb|CBI35600.3|/2.1e-114/unnamed protein product [Vitis vinifera]
VIT_200s0160g00330	LXLOC_031028	cis_mRNA_overlap	gi|297742857|emb|CBI35615.3|/1.2e-182/unnamed protein product [Vitis vinifera]
VIT_200s0160g00160	LXLOC_031028	tran	gi|302142657|emb|CBI19860.3|/7.2e-53/unnamed protein product [Vitis vinifera]
VIT_200s0160g00320	LXLOC_031028	cis_mRNA_dw20k	gi|147859369|emb|CAN83953.1|/0.0e+00/hypothetical protein VITISV_018322 [Vitis vinifera]
VIT_200s0160g00310	LXLOC_031028	cis_mRNA_dw20k	gi|297742842|emb|CBI35600.3|/8.0e-71/unnamed protein product [Vitis vinifera]
MXLOC_031027	LXLOC_031028	cis_mRNA_overlap	gi|297742842|emb|CBI35600.3|/3.8e-70/unnamed protein product [Vitis vinifera],gi|297742842|emb|CBI35600.3|/2.1e-114/unnamed protein product [Vitis vinifera]
MXLOC_031027	LXLOC_031028	cis_mRNA_overlap	gi|297742842|emb|CBI35600.3|/3.8e-70/unnamed protein product [Vitis vinifera],gi|297742842|emb|CBI35600.3|/2.1e-114/unnamed protein product [Vitis vinifera]
VIT_200s0160g00330	LXLOC_031028	cis_mRNA_overlap	gi|297742857|emb|CBI35615.3|/1.2e-182/unnamed protein product [Vitis vinifera]
VIT_200s0184g00210	LXLOC_031028	tran	gi|147835477|emb|CAN68413.1|/1.8e-24/hypothetical protein VITISV_034780 [Vitis vinifera]
VIT_200s0160g00320	LXLOC_031028	cis_mRNA_dw20k	gi|147859369|emb|CAN83953.1|/0.0e+00/hypothetical protein VITISV_018322 [Vitis vinifera]
VIT_200s0160g00310	LXLOC_031028	cis_mRNA_dw20k	gi|297742842|emb|CBI35600.3|/8.0e-71/unnamed protein product [Vitis vinifera]
MXLOC_031027	LXLOC_031028	cis_mRNA_overlap	gi|297742842|emb|CBI35600.3|/3.8e-70/unnamed protein product [Vitis vinifera],gi|297742842|emb|CBI35600.3|/2.1e-114/unnamed protein product [Vitis vinifera]
VIT_200s0160g00330	LXLOC_031028	cis_mRNA_overlap	gi|297742857|emb|CBI35615.3|/1.2e-182/unnamed protein product [Vitis vinifera]
VIT_200s0160g00330	LXLOC_031030	cis_mRNA_dw20k	gi|297742857|emb|CBI35615.3|/1.2e-182/unnamed protein product [Vitis vinifera]
MXLOC_031027	LXLOC_031030	cis_mRNA_overlap	gi|297742842|emb|CBI35600.3|/3.8e-70/unnamed protein product [Vitis vinifera],gi|297742842|emb|CBI35600.3|/2.1e-114/unnamed protein product [Vitis vinifera]
MXLOC_031027	LXLOC_031030	cis_mRNA_overlap	gi|297742842|emb|CBI35600.3|/3.8e-70/unnamed protein product [Vitis vinifera],gi|297742842|emb|CBI35600.3|/2.1e-114/unnamed protein product [Vitis vinifera]
VIT_209s0070g00960	LXLOC_031050	tran	gi|297745152|emb|CBI38991.3|/1.1e-55/unnamed protein product [Vitis vinifera]
VIT_200s0207g00270	LXLOC_031287	cis_mRNA_dw20k	gi|359495767|ref|XP_003635085.1|/1.4e-150/PREDICTED: thioredoxin-like protein HCF164, chloroplastic-like [Vitis vinifera] >gi|298205068|emb|CBI38364.3| unnamed protein product [Vitis vinifera]
VIT_200s0207g00250	LXLOC_031287	cis_mRNA_dw20k	gi|566180878|ref|XP_002310181.2|/1.7e-40/hypothetical protein POPTR_0007s12010g [Populus trichocarpa] >gi|550334703|gb|EEE90631.2| hypothetical protein POPTR_0007s12010g [Populus trichocarpa]
VIT_200s0246g00020	LXLOC_031468	tran	gi|297740918|emb|CBI31100.3|/5.0e-64/unnamed protein product [Vitis vinifera]
VIT_200s0467g00010	LXLOC_031970	cis_mRNA_dw20k	gi|359496869|ref|XP_002269619.2|/0.0e+00/PREDICTED: putative disease resistance protein At3g14460-like [Vitis vinifera]
VIT_200s0567g00060	LXLOC_032066	cis_mRNA_dw20k	gi|225470462|ref|XP_002262942.1|/2.0e-123/PREDICTED: patatin group A-3-like [Vitis vinifera],gi|225470462|ref|XP_002262942.1|/1.0e-224/PREDICTED: patatin group A-3-like [Vitis vinifera],gi|225470462|ref|XP_002262942.1|/1.8e-203/PREDICTED: patatin group A-3-like [Vitis vinifera],gi|225470462|ref|XP_002262942.1|/1.5e-160/PREDICTED: patatin group A-3-like [Vitis vinifera]
VIT_200s0567g00060	LXLOC_032066	cis_mRNA_dw20k	gi|225470462|ref|XP_002262942.1|/2.0e-123/PREDICTED: patatin group A-3-like [Vitis vinifera],gi|225470462|ref|XP_002262942.1|/1.0e-224/PREDICTED: patatin group A-3-like [Vitis vinifera],gi|225470462|ref|XP_002262942.1|/1.8e-203/PREDICTED: patatin group A-3-like [Vitis vinifera],gi|225470462|ref|XP_002262942.1|/1.5e-160/PREDICTED: patatin group A-3-like [Vitis vinifera]
VIT_200s0567g00010	LXLOC_032066	cis_mRNA_dw20k	gi|225470467|ref|XP_002263088.1|/3.1e-275/PREDICTED: uncharacterized protein LOC100245919 [Vitis vinifera] >gi|296084711|emb|CBI25853.3| unnamed protein product [Vitis vinifera],gi|225470467|ref|XP_002263088.1|/9.6e-219/PREDICTED: uncharacterized protein LOC100245919 [Vitis vinifera] >gi|296084711|emb|CBI25853.3| unnamed protein product [Vitis vinifera],gi|225470467|ref|XP_002263088.1|/0.0e+00/PR…
VIT_200s1194g00020	LXLOC_032066	tran	gi|359497054|ref|XP_003635409.1|/3.6e-26/PREDICTED: uncharacterized protein LOC100853371 [Vitis vinifera] >gi|359497440|ref|XP_003635517.1| PREDICTED: uncharacterized protein LOC100853166 [Vitis vinifera] >gi|296080895|emb|CBI18827.3| unnamed protein product [Vitis vinifera]
VIT_200s0125g00160	LXLOC_032595	cis_mRNA_overlap	gi|302143244|emb|CBI20539.3|/2.7e-66/unnamed protein product [Vitis vinifera]
VIT_200s0193g00080	LXLOC_032806	cis_mRNA_overlap	gi|359495696|ref|XP_003635063.1|/2.0e-86/PREDICTED: uncharacterized protein LOC100854349 [Vitis vinifera],gi|359495696|ref|XP_003635063.1|/1.2e-130/PREDICTED: uncharacterized protein LOC100854349 [Vitis vinifera],gi|359495696|ref|XP_003635063.1|/2.0e-86/PREDICTED: uncharacterized protein LOC100854349 [Vitis vinifera],gi|359495696|ref|XP_003635063.1|/2.0e-86/PREDICTED: uncharacterized protein LOC1…
VIT_200s0193g00080	LXLOC_032806	cis_mRNA_overlap	gi|359495696|ref|XP_003635063.1|/2.0e-86/PREDICTED: uncharacterized protein LOC100854349 [Vitis vinifera],gi|359495696|ref|XP_003635063.1|/1.2e-130/PREDICTED: uncharacterized protein LOC100854349 [Vitis vinifera],gi|359495696|ref|XP_003635063.1|/2.0e-86/PREDICTED: uncharacterized protein LOC100854349 [Vitis vinifera],gi|359495696|ref|XP_003635063.1|/2.0e-86/PREDICTED: uncharacterized protein LOC1…
VIT_200s0193g00160	LXLOC_032806	cis_mRNA_overlap	gi|297744898|emb|CBI38395.3|/3.6e-206/unnamed protein product [Vitis vinifera]
VIT_200s0193g00170	LXLOC_032806	cis_mRNA_up10k	gi|297744895|emb|CBI38392.3|/2.4e-95/unnamed protein product [Vitis vinifera]
MXLOC_031252	LXLOC_032806	tran	gi|359495696|ref|XP_003635063.1|/0.0e+00/PREDICTED: uncharacterized protein LOC100854349 [Vitis vinifera],gi|359495696|ref|XP_003635063.1|/0.0e+00/PREDICTED: uncharacterized protein LOC100854349 [Vitis vinifera],gi|296080930|emb|CBI18726.3|/1.3e-172/unnamed protein product [Vitis vinifera]
VIT_200s0269g00110	LXLOC_032806	tran	gi|359496199|ref|XP_003635176.1|/2.1e-93/PREDICTED: ankyrin repeat-containing protein At3g12360-like [Vitis vinifera]
VIT_200s0246g00020	LXLOC_033065	cis_mRNA_dw20k	gi|297740918|emb|CBI31100.3|/5.0e-64/unnamed protein product [Vitis vinifera]
VIT_200s0246g00040	LXLOC_033065	cis_mRNA_dw20k	NA
MXLOC_033143	LXLOC_033142	cis_mRNA_dw20k	gi|225468574|ref|XP_002263060.1|/2.0e-167/PREDICTED: prolyl 4-hydroxylase subunit alpha-1 [Vitis vinifera] >gi|296084059|emb|CBI24447.3| unnamed protein product [Vitis vinifera]
MXLOC_031644	LXLOC_033219	cis_mRNA_up10k	gi|590625411|ref|XP_007025876.1|/6.1e-143/S-locus lectin protein kinase family protein [Theobroma cacao] >gi|508781242|gb|EOY28498.1| S-locus lectin protein kinase family protein [Theobroma cacao]
MXLOC_031956	LXLOC_033521	cis_mRNA_up10k	gi|147788840|emb|CAN67074.1|/2.5e-284/hypothetical protein VITISV_011747 [Vitis vinifera],gi|359496850|ref|XP_003635354.1|/9.7e-273/PREDICTED: uncharacterized protein LOC100854728 [Vitis vinifera]
VIT_200s0455g00050	LXLOC_033521	cis_mRNA_up10k	gi|359496848|ref|XP_002269653.2|/4.5e-243/PREDICTED: disease resistance RPP8-like protein 3-like [Vitis vinifera]
MXLOC_031831	LXLOC_033521	tran	gi|359496850|ref|XP_003635354.1|/6.8e-272/PREDICTED: uncharacterized protein LOC100854728 [Vitis vinifera]
VIT_200s0456g00040	LXLOC_033521	tran	gi|359496850|ref|XP_003635354.1|/3.1e-272/PREDICTED: uncharacterized protein LOC100854728 [Vitis vinifera],gi|359496850|ref|XP_003635354.1|/0.0e+00/PREDICTED: uncharacterized protein LOC100854728 [Vitis vinifera],gi|359496850|ref|XP_003635354.1|/0.0e+00/PREDICTED: uncharacterized protein LOC100854728 [Vitis vinifera]
MXLOC_033606	LXLOC_033606	cis_mRNA_overlap	gi|359497021|ref|XP_002265622.2|/9.3e-144/PREDICTED: zeaxanthin epoxidase, chloroplastic-like [Vitis vinifera] >gi|296085721|emb|CBI29521.3| unnamed protein product [Vitis vinifera]
VIT_200s0587g00010	LXLOC_033655	cis_mRNA_overlap	gi|225457192|ref|XP_002283959.1|/5.2e-114/PREDICTED: replication protein A 70 kDa DNA-binding subunit isoform 1 [Vitis vinifera]
VIT_200s0586g00030	LXLOC_033655	cis_mRNA_up10k	gi|359497096|ref|XP_003635423.1|/3.0e-82/PREDICTED: stem-specific protein TSJT1-like [Vitis vinifera] >gi|296090652|emb|CBI41052.3| unnamed protein product [Vitis vinifera]
VIT_217s0000g07440	LXLOC_033655	tran	gi|225457192|ref|XP_002283959.1|/4.9e-263/PREDICTED: replication protein A 70 kDa DNA-binding subunit isoform 1 [Vitis vinifera],gi|703133913|ref|XP_010105503.1|/1.8e-291/Replication factor A protein 1 [Morus notabilis] >gi|587917308|gb|EXC04889.1| Replication factor A protein 1 [Morus notabilis],gi|225457192|ref|XP_002283959.1|/0.0e+00/PREDICTED: replication protein A 70 kDa DNA-binding subunit …
VIT_200s0790g00010	LXLOC_033727	tran	gi|147766554|emb|CAN69520.1|/4.0e-147/hypothetical protein VITISV_018331 [Vitis vinifera]
VIT_200s1682g00020	LXLOC_033965	cis_mRNA_up10k	gi|147804684|emb|CAN71441.1|/2.4e-197/hypothetical protein VITISV_012452 [Vitis vinifera]
VIT_207s0095g00005	LXLOC_033994	tran	gi|147835477|emb|CAN68413.1|/6.9e-37/hypothetical protein VITISV_034780 [Vitis vinifera]
VIT_200s0208g00040	LXLOC_034133	tran	gi|147808044|emb|CAN64174.1|/1.1e-82/hypothetical protein VITISV_037031 [Vitis vinifera]
VIT_200s0308g00030	LXLOC_034134	tran	gi|147844557|emb|CAN83339.1|/1.7e-20/hypothetical protein VITISV_027783 [Vitis vinifera]
MXLOC_034176	LXLOC_034153	tran	gi|147852962|emb|CAN79076.1|/5.9e-262/hypothetical protein VITISV_007708 [Vitis vinifera]
VIT_217s0000g07440	LXLOC_034312	tran	gi|225457192|ref|XP_002283959.1|/4.9e-263/PREDICTED: replication protein A 70 kDa DNA-binding subunit isoform 1 [Vitis vinifera],gi|703133913|ref|XP_010105503.1|/1.8e-291/Replication factor A protein 1 [Morus notabilis] >gi|587917308|gb|EXC04889.1| Replication factor A protein 1 [Morus notabilis],gi|225457192|ref|XP_002283959.1|/0.0e+00/PREDICTED: replication protein A 70 kDa DNA-binding subunit …
VIT_200s0194g00070	VIT_200s0194n00020	cis_mRNA_dw20k	gi|359495608|ref|XP_002265377.2|/4.7e-157/PREDICTED: zinc finger protein CONSTANS-LIKE 10 [Vitis vinifera],gi|359495608|ref|XP_002265377.2|/6.2e-221/PREDICTED: zinc finger protein CONSTANS-LIKE 10 [Vitis vinifera],gi|359495608|ref|XP_002265377.2|/4.0e-245/PREDICTED: zinc finger protein CONSTANS-LIKE 10 [Vitis vinifera]
VIT_200s0194g00070	VIT_200s0194n00020	cis_mRNA_overlap	gi|359495608|ref|XP_002265377.2|/4.7e-157/PREDICTED: zinc finger protein CONSTANS-LIKE 10 [Vitis vinifera],gi|359495608|ref|XP_002265377.2|/6.2e-221/PREDICTED: zinc finger protein CONSTANS-LIKE 10 [Vitis vinifera],gi|359495608|ref|XP_002265377.2|/4.0e-245/PREDICTED: zinc finger protein CONSTANS-LIKE 10 [Vitis vinifera]
VIT_200s0225g00120	VIT_200s0225n00020	cis_mRNA_dw20k	gi|225470585|ref|XP_002273869.1|/7.4e-57/PREDICTED: uncharacterized protein LOC100266480 [Vitis vinifera]
VIT_200s0246g00150	VIT_200s0225n00020	tran	gi|595789643|ref|YP_009019838.1|/1.7e-47/NADH dehydrogenase subunit 5 (chloroplast) [Vitis rotundifolia] >gi|586947460|gb|AHJ91257.1| NADH dehydrogenase subunit 5 (chloroplast) [Vitis rotundifolia]
VIT_200s0373g00020	VIT_200s0373n00010	cis_mRNA_up10k	gi|359496627|ref|XP_002263186.2|/6.2e-189/PREDICTED: LRR receptor-like serine/threonine-protein kinase HSL2-like [Vitis vinifera]
VIT_200s0463g00025	VIT_200s0463n00030	cis_mRNA_overlap	gi|359496863|ref|XP_002270864.2|/3.2e-59/PREDICTED: calcium-transporting ATPase 12, plasma membrane-type-like [Vitis vinifera],gi|296086975|emb|CBI33231.3|/2.0e-58/unnamed protein product [Vitis vinifera]
VIT_200s0463g00025	VIT_200s0463n00030	cis_mRNA_dw20k	gi|359496863|ref|XP_002270864.2|/3.2e-59/PREDICTED: calcium-transporting ATPase 12, plasma membrane-type-like [Vitis vinifera],gi|296086975|emb|CBI33231.3|/2.0e-58/unnamed protein product [Vitis vinifera]
VIT_200s0463g00030	VIT_200s0463n00030	cis_mRNA_overlap	gi|296086975|emb|CBI33231.3|/0.0e+00/unnamed protein product [Vitis vinifera]
VIT_200s0691g00010	VIT_200s0463n00030	tran	gi|359497232|ref|XP_003635458.1|/0.0e+00/PREDICTED: calcium-transporting ATPase 12, plasma membrane-type-like [Vitis vinifera]
VIT_200s0463g00030	VIT_200s0463n00030	cis_mRNA_overlap	gi|296086975|emb|CBI33231.3|/0.0e+00/unnamed protein product [Vitis vinifera]
MXLOC_032007	VIT_200s0487n00010	cis_mRNA_dw20k	gi|296088188|emb|CBI35700.3|/7.8e-231/unnamed protein product [Vitis vinifera],gi|359496924|ref|XP_003635373.1|/0.0e+00/PREDICTED: probable disease resistance protein At5g66900-like [Vitis vinifera],gi|296088189|emb|CBI35701.3|/0.0e+00/unnamed protein product [Vitis vinifera],gi|296088189|emb|CBI35701.3|/0.0e+00/unnamed protein product [Vitis vinifera]
MXLOC_027215	VIT_200s0487n00010	tran	gi|296088189|emb|CBI35701.3|/2.4e-199/unnamed protein product [Vitis vinifera],gi|296088189|emb|CBI35701.3|/2.7e-199/unnamed protein product [Vitis vinifera],gi|296088189|emb|CBI35701.3|/0.0e+00/unnamed protein product [Vitis vinifera],gi|296088189|emb|CBI35701.3|/7.8e-122/unnamed protein product [Vitis vinifera],gi|302144164|emb|CBI23291.3|/1.1e-245/unnamed protein product [Vitis vinifera],gi|63…
MXLOC_027215	VIT_200s0487n00010	tran	gi|296088189|emb|CBI35701.3|/2.4e-199/unnamed protein product [Vitis vinifera],gi|296088189|emb|CBI35701.3|/2.7e-199/unnamed protein product [Vitis vinifera],gi|296088189|emb|CBI35701.3|/0.0e+00/unnamed protein product [Vitis vinifera],gi|296088189|emb|CBI35701.3|/7.8e-122/unnamed protein product [Vitis vinifera],gi|302144164|emb|CBI23291.3|/1.1e-245/unnamed protein product [Vitis vinifera],gi|63…
MXLOC_027215	VIT_200s0487n00010	tran	gi|296088189|emb|CBI35701.3|/2.4e-199/unnamed protein product [Vitis vinifera],gi|296088189|emb|CBI35701.3|/2.7e-199/unnamed protein product [Vitis vinifera],gi|296088189|emb|CBI35701.3|/0.0e+00/unnamed protein product [Vitis vinifera],gi|296088189|emb|CBI35701.3|/7.8e-122/unnamed protein product [Vitis vinifera],gi|302144164|emb|CBI23291.3|/1.1e-245/unnamed protein product [Vitis vinifera],gi|63…
MXLOC_027215	VIT_200s0487n00010	tran	gi|296088189|emb|CBI35701.3|/2.4e-199/unnamed protein product [Vitis vinifera],gi|296088189|emb|CBI35701.3|/2.7e-199/unnamed protein product [Vitis vinifera],gi|296088189|emb|CBI35701.3|/0.0e+00/unnamed protein product [Vitis vinifera],gi|296088189|emb|CBI35701.3|/7.8e-122/unnamed protein product [Vitis vinifera],gi|302144164|emb|CBI23291.3|/1.1e-245/unnamed protein product [Vitis vinifera],gi|63…
VIT_200s0505g00040	VIT_200s0505n00040	cis_mRNA_dw20k	gi|297735947|emb|CBI23504.3|/2.6e-52/unnamed protein product [Vitis vinifera]
VIT_200s0524g00010	VIT_200s0580n00010	tran	gi|225469211|ref|XP_002263607.1|/1.3e-43/PREDICTED: U-box domain-containing protein 9 [Vitis vinifera] >gi|296083515|emb|CBI23501.3| unnamed protein product [Vitis vinifera]
VIT_200s1349g00010	VIT_200s1349n00010	cis_mRNA_overlap	gi|296085764|emb|CBI29575.3|/0.0e+00/unnamed protein product [Vitis vinifera]
VIT_200s2563g00010	VIT_200s2566n00010	cis_mRNA_up10k	gi|359497839|ref|XP_002269578.2|/2.9e-230/PREDICTED: uncharacterized protein LOC100264305 isoform 1, partial [Vitis vinifera],gi|296081459|emb|CBI18858.3|/9.0e-177/unnamed protein product [Vitis vinifera],gi|296081459|emb|CBI18858.3|/1.3e-132/unnamed protein product [Vitis vinifera]
VIT_200s2563g00010	VIT_200s2566n00010	cis_mRNA_up10k	gi|359497839|ref|XP_002269578.2|/2.9e-230/PREDICTED: uncharacterized protein LOC100264305 isoform 1, partial [Vitis vinifera],gi|296081459|emb|CBI18858.3|/9.0e-177/unnamed protein product [Vitis vinifera],gi|296081459|emb|CBI18858.3|/1.3e-132/unnamed protein product [Vitis vinifera]
VIT_200s2563g00010	VIT_200s2566n00010	cis_mRNA_up10k	gi|359497839|ref|XP_002269578.2|/2.9e-230/PREDICTED: uncharacterized protein LOC100264305 isoform 1, partial [Vitis vinifera],gi|296081459|emb|CBI18858.3|/9.0e-177/unnamed protein product [Vitis vinifera],gi|296081459|emb|CBI18858.3|/1.3e-132/unnamed protein product [Vitis vinifera]
VIT_201s0010g01140	VIT_201s0010n00110	cis_mRNA_overlap	gi|225425055|ref|XP_002271276.1|/5.8e-97/PREDICTED: uncharacterized N-acetyltransferase ycf52-like [Vitis vinifera]
VIT_201s0010g02750	VIT_201s0010n00290	cis_mRNA_dw20k	gi|590695891|ref|XP_007045017.1|/0.0e+00/Lipoxygenase [Theobroma cacao] >gi|508708952|gb|EOY00849.1| Lipoxygenase [Theobroma cacao],gi|225425842|ref|XP_002265505.1|/0.0e+00/PREDICTED: lipoxygenase 6, choloroplastic [Vitis vinifera] >gi|297738375|emb|CBI27576.3| unnamed protein product [Vitis vinifera],gi|225425842|ref|XP_002265505.1|/0.0e+00/PREDICTED: lipoxygenase 6, choloroplastic [Vitis vinife…
VIT_201s0010g02700	VIT_201s0010n00290	cis_mRNA_dw20k	gi|297738366|emb|CBI27567.3|/8.0e-243/unnamed protein product [Vitis vinifera]
VIT_201s0011g00410	VIT_201s0011n00020	cis_mRNA_overlap	gi|225423460|ref|XP_002274025.1|/3.0e-205/PREDICTED: ninja-family protein AFP1 [Vitis vinifera]
VIT_201s0011g01890	VIT_201s0011n00110	cis_mRNA_dw20k	gi|225423714|ref|XP_002277831.1|/1.8e-194/PREDICTED: uncharacterized protein yqjG [Vitis vinifera] >gi|297737961|emb|CBI27162.3| unnamed protein product [Vitis vinifera],gi|225423714|ref|XP_002277831.1|/5.2e-214/PREDICTED: uncharacterized protein yqjG [Vitis vinifera] >gi|297737961|emb|CBI27162.3| unnamed protein product [Vitis vinifera],gi|225423714|ref|XP_002277831.1|/6.5e-214/PREDICTED: unchar…
VIT_201s0011g02260	VIT_201s0011n00130	cis_mRNA_dw20k	gi|225423773|ref|XP_002277292.1|/0.0e+00/PREDICTED: probable metal-nicotianamine transporter YSL7 [Vitis vinifera]
VIT_201s0011g04270	VIT_201s0011n00350	cis_mRNA_dw20k	gi|359472653|ref|XP_002280038.2|/3.2e-190/PREDICTED: probable receptor-like protein kinase At5g39020-like [Vitis vinifera],gi|567912091|ref|XP_006448359.1|/5.5e-158/hypothetical protein CICLE_v10014549mg [Citrus clementina] >gi|557550970|gb|ESR61599.1| hypothetical protein CICLE_v10014549mg [Citrus clementina]
VIT_201s0011g04270	VIT_201s0011n00350	cis_mRNA_dw20k	gi|359472653|ref|XP_002280038.2|/3.2e-190/PREDICTED: probable receptor-like protein kinase At5g39020-like [Vitis vinifera],gi|567912091|ref|XP_006448359.1|/5.5e-158/hypothetical protein CICLE_v10014549mg [Citrus clementina] >gi|557550970|gb|ESR61599.1| hypothetical protein CICLE_v10014549mg [Citrus clementina]
VIT_201s0011g04280	VIT_201s0011n00360	cis_mRNA_dw20k	gi|255570697|ref|XP_002526303.1|/1.4e-163/kinase, putative [Ricinus communis] >gi|223534384|gb|EEF36092.1| kinase, putative [Ricinus communis]
VIT_201s0011g06565	VIT_201s0011n00650	cis_mRNA_overlap	gi|147787728|emb|CAN60830.1|/2.2e-41/hypothetical protein VITISV_004736 [Vitis vinifera]
VIT_201s0011g06565	VIT_201s0011n00660	cis_mRNA_up10k	gi|147787728|emb|CAN60830.1|/2.2e-41/hypothetical protein VITISV_004736 [Vitis vinifera]
VIT_201s0026g01440	VIT_201s0026n00170	cis_mRNA_dw20k	gi|147833682|emb|CAN62088.1|/0.0e+00/hypothetical protein VITISV_030648 [Vitis vinifera]
VIT_201s0026g01430	VIT_201s0026n00170	cis_mRNA_up10k	gi|359473294|ref|XP_002274433.2|/9.1e-290/PREDICTED: uncharacterized protein LOC100257102 [Vitis vinifera],gi|147833683|emb|CAN62089.1|/1.8e-288/hypothetical protein VITISV_030649 [Vitis vinifera],gi|359473294|ref|XP_002274433.2|/9.6e-290/PREDICTED: uncharacterized protein LOC100257102 [Vitis vinifera],gi|147833683|emb|CAN62089.1|/1.9e-288/hypothetical protein VITISV_030649 [Vitis vinifera]
VIT_201s0026g01560	VIT_201s0026n00210	cis_mRNA_up10k	gi|645229921|ref|XP_008221687.1|/1.8e-301/PREDICTED: putative pentatricopeptide repeat-containing protein At5g40405 [Prunus mume]
VIT_201s0026g02040	VIT_201s0026n00240	cis_mRNA_dw20k	gi|296086397|emb|CBI31986.3|/5.2e-38/unnamed protein product [Vitis vinifera],gi|296086397|emb|CBI31986.3|/1.0e-39/unnamed protein product [Vitis vinifera]
VIT_202s0012g02180	VIT_202s0012n00260	cis_mRNA_dw20k	gi|297742035|emb|CBI33822.3|/1.0e-107/unnamed protein product [Vitis vinifera],gi|147862330|emb|CAN79756.1|/7.5e-118/hypothetical protein VITISV_030221 [Vitis vinifera],gi|225427098|ref|XP_002276078.1|/7.0e-189/PREDICTED: abhydrolase domain-containing protein FAM108C1-like [Vitis vinifera]
VIT_202s0012g02180	VIT_202s0012n00260	cis_mRNA_dw20k	gi|297742035|emb|CBI33822.3|/1.0e-107/unnamed protein product [Vitis vinifera],gi|147862330|emb|CAN79756.1|/7.5e-118/hypothetical protein VITISV_030221 [Vitis vinifera],gi|225427098|ref|XP_002276078.1|/7.0e-189/PREDICTED: abhydrolase domain-containing protein FAM108C1-like [Vitis vinifera]
VIT_202s0012g02180	VIT_202s0012n00260	cis_mRNA_overlap	gi|297742035|emb|CBI33822.3|/1.0e-107/unnamed protein product [Vitis vinifera],gi|147862330|emb|CAN79756.1|/7.5e-118/hypothetical protein VITISV_030221 [Vitis vinifera],gi|225427098|ref|XP_002276078.1|/7.0e-189/PREDICTED: abhydrolase domain-containing protein FAM108C1-like [Vitis vinifera]
VIT_202s0025g01280	VIT_202s0025n00100	cis_mRNA_up10k	gi|225426000|ref|XP_002272720.1|/1.5e-206/PREDICTED: probable WRKY transcription factor 41 [Vitis vinifera] >gi|297742317|emb|CBI34466.3| unnamed protein product [Vitis vinifera]
MXLOC_018633	VIT_202s0025n00220	cis_mRNA_dw20k	gi|297742429|emb|CBI34578.3|/2.1e-267/unnamed protein product [Vitis vinifera],gi|297742429|emb|CBI34578.3|/1.8e-182/unnamed protein product [Vitis vinifera],gi|297742429|emb|CBI34578.3|/2.1e-267/unnamed protein product [Vitis vinifera]
VIT_201s0026g00430	VIT_202s0033n00270	tran	NA
VIT_203s0017g01410	VIT_203s0017n00250	cis_mRNA_dw20k	gi|225462839|ref|XP_002270540.1|/9.1e-42/PREDICTED: uncharacterized protein LOC100259788 [Vitis vinifera] >gi|225462845|ref|XP_002271079.1| PREDICTED: uncharacterized protein LOC100244413 [Vitis vinifera] >gi|296087492|emb|CBI34081.3| unnamed protein product [Vitis vinifera] >gi|296087495|emb|CBI34084.3| unnamed protein product [Vitis vinifera],gi|225462839|ref|XP_002270540.1|/1.7e-36/PREDICTED: …
VIT_203s0017g01410	VIT_203s0017n00250	cis_mRNA_dw20k	gi|225462839|ref|XP_002270540.1|/9.1e-42/PREDICTED: uncharacterized protein LOC100259788 [Vitis vinifera] >gi|225462845|ref|XP_002271079.1| PREDICTED: uncharacterized protein LOC100244413 [Vitis vinifera] >gi|296087492|emb|CBI34081.3| unnamed protein product [Vitis vinifera] >gi|296087495|emb|CBI34084.3| unnamed protein product [Vitis vinifera],gi|225462839|ref|XP_002270540.1|/1.7e-36/PREDICTED: …
VIT_203s0017g01410	VIT_203s0017n00250	cis_mRNA_dw20k	gi|225462839|ref|XP_002270540.1|/9.1e-42/PREDICTED: uncharacterized protein LOC100259788 [Vitis vinifera] >gi|225462845|ref|XP_002271079.1| PREDICTED: uncharacterized protein LOC100244413 [Vitis vinifera] >gi|296087492|emb|CBI34081.3| unnamed protein product [Vitis vinifera] >gi|296087495|emb|CBI34084.3| unnamed protein product [Vitis vinifera],gi|225462839|ref|XP_002270540.1|/1.7e-36/PREDICTED: …
VIT_203s0017g01420	VIT_203s0017n00250	cis_mRNA_overlap	gi|359475686|ref|XP_003631731.1|/1.0e-287/PREDICTED: reticuline oxidase-like protein-like [Vitis vinifera]
VIT_203s0017g01400	VIT_203s0017n00250	cis_mRNA_up10k	gi|225462847|ref|XP_002271223.1|/9.2e-44/PREDICTED: uncharacterized protein LOC100266732 [Vitis vinifera] >gi|296087491|emb|CBI34080.3| unnamed protein product [Vitis vinifera],gi|225462847|ref|XP_002271223.1|/3.2e-32/PREDICTED: uncharacterized protein LOC100266732 [Vitis vinifera] >gi|296087491|emb|CBI34080.3| unnamed protein product [Vitis vinifera]
VIT_203s0017g01400	VIT_203s0017n00250	cis_mRNA_up10k	gi|225462847|ref|XP_002271223.1|/9.2e-44/PREDICTED: uncharacterized protein LOC100266732 [Vitis vinifera] >gi|296087491|emb|CBI34080.3| unnamed protein product [Vitis vinifera],gi|225462847|ref|XP_002271223.1|/3.2e-32/PREDICTED: uncharacterized protein LOC100266732 [Vitis vinifera] >gi|296087491|emb|CBI34080.3| unnamed protein product [Vitis vinifera]
VIT_203s0017g01490	VIT_203s0017n00250	tran	gi|225462835|ref|XP_002270139.1|/6.3e-304/PREDICTED: reticuline oxidase-like protein-like [Vitis vinifera]
VIT_203s0038g02220	VIT_203s0038n00060	cis_mRNA_dw20k	gi|225427991|ref|XP_002277796.1|/7.5e-79/PREDICTED: actin-depolymerizing factor 5 [Vitis vinifera] >gi|297744627|emb|CBI37889.3| unnamed protein product [Vitis vinifera],gi|225427991|ref|XP_002277796.1|/7.3e-75/PREDICTED: actin-depolymerizing factor 5 [Vitis vinifera] >gi|297744627|emb|CBI37889.3| unnamed protein product [Vitis vinifera]
VIT_203s0038g02220	VIT_203s0038n00060	cis_mRNA_dw20k	gi|225427991|ref|XP_002277796.1|/7.5e-79/PREDICTED: actin-depolymerizing factor 5 [Vitis vinifera] >gi|297744627|emb|CBI37889.3| unnamed protein product [Vitis vinifera],gi|225427991|ref|XP_002277796.1|/7.3e-75/PREDICTED: actin-depolymerizing factor 5 [Vitis vinifera] >gi|297744627|emb|CBI37889.3| unnamed protein product [Vitis vinifera]
VIT_203s0063g01120	VIT_203s0063n00030	cis_mRNA_up10k	gi|359475390|ref|XP_002281738.2|/0.0e+00/PREDICTED: uncharacterized protein LOC100255624 [Vitis vinifera],gi|359475390|ref|XP_002281738.2|/0.0e+00/PREDICTED: uncharacterized protein LOC100255624 [Vitis vinifera],gi|359475390|ref|XP_002281738.2|/0.0e+00/PREDICTED: uncharacterized protein LOC100255624 [Vitis vinifera],gi|359475390|ref|XP_002281738.2|/0.0e+00/PREDICTED: uncharacterized protein LOC10…
VIT_203s0063g01120	VIT_203s0063n00030	cis_mRNA_up10k	gi|359475390|ref|XP_002281738.2|/0.0e+00/PREDICTED: uncharacterized protein LOC100255624 [Vitis vinifera],gi|359475390|ref|XP_002281738.2|/0.0e+00/PREDICTED: uncharacterized protein LOC100255624 [Vitis vinifera],gi|359475390|ref|XP_002281738.2|/0.0e+00/PREDICTED: uncharacterized protein LOC100255624 [Vitis vinifera],gi|359475390|ref|XP_002281738.2|/0.0e+00/PREDICTED: uncharacterized protein LOC10…
VIT_203s0063g02680	VIT_203s0063n00100	cis_mRNA_dw20k	gi|359475348|ref|XP_003631667.1|/2.7e-36/PREDICTED: uncharacterized protein LOC100853998 [Vitis vinifera] >gi|147784500|emb|CAN74946.1| hypothetical protein VITISV_007698 [Vitis vinifera]
VIT_203s0063g02670	VIT_203s0063n00100	cis_mRNA_up10k	gi|359475346|ref|XP_003631666.1|/1.4e-48/PREDICTED: uncharacterized protein LOC100853961 [Vitis vinifera] >gi|297741469|emb|CBI32600.3| unnamed protein product [Vitis vinifera]
VIT_203s0088g01220	VIT_203s0088n00110	cis_mRNA_overlap	gi|297736348|emb|CBI25071.3|/6.9e-198/unnamed protein product [Vitis vinifera]
MXLOC_020421	VIT_203s0167n00020	cis_mRNA_overlap	gi|296088137|emb|CBI35558.3|/1.7e-117/unnamed protein product [Vitis vinifera],gi|296088137|emb|CBI35558.3|/1.6e-117/unnamed protein product [Vitis vinifera]
MXLOC_020421	VIT_203s0167n00020	cis_mRNA_overlap	gi|296088137|emb|CBI35558.3|/1.7e-117/unnamed protein product [Vitis vinifera],gi|296088137|emb|CBI35558.3|/1.6e-117/unnamed protein product [Vitis vinifera]
VIT_204s0008g03930	VIT_204s0008n00150	tran	gi|526117780|ref|NP_001268112.1|/1.9e-212/RD22-like protein precursor [Vitis vinifera] >gi|54645911|gb|AAV36561.1| RD22-like protein [Vitis vinifera],gi|526117780|ref|NP_001268112.1|/3.0e-184/RD22-like protein precursor [Vitis vinifera] >gi|54645911|gb|AAV36561.1| RD22-like protein [Vitis vinifera],gi|526117780|ref|NP_001268112.1|/7.3e-205/RD22-like protein precursor [Vitis vinifera] >gi|54645911…
VIT_204s0008g06150	VIT_204s0008n00350	cis_mRNA_dw20k	gi|359475860|ref|XP_003631764.1|/2.0e-72/PREDICTED: uncharacterized protein LOC100854026 [Vitis vinifera]
VIT_204s0008g06210	VIT_204s0008n00370	cis_mRNA_overlap	gi|590635791|ref|XP_007028709.1|/8.9e-234/Flotillin-like protein 2 [Theobroma cacao] >gi|508717314|gb|EOY09211.1| Flotillin-like protein 2 [Theobroma cacao]
VIT_204s0008g06670	VIT_204s0008n00400	cis_mRNA_up10k	gi|225430494|ref|XP_002285538.1|/1.9e-97/PREDICTED: early nodulin-like protein 1 [Vitis vinifera] >gi|296082140|emb|CBI21145.3| unnamed protein product [Vitis vinifera]
VIT_204s0023g02730	VIT_204s0023n00220	cis_mRNA_overlap	gi|225431243|ref|XP_002267729.1|/2.0e-212/PREDICTED: auxin-induced protein 5NG4 [Vitis vinifera] >gi|147827386|emb|CAN68618.1| hypothetical protein VITISV_000453 [Vitis vinifera],gi|225431243|ref|XP_002267729.1|/8.9e-197/PREDICTED: auxin-induced protein 5NG4 [Vitis vinifera] >gi|147827386|emb|CAN68618.1| hypothetical protein VITISV_000453 [Vitis vinifera],gi|225431243|ref|XP_002267729.1|/2.4e-208…
VIT_204s0023g02730	VIT_204s0023n00220	cis_mRNA_overlap	gi|225431243|ref|XP_002267729.1|/2.0e-212/PREDICTED: auxin-induced protein 5NG4 [Vitis vinifera] >gi|147827386|emb|CAN68618.1| hypothetical protein VITISV_000453 [Vitis vinifera],gi|225431243|ref|XP_002267729.1|/8.9e-197/PREDICTED: auxin-induced protein 5NG4 [Vitis vinifera] >gi|147827386|emb|CAN68618.1| hypothetical protein VITISV_000453 [Vitis vinifera],gi|225431243|ref|XP_002267729.1|/2.4e-208…
VIT_204s0069g00720	VIT_204s0069n00030	tran	gi|359476450|ref|XP_002271672.2|/1.8e-311/PREDICTED: glutamate receptor 2.8-like [Vitis vinifera]
VIT_204s0069g00200	VIT_204s0069n00030	tran	gi|359476448|ref|XP_002273232.2|/4.6e-234/PREDICTED: glutamate receptor 2.8-like [Vitis vinifera]
VIT_205s0020g01410	VIT_205s0020n00060	cis_mRNA_up10k	gi|225432288|ref|XP_002273010.1|/1.0e-103/PREDICTED: 60S ribosome subunit biogenesis protein NIP7 homolog [Vitis vinifera]
VIT_205s0020g01400	VIT_205s0020n00060	cis_mRNA_up10k	gi|225432286|ref|XP_002272904.1|/5.4e-166/PREDICTED: uncharacterized protein LOC100242678 [Vitis vinifera]
VIT_205s0020g04690	VIT_205s0020n00350	cis_mRNA_dw20k	gi|225432892|ref|XP_002284133.1|/7.2e-139/PREDICTED: auxin-responsive protein IAA14-like isoform 1 [Vitis vinifera],gi|225432894|ref|XP_002284143.1|/1.1e-90/PREDICTED: auxin-responsive protein IAA14-like isoform 3 [Vitis vinifera],gi|225432892|ref|XP_002284133.1|/9.1e-120/PREDICTED: auxin-responsive protein IAA14-like isoform 1 [Vitis vinifera]
VIT_205s0020g04700.11	VIT_205s0020n00350	cis_mRNA_up10k	gi|225432898|ref|XP_002280151.1|/4.4e-53/PREDICTED: uncharacterized protein LOC100261325 [Vitis vinifera] >gi|297737157|emb|CBI26358.3| unnamed protein product [Vitis vinifera]
VIT_203s0038g02030	VIT_205s0029n00340	tran	gi|359474859|ref|XP_002277441.2|/9.1e-273/PREDICTED: putative amidase C869.01-like [Vitis vinifera]
MXLOC_022417	VIT_205s0077n00100	cis_mRNA_dw20k	gi|359477232|ref|XP_002271293.2|/2.1e-267/PREDICTED: uncharacterized protein LOC100256873 [Vitis vinifera]
MXLOC_022419	VIT_205s0077n00100	cis_mRNA_up10k	gi|359477234|ref|XP_002264661.2|/0.0e+00/PREDICTED: uncharacterized protein LOC100243551 [Vitis vinifera]
MXLOC_024140	VIT_205s0094n00120	cis_mRNA_overlap	gi|255585271|ref|XP_002533335.1|/2.6e-207/Protein MLO, putative [Ricinus communis] >gi|223526826|gb|EEF29044.1| Protein MLO, putative [Ricinus communis]
VIT_206s0004g01570	VIT_206s0004n00100	cis_mRNA_up10k	gi|297746375|emb|CBI16431.3|/6.7e-56/unnamed protein product [Vitis vinifera]
VIT_206s0004g06840	VIT_206s0004n00580	cis_mRNA_up10k	gi|225434544|ref|XP_002276936.1|/4.7e-219/PREDICTED: probable protein phosphatase 2C 25 isoform 1 [Vitis vinifera],gi|225434544|ref|XP_002276936.1|/1.2e-188/PREDICTED: probable protein phosphatase 2C 25 isoform 1 [Vitis vinifera]
VIT_206s0004g06840	VIT_206s0004n00580	cis_mRNA_up10k	gi|225434544|ref|XP_002276936.1|/4.7e-219/PREDICTED: probable protein phosphatase 2C 25 isoform 1 [Vitis vinifera],gi|225434544|ref|XP_002276936.1|/1.2e-188/PREDICTED: probable protein phosphatase 2C 25 isoform 1 [Vitis vinifera]
VIT_203s0038g03980	VIT_207s0005n00480	tran	gi|225428326|ref|XP_002283053.1|/4.0e-85/PREDICTED: uncharacterized protein LOC100243457 [Vitis vinifera]
VIT_207s0031g00630	VIT_207s0031n00070	cis_mRNA_overlap	gi|225438716|ref|XP_002282505.1|/1.2e-225/PREDICTED: uncharacterized protein LOC100262755 [Vitis vinifera]
MXLOC_027393	VIT_207s0031n00200	cis_mRNA_up10k	gi|225438452|ref|XP_002277212.1|/6.4e-187/PREDICTED: serine/threonine-protein kinase SRPK2 [Vitis vinifera] >gi|296082557|emb|CBI21562.3| unnamed protein product [Vitis vinifera]
VIT_207s0031g02130	VIT_207s0031n00200	cis_mRNA_up10k	gi|147806137|emb|CAN70006.1|/1.9e-262/hypothetical protein VITISV_038749 [Vitis vinifera],gi|225438452|ref|XP_002277212.1|/2.8e-187/PREDICTED: serine/threonine-protein kinase SRPK2 [Vitis vinifera] >gi|296082557|emb|CBI21562.3| unnamed protein product [Vitis vinifera]
VIT_207s0031g02130	VIT_207s0031n00200	cis_mRNA_up10k	gi|147806137|emb|CAN70006.1|/1.9e-262/hypothetical protein VITISV_038749 [Vitis vinifera],gi|225438452|ref|XP_002277212.1|/2.8e-187/PREDICTED: serine/threonine-protein kinase SRPK2 [Vitis vinifera] >gi|296082557|emb|CBI21562.3| unnamed protein product [Vitis vinifera]
VIT_207s0031g02970	VIT_207s0031n00300	cis_mRNA_up10k	gi|296082638|emb|CBI21643.3|/1.1e-125/unnamed protein product [Vitis vinifera],gi|296082638|emb|CBI21643.3|/3.9e-179/unnamed protein product [Vitis vinifera],gi|296082638|emb|CBI21643.3|/4.3e-200/unnamed protein product [Vitis vinifera],gi|296082638|emb|CBI21643.3|/5.4e-215/unnamed protein product [Vitis vinifera],gi|296082638|emb|CBI21643.3|/4.1e-200/unnamed protein product [Vitis vinifera],gi|2…
VIT_207s0031g02970	VIT_207s0031n00300	cis_mRNA_up10k	gi|296082638|emb|CBI21643.3|/1.1e-125/unnamed protein product [Vitis vinifera],gi|296082638|emb|CBI21643.3|/3.9e-179/unnamed protein product [Vitis vinifera],gi|296082638|emb|CBI21643.3|/4.3e-200/unnamed protein product [Vitis vinifera],gi|296082638|emb|CBI21643.3|/5.4e-215/unnamed protein product [Vitis vinifera],gi|296082638|emb|CBI21643.3|/4.1e-200/unnamed protein product [Vitis vinifera],gi|2…
MXLOC_025872	VIT_207s0104n00020	cis_mRNA_dw20k	gi|225436958|ref|XP_002271866.1|/0.0e+00/PREDICTED: uncharacterized protein LOC100261323 [Vitis vinifera],gi|225436958|ref|XP_002271866.1|/0.0e+00/PREDICTED: uncharacterized protein LOC100261323 [Vitis vinifera],gi|225436958|ref|XP_002271866.1|/0.0e+00/PREDICTED: uncharacterized protein LOC100261323 [Vitis vinifera]
MXLOC_025872	VIT_207s0104n00020	cis_mRNA_dw20k	gi|225436958|ref|XP_002271866.1|/0.0e+00/PREDICTED: uncharacterized protein LOC100261323 [Vitis vinifera],gi|225436958|ref|XP_002271866.1|/0.0e+00/PREDICTED: uncharacterized protein LOC100261323 [Vitis vinifera],gi|225436958|ref|XP_002271866.1|/0.0e+00/PREDICTED: uncharacterized protein LOC100261323 [Vitis vinifera]
VIT_207s0129g00180	VIT_207s0129n00010	cis_mRNA_overlap	gi|703123235|ref|XP_010102770.1|/0.0e+00/Calcium-transporting ATPase 2, plasma membrane-type [Morus notabilis] >gi|587905943|gb|EXB94054.1| Calcium-transporting ATPase 2, plasma membrane-type [Morus notabilis],gi|703123235|ref|XP_010102770.1|/0.0e+00/Calcium-transporting ATPase 2, plasma membrane-type [Morus notabilis] >gi|587905943|gb|EXB94054.1| Calcium-transporting ATPase 2, plasma membrane-ty…
VIT_207s0129g00180	VIT_207s0129n00010	cis_mRNA_overlap	gi|703123235|ref|XP_010102770.1|/0.0e+00/Calcium-transporting ATPase 2, plasma membrane-type [Morus notabilis] >gi|587905943|gb|EXB94054.1| Calcium-transporting ATPase 2, plasma membrane-type [Morus notabilis],gi|703123235|ref|XP_010102770.1|/0.0e+00/Calcium-transporting ATPase 2, plasma membrane-type [Morus notabilis] >gi|587905943|gb|EXB94054.1| Calcium-transporting ATPase 2, plasma membrane-ty…
VIT_207s0129g00180	VIT_207s0129n00010	cis_mRNA_up10k	gi|703123235|ref|XP_010102770.1|/0.0e+00/Calcium-transporting ATPase 2, plasma membrane-type [Morus notabilis] >gi|587905943|gb|EXB94054.1| Calcium-transporting ATPase 2, plasma membrane-type [Morus notabilis],gi|703123235|ref|XP_010102770.1|/0.0e+00/Calcium-transporting ATPase 2, plasma membrane-type [Morus notabilis] >gi|587905943|gb|EXB94054.1| Calcium-transporting ATPase 2, plasma membrane-ty…
MXLOC_026393	VIT_207s0129n00010	tran	gi|359480619|ref|XP_003632502.1|/1.5e-232/PREDICTED: calcium-transporting ATPase 2, plasma membrane-type-like [Vitis vinifera],gi|359480619|ref|XP_003632502.1|/2.2e-268/PREDICTED: calcium-transporting ATPase 2, plasma membrane-type-like [Vitis vinifera],gi|296087315|emb|CBI33689.3|/9.5e-164/unnamed protein product [Vitis vinifera]
VIT_207s0129g00110	VIT_207s0129n00010	tran	gi|359480619|ref|XP_003632502.1|/1.8e-268/PREDICTED: calcium-transporting ATPase 2, plasma membrane-type-like [Vitis vinifera]
VIT_207s0129g00210	VIT_207s0129n00020	cis_mRNA_overlap	gi|359480559|ref|XP_003632492.1|/2.5e-197/PREDICTED: BTB/POZ and TAZ domain-containing protein 4-like [Vitis vinifera] >gi|296087324|emb|CBI33698.3| unnamed protein product [Vitis vinifera],gi|359480559|ref|XP_003632492.1|/7.5e-219/PREDICTED: BTB/POZ and TAZ domain-containing protein 4-like [Vitis vinifera] >gi|296087324|emb|CBI33698.3| unnamed protein product [Vitis vinifera],gi|359480559|ref|XP…
VIT_207s0129g00960	VIT_207s0129n00080	cis_mRNA_dw20k	gi|225438855|ref|XP_002278713.1|/0.0e+00/PREDICTED: probable receptor-like protein kinase At5g24010 [Vitis vinifera] >gi|296087387|emb|CBI33761.3| unnamed protein product [Vitis vinifera]
VIT_207s0129g00970	VIT_207s0129n00080	cis_mRNA_up10k	gi|225438853|ref|XP_002278695.1|/0.0e+00/PREDICTED: probable receptor-like protein kinase At5g24010 [Vitis vinifera] >gi|296087388|emb|CBI33762.3| unnamed protein product [Vitis vinifera]
MXLOC_027215	VIT_207s0197n00030	cis_mRNA_dw20k	gi|296088189|emb|CBI35701.3|/2.4e-199/unnamed protein product [Vitis vinifera],gi|296088189|emb|CBI35701.3|/2.7e-199/unnamed protein product [Vitis vinifera],gi|296088189|emb|CBI35701.3|/0.0e+00/unnamed protein product [Vitis vinifera],gi|296088189|emb|CBI35701.3|/7.8e-122/unnamed protein product [Vitis vinifera],gi|302144164|emb|CBI23291.3|/1.1e-245/unnamed protein product [Vitis vinifera],gi|63…
MXLOC_027215	VIT_207s0197n00030	cis_mRNA_dw20k	gi|296088189|emb|CBI35701.3|/2.4e-199/unnamed protein product [Vitis vinifera],gi|296088189|emb|CBI35701.3|/2.7e-199/unnamed protein product [Vitis vinifera],gi|296088189|emb|CBI35701.3|/0.0e+00/unnamed protein product [Vitis vinifera],gi|296088189|emb|CBI35701.3|/7.8e-122/unnamed protein product [Vitis vinifera],gi|302144164|emb|CBI23291.3|/1.1e-245/unnamed protein product [Vitis vinifera],gi|63…
MXLOC_027215	VIT_207s0197n00030	cis_mRNA_dw20k	gi|296088189|emb|CBI35701.3|/2.4e-199/unnamed protein product [Vitis vinifera],gi|296088189|emb|CBI35701.3|/2.7e-199/unnamed protein product [Vitis vinifera],gi|296088189|emb|CBI35701.3|/0.0e+00/unnamed protein product [Vitis vinifera],gi|296088189|emb|CBI35701.3|/7.8e-122/unnamed protein product [Vitis vinifera],gi|302144164|emb|CBI23291.3|/1.1e-245/unnamed protein product [Vitis vinifera],gi|63…
MXLOC_027215	VIT_207s0197n00030	cis_mRNA_dw20k	gi|296088189|emb|CBI35701.3|/2.4e-199/unnamed protein product [Vitis vinifera],gi|296088189|emb|CBI35701.3|/2.7e-199/unnamed protein product [Vitis vinifera],gi|296088189|emb|CBI35701.3|/0.0e+00/unnamed protein product [Vitis vinifera],gi|296088189|emb|CBI35701.3|/7.8e-122/unnamed protein product [Vitis vinifera],gi|302144164|emb|CBI23291.3|/1.1e-245/unnamed protein product [Vitis vinifera],gi|63…
MXLOC_027215	VIT_207s0197n00030	tran	gi|296088189|emb|CBI35701.3|/2.4e-199/unnamed protein product [Vitis vinifera],gi|296088189|emb|CBI35701.3|/2.7e-199/unnamed protein product [Vitis vinifera],gi|296088189|emb|CBI35701.3|/0.0e+00/unnamed protein product [Vitis vinifera],gi|296088189|emb|CBI35701.3|/7.8e-122/unnamed protein product [Vitis vinifera],gi|302144164|emb|CBI23291.3|/1.1e-245/unnamed protein product [Vitis vinifera],gi|63…
MXLOC_027215	VIT_207s0197n00030	tran	gi|296088189|emb|CBI35701.3|/2.4e-199/unnamed protein product [Vitis vinifera],gi|296088189|emb|CBI35701.3|/2.7e-199/unnamed protein product [Vitis vinifera],gi|296088189|emb|CBI35701.3|/0.0e+00/unnamed protein product [Vitis vinifera],gi|296088189|emb|CBI35701.3|/7.8e-122/unnamed protein product [Vitis vinifera],gi|302144164|emb|CBI23291.3|/1.1e-245/unnamed protein product [Vitis vinifera],gi|63…
VIT_207s0197g00170	VIT_207s0197n00030	tran	gi|359480445|ref|XP_003632464.1|/0.0e+00/PREDICTED: probable disease resistance protein At5g66900-like [Vitis vinifera]
MXLOC_027219	VIT_207s0197n00030	tran	gi|302144164|emb|CBI23291.3|/1.1e-235/unnamed protein product [Vitis vinifera],gi|302144164|emb|CBI23291.3|/2.0e-237/unnamed protein product [Vitis vinifera]
MXLOC_027215	VIT_207s0197n00040	cis_mRNA_dw20k	gi|296088189|emb|CBI35701.3|/2.4e-199/unnamed protein product [Vitis vinifera],gi|296088189|emb|CBI35701.3|/2.7e-199/unnamed protein product [Vitis vinifera],gi|296088189|emb|CBI35701.3|/0.0e+00/unnamed protein product [Vitis vinifera],gi|296088189|emb|CBI35701.3|/7.8e-122/unnamed protein product [Vitis vinifera],gi|302144164|emb|CBI23291.3|/1.1e-245/unnamed protein product [Vitis vinifera],gi|63…
MXLOC_027215	VIT_207s0197n00040	cis_mRNA_dw20k	gi|296088189|emb|CBI35701.3|/2.4e-199/unnamed protein product [Vitis vinifera],gi|296088189|emb|CBI35701.3|/2.7e-199/unnamed protein product [Vitis vinifera],gi|296088189|emb|CBI35701.3|/0.0e+00/unnamed protein product [Vitis vinifera],gi|296088189|emb|CBI35701.3|/7.8e-122/unnamed protein product [Vitis vinifera],gi|302144164|emb|CBI23291.3|/1.1e-245/unnamed protein product [Vitis vinifera],gi|63…
MXLOC_027215	VIT_207s0197n00040	cis_mRNA_dw20k	gi|296088189|emb|CBI35701.3|/2.4e-199/unnamed protein product [Vitis vinifera],gi|296088189|emb|CBI35701.3|/2.7e-199/unnamed protein product [Vitis vinifera],gi|296088189|emb|CBI35701.3|/0.0e+00/unnamed protein product [Vitis vinifera],gi|296088189|emb|CBI35701.3|/7.8e-122/unnamed protein product [Vitis vinifera],gi|302144164|emb|CBI23291.3|/1.1e-245/unnamed protein product [Vitis vinifera],gi|63…
MXLOC_027215	VIT_207s0197n00040	cis_mRNA_dw20k	gi|296088189|emb|CBI35701.3|/2.4e-199/unnamed protein product [Vitis vinifera],gi|296088189|emb|CBI35701.3|/2.7e-199/unnamed protein product [Vitis vinifera],gi|296088189|emb|CBI35701.3|/0.0e+00/unnamed protein product [Vitis vinifera],gi|296088189|emb|CBI35701.3|/7.8e-122/unnamed protein product [Vitis vinifera],gi|302144164|emb|CBI23291.3|/1.1e-245/unnamed protein product [Vitis vinifera],gi|63…
MXLOC_027215	VIT_207s0197n00040	cis_mRNA_dw20k	gi|296088189|emb|CBI35701.3|/2.4e-199/unnamed protein product [Vitis vinifera],gi|296088189|emb|CBI35701.3|/2.7e-199/unnamed protein product [Vitis vinifera],gi|296088189|emb|CBI35701.3|/0.0e+00/unnamed protein product [Vitis vinifera],gi|296088189|emb|CBI35701.3|/7.8e-122/unnamed protein product [Vitis vinifera],gi|302144164|emb|CBI23291.3|/1.1e-245/unnamed protein product [Vitis vinifera],gi|63…
VIT_207s0141g00340	VIT_207s0289n00010	cis_mRNA_overlap	gi|359480395|ref|XP_003632447.1|/2.2e-289/PREDICTED: probable linoleate 9S-lipoxygenase 7-like, partial [Vitis vinifera]
VIT_208s0007g02920	VIT_208s0007n00270	cis_mRNA_overlap	gi|225440811|ref|XP_002281909.1|/5.6e-195/PREDICTED: WD repeat-containing protein LWD1 [Vitis vinifera],gi|225440811|ref|XP_002281909.1|/4.8e-195/PREDICTED: WD repeat-containing protein LWD1 [Vitis vinifera]
MXLOC_003715	VIT_208s0007n00480	tran	gi|297738658|emb|CBI27903.3|/2.2e-195/unnamed protein product [Vitis vinifera]
VIT_208s0007g07980	VIT_208s0007n00700	cis_mRNA_up10k	gi|629125825|gb|KCW90250.1|/1.0e-17/hypothetical protein EUGRSUZ_A02403, partial [Eucalyptus grandis]
VIT_208s0007g08020	VIT_208s0007n00720	cis_mRNA_dw20k	gi|225441732|ref|XP_002283137.1|/4.5e-28/PREDICTED: uncharacterized protein LOC100255628 isoform 1 [Vitis vinifera]
VIT_208s0007g08000	VIT_208s0007n00730	cis_mRNA_dw20k	gi|297739702|emb|CBI29884.3|/7.4e-30/unnamed protein product [Vitis vinifera]
VIT_208s0007g08050	VIT_208s0007n00730	cis_mRNA_dw20k	gi|359481833|ref|XP_002277512.2|/5.6e-301/PREDICTED: carboxyl-terminal-processing protease-like [Vitis vinifera],gi|297739701|emb|CBI29883.3|/3.8e-215/unnamed protein product [Vitis vinifera],gi|297739701|emb|CBI29883.3|/3.9e-215/unnamed protein product [Vitis vinifera]
VIT_208s0040g00010	VIT_208s0040n00010	cis_mRNA_dw20k	gi|359481330|ref|XP_002279218.2|/2.1e-282/PREDICTED: receptor-like protein kinase FERONIA-like, partial [Vitis vinifera]
MXLOC_028481	VIT_208s0056n00130	cis_mRNA_dw20k	gi|225439207|ref|XP_002270169.1|/0.0e+00/PREDICTED: polyribonucleotide nucleotidyltransferase [Vitis vinifera]
VIT_208s0058g01450	VIT_208s0058n00140	cis_mRNA_dw20k	gi|225439719|ref|XP_002273138.1|/2.1e-291/PREDICTED: serine/threonine-protein kinase STN8, chloroplastic [Vitis vinifera]
MXLOC_028665	VIT_208s0058n00140	cis_mRNA_dw20k	gi|359481226|ref|XP_002273230.2|/5.5e-272/PREDICTED: mannan endo-1,4-beta-mannosidase 6-like [Vitis vinifera],gi|359481226|ref|XP_002273230.2|/4.2e-149/PREDICTED: mannan endo-1,4-beta-mannosidase 6-like [Vitis vinifera],gi|359481226|ref|XP_002273230.2|/2.5e-146/PREDICTED: mannan endo-1,4-beta-mannosidase 6-like [Vitis vinifera],gi|359481226|ref|XP_002273230.2|/6.5e-244/PREDICTED: mannan endo-1,4-…
VIT_208s0058g01480	VIT_208s0058n00140	cis_mRNA_dw20k	gi|590653687|ref|XP_007033492.1|/1.3e-210/Mannan endo-1,4-beta-mannosidase 6 isoform 1 [Theobroma cacao] >gi|508712521|gb|EOY04418.1| Mannan endo-1,4-beta-mannosidase 6 isoform 1 [Theobroma cacao]
MXLOC_028665	VIT_208s0058n00140	cis_mRNA_overlap	gi|359481226|ref|XP_002273230.2|/5.5e-272/PREDICTED: mannan endo-1,4-beta-mannosidase 6-like [Vitis vinifera],gi|359481226|ref|XP_002273230.2|/4.2e-149/PREDICTED: mannan endo-1,4-beta-mannosidase 6-like [Vitis vinifera],gi|359481226|ref|XP_002273230.2|/2.5e-146/PREDICTED: mannan endo-1,4-beta-mannosidase 6-like [Vitis vinifera],gi|359481226|ref|XP_002273230.2|/6.5e-244/PREDICTED: mannan endo-1,4-…
VIT_209s0054g00530	VIT_209s0054n00080	cis_mRNA_overlap	gi|526118010|ref|NP_001268172.1|/4.6e-145/zinc finger protein-like [Vitis vinifera] >gi|307707121|gb|ADN87331.1| zinc finger protein-like protein [Vitis vinifera]
VIT_209s0054g00520	VIT_209s0054n00080	cis_mRNA_up10k	gi|550533707|dbj|BAO01551.1|/0.0e+00/hypothetical chloroplast RF1 (chloroplast) [Vitis vinifera subsp. caucasica]
VIT_210s0405g00040	VIT_210s0405n00010	cis_mRNA_dw20k	gi|359483457|ref|XP_002267894.2|/1.1e-229/PREDICTED: uncharacterized protein LOC100246969 [Vitis vinifera],gi|359483457|ref|XP_002267894.2|/1.4e-166/PREDICTED: uncharacterized protein LOC100246969 [Vitis vinifera],gi|147798014|emb|CAN65006.1|/6.4e-114/hypothetical protein VITISV_020872 [Vitis vinifera]
VIT_210s0405g00040	VIT_210s0405n00010	cis_mRNA_dw20k	gi|359483457|ref|XP_002267894.2|/1.1e-229/PREDICTED: uncharacterized protein LOC100246969 [Vitis vinifera],gi|359483457|ref|XP_002267894.2|/1.4e-166/PREDICTED: uncharacterized protein LOC100246969 [Vitis vinifera],gi|147798014|emb|CAN65006.1|/6.4e-114/hypothetical protein VITISV_020872 [Vitis vinifera]
VIT_211s0016g00870	VIT_211s0016n00050	cis_mRNA_up10k	gi|297738547|emb|CBI27792.3|/5.0e-271/unnamed protein product [Vitis vinifera]
VIT_211s0016g00880	VIT_211s0016n00050	cis_mRNA_up10k	gi|225444700|ref|XP_002277807.1|/2.8e-215/PREDICTED: adipocyte plasma membrane-associated protein [Vitis vinifera] >gi|297738548|emb|CBI27793.3| unnamed protein product [Vitis vinifera]
VIT_211s0016g01210	VIT_211s0016n00060	cis_mRNA_dw20k	gi|703075687|ref|XP_010090140.1|/3.1e-188/hypothetical protein L484_027372 [Morus notabilis] >gi|587848678|gb|EXB38937.1| hypothetical protein L484_027372 [Morus notabilis]
VIT_211s0016g02200	VIT_211s0016n00120	cis_mRNA_up10k	gi|643724628|gb|KDP33829.1|/0.0e+00/hypothetical protein JCGZ_07400 [Jatropha curcas],gi|643724628|gb|KDP33829.1|/2.6e-298/hypothetical protein JCGZ_07400 [Jatropha curcas],gi|643724628|gb|KDP33829.1|/2.4e-273/hypothetical protein JCGZ_07400 [Jatropha curcas],gi|643724628|gb|KDP33829.1|/0.0e+00/hypothetical protein JCGZ_07400 [Jatropha curcas],gi|643724628|gb|KDP33829.1|/1.2e-280/hypothetical pro…
VIT_211s0016g02200	VIT_211s0016n00120	cis_mRNA_up10k	gi|643724628|gb|KDP33829.1|/0.0e+00/hypothetical protein JCGZ_07400 [Jatropha curcas],gi|643724628|gb|KDP33829.1|/2.6e-298/hypothetical protein JCGZ_07400 [Jatropha curcas],gi|643724628|gb|KDP33829.1|/2.4e-273/hypothetical protein JCGZ_07400 [Jatropha curcas],gi|643724628|gb|KDP33829.1|/0.0e+00/hypothetical protein JCGZ_07400 [Jatropha curcas],gi|643724628|gb|KDP33829.1|/1.2e-280/hypothetical pro…
VIT_211s0016g03190	VIT_211s0016n00200	cis_mRNA_dw20k	gi|297738762|emb|CBI28007.3|/3.2e-95/unnamed protein product [Vitis vinifera]
VIT_211s0016g03200	VIT_211s0016n00200	cis_mRNA_dw20k	gi|225445102|ref|XP_002283708.1|/3.8e-198/PREDICTED: probable iron/ascorbate oxidoreductase DDB_G0283291-like isoform 1 [Vitis vinifera],gi|225445104|ref|XP_002283713.1|/2.1e-213/PREDICTED: probable iron/ascorbate oxidoreductase DDB_G0283291-like isoform 2 [Vitis vinifera],gi|225445104|ref|XP_002283713.1|/6.9e-198/PREDICTED: probable iron/ascorbate oxidoreductase DDB_G0283291-like isoform 2 [Viti…
VIT_211s0016g03960	VIT_211s0016n00240	cis_mRNA_dw20k	gi|297738831|emb|CBI28076.3|/0.0e+00/unnamed protein product [Vitis vinifera],gi|297738831|emb|CBI28076.3|/0.0e+00/unnamed protein product [Vitis vinifera]
VIT_211s0016g03930	VIT_211s0016n00240	cis_mRNA_up10k	gi|645275048|ref|XP_008242625.1|/6.7e-183/PREDICTED: indole-3-pyruvate monooxygenase YUCCA2 isoform X2 [Prunus mume]
MXLOC_003813	VIT_211s0016n00250	cis_mRNA_dw20k	gi|297738890|emb|CBI28135.3|/0.0e+00/unnamed protein product [Vitis vinifera]
VIT_211s0052g01730	VIT_211s0052n00190	cis_mRNA_up10k	gi|255586041|ref|XP_002533688.1|/0.0e+00/1-deoxyxylulose-5-phosphate synthase, putative [Ricinus communis] >gi|223526414|gb|EEF28696.1| 1-deoxyxylulose-5-phosphate synthase, putative [Ricinus communis],gi|359485061|ref|XP_002271782.2|/1.2e-306/PREDICTED: probable 1-deoxy-D-xylulose-5-phosphate synthase, chloroplastic-like [Vitis vinifera]
VIT_211s0052g01730	VIT_211s0052n00190	cis_mRNA_up10k	gi|255586041|ref|XP_002533688.1|/0.0e+00/1-deoxyxylulose-5-phosphate synthase, putative [Ricinus communis] >gi|223526414|gb|EEF28696.1| 1-deoxyxylulose-5-phosphate synthase, putative [Ricinus communis],gi|359485061|ref|XP_002271782.2|/1.2e-306/PREDICTED: probable 1-deoxy-D-xylulose-5-phosphate synthase, chloroplastic-like [Vitis vinifera]
VIT_212s0028g01140	VIT_212s0028n00020	cis_mRNA_dw20k	gi|720064249|ref|XP_010275891.1|/5.2e-232/PREDICTED: pentatricopeptide repeat-containing protein At3g59040 [Nelumbo nucifera],gi|720064249|ref|XP_010275891.1|/9.0e-195/PREDICTED: pentatricopeptide repeat-containing protein At3g59040 [Nelumbo nucifera],gi|641844548|gb|KDO63441.1|/1.2e-146/hypothetical protein CISIN_1g007543mg [Citrus sinensis]
VIT_212s0028g01140	VIT_212s0028n00020	cis_mRNA_dw20k	gi|720064249|ref|XP_010275891.1|/5.2e-232/PREDICTED: pentatricopeptide repeat-containing protein At3g59040 [Nelumbo nucifera],gi|720064249|ref|XP_010275891.1|/9.0e-195/PREDICTED: pentatricopeptide repeat-containing protein At3g59040 [Nelumbo nucifera],gi|641844548|gb|KDO63441.1|/1.2e-146/hypothetical protein CISIN_1g007543mg [Citrus sinensis]
VIT_212s0028g02450	VIT_212s0028n00120	cis_mRNA_overlap	gi|239582570|dbj|BAH70340.1|/2.0e-83/maturase K [Cercidiphyllum japonicum] >gi|239582591|dbj|BAH70345.1| maturase K [Cercidiphyllum japonicum] >gi|569533265|gb|AHE41437.1| maturase K (chloroplast) [Cercidiphyllum japonicum]
VIT_212s0028g02450	VIT_212s0034n00250	tran	gi|239582570|dbj|BAH70340.1|/2.0e-83/maturase K [Cercidiphyllum japonicum] >gi|239582591|dbj|BAH70345.1| maturase K [Cercidiphyllum japonicum] >gi|569533265|gb|AHE41437.1| maturase K (chloroplast) [Cercidiphyllum japonicum]
VIT_212s0055g00050	VIT_212s0055n00020	cis_mRNA_overlap	gi|359486133|ref|XP_003633397.1|/2.0e-244/PREDICTED: LOW QUALITY PROTEIN: UDP-glucose flavonoid 3-O-glucosyltransferase 6-like [Vitis vinifera]
VIT_212s0034g00030	VIT_212s0055n00020	tran	gi|359485933|ref|XP_002264213.2|/2.5e-199/PREDICTED: UDP-glucose flavonoid 3-O-glucosyltransferase 6-like [Vitis vinifera]
VIT_212s0034g00140	VIT_212s0055n00020	tran	gi|147806041|emb|CAN72668.1|/7.1e-232/hypothetical protein VITISV_022183 [Vitis vinifera]
MXLOC_004806	VIT_212s0055n00020	tran	gi|296081473|emb|CBI19996.3|/5.5e-263/unnamed protein product [Vitis vinifera]
VIT_212s0059g00710	VIT_212s0059n00020	cis_mRNA_up10k	gi|658013437|ref|XP_008342014.1|/4.0e-202/PREDICTED: uncharacterized protein LOC103404825 [Malus domestica]
VIT_212s0178g00040	VIT_212s0178n00010	cis_mRNA_overlap	gi|225448311|ref|XP_002264923.1|/0.0e+00/PREDICTED: uncharacterized protein LOC100257088 [Vitis vinifera],gi|225448311|ref|XP_002264923.1|/0.0e+00/PREDICTED: uncharacterized protein LOC100257088 [Vitis vinifera],gi|225448311|ref|XP_002264923.1|/2.1e-281/PREDICTED: uncharacterized protein LOC100257088 [Vitis vinifera],gi|225448311|ref|XP_002264923.1|/0.0e+00/PREDICTED: uncharacterized protein LOC1…
VIT_212s0178g00040	VIT_212s0178n00010	cis_mRNA_up10k	gi|225448311|ref|XP_002264923.1|/0.0e+00/PREDICTED: uncharacterized protein LOC100257088 [Vitis vinifera],gi|225448311|ref|XP_002264923.1|/0.0e+00/PREDICTED: uncharacterized protein LOC100257088 [Vitis vinifera],gi|225448311|ref|XP_002264923.1|/2.1e-281/PREDICTED: uncharacterized protein LOC100257088 [Vitis vinifera],gi|225448311|ref|XP_002264923.1|/0.0e+00/PREDICTED: uncharacterized protein LOC1…
VIT_212s0178g00040.10	VIT_212s0178n00010	cis_mRNA_up10k	gi|225448311|ref|XP_002264923.1|/1.8e-281/PREDICTED: uncharacterized protein LOC100257088 [Vitis vinifera]
VIT_212s0178g00040	VIT_212s0178n00010	cis_mRNA_up10k	gi|225448311|ref|XP_002264923.1|/0.0e+00/PREDICTED: uncharacterized protein LOC100257088 [Vitis vinifera],gi|225448311|ref|XP_002264923.1|/0.0e+00/PREDICTED: uncharacterized protein LOC100257088 [Vitis vinifera],gi|225448311|ref|XP_002264923.1|/2.1e-281/PREDICTED: uncharacterized protein LOC100257088 [Vitis vinifera],gi|225448311|ref|XP_002264923.1|/0.0e+00/PREDICTED: uncharacterized protein LOC1…
VIT_213s0019g01100	VIT_213s0019n00070	cis_mRNA_dw20k	gi|225449539|ref|XP_002283687.1|/1.8e-177/PREDICTED: uncharacterized protein LOC100251328 [Vitis vinifera]
MXLOC_006981	VIT_213s0019n00070	cis_mRNA_overlap	gi|359486808|ref|XP_003633476.1|/1.1e-201/PREDICTED: uncharacterized protein LOC100854071 [Vitis vinifera]
VIT_213s0019g01130	VIT_213s0019n00070	cis_mRNA_overlap	gi|359486808|ref|XP_003633476.1|/1.0e-201/PREDICTED: uncharacterized protein LOC100854071 [Vitis vinifera]
VIT_213s0019g02680	VIT_213s0019n00160	cis_mRNA_dw20k	gi|296086145|emb|CBI31586.3|/3.6e-84/unnamed protein product [Vitis vinifera],gi|296086145|emb|CBI31586.3|/1.3e-81/unnamed protein product [Vitis vinifera]
VIT_213s0019g02710	VIT_213s0019n00160	cis_mRNA_up10k	gi|703144773|ref|XP_010108366.1|/1.2e-202/Rop guanine nucleotide exchange factor 1 [Morus notabilis] >gi|587932291|gb|EXC19357.1| Rop guanine nucleotide exchange factor 1 [Morus notabilis],gi|296086143|emb|CBI31584.3|/5.6e-296/unnamed protein product [Vitis vinifera]
VIT_213s0019g03930	VIT_213s0019n00360	cis_mRNA_dw20k	gi|629099613|gb|KCW65378.1|/1.2e-22/hypothetical protein EUGRSUZ_G02810 [Eucalyptus grandis]
MXLOC_007495	VIT_213s0064n00040	tran	gi|451798996|gb|AGF69196.1|/0.0e+00/disease resistance protein At3g14460-like protein 3 [Vitis labrusca],gi|451798996|gb|AGF69196.1|/0.0e+00/disease resistance protein At3g14460-like protein 3 [Vitis labrusca],gi|451798996|gb|AGF69196.1|/0.0e+00/disease resistance protein At3g14460-like protein 3 [Vitis labrusca]
MXLOC_007495	VIT_213s0064n00040	tran	gi|451798996|gb|AGF69196.1|/0.0e+00/disease resistance protein At3g14460-like protein 3 [Vitis labrusca],gi|451798996|gb|AGF69196.1|/0.0e+00/disease resistance protein At3g14460-like protein 3 [Vitis labrusca],gi|451798996|gb|AGF69196.1|/0.0e+00/disease resistance protein At3g14460-like protein 3 [Vitis labrusca]
VIT_213s0064g01455	VIT_213s0064n00240	cis_mRNA_dw20k	gi|359487391|ref|XP_003633585.1|/7.3e-24/PREDICTED: uncharacterized protein LOC100853504 [Vitis vinifera]
VIT_213s0067g00700	VIT_213s0067n00020	cis_mRNA_overlap	gi|225448408|ref|XP_002273406.1|/1.9e-105/PREDICTED: uncharacterized protein LOC100257064 isoform 1 [Vitis vinifera] >gi|297736619|emb|CBI25490.3| unnamed protein product [Vitis vinifera],gi|225448408|ref|XP_002273406.1|/1.6e-105/PREDICTED: uncharacterized protein LOC100257064 isoform 1 [Vitis vinifera] >gi|297736619|emb|CBI25490.3| unnamed protein product [Vitis vinifera],gi|225448408|ref|XP_002…
VIT_213s0067g00700	VIT_213s0067n00020	cis_mRNA_overlap	gi|225448408|ref|XP_002273406.1|/1.9e-105/PREDICTED: uncharacterized protein LOC100257064 isoform 1 [Vitis vinifera] >gi|297736619|emb|CBI25490.3| unnamed protein product [Vitis vinifera],gi|225448408|ref|XP_002273406.1|/1.6e-105/PREDICTED: uncharacterized protein LOC100257064 isoform 1 [Vitis vinifera] >gi|297736619|emb|CBI25490.3| unnamed protein product [Vitis vinifera],gi|225448408|ref|XP_002…
VIT_213s0067g00700	VIT_213s0067n00020	cis_mRNA_overlap	gi|225448408|ref|XP_002273406.1|/1.9e-105/PREDICTED: uncharacterized protein LOC100257064 isoform 1 [Vitis vinifera] >gi|297736619|emb|CBI25490.3| unnamed protein product [Vitis vinifera],gi|225448408|ref|XP_002273406.1|/1.6e-105/PREDICTED: uncharacterized protein LOC100257064 isoform 1 [Vitis vinifera] >gi|297736619|emb|CBI25490.3| unnamed protein product [Vitis vinifera],gi|225448408|ref|XP_002…
VIT_213s0067g00790	VIT_213s0067n00040	cis_mRNA_dw20k	gi|359486503|ref|XP_003633451.1|/0.0e+00/PREDICTED: probable disease resistance protein RDL6/RF9-like [Vitis vinifera]
MXLOC_006830	VIT_213s0067n00040	cis_mRNA_overlap	gi|297736615|emb|CBI25486.3|/0.0e+00/unnamed protein product [Vitis vinifera],gi|147783541|emb|CAN75122.1|/0.0e+00/hypothetical protein VITISV_040991 [Vitis vinifera]
MXLOC_007601	VIT_213s0156n00070	tran	gi|225450365|ref|XP_002269869.1|/0.0e+00/PREDICTED: putative disease resistance protein At3g14460 [Vitis vinifera] >gi|147798809|emb|CAN74237.1| hypothetical protein VITISV_040806 [Vitis vinifera],gi|225450365|ref|XP_002269869.1|/0.0e+00/PREDICTED: putative disease resistance protein At3g14460 [Vitis vinifera] >gi|147798809|emb|CAN74237.1| hypothetical protein VITISV_040806 [Vitis vinifera]
VIT_212s0035g00420	VIT_213s0156n00070	tran	gi|359486273|ref|XP_002265549.2|/0.0e+00/PREDICTED: putative disease resistance RPP13-like protein 1 [Vitis vinifera]
VIT_213s0067g02430	VIT_213s0156n00070	tran	gi|147783253|emb|CAN62110.1|/0.0e+00/hypothetical protein VITISV_038734 [Vitis vinifera]
VIT_214s0006g01970	VIT_214s0006n00300	cis_mRNA_dw20k	gi|359488216|ref|XP_003633721.1|/1.8e-257/PREDICTED: uncharacterized protein LOC100852994 [Vitis vinifera],gi|359488216|ref|XP_003633721.1|/2.8e-257/PREDICTED: uncharacterized protein LOC100852994 [Vitis vinifera],gi|359488216|ref|XP_003633721.1|/1.2e-257/PREDICTED: uncharacterized protein LOC100852994 [Vitis vinifera],gi|359488216|ref|XP_003633721.1|/1.4e-257/PREDICTED: uncharacterized protein L…
VIT_214s0030g00840	VIT_214s0030n00040	cis_mRNA_dw20k	gi|298204973|emb|CBI34280.3|/0.0e+00/unnamed protein product [Vitis vinifera],gi|298204973|emb|CBI34280.3|/0.0e+00/unnamed protein product [Vitis vinifera],gi|298204973|emb|CBI34280.3|/0.0e+00/unnamed protein product [Vitis vinifera]
VIT_214s0066g00380	VIT_214s0066n00020	cis_mRNA_up10k	gi|296087595|emb|CBI34851.3|/9.5e-138/unnamed protein product [Vitis vinifera]
VIT_214s0066g02350	VIT_214s0066n00150	cis_mRNA_dw20k	gi|225452640|ref|XP_002281766.1|/2.0e-224/PREDICTED: probable galacturonosyltransferase-like 9-like [Vitis vinifera]
MXLOC_009406	VIT_214s0068n00040	cis_mRNA_up10k	gi|147776655|emb|CAN76271.1|/8.8e-91/hypothetical protein VITISV_004451 [Vitis vinifera],gi|147776655|emb|CAN76271.1|/3.6e-91/hypothetical protein VITISV_004451 [Vitis vinifera]
MXLOC_009406	VIT_214s0068n00040	cis_mRNA_up10k	gi|147776655|emb|CAN76271.1|/8.8e-91/hypothetical protein VITISV_004451 [Vitis vinifera],gi|147776655|emb|CAN76271.1|/3.6e-91/hypothetical protein VITISV_004451 [Vitis vinifera]
VIT_214s0068g00200	VIT_214s0068n00040	cis_mRNA_up10k	gi|147776655|emb|CAN76271.1|/2.5e-77/hypothetical protein VITISV_004451 [Vitis vinifera]
VIT_214s0083g00940	VIT_214s0083n00070	cis_mRNA_dw20k	gi|643710002|gb|KDP24328.1|/3.7e-178/hypothetical protein JCGZ_25624 [Jatropha curcas],gi|298204445|emb|CBI16925.3|/4.6e-245/unnamed protein product [Vitis vinifera],gi|298204445|emb|CBI16925.3|/6.2e-245/unnamed protein product [Vitis vinifera],gi|643710002|gb|KDP24328.1|/1.4e-240/hypothetical protein JCGZ_25624 [Jatropha curcas]
VIT_214s0083g01210	VIT_214s0083n00110	cis_mRNA_overlap	gi|225451777|ref|XP_002277710.1|/0.0e+00/PREDICTED: receptor-like protein kinase FERONIA-like [Vitis vinifera]
VIT_214s0108g00980	VIT_214s0108n00020	cis_mRNA_overlap	gi|225452849|ref|XP_002283706.1|/0.0e+00/PREDICTED: dof zinc finger protein DOF5.2-like [Vitis vinifera]
VIT_214s0108g00970	VIT_214s0108n00020	cis_mRNA_up10k	gi|225452847|ref|XP_002283702.1|/7.2e-129/PREDICTED: uncharacterized protein LOC100259485 [Vitis vinifera]
VIT_201s0026g02580	VIT_214s0108n00020	tran	gi|359473345|ref|XP_002269461.2|/1.3e-291/PREDICTED: dof zinc finger protein DOF5.2-like [Vitis vinifera]
VIT_216s0039g02020	VIT_216s0039n00140	cis_mRNA_up10k	gi|703065524|ref|XP_010087475.1|/0.0e+00/Cellulose synthase-like protein D3 [Morus notabilis] >gi|587838452|gb|EXB29156.1| Cellulose synthase-like protein D3 [Morus notabilis],gi|703065524|ref|XP_010087475.1|/0.0e+00/Cellulose synthase-like protein D3 [Morus notabilis] >gi|587838452|gb|EXB29156.1| Cellulose synthase-like protein D3 [Morus notabilis]
VIT_216s0100g00380	VIT_216s0100n00030	cis_mRNA_dw20k	gi|92918850|gb|ABE96792.1|/1.1e-125/CBF4 transcription factor [Vitis vinifera] >gi|163914221|dbj|BAF95879.1| CBF4 transcription factor [Vitis hybrid cultivar] >gi|674268471|gb|AIL00759.1| C-repeat binding factor 4 [Vitis labrusca] >gi|674268473|gb|AIL00760.1| C-repeat binding factor 4 [Vitis labrusca] >gi|674268475|gb|AIL00761.1| C-repeat binding factor 4 [Vitis labrusca] >gi|674268477|gb|AIL0076…
VIT_217s0000g03390	VIT_217s0000n00230	cis_mRNA_up10k	gi|225455994|ref|XP_002276848.1|/2.2e-205/PREDICTED: uncharacterized protein LOC100242382 [Vitis vinifera] >gi|297734235|emb|CBI15482.3| unnamed protein product [Vitis vinifera],gi|225455994|ref|XP_002276848.1|/1.2e-200/PREDICTED: uncharacterized protein LOC100242382 [Vitis vinifera] >gi|297734235|emb|CBI15482.3| unnamed protein product [Vitis vinifera],gi|225455994|ref|XP_002276848.1|/3.8e-276/P…
VIT_217s0000g03390	VIT_217s0000n00230	cis_mRNA_up10k	gi|225455994|ref|XP_002276848.1|/2.2e-205/PREDICTED: uncharacterized protein LOC100242382 [Vitis vinifera] >gi|297734235|emb|CBI15482.3| unnamed protein product [Vitis vinifera],gi|225455994|ref|XP_002276848.1|/1.2e-200/PREDICTED: uncharacterized protein LOC100242382 [Vitis vinifera] >gi|297734235|emb|CBI15482.3| unnamed protein product [Vitis vinifera],gi|225455994|ref|XP_002276848.1|/3.8e-276/P…
MXLOC_012840	VIT_217s0000n00260	cis_mRNA_dw20k	gi|359490956|ref|XP_002276316.2|/3.2e-184/PREDICTED: uncharacterized protein LOC100261251 [Vitis vinifera] >gi|297734209|emb|CBI15456.3| unnamed protein product [Vitis vinifera]
VIT_217s0000g04200	VIT_217s0000n00330	cis_mRNA_dw20k	gi|225455842|ref|XP_002273382.1|/0.0e+00/PREDICTED: transcription initiation factor TFIID subunit 2-like isoform 2 [Vitis vinifera]
VIT_217s0000g06200	VIT_217s0000n00610	cis_mRNA_up10k	gi|694387067|ref|XP_009369300.1|/1.2e-35/PREDICTED: mini zinc finger protein 1 [Pyrus x bretschneideri]
VIT_217s0000g09390	VIT_217s0000n00810	cis_mRNA_dw20k	gi|297733693|emb|CBI14940.3|/7.4e-132/unnamed protein product [Vitis vinifera],gi|297733693|emb|CBI14940.3|/1.1e-97/unnamed protein product [Vitis vinifera],gi|297733693|emb|CBI14940.3|/3.9e-140/unnamed protein product [Vitis vinifera],gi|297733693|emb|CBI14940.3|/4.1e-142/unnamed protein product [Vitis vinifera],gi|297733693|emb|CBI14940.3|/6.7e-130/unnamed protein product [Vitis vinifera],gi|29…
VIT_217s0000g09390	VIT_217s0000n00810	cis_mRNA_dw20k	gi|297733693|emb|CBI14940.3|/7.4e-132/unnamed protein product [Vitis vinifera],gi|297733693|emb|CBI14940.3|/1.1e-97/unnamed protein product [Vitis vinifera],gi|297733693|emb|CBI14940.3|/3.9e-140/unnamed protein product [Vitis vinifera],gi|297733693|emb|CBI14940.3|/4.1e-142/unnamed protein product [Vitis vinifera],gi|297733693|emb|CBI14940.3|/6.7e-130/unnamed protein product [Vitis vinifera],gi|29…
VIT_217s0000g09390	VIT_217s0000n00810	cis_mRNA_dw20k	gi|297733693|emb|CBI14940.3|/7.4e-132/unnamed protein product [Vitis vinifera],gi|297733693|emb|CBI14940.3|/1.1e-97/unnamed protein product [Vitis vinifera],gi|297733693|emb|CBI14940.3|/3.9e-140/unnamed protein product [Vitis vinifera],gi|297733693|emb|CBI14940.3|/4.1e-142/unnamed protein product [Vitis vinifera],gi|297733693|emb|CBI14940.3|/6.7e-130/unnamed protein product [Vitis vinifera],gi|29…
VIT_217s0000g09390	VIT_217s0000n00810	cis_mRNA_dw20k	gi|297733693|emb|CBI14940.3|/7.4e-132/unnamed protein product [Vitis vinifera],gi|297733693|emb|CBI14940.3|/1.1e-97/unnamed protein product [Vitis vinifera],gi|297733693|emb|CBI14940.3|/3.9e-140/unnamed protein product [Vitis vinifera],gi|297733693|emb|CBI14940.3|/4.1e-142/unnamed protein product [Vitis vinifera],gi|297733693|emb|CBI14940.3|/6.7e-130/unnamed protein product [Vitis vinifera],gi|29…
VIT_218s0001g05840	VIT_218s0001n00320	cis_mRNA_overlap	gi|685341703|ref|XP_009107498.1|/4.2e-13/PREDICTED: glycine-rich RNA-binding protein 2, mitochondrial [Brassica rapa],gi|565398202|ref|XP_006364667.1|/4.2e-09/PREDICTED: uncharacterized protein LOC102596521 isoform X3 [Solanum tuberosum],gi|685341703|ref|XP_009107498.1|/4.7e-13/PREDICTED: glycine-rich RNA-binding protein 2, mitochondrial [Brassica rapa]
VIT_218s0001g09130	VIT_218s0001n00610	cis_mRNA_dw20k	gi|302142201|emb|CBI19404.3|/1.6e-191/unnamed protein product [Vitis vinifera]
VIT_218s0001g11320	VIT_218s0001n00750	cis_mRNA_overlap	gi|703074850|ref|XP_010089925.1|/6.6e-217/Ent-kaurene oxidase [Morus notabilis] >gi|587848348|gb|EXB38621.1| Ent-kaurene oxidase [Morus notabilis]
VIT_218s0001g11310	VIT_218s0001n00750	cis_mRNA_up10k	gi|225458485|ref|XP_002284108.1|/2.6e-133/PREDICTED: dof zinc finger protein DOF3.4 [Vitis vinifera]
MXLOC_015610	VIT_218s0001n00830	cis_mRNA_dw20k	gi|225458197|ref|XP_002281429.1|/6.0e-114/PREDICTED: uncharacterized protein LOC100248963 isoform 2 [Vitis vinifera] >gi|302142538|emb|CBI19741.3| unnamed protein product [Vitis vinifera],gi|720024277|ref|XP_010263586.1|/1.1e-213/PREDICTED: phosphatidylinositol/phosphatidylcholine transfer protein SFH6-like isoform X3 [Nelumbo nucifera]
MXLOC_015610	VIT_218s0001n00830	cis_mRNA_dw20k	gi|225458197|ref|XP_002281429.1|/6.0e-114/PREDICTED: uncharacterized protein LOC100248963 isoform 2 [Vitis vinifera] >gi|302142538|emb|CBI19741.3| unnamed protein product [Vitis vinifera],gi|720024277|ref|XP_010263586.1|/1.1e-213/PREDICTED: phosphatidylinositol/phosphatidylcholine transfer protein SFH6-like isoform X3 [Nelumbo nucifera]
VIT_218s0001g12950	VIT_218s0001n00830	cis_mRNA_dw20k	gi|359474936|ref|XP_002283681.2|/1.1e-275/PREDICTED: uncharacterized protein LOC100252199 [Vitis vinifera] >gi|297744421|emb|CBI37683.3| unnamed protein product [Vitis vinifera]
VIT_218s0041g00950	VIT_218s0041n00160	tran	gi|359493435|ref|XP_003634595.1|/7.3e-280/PREDICTED: UDP-glycosyltransferase 88A1-like [Vitis vinifera]
VIT_218s0041g00910	VIT_218s0041n00160	tran	gi|359493441|ref|XP_003634598.1|/2.6e-282/PREDICTED: UDP-glycosyltransferase 88A1-like [Vitis vinifera]
VIT_218s0076g00320	VIT_218s0076n00040	cis_mRNA_up10k	gi|225463918|ref|XP_002265452.1|/2.8e-117/PREDICTED: vacuolar iron transporter homolog 4-like [Vitis vinifera]
VIT_218s0089g00090	VIT_218s0089n00020	tran	gi|297734814|emb|CBI17048.3|/0.0e+00/unnamed protein product [Vitis vinifera],gi|297734814|emb|CBI17048.3|/0.0e+00/unnamed protein product [Vitis vinifera],gi|297734814|emb|CBI17048.3|/0.0e+00/unnamed protein product [Vitis vinifera],gi|297734814|emb|CBI17048.3|/0.0e+00/unnamed protein product [Vitis vinifera],gi|297734814|emb|CBI17048.3|/0.0e+00/unnamed protein product [Vitis vinifera]
VIT_200s0273g00020	VIT_218s0089n00160	tran	gi|296085660|emb|CBI29459.3|/6.4e-59/unnamed protein product [Vitis vinifera],gi|296085660|emb|CBI29459.3|/4.7e-59/unnamed protein product [Vitis vinifera]
VIT_200s0273g00020	VIT_218s0089n00160	tran	gi|296085660|emb|CBI29459.3|/6.4e-59/unnamed protein product [Vitis vinifera],gi|296085660|emb|CBI29459.3|/4.7e-59/unnamed protein product [Vitis vinifera]
VIT_218s0122g00590	VIT_218s0122n00030	cis_mRNA_up10k	gi|225457666|ref|XP_002273442.1|/3.7e-125/PREDICTED: putative DNA-binding protein ESCAROLA [Vitis vinifera]
VIT_219s0014g00730	VIT_219s0014n00070	tran	gi|302142852|emb|CBI20147.3|/5.7e-75/unnamed protein product [Vitis vinifera]
MXLOC_017179	VIT_219s0014n00160	cis_mRNA_dw20k	gi|359493612|ref|XP_003634635.1|/7.9e-153/PREDICTED: uncharacterized protein LOC100264164 [Vitis vinifera] >gi|302142926|emb|CBI20221.3| unnamed protein product [Vitis vinifera],gi|359493612|ref|XP_003634635.1|/0.0e+00/PREDICTED: uncharacterized protein LOC100264164 [Vitis vinifera] >gi|302142926|emb|CBI20221.3| unnamed protein product [Vitis vinifera]
VIT_219s0014g01710	VIT_219s0014n00160	cis_mRNA_dw20k	gi|359493612|ref|XP_003634635.1|/1.9e-220/PREDICTED: uncharacterized protein LOC100264164 [Vitis vinifera] >gi|302142926|emb|CBI20221.3| unnamed protein product [Vitis vinifera],gi|359493612|ref|XP_003634635.1|/6.8e-165/PREDICTED: uncharacterized protein LOC100264164 [Vitis vinifera] >gi|302142926|emb|CBI20221.3| unnamed protein product [Vitis vinifera]
VIT_219s0090g01700	VIT_219s0090n00110	cis_mRNA_overlap	gi|225460773|ref|XP_002276345.1|/6.5e-221/PREDICTED: protein FRIGIDA-like [Vitis vinifera]

## Sheet: Sheet3
MXLOC_000552	solute	carrier	family	35	member	B1
MXLOC_000261	DUF246	domain-containing	protein
MXLOC_001364	unnamed	protein	product
MXLOC_001363	unnamed	protein	product
MXLOC_001969	LRR	receptor-like	serine/threonine-protein	kinase
MXLOC_008787	exopolyphosphatase
MXLOC_008600	GPI	ethanolamine	phosphate	transferase
MXLOC_011465	unnamed	protein	product
MXLOC_019669	unnamed	protein	product
MXLOC_024063	hydroxyacylglutathione	hydrolase	2
MXLOC_033143	prolyl	4-hydroxylase	subunit	alpha-1
MXLOC_026393	calcium-transporting	ATPase	2
