# Supplementary material for: Identification and functional prediction of cold-related long non-coding RNA (lncRNA) in grapevine
Source: Sci Rep. 2019 Apr 29;9:6638. doi: 10.1038/s41598-019-43269-5 (PMC6488645; doi:10.1038/s41598-019-43269-5)
Supplement: Supplementary file 7 — Dataset 7 [file 41598_2019_43269_MOESM7_ESM.xls]

## Sheet: C
GO annotation of the target genes of differential expressed lncRNAs (Cellular components)
GO ID	Term name	P-value	Gene ID
GO:0016020	membrane	1	VIT_218s0076g00320,VIT_214s0108g00970,MXLOC_019981,VIT_211s0016g00870,VIT_209s0002g09090,VIT_207s0031g02270,MXLOC_033143,VIT_212s0035g01240,VIT_201s0010g02750,VIT_210s0003g01500,VIT_200s2563g00010,MXLOC_003730,VIT_200s0160g00330,VIT_218s0089g01170,VIT_204s0023g02730,VIT_218s0001g12950,VIT_217s0000g03890,MXLOC_021101,VIT_212s0059g00710,VIT_208s0007g05560,VIT_218s0041g00800,MXLOC_026393,MXLOC_00181…
GO:0009507	chloroplast	1	VIT_215s0024g01960,VIT_212s0028g02450,VIT_212s0035g01240,VIT_201s0010g02750,VIT_205s0094g01460,VIT_210s0003g05050,VIT_200s0207g00270,VIT_200s0246g00150,VIT_208s0058g01450,VIT_218s0089g01170,VIT_217s0000g06350,VIT_209s0054g00520,MXLOC_029618,MXLOC_019981,MXLOC_005925,MXLOC_024137,VIT_208s0007g05560,VIT_213s0067g01850
GO:0031224	intrinsic component of membrane	1	VIT_214s0006g01970,VIT_209s0002g09090,VIT_207s0031g02270,MXLOC_003785,MXLOC_000261,MXLOC_033143,VIT_218s0076g00320,MXLOC_001969,VIT_201s0011g02260,VIT_214s0108g00970,VIT_201s0011g04280,MXLOC_019981,VIT_218s0089g01170,VIT_208s0007g07980,VIT_200s0160g00330,VIT_204s0023g02730,VIT_208s0007g05270,VIT_208s0040g00010,VIT_201s0011g04270,VIT_200s0246g00150,MXLOC_008600,VIT_212s0035g01240,VIT_210s0003g0150…
GO:0032040	small-subunit processome	1	MXLOC_010450,VIT_205s0020g01860
GO:0009522	photosystem I	1	VIT_218s0089g01170,VIT_217s0000g06350
GO:0016021	integral component of membrane	1	VIT_208s0040g00010,VIT_208s0007g05270,VIT_204s0023g02730,VIT_201s0011g04270,VIT_200s0246g00150,MXLOC_008600,VIT_200s0160g00330,VIT_218s0089g01170,VIT_208s0007g07980,VIT_216s0039g02020,VIT_212s0035g01240,VIT_210s0003g01500,VIT_200s2563g00010,MXLOC_003730,VIT_213s0067g00700,VIT_207s0031g02270,MXLOC_003785,MXLOC_033143,MXLOC_000261,VIT_214s0006g01970,VIT_209s0002g09090,MXLOC_019981,VIT_218s0076g0032…
GO:0009536	plastid	1	VIT_208s0058g01450,VIT_200s0246g00150,VIT_200s0207g00270,VIT_217s0000g06350,VIT_209s0054g00520,VIT_218s0089g01170,MXLOC_029618,VIT_215s0024g01960,VIT_210s0003g05050,VIT_212s0035g01240,VIT_212s0028g02450,VIT_201s0010g02750,VIT_205s0094g01460,VIT_208s0007g05560,VIT_213s0067g01850,MXLOC_005925,MXLOC_019981,MXLOC_024137
GO:0009534	chloroplast thylakoid	1	VIT_200s0246g00150,VIT_200s0207g00270,VIT_218s0089g01170,VIT_217s0000g06350,MXLOC_029618
GO:0031976	plastid thylakoid	1	VIT_200s0246g00150,VIT_200s0207g00270,MXLOC_029618,VIT_217s0000g06350,VIT_218s0089g01170
GO:0009579	thylakoid	1	VIT_217s0000g06350,MXLOC_029618,VIT_218s0089g01170,VIT_200s0207g00270,VIT_200s0246g00150,VIT_208s0058g01450
GO:0009535	chloroplast thylakoid membrane	1	VIT_200s0246g00150,VIT_200s0207g00270,VIT_218s0089g01170,VIT_217s0000g06350
GO:0055035	plastid thylakoid membrane	1	VIT_217s0000g06350,VIT_218s0089g01170,VIT_200s0207g00270,VIT_200s0246g00150
GO:0044425	membrane part	1	VIT_218s0001g12950,VIT_207s0129g00180,VIT_204s0008g06670,VIT_218s0041g00900,MXLOC_000552,MXLOC_001815,VIT_218s0041g00800,MXLOC_026393,VIT_208s0007g05560,VIT_212s0059g00710,VIT_207s0129g00110,MXLOC_021101,VIT_218s0001g05640,VIT_207s0129g00960,MXLOC_021674,MXLOC_001363,VIT_211s0016g00880,VIT_207s0129g00970,MXLOC_007126,VIT_219s0085g00490,VIT_218s0001g11320,VIT_210s0405g00040,VIT_219s0014g01710,VIT_…
GO:0042651	thylakoid membrane	1	VIT_200s0207g00270,VIT_200s0246g00150,VIT_217s0000g06350,VIT_218s0089g01170
GO:0030684	preribosome	1	VIT_205s0020g01860,MXLOC_010450
GO:0031984	organelle subcompartment	1	VIT_200s0207g00270,VIT_208s0007g05580,VIT_200s0246g00150,VIT_218s0089g01170,VIT_217s0000g06350,MXLOC_029618
GO:0009521	photosystem	1	VIT_217s0000g06350,VIT_218s0089g01170
GO:0034357	photosynthetic membrane	1	VIT_200s0207g00270,VIT_200s0246g00150,VIT_218s0089g01170,VIT_217s0000g06350
GO:0005681	spliceosomal complex	1	MXLOC_012840,VIT_217s0000g06950
GO:0005777	peroxisome	1	VIT_208s0007g05560,VIT_202s0154g00610
GO:0042579	microbody	1	VIT_202s0154g00610,VIT_208s0007g05560
GO:0044436	thylakoid part	1	VIT_218s0089g01170,VIT_217s0000g06350,VIT_200s0246g00150,VIT_200s0207g00270
GO:0044434	chloroplast part	1	VIT_217s0000g06350,VIT_218s0089g01170,MXLOC_029618,VIT_209s0054g00520,VIT_200s0246g00150,VIT_200s0207g00270,MXLOC_024137,VIT_205s0094g01460
GO:0044435	plastid part	1	MXLOC_024137,VIT_205s0094g01460,VIT_217s0000g06350,VIT_218s0089g01170,VIT_209s0054g00520,MXLOC_029618,VIT_200s0246g00150,VIT_200s0207g00270
GO:0043231	intracellular membrane-bounded organelle	1	VIT_218s0041g00950,VIT_217s0000g06950,VIT_215s0046g02640,VIT_202s0154g00610,VIT_212s0035g01240,VIT_217s0000g05020,VIT_201s0010g02750,MXLOC_008600,VIT_200s0246g00150,VIT_200s0207g00270,VIT_218s0089g01170,VIT_209s0070g00710,MXLOC_005925,VIT_207s0141g00510,VIT_211s0016g00870,MXLOC_019981,VIT_200s0524g00010,VIT_203s0063g02680,VIT_207s0031g02270,VIT_203s0063g02670,VIT_211s0016g02200,VIT_215s0024g01960…
GO:0043227	membrane-bounded organelle	1	VIT_211s0016g00870,MXLOC_005925,VIT_207s0141g00510,MXLOC_019981,VIT_200s0524g00010,VIT_203s0063g02680,VIT_207s0031g02270,VIT_203s0063g02670,VIT_217s0000g06950,VIT_218s0041g00950,VIT_215s0046g02640,VIT_217s0000g05020,VIT_212s0035g01240,VIT_201s0010g02750,VIT_202s0154g00610,VIT_200s0246g00150,MXLOC_008600,VIT_200s0207g00270,VIT_218s0089g01170,VIT_209s0070g00710,VIT_205s0020g04690,MXLOC_010450,VIT_2…
GO:0031226	intrinsic component of plasma membrane	1	MXLOC_026393,VIT_207s0031g02270,VIT_204s0008g06670
GO:0005887	integral component of plasma membrane	1	VIT_207s0031g02270,MXLOC_026393
GO:0044459	plasma membrane part	1	VIT_204s0008g06670,MXLOC_026393,VIT_207s0031g02270
GO:0005730	nucleolus	1	VIT_205s0020g01860,MXLOC_010450
GO:0005789	endoplasmic reticulum membrane	1	MXLOC_008600,MXLOC_000552
GO:0042175	nuclear outer membrane-endoplasmic reticulum membrane network	1	MXLOC_000552,MXLOC_008600
GO:0043229	intracellular organelle	1	MXLOC_019981,VIT_207s0141g00510,MXLOC_005925,VIT_211s0016g00870,VIT_214s0108g00970,VIT_217s0000g09390,VIT_200s0524g00010,VIT_207s0031g02270,VIT_203s0063g02680,VIT_203s0063g02670,VIT_215s0046g02640,VIT_218s0041g00950,VIT_217s0000g06950,VIT_202s0154g00610,VIT_212s0035g01240,VIT_217s0000g05020,VIT_201s0010g02750,VIT_200s0207g00270,VIT_200s0246g00150,MXLOC_008600,VIT_209s0070g00710,VIT_218s0089g01170…
GO:0005886	plasma membrane	1	VIT_204s0008g06670,MXLOC_007126,VIT_201s0010g02750,VIT_218s0001g09080,VIT_211s0016g03640,MXLOC_024140,VIT_201s0010g02700,MXLOC_026393,VIT_208s0040g00010,VIT_207s0031g02270
GO:0043226	organelle	1	VIT_217s0000g05020,VIT_201s0010g02750,VIT_212s0035g01240,VIT_202s0154g00610,VIT_217s0000g06950,VIT_218s0041g00950,VIT_215s0046g02640,VIT_218s0089g01170,VIT_209s0070g00710,MXLOC_008600,VIT_200s0246g00150,VIT_200s0207g00270,VIT_200s0524g00010,VIT_214s0108g00970,VIT_217s0000g09390,VIT_211s0016g00870,VIT_207s0141g00510,MXLOC_005925,MXLOC_019981,VIT_203s0063g02670,VIT_203s0063g02680,VIT_207s0031g02270…
GO:0009570	chloroplast stroma	1	VIT_217s0000g06350,VIT_205s0094g01460,MXLOC_024137
GO:0044432	endoplasmic reticulum part	1	MXLOC_000552,MXLOC_008600
GO:0009532	plastid stroma	1	MXLOC_024137,VIT_205s0094g01460,VIT_217s0000g06350
GO:0005856	cytoskeleton	1	VIT_211s0016g03960,VIT_203s0038g02220
GO:0005783	endoplasmic reticulum	1	VIT_211s0016g00870,MXLOC_000552,MXLOC_008600,VIT_211s0016g00880
GO:0030529	intracellular ribonucleoprotein complex	1	VIT_217s0000g06950,MXLOC_010450,VIT_214s0108g00970,VIT_217s0000g09390,MXLOC_012840,VIT_205s0020g01860
GO:1990904	ribonucleoprotein complex	1	VIT_205s0020g01860,MXLOC_012840,MXLOC_010450,VIT_214s0108g00970,VIT_217s0000g09390,VIT_217s0000g06950
GO:0005774	vacuolar membrane	1	VIT_208s0007g05580,VIT_207s0031g02270
GO:0044437	vacuolar part	1	VIT_207s0031g02270,VIT_208s0007g05580
GO:0009941	chloroplast envelope	1	VIT_217s0000g06350,VIT_209s0054g00520
GO:0009526	plastid envelope	1	VIT_209s0054g00520,VIT_217s0000g06350
GO:0044431	Golgi apparatus part	1	MXLOC_000552,VIT_208s0007g05580
GO:0005773	vacuole	1	VIT_211s0016g02200,VIT_208s0007g05580,VIT_207s0031g02270
GO:0005911	cell-cell junction	1	VIT_208s0040g00010,VIT_217s0000g04200
GO:0009506	plasmodesma	1	VIT_208s0040g00010,VIT_217s0000g04200
GO:0030054	cell junction	1	VIT_217s0000g04200,VIT_208s0040g00010
GO:0055044	symplast	1	VIT_217s0000g04200,VIT_208s0040g00010
GO:0005622	intracellular	1	VIT_200s0586g00030,VIT_218s0041g00900,MXLOC_024137,VIT_210s0003g03800,MXLOC_000552,VIT_210s0003g01130,MXLOC_012919,VIT_208s0007g05580,VIT_200s0505g00040,VIT_205s0020g01860,VIT_212s0028g02450,VIT_210s0003g03790,VIT_205s0020g01410,VIT_202s0025g01500,VIT_208s0058g01450,MXLOC_029618,VIT_200s0524g00010,VIT_209s0054g00530,VIT_217s0000g06950,MXLOC_015238,VIT_217s0000g05020,VIT_200s0246g00150,MXLOC_00860…
GO:0071944	cell periphery	1	MXLOC_007126,VIT_204s0008g06670,VIT_201s0010g02750,VIT_211s0016g02200,VIT_218s0001g09080,VIT_211s0016g03640,VIT_201s0010g02700,MXLOC_024140,VIT_207s0031g02270,VIT_208s0040g00010,MXLOC_026393
GO:1990234	transferase complex	1	VIT_201s0010g01140,VIT_207s0141g00510
GO:0005634	nucleus	1	VIT_205s0020g01410,VIT_216s0100g00380,VIT_205s0020g01860,VIT_217s0000g05020,VIT_210s0003g03790,MXLOC_012919,VIT_217s0000g06950,VIT_215s0046g02640,VIT_217s0000g07440,MXLOC_012840,VIT_203s0063g02670,VIT_203s0063g02680,VIT_210s0003g01130,MXLOC_010450,VIT_205s0020g04690,VIT_200s0524g00010,VIT_207s0129g00210,VIT_210s0003g03800,VIT_207s0141g00510
GO:0005618	cell wall	1	VIT_211s0016g02200,VIT_208s0040g00010
GO:0030312	external encapsulating structure	1	VIT_208s0040g00010,VIT_211s0016g02200
GO:0005739	mitochondrion	1	VIT_208s0007g05560,VIT_211s0037g00630,MXLOC_029949,VIT_209s0070g00710,VIT_200s0505g00040
GO:0044428	nuclear part	1	VIT_217s0000g06950,VIT_207s0141g00510,VIT_205s0020g01860,MXLOC_012840,MXLOC_010450
GO:0098588	bounding membrane of organelle	1	MXLOC_000552,VIT_207s0031g02270,VIT_208s0007g05580
GO:0031981	nuclear lumen	1	MXLOC_010450,VIT_205s0020g01860,VIT_207s0141g00510
GO:0098805	whole membrane	1	VIT_208s0007g05580,VIT_207s0031g02270
GO:0098796	membrane protein complex	1	VIT_217s0000g06350,VIT_218s0089g01170
GO:0031090	organelle membrane	1	VIT_209s0054g00520,MXLOC_000552,VIT_208s0007g05580,VIT_207s0031g02270
GO:0005623	cell	1	VIT_218s0076g00320,VIT_217s0000g09390,VIT_214s0108g00970,MXLOC_019981,MXLOC_005925,VIT_207s0141g00510,VIT_211s0016g00870,VIT_203s0063g02670,VIT_207s0031g02270,VIT_214s0083g00640,VIT_203s0063g02680,VIT_202s0154g00610,VIT_201s0010g02750,VIT_212s0035g01240,VIT_215s0046g02640,VIT_218s0041g00950,VIT_200s0160g00330,VIT_218s0089g01170,VIT_201s0010g01140,VIT_207s0129g00210,MXLOC_010450,VIT_211s0016g03960…
GO:0044464	cell part	1	VIT_210s0003g05050,VIT_200s0194g00070,MXLOC_007126,VIT_211s0016g00880,VIT_205s0094g01460,VIT_215s0024g01960,VIT_211s0016g02200,VIT_217s0000g07440,VIT_211s0016g03640,VIT_209s0054g00520,VIT_217s0000g06350,MXLOC_029949,VIT_211s0037g00630,MXLOC_015610,VIT_216s0100g00380,VIT_205s0020g04690,VIT_211s0016g03960,MXLOC_010450,VIT_207s0129g00210,VIT_218s0001g12950,MXLOC_012840,VIT_208s0007g05560,VIT_213s006…
GO:0031974	membrane-enclosed lumen	1	VIT_205s0020g01860,MXLOC_010450,VIT_207s0141g00510
GO:0043233	organelle lumen	1	VIT_207s0141g00510,MXLOC_010450,VIT_205s0020g01860
GO:0070013	intracellular organelle lumen	1	MXLOC_010450,VIT_205s0020g01860,VIT_207s0141g00510
GO:0005840	ribosome	1	VIT_217s0000g09390,VIT_214s0108g00970
GO:0044444	cytoplasmic part	1	MXLOC_019981,VIT_211s0016g00870,MXLOC_005925,VIT_214s0108g00970,VIT_217s0000g09390,VIT_207s0031g02270,VIT_201s0010g02750,VIT_212s0035g01240,VIT_202s0154g00610,VIT_200s0207g00270,MXLOC_008600,VIT_200s0246g00150,VIT_209s0070g00710,VIT_218s0089g01170,VIT_200s0586g00030,MXLOC_024137,MXLOC_000552,VIT_208s0007g05560,VIT_213s0067g01850,VIT_200s0505g00040,VIT_208s0007g05580,VIT_211s0016g02200,VIT_215s002…
GO:1902494	catalytic complex	1	MXLOC_012840,VIT_207s0141g00510,VIT_201s0010g01140
GO:0005794	Golgi apparatus	1	VIT_208s0007g05580,MXLOC_000552
GO:0044424	intracellular part	1	VIT_200s0586g00030,VIT_207s0129g00210,MXLOC_024137,VIT_210s0003g03800,VIT_218s0041g00900,VIT_205s0020g04690,VIT_211s0016g03960,MXLOC_010450,MXLOC_026393,VIT_210s0003g01130,VIT_218s0041g00800,MXLOC_000552,MXLOC_012840,VIT_213s0067g01850,VIT_208s0007g05560,VIT_217s0000g07440,VIT_200s0505g00040,VIT_208s0007g05580,VIT_215s0024g01960,MXLOC_012919,VIT_211s0016g02200,VIT_210s0003g03790,VIT_212s0028g0245…
GO:0031967	organelle envelope	1	VIT_217s0000g06350,VIT_209s0054g00520
GO:0031975	envelope	1	VIT_217s0000g06350,VIT_209s0054g00520
GO:0005737	cytoplasm	1	VIT_211s0037g00630,MXLOC_029618,VIT_217s0000g06350,VIT_209s0054g00520,MXLOC_029949,VIT_208s0058g01450,VIT_205s0094g01460,VIT_212s0028g02450,VIT_211s0016g00880,VIT_210s0003g05050,VIT_208s0007g05580,VIT_200s0505g00040,VIT_215s0024g01960,VIT_211s0016g02200,VIT_213s0067g01850,VIT_208s0007g05560,VIT_210s0003g01130,MXLOC_000552,MXLOC_024137,VIT_200s0586g00030,VIT_209s0070g00710,VIT_200s0567g00010,VIT_2…
GO:0012505	endomembrane system	1	VIT_211s0016g00870,MXLOC_000552,MXLOC_008600,VIT_208s0007g05580,VIT_211s0016g00880
GO:0044422	organelle part	1	MXLOC_010450,VIT_211s0016g03960,MXLOC_024137,VIT_207s0141g00510,MXLOC_012840,MXLOC_000552,VIT_207s0031g02270,VIT_205s0020g01860,VIT_205s0094g01460,VIT_217s0000g06950,VIT_208s0007g05580,VIT_217s0000g06350,VIT_209s0054g00520,VIT_218s0089g01170,MXLOC_029618,VIT_200s0246g00150,MXLOC_008600,VIT_200s0207g00270
GO:0044446	intracellular organelle part	1	MXLOC_012840,VIT_207s0031g02270,MXLOC_000552,MXLOC_024137,MXLOC_010450,VIT_211s0016g03960,VIT_207s0141g00510,VIT_217s0000g06350,VIT_218s0089g01170,MXLOC_029618,VIT_209s0054g00520,VIT_200s0207g00270,VIT_200s0246g00150,MXLOC_008600,VIT_205s0094g01460,VIT_205s0020g01860,VIT_208s0007g05580,VIT_217s0000g06950
GO:0043228	non-membrane-bounded organelle	1	MXLOC_010450,VIT_214s0108g00970,VIT_217s0000g09390,VIT_205s0020g01860
GO:0043232	intracellular non-membrane-bounded organelle	1	VIT_205s0020g01860,VIT_214s0108g00970,MXLOC_010450,VIT_217s0000g09390
GO:0032991	macromolecular complex	1	VIT_205s0020g01860,MXLOC_010450,VIT_214s0108g00970,VIT_217s0000g09390,VIT_217s0000g06950,VIT_207s0141g00510,MXLOC_012840,VIT_217s0000g06350,VIT_218s0089g01170,VIT_201s0010g01140
GO:0043234	protein complex	1	MXLOC_012840,VIT_217s0000g06350,VIT_218s0089g01170

## Sheet: F
GO annotation of the target genes of differential expressed lncRNAs (molecular functions)
GO ID	Term name	P-value	Gene ID
GO:0015085	calcium ion transmembrane transporter activity	0.00581	VIT_207s0129g00110,VIT_219s0014g01710,MXLOC_017179,VIT_207s0129g00180,MXLOC_026393
GO:0045289	luciferin monooxygenase activity	0.11744	MXLOC_011257,VIT_216s0039g02040
GO:0047077	Photinus-luciferin 4-monooxygenase (ATP-hydrolyzing) activity	0.11744	VIT_216s0039g02040,MXLOC_011257
GO:0005432	calcium:sodium antiporter activity	0.19428	MXLOC_017179,VIT_219s0014g01710
GO:0005516	calmodulin binding	0.23407	VIT_217s0000g03390,VIT_207s0129g00110,MXLOC_024140,MXLOC_026393,VIT_207s0129g00180
GO:0004674	protein serine/threonine kinase activity	0.2536	MXLOC_001815,MXLOC_027393,MXLOC_000376,VIT_201s0011g04280,MXLOC_001969,MXLOC_018252,VIT_207s0031g02130,MXLOC_031644,VIT_200s0567g00010,VIT_201s0011g04270,VIT_201s0026g01880,VIT_208s0040g00010,MXLOC_011465,VIT_207s0129g00970,VIT_207s0129g00960,MXLOC_015238
GO:0052381	tRNA dimethylallyltransferase activity	0.28926	VIT_209s0070g00710,MXLOC_029949
GO:0072509	divalent inorganic cation transmembrane transporter activity	0.29586	VIT_207s0129g00110,MXLOC_026393,VIT_207s0129g00180,MXLOC_017179,VIT_219s0014g01710
GO:0005388	calcium-transporting ATPase activity	0.37753	VIT_207s0129g00110,MXLOC_026393,VIT_207s0129g00180
GO:0016772	transferase activity, transferring phosphorus-containing groups	0.41372	VIT_207s0141g00510,MXLOC_018252,MXLOC_000376,VIT_201s0011g04280,VIT_219s0014g02320,MXLOC_001969,MXLOC_001815,MXLOC_027393,VIT_209s0002g09090,VIT_213s0067g01850,VIT_208s0040g01440,VIT_207s0129g00960,MXLOC_028046,VIT_215s0024g01960,MXLOC_015238,VIT_207s0129g00970,VIT_210s0003g05050,MXLOC_011465,VIT_209s0002g04540,VIT_218s0001g11240,VIT_201s0011g04270,VIT_208s0058g01450,VIT_201s0026g01880,MXLOC_0086…
GO:0003899	DNA-directed 5'-3' RNA polymerase activity	0.43155	VIT_215s0024g01960,VIT_207s0141g00510,VIT_210s0003g05050,VIT_211s0037g00630,VIT_213s0067g01850
GO:0015368	calcium:cation antiporter activity	0.53196	VIT_219s0014g01710,MXLOC_017179
GO:0034062	5'-3' RNA polymerase activity	0.6362	VIT_215s0024g01960,VIT_207s0141g00510,VIT_210s0003g05050,VIT_213s0067g01850,VIT_211s0037g00630
GO:0097747	RNA polymerase activity	0.6362	VIT_213s0067g01850,VIT_211s0037g00630,VIT_210s0003g05050,VIT_207s0141g00510,VIT_215s0024g01960
GO:0016843	amine-lyase activity	1	VIT_211s0016g00880,VIT_211s0016g00870
GO:0016844	strictosidine synthase activity	1	VIT_211s0016g00870,VIT_211s0016g00880
GO:0016703	oxidoreductase activity, acting on single donors with incorporation of molecular oxygen, incorporation of one atom of oxygen (internal monooxygenases or internal mixed function oxidases)	1	VIT_216s0039g02040,MXLOC_011257
GO:0004672	protein kinase activity	1	MXLOC_018252,MXLOC_000376,VIT_201s0011g04280,MXLOC_001969,MXLOC_001815,MXLOC_027393,VIT_209s0002g09090,VIT_207s0129g00960,MXLOC_028046,MXLOC_015238,MXLOC_011465,VIT_207s0129g00970,VIT_218s0001g11240,VIT_201s0011g04270,VIT_208s0058g01450,VIT_201s0026g01880,VIT_208s0040g00010,VIT_207s0031g02130,VIT_200s0567g00010,MXLOC_031644
GO:0043531	ADP binding	1	MXLOC_027215,VIT_200s0467g00010,MXLOC_007495,VIT_218s0001g11250,VIT_205s0102g01055
GO:0015081	sodium ion transmembrane transporter activity	1	MXLOC_017179,VIT_219s0014g01710
GO:0015662	ATPase activity, coupled to transmembrane movement of ions, phosphorylative mechanism	1	VIT_207s0129g00180,MXLOC_026393,VIT_207s0129g00110
GO:0046873	metal ion transmembrane transporter activity	1	VIT_207s0129g00110,VIT_218s0076g00320,VIT_207s0129g00180,MXLOC_017179,MXLOC_026393,VIT_219s0014g01710
GO:0016301	kinase activity	1	VIT_200s0567g00010,MXLOC_031644,VIT_207s0031g02130,VIT_208s0040g00010,VIT_208s0058g01450,VIT_201s0011g04270,VIT_201s0026g01880,VIT_202s0025g01500,VIT_207s0129g00970,MXLOC_011465,VIT_218s0001g11240,MXLOC_015238,VIT_207s0129g00960,VIT_208s0040g01440,MXLOC_028046,VIT_209s0002g09090,MXLOC_027393,MXLOC_001815,VIT_219s0014g02320,MXLOC_001969,VIT_201s0011g04280,MXLOC_000376,MXLOC_018252
GO:0016701	oxidoreductase activity, acting on single donors with incorporation of molecular oxygen	1	VIT_201s0010g02750,VIT_216s0039g02040,MXLOC_011257
GO:0016779	nucleotidyltransferase activity	1	VIT_209s0002g04540,VIT_213s0067g01850,VIT_211s0037g00630,VIT_210s0003g05050,VIT_215s0024g01960,VIT_207s0141g00510
GO:0080043	quercetin 3-O-glucosyltransferase activity	1	VIT_218s0041g00800,VIT_218s0041g00950,VIT_218s0041g00900
GO:0080044	quercetin 7-O-glucosyltransferase activity	1	VIT_218s0041g00950,VIT_218s0041g00800,VIT_218s0041g00900
GO:0015491	cation:cation antiporter activity	1	MXLOC_017179,VIT_219s0014g01710
GO:0016773	phosphotransferase activity, alcohol group as acceptor	1	MXLOC_028046,VIT_207s0129g00960,MXLOC_015238,VIT_218s0001g11240,VIT_207s0129g00970,MXLOC_011465,VIT_201s0011g04270,VIT_208s0058g01450,VIT_201s0026g01880,VIT_208s0040g00010,VIT_207s0031g02130,MXLOC_031644,VIT_200s0567g00010,MXLOC_018252,MXLOC_000376,VIT_201s0011g04280,MXLOC_001969,MXLOC_001815,MXLOC_027393,VIT_209s0002g09090
GO:0003714	transcription corepressor activity	1	VIT_210s0003g03790,VIT_210s0003g03800
GO:0016840	carbon-nitrogen lyase activity	1	VIT_211s0016g00880,VIT_211s0016g00870
GO:0032559	adenyl ribonucleotide binding	1	MXLOC_015238,VIT_217s0000g06950,MXLOC_011465,VIT_208s0040g00010,VIT_201s0011g04270,VIT_201s0026g01880,VIT_200s0567g00010,MXLOC_018252,VIT_200s0467g00010,MXLOC_001969,MXLOC_007495,MXLOC_000376,VIT_201s0011g04280,VIT_209s0002g09090,MXLOC_028046,VIT_207s0129g00960,VIT_218s0001g11240,VIT_218s0001g11250,VIT_207s0129g00970,MXLOC_007126,VIT_219s0085g00490,VIT_202s0025g01500,VIT_208s0058g01450,MXLOC_0316…
GO:0030554	adenyl nucleotide binding	1	VIT_201s0026g01880,VIT_201s0011g04270,VIT_208s0040g00010,VIT_200s0567g00010,VIT_217s0000g06950,MXLOC_015238,MXLOC_011465,VIT_209s0002g09090,VIT_200s0467g00010,MXLOC_018252,MXLOC_000376,VIT_201s0011g04280,MXLOC_001969,MXLOC_007495,VIT_208s0058g01450,VIT_202s0025g01500,VIT_207s0031g02130,MXLOC_031644,VIT_207s0129g00960,MXLOC_028046,VIT_218s0001g11250,MXLOC_007126,VIT_207s0129g00970,VIT_219s0085g004…
GO:0003712	transcription cofactor activity	1	VIT_207s0129g00210,VIT_210s0003g03790,VIT_210s0003g03800
GO:0099516	ion antiporter activity	1	MXLOC_017179,VIT_219s0014g01710
GO:0000989	transcription factor activity, transcription factor binding	1	VIT_210s0003g03800,VIT_207s0129g00210,VIT_210s0003g03790
GO:0016740	transferase activity	1	VIT_210s0003g05050,VIT_207s0129g00970,VIT_218s0001g11240,VIT_201s0011g01890,VIT_207s0129g00960,VIT_215s0024g01960,MXLOC_028046,VIT_208s0007g05580,MXLOC_029949,VIT_211s0037g00630,VIT_211s0016g03190,VIT_207s0031g02130,MXLOC_031644,VIT_208s0058g01450,VIT_202s0025g01500,VIT_207s0129g00210,VIT_218s0041g00900,VIT_213s0067g01850,MXLOC_001815,MXLOC_027393,VIT_218s0041g00800,VIT_200s2563g00010,MXLOC_01146…
GO:0015298	solute:cation antiporter activity	1	MXLOC_017179,VIT_219s0014g01710
GO:0016168	chlorophyll binding	1	VIT_217s0000g06350,VIT_218s0089g01170
GO:0000988	transcription factor activity, protein binding	1	VIT_207s0129g00210,VIT_210s0003g03790,VIT_210s0003g03800
GO:0034212	peptide N-acetyltransferase activity	1	VIT_207s0129g00210,VIT_201s0010g01140
GO:0008237	metallopeptidase activity	1	VIT_217s0000g04200,VIT_219s0085g00490,VIT_212s0059g00710
GO:0030246	carbohydrate binding	1	VIT_201s0011g04270,VIT_211s0016g02200,MXLOC_033143,VIT_201s0011g04280,MXLOC_031644
GO:0016407	acetyltransferase activity	1	VIT_201s0010g01140,VIT_218s0001g12990,VIT_207s0129g00210
GO:0001883	purine nucleoside binding	1	VIT_207s0129g00110,MXLOC_001815,MXLOC_027215,MXLOC_026393,MXLOC_027393,VIT_205s0102g01055,VIT_211s0016g03960,VIT_207s0129g00180,VIT_207s0031g02130,MXLOC_031644,VIT_202s0025g01500,VIT_208s0058g01450,VIT_218s0001g11240,MXLOC_007126,VIT_218s0001g11250,VIT_207s0129g00970,VIT_219s0085g00490,MXLOC_028046,VIT_207s0129g00960,VIT_211s0016g03640,VIT_209s0002g09090,MXLOC_000376,VIT_201s0011g04280,MXLOC_0019…
GO:0032550	purine ribonucleoside binding	1	VIT_200s0467g00010,MXLOC_018252,MXLOC_000376,VIT_201s0011g04280,MXLOC_001969,MXLOC_007495,VIT_209s0002g09090,VIT_217s0000g06950,MXLOC_015238,MXLOC_011465,VIT_201s0011g04270,VIT_201s0026g01880,VIT_208s0040g00010,VIT_200s0567g00010,VIT_207s0129g00180,VIT_211s0016g03960,VIT_205s0102g01055,MXLOC_001815,MXLOC_027215,MXLOC_026393,MXLOC_027393,VIT_207s0129g00110,MXLOC_028046,VIT_207s0129g00960,VIT_211s0…
GO:0032555	purine ribonucleotide binding	1	VIT_211s0016g03960,VIT_205s0102g01055,VIT_207s0129g00180,VIT_207s0129g00110,MXLOC_027215,MXLOC_027393,MXLOC_026393,MXLOC_001815,VIT_218s0001g11240,VIT_218s0001g11250,VIT_207s0129g00970,MXLOC_007126,VIT_219s0085g00490,VIT_211s0016g03640,MXLOC_028046,VIT_207s0129g00960,MXLOC_031644,VIT_207s0031g02130,VIT_202s0025g01500,VIT_208s0058g01450,MXLOC_001969,MXLOC_007495,MXLOC_000376,VIT_201s0011g04280,MXL…
GO:0017076	purine nucleotide binding	1	VIT_218s0001g11240,VIT_207s0129g00970,VIT_218s0001g11250,MXLOC_007126,VIT_219s0085g00490,MXLOC_028046,VIT_207s0129g00960,VIT_211s0016g03640,VIT_207s0031g02130,MXLOC_031644,VIT_202s0025g01500,VIT_208s0058g01450,VIT_211s0016g03960,VIT_205s0102g01055,VIT_207s0129g00180,VIT_207s0129g00110,MXLOC_001815,MXLOC_027215,MXLOC_026393,MXLOC_027393,MXLOC_011465,VIT_217s0000g06950,MXLOC_015238,VIT_200s0567g000…
GO:0032549	ribonucleoside binding	1	VIT_207s0031g02130,MXLOC_031644,VIT_208s0058g01450,VIT_202s0025g01500,VIT_207s0129g00970,VIT_218s0001g11250,MXLOC_007126,VIT_219s0085g00490,VIT_218s0001g11240,VIT_207s0129g00960,MXLOC_028046,VIT_211s0016g03640,VIT_207s0129g00110,MXLOC_001815,MXLOC_026393,MXLOC_027393,MXLOC_027215,VIT_205s0102g01055,VIT_211s0016g03960,VIT_207s0129g00180,VIT_200s0567g00010,VIT_201s0026g01880,VIT_201s0011g04270,VIT_…
GO:0001882	nucleoside binding	1	VIT_208s0058g01450,VIT_202s0025g01500,VIT_207s0031g02130,MXLOC_031644,VIT_207s0129g00960,MXLOC_028046,VIT_211s0016g03640,VIT_218s0001g11250,VIT_207s0129g00970,VIT_219s0085g00490,MXLOC_007126,VIT_218s0001g11240,MXLOC_001815,MXLOC_027393,MXLOC_026393,MXLOC_027215,VIT_207s0129g00110,VIT_207s0129g00180,VIT_211s0016g03960,VIT_205s0102g01055,VIT_201s0011g04270,VIT_201s0026g01880,VIT_208s0040g00010,VIT_…
GO:0035251	UDP-glucosyltransferase activity	1	VIT_218s0041g00900,VIT_218s0041g00950,VIT_216s0039g02020,VIT_218s0041g00800
GO:0004497	monooxygenase activity	1	VIT_208s0007g07720,VIT_218s0001g11320,VIT_211s0016g03930,VIT_206s0004g08150,VIT_216s0039g02040,MXLOC_011257
GO:0005509	calcium ion binding	1	VIT_200s0160g00330,MXLOC_017179,VIT_205s0020g04420,VIT_219s0014g01710,VIT_217s0000g02480
GO:0032553	ribonucleotide binding	1	VIT_209s0002g09090,MXLOC_018252,VIT_200s0467g00010,MXLOC_001969,MXLOC_007495,VIT_201s0011g04280,MXLOC_000376,VIT_208s0040g00010,VIT_201s0026g01880,VIT_201s0011g04270,VIT_200s0567g00010,MXLOC_015238,VIT_217s0000g06950,MXLOC_011465,MXLOC_027215,MXLOC_027393,MXLOC_026393,MXLOC_001815,VIT_207s0129g00110,VIT_207s0129g00180,VIT_211s0016g03960,VIT_205s0102g01055,VIT_202s0025g01500,VIT_208s0058g01450,MXL…
GO:0004702	signal transducer, downstream of receptor, with serine/threonine kinase activity	1	MXLOC_015238,VIT_200s0567g00010
GO:0005057	signal transducer activity, downstream of receptor	1	VIT_200s0567g00010,MXLOC_015238
GO:0046527	glucosyltransferase activity	1	VIT_218s0041g00800,VIT_216s0039g02020,VIT_218s0041g00950,VIT_218s0041g00900
GO:0016709	oxidoreductase activity, acting on paired donors, with incorporation or reduction of molecular oxygen, NAD(P)H as one donor, and incorporation of one atom of oxygen	1	VIT_206s0004g08150,VIT_211s0016g03930,VIT_208s0007g07720
GO:0008757	S-adenosylmethionine-dependent methyltransferase activity	1	VIT_208s0040g01440,VIT_208s0007g05580,VIT_211s0118g00610.10,VIT_201s0011g03500
GO:0019829	cation-transporting ATPase activity	1	VIT_207s0129g00110,VIT_207s0129g00180,MXLOC_026393
GO:0042625	ATPase coupled ion transmembrane transporter activity	1	VIT_207s0129g00110,MXLOC_026393,VIT_207s0129g00180
GO:0022853	active ion transmembrane transporter activity	1	VIT_207s0129g00180,MXLOC_026393,VIT_207s0129g00110
GO:0097367	carbohydrate derivative binding	1	VIT_200s0567g00010,VIT_201s0011g04270,VIT_201s0026g01880,VIT_208s0040g00010,MXLOC_011465,VIT_217s0000g06950,MXLOC_015238,VIT_209s0002g09090,MXLOC_000376,VIT_201s0011g04280,MXLOC_001969,MXLOC_007495,VIT_200s0467g00010,MXLOC_018252,VIT_207s0031g02130,MXLOC_031644,VIT_202s0025g01500,VIT_208s0058g01450,VIT_218s0001g11240,VIT_218s0001g11250,MXLOC_007126,VIT_207s0129g00970,VIT_219s0085g00490,MXLOC_0280…
GO:0004222	metalloendopeptidase activity	1	VIT_212s0059g00710,VIT_219s0085g00490
GO:0008080	N-acetyltransferase activity	1	VIT_201s0010g01140,VIT_207s0129g00210
GO:0022890	inorganic cation transmembrane transporter activity	1	VIT_219s0014g01710,VIT_207s0129g00180,MXLOC_026393,MXLOC_017179,VIT_207s0129g00110,VIT_218s0076g00320
GO:0005524	ATP binding	1	VIT_211s0016g03960,VIT_201s0011g04280,MXLOC_000376,MXLOC_001969,VIT_207s0129g00180,MXLOC_018252,VIT_209s0002g09090,VIT_207s0129g00110,MXLOC_001815,MXLOC_027393,MXLOC_026393,MXLOC_007126,VIT_207s0129g00970,MXLOC_011465,VIT_219s0085g00490,VIT_218s0001g11240,VIT_207s0129g00960,VIT_217s0000g06950,MXLOC_028046,MXLOC_015238,VIT_207s0031g02130,VIT_200s0567g00010,MXLOC_031644,VIT_201s0011g04270,VIT_201s0…
GO:0001871	pattern binding	1	VIT_201s0011g04270,VIT_201s0011g04280
GO:0030247	polysaccharide binding	1	VIT_201s0011g04270,VIT_201s0011g04280
GO:0043168	anion binding	1	VIT_202s0025g01500,VIT_208s0058g00960,VIT_208s0058g01450,VIT_207s0031g02130,MXLOC_031644,VIT_211s0016g03930,MXLOC_028046,VIT_207s0129g00960,VIT_211s0016g03640,VIT_218s0001g11240,VIT_218s0001g11250,VIT_207s0129g00970,MXLOC_007126,VIT_219s0085g00490,MXLOC_001815,MXLOC_027215,MXLOC_027393,MXLOC_026393,VIT_207s0129g00110,VIT_207s0129g00180,VIT_205s0102g01055,VIT_211s0016g03960,VIT_201s0011g04270,VIT_…
GO:0016410	N-acyltransferase activity	1	VIT_201s0010g01140,VIT_207s0129g00210
GO:0008324	cation transmembrane transporter activity	1	VIT_207s0129g00110,VIT_218s0076g00320,VIT_207s0129g00180,MXLOC_017179,MXLOC_026393,VIT_219s0014g01710,VIT_207s0031g02270
GO:0015297	antiporter activity	1	VIT_219s0014g01710,MXLOC_019981,MXLOC_017179
GO:0022804	active transmembrane transporter activity	1	MXLOC_007126,MXLOC_019981,VIT_207s0129g00180,VIT_207s0129g00110,VIT_219s0014g01710,VIT_207s0031g02270,MXLOC_026393,MXLOC_017179
GO:0015238	drug transmembrane transporter activity	1	MXLOC_019981,MXLOC_007126
GO:0090484	drug transporter activity	1	MXLOC_007126,MXLOC_019981
GO:1901363	heterocyclic compound binding	1	VIT_211s0016g03640,VIT_217s0000g07440,VIT_215s0024g01960,MXLOC_028046,VIT_211s0037g00650,VIT_210s0003g05050,MXLOC_007126,VIT_219s0085g00490,VIT_216s0100g00380,VIT_211s0037g00630,VIT_214s0108g00980,VIT_217s0000g06350,VIT_205s0102g01055,VIT_211s0016g03960,MXLOC_026393,MXLOC_001815,VIT_213s0067g01850,MXLOC_012840,VIT_201s0026g02580,VIT_209s0002g04540,VIT_201s0026g01880,VIT_219s0014g01560,VIT_218s008…
GO:0097159	organic cyclic compound binding	1	VIT_206s0004g08150,VIT_200s0567g00010,VIT_208s0040g00010,VIT_201s0011g04270,VIT_217s0000g05020,MXLOC_011465,MXLOC_015238,VIT_201s0026g01910,VIT_217s0000g06950,MXLOC_001969,VIT_201s0011g04280,MXLOC_018252,MXLOC_031644,VIT_211s0016g03930,VIT_207s0031g02130,VIT_202s0025g01500,VIT_205s0020g01410,VIT_218s0001g11320,VIT_208s0058g01450,VIT_212s0028g02450,VIT_218s0001g11240,VIT_218s0001g11250,VIT_205s002…
GO:0004722	protein serine/threonine phosphatase activity	1	VIT_206s0004g06840,MXLOC_001095
GO:0042626	ATPase activity, coupled to transmembrane movement of substances	1	VIT_207s0129g00180,MXLOC_026393,VIT_207s0129g00110,MXLOC_007126
GO:0015291	secondary active transmembrane transporter activity	1	VIT_207s0031g02270,VIT_219s0014g01710,MXLOC_019981,MXLOC_017179
GO:0016628	oxidoreductase activity, acting on the CH-CH group of donors, NAD or NADP as acceptor	1	VIT_219s0014g03160,VIT_207s0031g02270
GO:0035639	purine ribonucleoside triphosphate binding	1	VIT_211s0016g03960,VIT_201s0011g04280,MXLOC_000376,MXLOC_001969,VIT_207s0129g00180,MXLOC_018252,VIT_209s0002g09090,VIT_207s0129g00110,MXLOC_001815,MXLOC_027393,MXLOC_026393,VIT_207s0129g00970,MXLOC_007126,MXLOC_011465,VIT_219s0085g00490,VIT_218s0001g11240,VIT_207s0129g00960,VIT_217s0000g06950,MXLOC_028046,VIT_211s0016g03640,MXLOC_015238,VIT_207s0031g02130,VIT_200s0567g00010,MXLOC_031644,VIT_208s0…
GO:0015399	primary active transmembrane transporter activity	1	MXLOC_026393,VIT_207s0129g00180,VIT_207s0129g00110,MXLOC_007126
GO:0015405	P-P-bond-hydrolysis-driven transmembrane transporter activity	1	VIT_207s0129g00180,MXLOC_026393,VIT_207s0129g00110,MXLOC_007126
GO:0016820	hydrolase activity, acting on acid anhydrides, catalyzing transmembrane movement of substances	1	MXLOC_007126,VIT_207s0129g00110,MXLOC_026393,VIT_207s0129g00180
GO:0043492	ATPase activity, coupled to movement of substances	1	VIT_207s0129g00180,MXLOC_026393,MXLOC_007126,VIT_207s0129g00110
GO:0022891	substrate-specific transmembrane transporter activity	1	VIT_218s0076g00320,VIT_207s0129g00180,VIT_201s0010g02700,VIT_207s0129g00110,VIT_207s0031g02270,VIT_219s0014g01710,MXLOC_017179,MXLOC_026393,MXLOC_000552,MXLOC_003785
GO:0008194	UDP-glycosyltransferase activity	1	VIT_216s0039g02020,VIT_218s0041g00800,VIT_218s0041g00950,VIT_218s0041g00900
GO:0016705	oxidoreductase activity, acting on paired donors, with incorporation or reduction of molecular oxygen	1	VIT_206s0004g08150,VIT_211s0016g03930,VIT_208s0007g07720,MXLOC_033143,VIT_218s0001g11320
GO:0031406	carboxylic acid binding	1	MXLOC_033143,VIT_208s0058g00960
GO:0043177	organic acid binding	1	MXLOC_033143,VIT_208s0058g00960
GO:0005215	transporter activity	1	VIT_201s0010g02700,VIT_200s0160g00330,VIT_204s0023g02730,MXLOC_017179,VIT_219s0014g01710,MXLOC_015610,MXLOC_007126,VIT_207s0129g00110,MXLOC_026393,VIT_207s0031g02270,MXLOC_000552,MXLOC_003785,VIT_218s0076g00320,VIT_207s0129g00180,MXLOC_019981,VIT_218s0001g12950
GO:0043167	ion binding	1	MXLOC_013486,VIT_201s0011g04280,MXLOC_001969,MXLOC_018252,VIT_209s0054g00530,MXLOC_011465,VIT_217s0000g04200,VIT_217s0000g06950,MXLOC_015238,VIT_200s0567g00010,VIT_206s0004g08150,VIT_201s0011g04270,VIT_208s0007g07720,VIT_208s0040g00010,VIT_201s0026g01560,VIT_207s0129g00180,VIT_207s0129g00110,MXLOC_027393,VIT_201s0026g01440,MXLOC_027215,VIT_218s0001g11250,VIT_207s0129g00970,VIT_218s0001g11240,VIT_…
GO:0003677	DNA binding	1	VIT_216s0100g00380,VIT_214s0108g00980,VIT_219s0014g01560,VIT_211s0037g00630,VIT_217s0000g07440,VIT_201s0026g01910,VIT_201s0026g02580,VIT_215s0024g01960,MXLOC_012919,VIT_217s0000g05020,VIT_210s0003g05050,VIT_203s0063g02680,VIT_203s0063g02670,VIT_213s0067g01850,VIT_202s0025g01280,MXLOC_001419
GO:0022857	transmembrane transporter activity	1	MXLOC_003785,MXLOC_000552,VIT_219s0014g01710,VIT_207s0031g02270,MXLOC_017179,VIT_204s0023g02730,MXLOC_026393,VIT_201s0010g02700,VIT_207s0129g00110,MXLOC_019981,VIT_207s0129g00180,MXLOC_007126,VIT_218s0076g00320
GO:0015075	ion transmembrane transporter activity	1	VIT_207s0031g02270,VIT_219s0014g01710,MXLOC_017179,MXLOC_026393,VIT_201s0010g02700,VIT_207s0129g00110,VIT_207s0129g00180,VIT_218s0076g00320
GO:0016765	transferase activity, transferring alkyl or aryl (other than methyl) groups	1	VIT_209s0070g00710,MXLOC_029949
GO:0005488	binding	1	MXLOC_007495,MXLOC_001419,MXLOC_000376,VIT_206s0004g07710,VIT_202s0025g01280,MXLOC_005925,VIT_200s0467g00010,VIT_218s0001g13200,VIT_203s0063g02670,VIT_209s0002g09090,MXLOC_033143,VIT_203s0063g02680,VIT_214s0083g00640,VIT_210s0003g01500,VIT_201s0010g02750,VIT_209s0002g04540,VIT_201s0011g05040,VIT_201s0026g02580,VIT_219s0014g01560,VIT_200s0160g00330,VIT_218s0089g01170,VIT_201s0026g01880,VIT_211s001…
GO:0036094	small molecule binding	1	VIT_201s0026g01880,VIT_201s0011g04270,VIT_208s0040g00010,VIT_200s0567g00010,VIT_217s0000g06950,MXLOC_015238,MXLOC_011465,MXLOC_033143,VIT_209s0002g09090,VIT_218s0001g13200,VIT_200s0467g00010,MXLOC_018252,MXLOC_000376,VIT_201s0011g04280,MXLOC_007495,MXLOC_001969,VIT_208s0058g00960,VIT_202s0025g01500,VIT_208s0058g01450,VIT_207s0031g02130,VIT_211s0016g03930,MXLOC_031644,MXLOC_028046,VIT_207s0129g009…
GO:0046906	tetrapyrrole binding	1	VIT_206s0004g08150,VIT_217s0000g06350,VIT_218s0089g01170,VIT_218s0001g03910,VIT_218s0001g11320
GO:0001071	nucleic acid binding transcription factor activity	1	MXLOC_001419,VIT_202s0025g01280,VIT_215s0046g02640,VIT_216s0100g00380,VIT_201s0026g01910
GO:0003700	transcription factor activity, sequence-specific DNA binding	1	VIT_216s0100g00380,VIT_215s0046g02640,VIT_201s0026g01910,VIT_202s0025g01280,MXLOC_001419
GO:0000166	nucleotide binding	1	VIT_207s0129g00180,VIT_205s0102g01055,VIT_211s0016g03960,MXLOC_001815,MXLOC_026393,MXLOC_027393,MXLOC_027215,VIT_207s0129g00110,VIT_207s0129g00960,MXLOC_028046,VIT_211s0016g03640,VIT_207s0129g00970,VIT_218s0001g11250,VIT_219s0085g00490,MXLOC_007126,VIT_218s0001g11240,VIT_208s0058g01450,VIT_202s0025g01500,VIT_207s0031g02130,MXLOC_031644,VIT_211s0016g03930,VIT_200s0467g00010,MXLOC_018252,VIT_201s00…
GO:1901265	nucleoside phosphate binding	1	VIT_207s0129g00970,VIT_218s0001g11250,VIT_219s0085g00490,MXLOC_007126,VIT_218s0001g11240,VIT_207s0129g00960,MXLOC_028046,VIT_211s0016g03640,VIT_207s0031g02130,MXLOC_031644,VIT_211s0016g03930,VIT_208s0058g01450,VIT_202s0025g01500,VIT_211s0016g03960,VIT_205s0102g01055,VIT_207s0129g00180,VIT_207s0129g00110,MXLOC_001815,MXLOC_026393,MXLOC_027393,MXLOC_027215,MXLOC_011465,VIT_217s0000g06950,MXLOC_0152…
GO:0050660	flavin adenine dinucleotide binding	1	VIT_211s0016g03930,VIT_218s0001g13200
GO:0022892	substrate-specific transporter activity	1	VIT_207s0129g00110,VIT_201s0010g02700,MXLOC_026393,MXLOC_017179,VIT_207s0031g02270,VIT_219s0014g01710,MXLOC_003785,MXLOC_000552,VIT_218s0076g00320,VIT_207s0129g00180
GO:0042623	ATPase activity, coupled	1	MXLOC_026393,VIT_207s0129g00180,VIT_217s0000g06950,VIT_207s0129g00110,MXLOC_007126
GO:0016627	oxidoreductase activity, acting on the CH-CH group of donors	1	VIT_219s0014g03160,VIT_207s0031g02270
GO:0051213	dioxygenase activity	1	VIT_201s0010g02750,VIT_211s0016g03200
GO:0004842	ubiquitin-protein transferase activity	1	VIT_200s0524g00010,MXLOC_011465,VIT_211s0016g03190
GO:0004871	signal transducer activity	1	VIT_200s0567g00010,MXLOC_015238
GO:0019787	ubiquitin-like protein transferase activity	1	VIT_200s0524g00010,MXLOC_011465,VIT_211s0016g03190
GO:0005506	iron ion binding	1	VIT_211s0016g03200,VIT_206s0004g08150,VIT_218s0001g11320,MXLOC_033143
GO:0004721	phosphoprotein phosphatase activity	1	VIT_206s0004g06840,MXLOC_001095
GO:0003824	catalytic activity	1	VIT_201s0010g01140,VIT_201s0026g01880,VIT_218s0001g12990,VIT_201s0011g03500,VIT_200s0160g00330,VIT_215s0046g02640,VIT_218s0041g00950,VIT_208s0040g01440,VIT_201s0010g02750,VIT_209s0002g04540,MXLOC_024063,VIT_200s2563g00010,VIT_207s0031g02270,MXLOC_033143,VIT_218s0001g13200,VIT_209s0002g09090,VIT_206s0004g07710,MXLOC_022419,VIT_207s0141g00510,VIT_211s0016g00870,MXLOC_000376,VIT_214s0066g01840,VIT_2…
GO:0008092	cytoskeletal protein binding	1	VIT_211s0016g03960,VIT_203s0038g02220
GO:0003723	RNA binding	1	VIT_212s0028g02450,MXLOC_003715,VIT_205s0020g01860,VIT_206s0004g07710,VIT_217s0000g06950,MXLOC_005925,MXLOC_012840,VIT_205s0020g01410
GO:0070011	peptidase activity, acting on L-amino acid peptides	1	VIT_208s0007g08050,VIT_219s0085g00490,VIT_212s0059g00710,VIT_201s0011g02000,VIT_217s0000g04200
GO:0008236	serine-type peptidase activity	1	VIT_201s0011g02000,VIT_208s0007g08050
GO:0017171	serine hydrolase activity	1	VIT_201s0011g02000,VIT_208s0007g08050
GO:0016491	oxidoreductase activity	1	VIT_218s0001g03910,VIT_211s0016g03200,VIT_201s0010g02750,VIT_208s0007g07720,VIT_218s0001g11320,VIT_200s0246g00150,VIT_200s0207g00270,VIT_206s0004g08150,VIT_211s0016g03930,VIT_219s0014g03160,MXLOC_011257,MXLOC_013486,MXLOC_033143,VIT_207s0031g02270,VIT_216s0039g02040,VIT_217s0000g03890,VIT_218s0001g13200,MXLOC_021101
GO:0008168	methyltransferase activity	1	VIT_211s0118g00610.10,VIT_208s0007g05580,VIT_208s0040g01440,VIT_201s0011g03500
GO:0003676	nucleic acid binding	1	MXLOC_012840,VIT_202s0025g03570,VIT_213s0067g01850,VIT_203s0063g02670,VIT_203s0063g02680,MXLOC_001419,MXLOC_003715,MXLOC_005925,VIT_202s0025g01280,VIT_206s0004g07710,VIT_214s0108g00980,VIT_219s0014g01560,VIT_211s0037g00630,VIT_205s0020g01410,VIT_216s0100g00380,VIT_210s0003g05050,VIT_205s0020g01860,VIT_212s0028g02450,VIT_217s0000g05020,VIT_211s0037g00650,VIT_201s0026g02580,VIT_217s0000g06950,VIT_2…
GO:0046872	metal ion binding	1	VIT_206s0004g08150,VIT_200s0160g00330,VIT_217s0000g06350,VIT_218s0089g01170,VIT_211s0016g03190,VIT_201s0026g01560,VIT_205s0020g04420,MXLOC_017179,VIT_219s0014g01710,VIT_208s0007g07720,VIT_218s0001g11320,VIT_201s0010g02750,VIT_210s0003g01500,VIT_200s0194g00070,VIT_211s0016g03200,VIT_201s0011g05040,VIT_218s0001g03910,VIT_217s0000g04200,VIT_217s0000g02480,VIT_206s0004g06840,VIT_207s0129g00110,VIT_21…
GO:0016758	transferase activity, transferring hexosyl groups	1	VIT_218s0041g00900,VIT_218s0041g00950,VIT_218s0041g00800,VIT_216s0039g02020
GO:0016741	transferase activity, transferring one-carbon groups	1	VIT_201s0011g03500,VIT_208s0040g01440,VIT_208s0007g05580,VIT_211s0118g00610.10
GO:0008270	zinc ion binding	1	VIT_211s0016g01210,VIT_210s0003g01500,VIT_207s0129g00210,VIT_201s0011g05040,VIT_200s0194g00070,VIT_217s0000g04200,VIT_211s0016g03190,VIT_209s0054g00530,VIT_201s0026g01440,VIT_201s0026g01560,VIT_214s0083g00640
GO:0043169	cation binding	1	VIT_217s0000g04200,VIT_217s0000g02480,VIT_206s0004g06840,VIT_218s0001g03910,VIT_211s0016g03200,VIT_201s0011g05040,VIT_200s0194g00070,VIT_210s0003g01500,VIT_201s0010g02750,VIT_208s0007g07720,VIT_218s0001g11320,VIT_201s0026g01560,VIT_205s0020g04420,MXLOC_017179,VIT_219s0014g01710,VIT_217s0000g06350,VIT_200s0160g00330,VIT_218s0089g01170,VIT_211s0016g03190,VIT_206s0004g08150,VIT_207s0129g00180,MXLOC_…
GO:0004553	hydrolase activity, hydrolyzing O-glycosyl compounds	1	VIT_211s0016g02200,MXLOC_028665,VIT_215s0046g02640,VIT_208s0058g01480
GO:0016887	ATPase activity	1	MXLOC_007126,VIT_207s0129g00110,VIT_217s0000g06950,MXLOC_026393,VIT_207s0129g00180
GO:0016747	transferase activity, transferring acyl groups other than amino-acyl groups	1	VIT_207s0129g00210,VIT_218s0001g12990,VIT_201s0010g01140
GO:0008233	peptidase activity	1	VIT_212s0059g00710,VIT_219s0085g00490,VIT_208s0007g08050,VIT_217s0000g04200,VIT_201s0011g02000
GO:0016757	transferase activity, transferring glycosyl groups	1	VIT_216s0039g02020,VIT_218s0041g00800,VIT_200s1349g00010,VIT_218s0041g00950,VIT_218s0041g00900
GO:0015077	monovalent inorganic cation transmembrane transporter activity	1	MXLOC_017179,VIT_219s0014g01710
GO:0046983	protein dimerization activity	1	VIT_200s0586g00030,VIT_208s0058g00960,VIT_201s0026g02040
GO:0020037	heme binding	1	VIT_218s0001g03910,VIT_218s0001g11320,VIT_206s0004g08150
GO:0050662	coenzyme binding	1	VIT_218s0001g03910,VIT_218s0001g13200,VIT_211s0016g03930
GO:0016787	hydrolase activity	1	VIT_202s0012g02180,MXLOC_024063,VIT_213s0067g00700,VIT_215s0046g02640,VIT_201s0011g02000,VIT_217s0000g04200,VIT_217s0000g06950,VIT_200s0567g00060,MXLOC_028665,MXLOC_008600,VIT_216s0098g01160,VIT_208s0007g08050,MXLOC_022420,MXLOC_022419,VIT_211s0016g00870,VIT_205s0077g01730,MXLOC_007126,VIT_219s0085g00490,MXLOC_001363,VIT_211s0016g00880,VIT_206s0004g06840,VIT_211s0016g02200,VIT_214s0066g01840,MXLO…
GO:0016798	hydrolase activity, acting on glycosyl bonds	1	VIT_208s0058g01480,VIT_215s0046g02640,MXLOC_028665,VIT_211s0016g02200
GO:0016874	ligase activity	1	MXLOC_011257,VIT_216s0039g02040,VIT_200s0586g00030
GO:0046914	transition metal ion binding	1	VIT_211s0016g01210,VIT_207s0129g00210,VIT_209s0054g00530,VIT_201s0026g01440,MXLOC_033143,VIT_214s0083g00640,VIT_210s0003g01500,VIT_200s0194g00070,VIT_211s0016g03200,VIT_201s0011g05040,VIT_218s0001g03910,VIT_217s0000g04200,VIT_206s0004g08150,VIT_211s0016g03190,VIT_201s0026g01560,VIT_218s0001g11320
GO:0016746	transferase activity, transferring acyl groups	1	VIT_207s0129g00210,VIT_218s0001g12990,VIT_201s0010g01140
GO:0005515	protein binding	1	VIT_211s0016g03960,VIT_201s0026g02040,VIT_217s0000g03390,VIT_207s0129g00180,VIT_200s0586g00030,MXLOC_024140,VIT_207s0129g00110,VIT_203s0038g02220,VIT_208s0058g00960,MXLOC_026393
GO:0016791	phosphatase activity	1	VIT_206s0004g06840,MXLOC_001095
GO:0048037	cofactor binding	1	VIT_211s0016g03930,VIT_218s0001g13200,VIT_200s0246g00150,VIT_218s0001g03910
GO:0004175	endopeptidase activity	1	VIT_212s0059g00710,VIT_219s0085g00490
GO:0016462	pyrophosphatase activity	1	MXLOC_007126,VIT_211s0016g03960,VIT_207s0129g00110,VIT_217s0000g06950,MXLOC_026393,VIT_207s0129g00180,MXLOC_003806
GO:0016818	hydrolase activity, acting on acid anhydrides, in phosphorus-containing anhydrides	1	MXLOC_007126,VIT_211s0016g03960,VIT_207s0129g00110,VIT_217s0000g06950,MXLOC_026393,VIT_207s0129g00180,MXLOC_003806
GO:0016817	hydrolase activity, acting on acid anhydrides	1	MXLOC_007126,VIT_211s0016g03960,VIT_207s0129g00110,VIT_217s0000g06950,MXLOC_026393,VIT_207s0129g00180,MXLOC_003806
GO:0016788	hydrolase activity, acting on ester bonds	1	VIT_211s0016g00880,MXLOC_024063,VIT_206s0004g06840,MXLOC_001095,MXLOC_008600,VIT_211s0016g00870
GO:0016829	lyase activity	1	VIT_211s0016g00870,VIT_211s0016g00880,VIT_200s0160g00330
GO:0017111	nucleoside-triphosphatase activity	1	VIT_207s0129g00110,MXLOC_007126,VIT_211s0016g03960,MXLOC_026393,VIT_207s0129g00180,VIT_217s0000g06950
GO:0042578	phosphoric ester hydrolase activity	1	MXLOC_001095,VIT_206s0004g06840
GO:0003735	structural constituent of ribosome	1	VIT_214s0108g00970,VIT_217s0000g09390
GO:0005198	structural molecule activity	1	VIT_214s0108g00970,VIT_217s0000g09390

## Sheet: P
GO annotation of the target genes of differential expressed lncRNAs (biological processes)
GO ID	Term name	P-value	Gene ID
GO:0055074	calcium ion homeostasis	1	MXLOC_017179,VIT_219s0014g01710
GO:0006468	protein phosphorylation	1	MXLOC_018252,VIT_201s0011g04280,MXLOC_000376,MXLOC_001969,MXLOC_001815,MXLOC_027393,VIT_209s0002g09090,VIT_207s0129g00960,MXLOC_028046,MXLOC_015238,MXLOC_011465,VIT_207s0129g00970,VIT_218s0001g11240,VIT_201s0011g04270,VIT_208s0058g01450,VIT_201s0026g01880,VIT_208s0040g00010,VIT_207s0031g02130,VIT_200s0567g00010,MXLOC_031644
GO:0070588	calcium ion transmembrane transport	1	VIT_207s0129g00110,VIT_207s0129g00180,MXLOC_026393
GO:0009611	response to wounding	1	VIT_210s0003g03800,VIT_201s0010g02750,VIT_210s0003g03790
GO:0006816	calcium ion transport	1	MXLOC_026393,VIT_207s0129g00180,VIT_207s0129g00110
GO:0043412	macromolecule modification	1	VIT_217s0000g06350,MXLOC_029949,VIT_207s0031g02130,VIT_211s0016g03190,MXLOC_031644,VIT_208s0058g01450,VIT_207s0129g00970,VIT_205s0020g01860,VIT_218s0001g11240,VIT_207s0129g00960,MXLOC_028046,VIT_206s0004g06840,MXLOC_001815,MXLOC_027393,VIT_207s0129g00210,MXLOC_001095,VIT_218s0089g01170,VIT_200s0567g00010,VIT_209s0070g00710,MXLOC_008600,VIT_201s0026g01880,VIT_201s0011g04270,VIT_201s0010g01140,VIT_…
GO:0072507	divalent inorganic cation homeostasis	1	MXLOC_017179,VIT_219s0014g01710
GO:2000022	regulation of jasmonic acid mediated signaling pathway	1	VIT_210s0003g03790,VIT_210s0003g03800
GO:0035725	sodium ion transmembrane transport	1	VIT_219s0014g01710,MXLOC_017179
GO:0080134	regulation of response to stress	1	VIT_217s0000g03390,VIT_210s0003g03800,VIT_210s0003g03790,VIT_204s0023g03770
GO:0034470	ncRNA processing	1	VIT_209s0070g00710,MXLOC_029949,VIT_202s0025g03570,VIT_208s0040g01440,MXLOC_005925,VIT_212s0028g02450,VIT_205s0020g01860,MXLOC_010450
GO:0008033	tRNA processing	1	VIT_208s0040g01440,MXLOC_005925,VIT_212s0028g02450,VIT_209s0070g00710,MXLOC_029949
GO:0016310	phosphorylation	1	VIT_202s0025g01500,VIT_201s0011g04270,VIT_200s0246g00150,VIT_201s0026g01880,VIT_208s0058g01450,VIT_208s0040g00010,VIT_207s0031g02130,MXLOC_031644,VIT_200s0567g00010,MXLOC_028046,VIT_208s0040g01440,VIT_207s0129g00960,MXLOC_015238,VIT_218s0001g11240,MXLOC_011465,VIT_207s0129g00970,MXLOC_001815,MXLOC_027393,VIT_209s0002g09090,MXLOC_018252,MXLOC_000376,VIT_201s0011g04280,MXLOC_001969,VIT_219s0014g023…
GO:0006814	sodium ion transport	1	VIT_219s0014g01710,MXLOC_017179
GO:0031347	regulation of defense response	1	VIT_217s0000g03390,VIT_210s0003g03790,VIT_210s0003g03800
GO:0009845	seed germination	1	MXLOC_028665,VIT_208s0058g01480
GO:0009451	RNA modification	1	VIT_206s0004g07710,VIT_208s0040g01440,VIT_209s0070g00710,VIT_205s0020g01860,MXLOC_029949
GO:0090351	seedling development	1	VIT_208s0058g01480,MXLOC_028665
GO:0019585	glucuronate metabolic process	1	VIT_218s0041g00800,VIT_218s0041g00950,VIT_218s0041g00900
GO:0052695	cellular glucuronidation	1	VIT_218s0041g00900,VIT_218s0041g00800,VIT_218s0041g00950
GO:0052696	flavonoid glucuronidation	1	VIT_218s0041g00900,VIT_218s0041g00950,VIT_218s0041g00800
GO:0006464	cellular protein modification process	1	MXLOC_015238,VIT_207s0129g00960,MXLOC_028046,VIT_206s0004g06840,MXLOC_011465,VIT_207s0129g00970,VIT_218s0001g11240,VIT_201s0010g01140,VIT_208s0040g00010,VIT_201s0011g04270,VIT_201s0026g01880,VIT_208s0058g01450,MXLOC_008600,VIT_200s0567g00010,MXLOC_031644,VIT_217s0000g06350,VIT_218s0089g01170,VIT_207s0031g02130,VIT_211s0016g03190,MXLOC_018252,MXLOC_001095,VIT_207s0129g00210,MXLOC_001969,VIT_200s05…
GO:0036211	protein modification process	1	MXLOC_001969,VIT_207s0129g00210,MXLOC_000376,VIT_201s0011g04280,VIT_200s0524g00010,MXLOC_018252,MXLOC_001095,VIT_209s0002g09090,MXLOC_027393,MXLOC_001815,VIT_218s0001g11240,VIT_207s0129g00970,MXLOC_011465,MXLOC_015238,MXLOC_028046,VIT_206s0004g06840,VIT_207s0129g00960,MXLOC_031644,VIT_200s0567g00010,VIT_207s0031g02130,VIT_211s0016g03190,VIT_218s0089g01170,VIT_217s0000g06350,VIT_208s0040g00010,VIT…
GO:0006952	defense response	1	VIT_200s0467g00010,VIT_218s0001g11250,VIT_205s0102g01055,VIT_217s0000g03390,MXLOC_007495,VIT_208s0040g00010,MXLOC_027215,MXLOC_024140
GO:0006063	uronic acid metabolic process	1	VIT_218s0041g00900,VIT_218s0041g00950,VIT_218s0041g00800
GO:0006400	tRNA modification	1	VIT_208s0040g01440,VIT_209s0070g00710,MXLOC_029949
GO:0048583	regulation of response to stimulus	1	VIT_208s0040g00010,VIT_204s0023g03770,VIT_217s0000g03390,VIT_210s0003g03800,VIT_210s0003g03790
GO:0070838	divalent metal ion transport	1	VIT_207s0129g00110,MXLOC_026393,VIT_207s0129g00180
GO:0072511	divalent inorganic cation transport	1	VIT_207s0129g00180,MXLOC_026393,VIT_207s0129g00110
GO:0009765	photosynthesis, light harvesting	1	VIT_217s0000g06350,VIT_218s0089g01170
GO:0055065	metal ion homeostasis	1	MXLOC_017179,VIT_219s0014g01710,VIT_218s0076g00320
GO:0018298	protein-chromophore linkage	1	VIT_218s0089g01170,VIT_217s0000g06350
GO:0006396	RNA processing	1	VIT_212s0028g02450,MXLOC_010450,VIT_205s0020g01860,MXLOC_005925,VIT_208s0040g01440,VIT_217s0000g06950,VIT_209s0070g00710,VIT_202s0025g03570,MXLOC_029949,MXLOC_012840
GO:0008380	RNA splicing	1	MXLOC_005925,VIT_217s0000g06950,VIT_212s0028g02450,MXLOC_012840
GO:0034660	ncRNA metabolic process	1	VIT_209s0070g00710,MXLOC_029949,VIT_202s0025g03570,VIT_212s0028g02450,VIT_205s0020g01860,MXLOC_010450,VIT_208s0040g01440,MXLOC_005925
GO:0006796	phosphate-containing compound metabolic process	1	MXLOC_001969,VIT_219s0014g02320,MXLOC_000376,VIT_201s0011g04280,MXLOC_018252,MXLOC_001095,VIT_209s0002g09090,MXLOC_027393,MXLOC_001815,VIT_218s0001g11240,VIT_207s0129g00970,MXLOC_011465,MXLOC_015238,VIT_206s0004g06840,MXLOC_028046,VIT_207s0129g00960,VIT_208s0040g01440,MXLOC_031644,VIT_200s0567g00010,VIT_207s0031g02130,VIT_200s0160g00330,VIT_208s0040g00010,VIT_202s0025g01500,VIT_201s0011g04270,VIT…
GO:0009067	aspartate family amino acid biosynthetic process	1	VIT_201s0011g03500,VIT_200s0586g00030
GO:0006793	phosphorus metabolic process	1	VIT_209s0002g09090,MXLOC_001815,MXLOC_027393,VIT_201s0011g04280,MXLOC_000376,VIT_219s0014g02320,MXLOC_001969,MXLOC_001095,MXLOC_018252,VIT_200s0160g00330,VIT_207s0031g02130,VIT_200s0567g00010,MXLOC_031644,VIT_201s0026g01880,VIT_201s0011g04270,VIT_200s0246g00150,VIT_208s0058g01450,MXLOC_008600,VIT_202s0025g01500,VIT_208s0040g00010,MXLOC_011465,VIT_207s0129g00970,VIT_218s0001g11240,VIT_207s0129g009…
GO:0030001	metal ion transport	1	VIT_218s0076g00320,VIT_207s0129g00110,MXLOC_026393,VIT_207s0129g00180,MXLOC_017179,VIT_219s0014g01710
GO:0006397	mRNA processing	1	VIT_212s0028g02450,MXLOC_012840,VIT_217s0000g06950,MXLOC_005925
GO:0006399	tRNA metabolic process	1	VIT_208s0040g01440,MXLOC_005925,VIT_209s0070g00710,VIT_212s0028g02450,MXLOC_029949
GO:0009813	flavonoid biosynthetic process	1	VIT_218s0041g00950,VIT_218s0041g00800,VIT_218s0041g00900
GO:0009966	regulation of signal transduction	1	VIT_210s0003g03800,VIT_210s0003g03790,VIT_208s0040g00010
GO:0010646	regulation of cell communication	1	VIT_210s0003g03790,VIT_210s0003g03800,VIT_208s0040g00010
GO:0023051	regulation of signaling	1	VIT_210s0003g03790,VIT_210s0003g03800,VIT_208s0040g00010
GO:0009066	aspartate family amino acid metabolic process	1	VIT_201s0011g03500,VIT_200s0586g00030
GO:0009812	flavonoid metabolic process	1	VIT_218s0041g00900,VIT_218s0041g00800,VIT_218s0041g00950
GO:0098662	inorganic cation transmembrane transport	1	VIT_219s0014g01710,MXLOC_017179,VIT_207s0129g00180,MXLOC_026393,VIT_218s0076g00320,VIT_207s0129g00110
GO:0009856	pollination	1	VIT_208s0040g00010,MXLOC_031644
GO:0044706	multi-multicellular organism process	1	MXLOC_031644,VIT_208s0040g00010
GO:0016070	RNA metabolic process	1	VIT_209s0070g00710,MXLOC_029949,VIT_211s0037g00630,VIT_208s0040g01440,VIT_217s0000g06950,VIT_215s0024g01960,VIT_212s0028g02450,VIT_205s0020g01860,VIT_210s0003g05050,MXLOC_012840,VIT_202s0025g03570,VIT_213s0067g01850,VIT_206s0004g07710,VIT_207s0141g00510,MXLOC_005925,MXLOC_010450
GO:0032787	monocarboxylic acid metabolic process	1	VIT_218s0041g00950,VIT_208s0040g01440,VIT_218s0041g00800,VIT_200s0586g00030,MXLOC_024063,VIT_218s0041g00900,VIT_201s0010g02750
GO:0034219	carbohydrate transmembrane transport	1	VIT_207s0031g02270,MXLOC_000552
GO:0006165	nucleoside diphosphate phosphorylation	1	VIT_202s0025g01500,VIT_208s0040g01440
GO:0044260	cellular macromolecule metabolic process	1	VIT_211s0037g00630,VIT_211s0016g03190,VIT_207s0031g02130,VIT_217s0000g06350,MXLOC_029949,MXLOC_031644,VIT_208s0058g01450,VIT_218s0001g11240,VIT_207s0129g00970,VIT_210s0003g05050,VIT_205s0020g01860,VIT_211s0037g00650,VIT_212s0028g02450,VIT_206s0004g06840,MXLOC_028046,VIT_215s0024g01960,VIT_207s0129g00960,VIT_217s0000g07440,VIT_213s0067g01850,VIT_202s0025g03570,MXLOC_012840,MXLOC_001815,MXLOC_02739…
GO:0006473	protein acetylation	1	VIT_201s0010g01140,VIT_207s0129g00210
GO:0042445	hormone metabolic process	1	VIT_218s0001g13200,VIT_211s0016g03930
GO:0055080	cation homeostasis	1	VIT_218s0076g00320,MXLOC_017179,VIT_219s0014g01710
GO:0023014	signal transduction by protein phosphorylation	1	MXLOC_015238,VIT_200s0567g00010
GO:0098771	inorganic ion homeostasis	1	VIT_218s0076g00320,MXLOC_017179,VIT_219s0014g01710
GO:0043543	protein acylation	1	VIT_207s0129g00210,VIT_201s0010g01140
GO:0098660	inorganic ion transmembrane transport	1	VIT_218s0076g00320,VIT_207s0129g00110,MXLOC_026393,VIT_207s0129g00180,MXLOC_017179,VIT_219s0014g01710
GO:0009132	nucleoside diphosphate metabolic process	1	VIT_202s0025g01500,VIT_208s0040g01440
GO:0050801	ion homeostasis	1	MXLOC_017179,VIT_219s0014g01710,VIT_218s0076g00320
GO:0006351	transcription, DNA-templated	1	VIT_213s0067g01850,VIT_211s0037g00630,VIT_210s0003g05050,VIT_207s0141g00510,VIT_215s0024g01960
GO:0006950	response to stress	1	MXLOC_011465,VIT_218s0001g11250,VIT_205s0102g01055,VIT_217s0000g03390,MXLOC_007495,VIT_201s0010g02750,VIT_210s0003g03790,VIT_210s0003g03800,VIT_200s0467g00010,VIT_217s0000g07440,VIT_215s0046g02110,MXLOC_024140,MXLOC_027215,VIT_208s0040g00010,VIT_200s0207g00270
GO:0015931	nucleobase-containing compound transport	1	MXLOC_000552,MXLOC_012840
GO:0098655	cation transmembrane transport	1	VIT_219s0014g01710,MXLOC_026393,VIT_207s0129g00180,MXLOC_017179,VIT_218s0076g00320,VIT_207s0129g00110
GO:0043170	macromolecule metabolic process	1	VIT_201s0011g04270,VIT_201s0026g01880,MXLOC_008600,MXLOC_028665,VIT_208s0040g00010,VIT_201s0010g01140,VIT_218s0089g01170,VIT_200s0567g00010,VIT_209s0070g00710,VIT_208s0040g01440,VIT_217s0000g04200,VIT_217s0000g06950,MXLOC_015238,VIT_201s0011g02000,VIT_215s0046g02640,VIT_216s0039g02020,MXLOC_011465,VIT_209s0002g09090,VIT_207s0141g00510,MXLOC_005925,VIT_206s0004g07710,MXLOC_018252,VIT_201s0011g0428…
GO:0046939	nucleotide phosphorylation	1	VIT_202s0025g01500,VIT_208s0040g01440
GO:0097659	nucleic acid-templated transcription	1	VIT_213s0067g01850,VIT_211s0037g00630,VIT_210s0003g05050,VIT_207s0141g00510,VIT_215s0024g01960
GO:0006811	ion transport	1	VIT_207s0129g00180,VIT_200s0691g00010,VIT_218s0076g00320,VIT_207s0031g02270,VIT_219s0014g01710,MXLOC_017179,MXLOC_026393,MXLOC_000552,VIT_204s0008g04390,VIT_201s0010g02700,VIT_207s0129g00110,VIT_200s0463g00030
GO:0032774	RNA biosynthetic process	1	VIT_210s0003g05050,VIT_213s0067g01850,VIT_211s0037g00630,VIT_215s0024g01960,VIT_207s0141g00510
GO:0009658	chloroplast organization	1	MXLOC_024137,VIT_205s0094g01460
GO:0019684	photosynthesis, light reaction	1	VIT_217s0000g06350,VIT_218s0089g01170
GO:0006855	drug transmembrane transport	1	MXLOC_019981,MXLOC_007126
GO:0015893	drug transport	1	MXLOC_007126,MXLOC_019981
GO:0042493	response to drug	1	MXLOC_019981,MXLOC_007126
GO:0034220	ion transmembrane transport	1	VIT_207s0129g00180,VIT_218s0076g00320,MXLOC_000552,VIT_219s0014g01710,MXLOC_017179,MXLOC_026393,VIT_201s0010g02700,VIT_207s0129g00110
GO:0006812	cation transport	1	VIT_207s0031g02270,VIT_219s0014g01710,MXLOC_026393,MXLOC_017179,VIT_204s0008g04390,VIT_207s0129g00110,VIT_207s0129g00180,VIT_218s0076g00320
GO:0005996	monosaccharide metabolic process	1	VIT_218s0041g00900,VIT_218s0041g00950,VIT_218s0041g00800
GO:0006364	rRNA processing	1	VIT_202s0025g03570,VIT_205s0020g01860,MXLOC_010450
GO:0016072	rRNA metabolic process	1	MXLOC_010450,VIT_205s0020g01860,VIT_202s0025g03570
GO:0044703	multi-organism reproductive process	1	MXLOC_031644,VIT_208s0040g00010
GO:0009205	purine ribonucleoside triphosphate metabolic process	1	VIT_202s0025g01500,VIT_200s0246g00150,VIT_208s0040g01440
GO:0009144	purine nucleoside triphosphate metabolic process	1	VIT_208s0040g01440,VIT_200s0246g00150,VIT_202s0025g01500
GO:0016071	mRNA metabolic process	1	MXLOC_012840,VIT_212s0028g02450,MXLOC_005925,VIT_217s0000g06950
GO:0042254	ribosome biogenesis	1	MXLOC_010450,VIT_202s0025g03570,VIT_205s0020g01860,VIT_205s0020g01410
GO:0044238	primary metabolic process	1	VIT_209s0002g09090,VIT_207s0141g00510,MXLOC_005925,VIT_206s0004g07710,MXLOC_022419,VIT_214s0108g00970,MXLOC_000376,VIT_217s0000g09390,VIT_201s0026g01880,VIT_201s0010g01140,VIT_218s0089g01170,VIT_201s0011g03500,VIT_200s0160g00330,VIT_218s0041g00950,VIT_208s0040g01440,VIT_215s0046g02640,VIT_201s0010g02750,MXLOC_001815,VIT_218s0041g00800,VIT_213s0067g01850,VIT_212s0059g00710,MXLOC_012840,MXLOC_01045…
GO:0071704	organic substance metabolic process	1	VIT_212s0028g02450,VIT_218s0001g11240,VIT_207s0129g00970,VIT_205s0020g01860,VIT_218s0001g03910,VIT_206s0004g06840,VIT_207s0129g00960,MXLOC_031644,VIT_207s0031g02130,VIT_202s0025g01500,VIT_208s0058g01450,VIT_217s0000g03390,VIT_218s0041g00900,VIT_200s0586g00030,MXLOC_001095,VIT_208s0058g01480,VIT_202s0025g03570,MXLOC_027393,MXLOC_011465,VIT_201s0011g02000,MXLOC_015238,VIT_216s0039g02020,VIT_217s000…
GO:0010817	regulation of hormone levels	1	VIT_211s0016g03930,VIT_218s0001g13200
GO:1902679	negative regulation of RNA biosynthetic process	1	VIT_210s0003g03800,VIT_210s0003g03790
GO:1903507	negative regulation of nucleic acid-templated transcription	1	VIT_210s0003g03800,VIT_210s0003g03790
GO:0009199	ribonucleoside triphosphate metabolic process	1	VIT_200s0246g00150,VIT_208s0040g01440,VIT_202s0025g01500
GO:0051253	negative regulation of RNA metabolic process	1	VIT_210s0003g03790,VIT_210s0003g03800
GO:0055085	transmembrane transport	1	MXLOC_007126,VIT_218s0076g00320,VIT_201s0011g02260,VIT_207s0129g00180,MXLOC_019981,VIT_207s0129g00110,VIT_201s0010g02700,VIT_214s0006g01970,MXLOC_003785,MXLOC_000552,MXLOC_026393,VIT_204s0023g02730,MXLOC_017179,VIT_219s0014g01710,VIT_207s0031g02270
GO:0009141	nucleoside triphosphate metabolic process	1	VIT_202s0025g01500,VIT_208s0040g01440,VIT_200s0246g00150
GO:0045934	negative regulation of nucleobase-containing compound metabolic process	1	VIT_210s0003g03790,VIT_210s0003g03800
GO:0006091	generation of precursor metabolites and energy	1	VIT_200s0246g00150,VIT_208s0040g01440,VIT_217s0000g06350,VIT_218s0089g01170
GO:0009657	plastid organization	1	VIT_205s0094g01460,MXLOC_024137
GO:0034654	nucleobase-containing compound biosynthetic process	1	VIT_215s0024g01960,VIT_207s0141g00510,VIT_202s0025g01500,VIT_211s0037g00630,VIT_213s0067g01850,VIT_210s0003g05050,VIT_200s0160g00330
GO:0050896	response to stimulus	1	VIT_200s0467g00010,MXLOC_019981,VIT_205s0020g04690,VIT_205s0102g01055,VIT_218s0076g00320,VIT_210s0003g03800,VIT_217s0000g03390,MXLOC_007495,MXLOC_027215,VIT_215s0046g02110,VIT_217s0000g07440,VIT_211s0016g03640,MXLOC_015238,MXLOC_007126,VIT_218s0001g11250,MXLOC_011465,VIT_201s0010g02750,VIT_210s0003g03790,VIT_201s0026g02040,VIT_200s0207g00270,VIT_208s0040g00010,VIT_217s0000g06350,VIT_200s0160g0033…
GO:0006629	lipid metabolic process	1	MXLOC_022420,VIT_201s0010g02750,VIT_211s0052g01730,MXLOC_022419,MXLOC_022417,VIT_205s0077g01730,VIT_214s0066g01840,VIT_200s0567g00060,MXLOC_008600
GO:0090304	nucleic acid metabolic process	1	MXLOC_010450,VIT_206s0004g07710,MXLOC_005925,VIT_207s0141g00510,VIT_202s0025g03570,MXLOC_012840,VIT_213s0067g01850,VIT_212s0028g02450,VIT_211s0037g00650,VIT_210s0003g05050,VIT_205s0020g01860,VIT_217s0000g07440,VIT_208s0040g01440,VIT_217s0000g06950,VIT_215s0024g01960,VIT_209s0070g00710,MXLOC_029949,VIT_211s0037g00630
GO:0000398	mRNA splicing, via spliceosome	1	VIT_217s0000g06950,MXLOC_012840
GO:0019219	regulation of nucleobase-containing compound metabolic process	1	VIT_201s0026g01910,VIT_215s0046g02640,VIT_202s0025g01280,VIT_201s0026g02580,VIT_205s0094g01460,MXLOC_001419,MXLOC_024137,VIT_207s0129g00210,VIT_210s0003g03800,VIT_210s0003g03790,VIT_204s0023g03770,VIT_205s0020g04690,VIT_216s0100g00380,VIT_214s0108g00980
GO:0000375	RNA splicing, via transesterification reactions	1	MXLOC_012840,VIT_217s0000g06950
GO:0000377	RNA splicing, via transesterification reactions with bulged adenosine as nucleophile	1	MXLOC_012840,VIT_217s0000g06950
GO:0010035	response to inorganic substance	1	VIT_215s0046g02110,VIT_218s0076g00320
GO:0016052	carbohydrate catabolic process	1	VIT_208s0040g01440,MXLOC_028665,VIT_215s0046g02640
GO:0009150	purine ribonucleotide metabolic process	1	VIT_202s0025g01500,VIT_200s0246g00150,VIT_208s0040g01440
GO:0046128	purine ribonucleoside metabolic process	1	VIT_202s0025g01500,VIT_208s0040g01440,VIT_200s0246g00150
GO:0008643	carbohydrate transport	1	MXLOC_000552,VIT_207s0031g02270
GO:0044267	cellular protein metabolic process	1	MXLOC_001095,VIT_207s0129g00210,MXLOC_001815,MXLOC_027393,VIT_206s0004g06840,MXLOC_028046,VIT_207s0129g00960,VIT_218s0001g11240,VIT_207s0129g00970,VIT_208s0058g01450,VIT_211s0016g03190,VIT_207s0031g02130,VIT_217s0000g06350,MXLOC_031644,MXLOC_018252,VIT_201s0011g04280,VIT_217s0000g09390,VIT_214s0108g00970,MXLOC_000376,VIT_200s0524g00010,MXLOC_001969,VIT_209s0002g09090,MXLOC_015238,VIT_201s0011g020…
GO:0042278	purine nucleoside metabolic process	1	VIT_202s0025g01500,VIT_200s0246g00150,VIT_208s0040g01440
GO:0019538	protein metabolic process	1	MXLOC_001095,VIT_207s0129g00210,MXLOC_027393,MXLOC_001815,VIT_212s0059g00710,VIT_207s0129g00960,MXLOC_028046,VIT_206s0004g06840,VIT_219s0085g00490,VIT_207s0129g00970,VIT_218s0001g11240,VIT_208s0058g01450,MXLOC_031644,VIT_217s0000g06350,VIT_211s0016g03190,VIT_207s0031g02130,MXLOC_018252,MXLOC_001969,VIT_208s0007g08050,VIT_200s0524g00010,VIT_217s0000g09390,VIT_214s0108g00970,MXLOC_000376,VIT_201s00…
GO:1903506	regulation of nucleic acid-templated transcription	1	VIT_202s0025g01280,VIT_215s0046g02640,VIT_201s0026g01910,VIT_201s0026g02580,VIT_205s0094g01460,MXLOC_001419,VIT_210s0003g03800,VIT_207s0129g00210,VIT_210s0003g03790,MXLOC_024137,VIT_205s0020g04690,VIT_216s0100g00380,VIT_214s0108g00980
GO:2001141	regulation of RNA biosynthetic process	1	VIT_216s0100g00380,VIT_214s0108g00980,VIT_201s0026g02580,VIT_202s0025g01280,VIT_215s0046g02640,VIT_201s0026g01910,VIT_205s0020g04690,VIT_205s0094g01460,VIT_207s0129g00210,MXLOC_001419,VIT_210s0003g03800,MXLOC_024137,VIT_210s0003g03790
GO:0000272	polysaccharide catabolic process	1	MXLOC_028665,VIT_215s0046g02640
GO:0006163	purine nucleotide metabolic process	1	VIT_208s0040g01440,VIT_200s0246g00150,VIT_202s0025g01500
GO:0010558	negative regulation of macromolecule biosynthetic process	1	VIT_210s0003g03790,VIT_210s0003g03800
GO:0015672	monovalent inorganic cation transport	1	MXLOC_017179,VIT_207s0031g02270,VIT_219s0014g01710,VIT_204s0008g04390
GO:0051252	regulation of RNA metabolic process	1	VIT_216s0100g00380,VIT_214s0108g00980,VIT_201s0026g02580,VIT_201s0026g01910,VIT_215s0046g02640,VIT_202s0025g01280,VIT_205s0020g04690,VIT_207s0129g00210,MXLOC_001419,VIT_210s0003g03790,MXLOC_024137,VIT_210s0003g03800,VIT_205s0094g01460
GO:0009607	response to biotic stimulus	1	VIT_217s0000g03390,MXLOC_024140,VIT_208s0040g00010
GO:0010467	gene expression	1	VIT_215s0024g01960,VIT_217s0000g06950,VIT_208s0040g01440,VIT_212s0028g02450,VIT_205s0020g01860,VIT_210s0003g05050,VIT_209s0070g00710,VIT_211s0037g00630,MXLOC_029949,MXLOC_005925,VIT_207s0141g00510,MXLOC_010450,VIT_214s0108g00970,VIT_217s0000g09390,VIT_213s0067g01850,MXLOC_012840,VIT_202s0025g03570
GO:0009117	nucleotide metabolic process	1	VIT_200s0160g00330,VIT_200s0246g00150,VIT_208s0040g01440,VIT_202s0025g01500
GO:0022613	ribonucleoprotein complex biogenesis	1	VIT_205s0020g01410,MXLOC_010450,VIT_202s0025g03570,VIT_205s0020g01860
GO:0071705	nitrogen compound transport	1	VIT_201s0010g02700,MXLOC_012840,MXLOC_000552
GO:0009259	ribonucleotide metabolic process	1	VIT_200s0246g00150,VIT_208s0040g01440,VIT_202s0025g01500
GO:0048878	chemical homeostasis	1	VIT_218s0076g00320,VIT_219s0014g01710,MXLOC_017179
GO:0009890	negative regulation of biosynthetic process	1	VIT_210s0003g03800,VIT_210s0003g03790
GO:0031327	negative regulation of cellular biosynthetic process	1	VIT_210s0003g03800,VIT_210s0003g03790
GO:0098656	anion transmembrane transport	1	MXLOC_000552,VIT_201s0010g02700
GO:0031323	regulation of cellular metabolic process	1	VIT_210s0003g03800,MXLOC_001419,MXLOC_024137,VIT_207s0129g00210,VIT_217s0000g03390,VIT_205s0020g04690,VIT_202s0025g01280,VIT_210s0003g03790,VIT_205s0094g01460,VIT_204s0023g03770,VIT_201s0026g01910,VIT_215s0046g02640,VIT_201s0026g02580,VIT_214s0108g00980,VIT_216s0100g00380,VIT_208s0058g01450
GO:0031326	regulation of cellular biosynthetic process	1	VIT_216s0100g00380,VIT_214s0108g00980,VIT_201s0026g02580,VIT_215s0046g02640,VIT_202s0025g01280,VIT_201s0026g01910,VIT_205s0020g04690,VIT_217s0000g03390,VIT_205s0094g01460,MXLOC_001419,VIT_207s0129g00210,VIT_210s0003g03800,MXLOC_024137,VIT_210s0003g03790
GO:0006753	nucleoside phosphate metabolic process	1	VIT_202s0025g01500,VIT_208s0040g01440,VIT_200s0246g00150,VIT_200s0160g00330
GO:0009889	regulation of biosynthetic process	1	VIT_201s0026g02580,VIT_202s0025g01280,VIT_215s0046g02640,VIT_201s0026g01910,VIT_205s0020g04690,VIT_205s0094g01460,VIT_217s0000g03390,MXLOC_024137,MXLOC_001419,VIT_207s0129g00210,VIT_210s0003g03800,VIT_210s0003g03790,VIT_216s0100g00380,VIT_214s0108g00980
GO:0051172	negative regulation of nitrogen compound metabolic process	1	VIT_210s0003g03800,VIT_210s0003g03790
GO:0009119	ribonucleoside metabolic process	1	VIT_202s0025g01500,VIT_208s0040g01440,VIT_200s0246g00150
GO:0006139	nucleobase-containing compound metabolic process	1	VIT_206s0004g07710,VIT_207s0141g00510,MXLOC_005925,MXLOC_010450,VIT_213s0067g01850,VIT_202s0025g03570,MXLOC_012840,VIT_217s0000g07440,VIT_215s0024g01960,VIT_217s0000g06950,VIT_208s0040g01440,VIT_211s0037g00650,VIT_212s0028g02450,VIT_205s0020g01860,VIT_210s0003g05050,VIT_202s0025g01500,VIT_200s0246g00150,VIT_209s0070g00710,VIT_211s0037g00630,MXLOC_029949,VIT_200s0160g00330
GO:0008152	metabolic process	1	VIT_218s0041g00800,MXLOC_001815,MXLOC_021101,VIT_213s0067g01850,VIT_212s0059g00710,VIT_216s0115g00470,MXLOC_012840,VIT_207s0129g00210,MXLOC_010450,VIT_212s0028g00530,VIT_210s0405g00040,VIT_214s0066g01840,VIT_211s0016g03190,VIT_211s0037g00630,MXLOC_022417,MXLOC_029949,VIT_217s0000g06350,VIT_217s0000g07440,VIT_211s0016g02200,MXLOC_028046,VIT_215s0024g01960,VIT_211s0037g00650,VIT_211s0016g00880,VIT_…
GO:0015979	photosynthesis	1	VIT_217s0000g06350,VIT_218s0089g01170
GO:0051171	regulation of nitrogen compound metabolic process	1	VIT_214s0108g00980,VIT_216s0100g00380,VIT_205s0020g04690,VIT_204s0023g03770,MXLOC_001419,VIT_207s0129g00210,VIT_210s0003g03800,MXLOC_024137,VIT_210s0003g03790,VIT_205s0094g01460,VIT_201s0026g02580,VIT_201s0026g01910,VIT_215s0046g02640,VIT_202s0025g01280
GO:0072521	purine-containing compound metabolic process	1	VIT_200s0246g00150,VIT_208s0040g01440,VIT_202s0025g01500
GO:0046034	ATP metabolic process	1	VIT_200s0246g00150,VIT_208s0040g01440
GO:0009165	nucleotide biosynthetic process	1	VIT_202s0025g01500,VIT_200s0160g00330
GO:0044550	secondary metabolite biosynthetic process	1	VIT_206s0004g08150,VIT_208s0007g07720
GO:0048523	negative regulation of cellular process	1	VIT_210s0003g03790,VIT_210s0003g03800,VIT_208s0040g00010
GO:0009116	nucleoside metabolic process	1	VIT_202s0025g01500,VIT_208s0040g01440,VIT_200s0246g00150
GO:0098542	defense response to other organism	1	VIT_208s0040g00010,VIT_217s0000g03390
GO:1901293	nucleoside phosphate biosynthetic process	1	VIT_200s0160g00330,VIT_202s0025g01500
GO:1901607	alpha-amino acid biosynthetic process	1	VIT_200s0586g00030,VIT_201s0011g03500
GO:0042592	homeostatic process	1	VIT_219s0014g01710,VIT_200s0207g00270,MXLOC_017179,VIT_218s0076g00320
GO:0019693	ribose phosphate metabolic process	1	VIT_202s0025g01500,VIT_200s0246g00150,VIT_208s0040g01440
GO:0009416	response to light stimulus	1	VIT_217s0000g06350,VIT_201s0026g02040
GO:0016567	protein ubiquitination	1	VIT_211s0016g03190,MXLOC_011465,VIT_200s0524g00010
GO:0019222	regulation of metabolic process	1	VIT_215s0046g02640,VIT_201s0026g01910,VIT_201s0026g02580,VIT_210s0003g03790,VIT_205s0094g01460,VIT_204s0023g03770,VIT_216s0100g00380,VIT_208s0058g01450,VIT_214s0108g00980,VIT_202s0025g01280,VIT_210s0003g03800,MXLOC_001419,MXLOC_024137,VIT_207s0129g00210,VIT_217s0000g03390,VIT_205s0020g04690
GO:0015711	organic anion transport	1	MXLOC_000552,VIT_201s0010g02700
GO:0065008	regulation of biological quality	1	VIT_218s0001g13200,VIT_218s0076g00320,VIT_211s0016g03930,MXLOC_017179,VIT_200s0207g00270,VIT_219s0014g01710
GO:0007049	cell cycle	1	VIT_201s0026g01910,MXLOC_001419
GO:0010556	regulation of macromolecule biosynthetic process	1	VIT_214s0108g00980,VIT_216s0100g00380,VIT_205s0094g01460,MXLOC_001419,VIT_210s0003g03790,VIT_207s0129g00210,VIT_210s0003g03800,MXLOC_024137,VIT_205s0020g04690,VIT_201s0026g01910,VIT_215s0046g02640,VIT_202s0025g01280,VIT_201s0026g02580
GO:0072330	monocarboxylic acid biosynthetic process	1	VIT_201s0010g02750,VIT_200s0586g00030
GO:0031324	negative regulation of cellular metabolic process	1	VIT_210s0003g03790,VIT_210s0003g03800
GO:0090407	organophosphate biosynthetic process	1	VIT_200s0160g00330,VIT_202s0025g01500,MXLOC_008600
GO:0055086	nucleobase-containing small molecule metabolic process	1	VIT_202s0025g01500,VIT_200s0246g00150,VIT_208s0040g01440,VIT_200s0160g00330
GO:1901657	glycosyl compound metabolic process	1	VIT_202s0025g01500,VIT_208s0040g01440,VIT_200s0246g00150
GO:0070887	cellular response to chemical stimulus	1	VIT_200s0207g00270,VIT_205s0020g04690,VIT_218s0076g00320
GO:0009126	purine nucleoside monophosphate metabolic process	1	VIT_200s0246g00150,VIT_208s0040g01440
GO:0009167	purine ribonucleoside monophosphate metabolic process	1	VIT_208s0040g01440,VIT_200s0246g00150
GO:0043207	response to external biotic stimulus	1	VIT_217s0000g03390,VIT_208s0040g00010
GO:0051707	response to other organism	1	VIT_217s0000g03390,VIT_208s0040g00010
GO:0044723	single-organism carbohydrate metabolic process	1	VIT_218s0041g00950,VIT_208s0040g01440,VIT_218s0041g00800,VIT_216s0039g02020,VIT_218s0041g00900
GO:0009314	response to radiation	1	VIT_217s0000g06350,VIT_201s0026g02040
GO:0046483	heterocycle metabolic process	1	VIT_202s0025g01500,VIT_200s0246g00150,VIT_209s0070g00710,VIT_211s0037g00630,VIT_200s0160g00330,MXLOC_029949,VIT_217s0000g07440,VIT_215s0024g01960,VIT_217s0000g06950,VIT_208s0040g01440,VIT_211s0037g00650,VIT_212s0028g02450,VIT_210s0003g05050,VIT_205s0020g01860,VIT_218s0001g13200,VIT_213s0067g01850,VIT_202s0025g03570,MXLOC_012840,VIT_206s0004g07710,VIT_207s0141g00510,MXLOC_005925,MXLOC_010450
GO:0006470	protein dephosphorylation	1	VIT_206s0004g06840,MXLOC_001095
GO:0071822	protein complex subunit organization	1	VIT_200s0207g00270,VIT_203s0038g02220
GO:0006810	transport	1	VIT_200s0160g00330,VIT_200s0463g00030,VIT_209s0054g00520,VIT_201s0010g02700,VIT_204s0008g04390,MXLOC_015610,VIT_200s0246g00150,VIT_219s0014g01710,VIT_204s0023g02730,MXLOC_017179,MXLOC_007126,MXLOC_012840,VIT_214s0006g01970,VIT_207s0129g00110,MXLOC_003785,MXLOC_000552,VIT_207s0031g02270,MXLOC_026393,VIT_201s0011g02260,VIT_200s0691g00010,VIT_218s0076g00320,VIT_218s0001g12950,MXLOC_019981,VIT_207s01…
GO:0051704	multi-organism process	1	VIT_217s0000g03390,MXLOC_031644,VIT_208s0040g00010
GO:0006725	cellular aromatic compound metabolic process	1	VIT_211s0037g00650,VIT_212s0028g02450,VIT_210s0003g05050,VIT_205s0020g01860,VIT_217s0000g07440,VIT_215s0024g01960,VIT_217s0000g06950,VIT_208s0040g01440,VIT_206s0004g08150,VIT_209s0070g00710,VIT_211s0037g00630,VIT_200s0160g00330,MXLOC_029949,VIT_202s0025g01500,VIT_200s0246g00150,MXLOC_010450,VIT_206s0004g07710,VIT_207s0141g00510,MXLOC_005925,VIT_218s0001g13200,VIT_213s0067g01850,VIT_202s0025g03570…
GO:0018130	heterocycle biosynthetic process	1	VIT_213s0067g01850,VIT_211s0037g00630,VIT_210s0003g05050,VIT_200s0160g00330,VIT_202s0025g01500,VIT_207s0141g00510,VIT_215s0024g01960
GO:0032446	protein modification by small protein conjugation	1	VIT_211s0016g03190,VIT_200s0524g00010,MXLOC_011465
GO:0051234	establishment of localization	1	VIT_218s0076g00320,VIT_200s0691g00010,VIT_201s0011g02260,VIT_218s0001g12950,VIT_207s0129g00180,MXLOC_019981,MXLOC_012840,VIT_207s0129g00110,VIT_214s0006g01970,MXLOC_003785,MXLOC_000552,MXLOC_026393,VIT_207s0031g02270,MXLOC_007126,VIT_200s0160g00330,VIT_209s0054g00520,VIT_200s0463g00030,VIT_204s0008g04390,VIT_201s0010g02700,VIT_200s0246g00150,MXLOC_015610,VIT_204s0023g02730,MXLOC_017179,VIT_219s00…
GO:0009161	ribonucleoside monophosphate metabolic process	1	VIT_200s0246g00150,VIT_208s0040g01440
GO:0006355	regulation of transcription, DNA-templated	1	VIT_202s0025g01280,VIT_201s0026g01910,VIT_215s0046g02640,VIT_201s0026g02580,VIT_205s0094g01460,MXLOC_001419,MXLOC_024137,VIT_207s0129g00210,VIT_205s0020g04690,VIT_216s0100g00380,VIT_214s0108g00980
GO:0008652	cellular amino acid biosynthetic process	1	VIT_200s0586g00030,VIT_201s0011g03500
GO:0009123	nucleoside monophosphate metabolic process	1	VIT_208s0040g01440,VIT_200s0246g00150
GO:0009791	post-embryonic development	1	VIT_208s0058g01480,VIT_208s0040g00010,VIT_206s0004g02580,MXLOC_028665
GO:0019637	organophosphate metabolic process	1	VIT_202s0025g01500,MXLOC_008600,VIT_208s0040g01440,VIT_200s0246g00150,VIT_200s0160g00330
GO:0044264	cellular polysaccharide metabolic process	1	VIT_216s0039g02020,MXLOC_028665
GO:0010605	negative regulation of macromolecule metabolic process	1	VIT_210s0003g03800,VIT_210s0003g03790
GO:0051179	localization	1	MXLOC_007126,MXLOC_015610,VIT_200s0246g00150,VIT_219s0014g01710,VIT_204s0023g02730,MXLOC_017179,VIT_200s0160g00330,VIT_209s0054g00520,VIT_200s0463g00030,VIT_201s0010g02700,VIT_204s0008g04390,VIT_218s0001g12950,MXLOC_019981,VIT_207s0129g00180,VIT_200s0691g00010,VIT_201s0011g02260,VIT_218s0076g00320,MXLOC_003785,MXLOC_000552,VIT_207s0031g02270,MXLOC_026393,MXLOC_012840,VIT_214s0006g01970,VIT_207s01…
GO:0005976	polysaccharide metabolic process	1	MXLOC_028665,VIT_215s0046g02640,VIT_216s0039g02020
GO:0080090	regulation of primary metabolic process	1	VIT_214s0108g00980,VIT_216s0100g00380,VIT_205s0094g01460,VIT_210s0003g03800,MXLOC_001419,VIT_207s0129g00210,MXLOC_024137,VIT_210s0003g03790,VIT_204s0023g03770,VIT_205s0020g04690,VIT_201s0026g01910,VIT_215s0046g02640,VIT_202s0025g01280,VIT_201s0026g02580
GO:0006818	hydrogen transport	1	VIT_207s0031g02270,VIT_204s0008g04390
GO:0015992	proton transport	1	VIT_207s0031g02270,VIT_204s0008g04390
GO:0032259	methylation	1	VIT_201s0011g03500,VIT_208s0040g01440,VIT_211s0118g00610.10,VIT_208s0007g05580
GO:0044237	cellular metabolic process	1	VIT_201s0010g02750,MXLOC_024063,VIT_208s0040g01440,VIT_218s0041g00950,VIT_218s0089g01170,VIT_201s0011g03500,VIT_200s0160g00330,VIT_201s0010g01140,VIT_201s0026g01880,VIT_214s0108g00970,VIT_217s0000g09390,MXLOC_000376,VIT_206s0004g07710,VIT_207s0141g00510,MXLOC_005925,VIT_218s0001g13200,VIT_209s0002g09090,VIT_211s0037g00650,VIT_210s0003g05050,VIT_217s0000g07440,VIT_215s0024g01960,MXLOC_028046,VIT_2…
GO:0009892	negative regulation of metabolic process	1	VIT_210s0003g03800,VIT_210s0003g03790
GO:0019748	secondary metabolic process	1	VIT_208s0007g07720,VIT_206s0004g08150
GO:0060255	regulation of macromolecule metabolic process	1	VIT_216s0100g00380,VIT_214s0108g00980,VIT_202s0025g01280,VIT_215s0046g02640,VIT_201s0026g01910,VIT_201s0026g02580,VIT_210s0003g03800,MXLOC_001419,VIT_207s0129g00210,MXLOC_024137,VIT_210s0003g03790,VIT_205s0094g01460,VIT_205s0020g04690,VIT_204s0023g03770
GO:0048519	negative regulation of biological process	1	VIT_210s0003g03790,VIT_210s0003g03800,VIT_208s0040g00010
GO:0044710	single-organism metabolic process	1	MXLOC_021101,VIT_216s0039g02040,VIT_218s0041g00800,VIT_218s0041g00900,VIT_200s0586g00030,VIT_219s0014g03160,VIT_211s0016g03930,VIT_214s0066g01840,MXLOC_022417,VIT_212s0028g00530,VIT_202s0025g01500,VIT_218s0001g11320,VIT_210s0405g00040,VIT_211s0016g03200,VIT_218s0001g03910,VIT_205s0077g01730,VIT_218s0001g13200,VIT_207s0031g02270,MXLOC_033143,MXLOC_011257,MXLOC_022420,MXLOC_022419,VIT_211s0052g0173…
GO:0019438	aromatic compound biosynthetic process	1	VIT_200s0160g00330,VIT_210s0003g05050,VIT_213s0067g01850,VIT_211s0037g00630,VIT_207s0141g00510,VIT_215s0024g01960,VIT_202s0025g01500
GO:0019725	cellular homeostasis	1	VIT_200s0207g00270,VIT_218s0076g00320
GO:0050794	regulation of cellular process	1	VIT_204s0023g03770,VIT_205s0094g01460,VIT_210s0003g03790,VIT_201s0026g02580,MXLOC_015238,VIT_211s0016g03640,VIT_215s0046g02640,VIT_201s0026g01910,VIT_200s0160g00330,VIT_214s0108g00980,VIT_200s0567g00010,VIT_208s0058g01450,VIT_200s0207g00270,VIT_208s0040g00010,VIT_216s0100g00380,VIT_205s0020g04690,VIT_217s0000g03390,MXLOC_024137,MXLOC_001419,VIT_210s0003g03800,VIT_207s0129g00210,VIT_202s0025g01280
GO:0043436	oxoacid metabolic process	1	VIT_200s0586g00030,VIT_218s0001g03910,VIT_218s0041g00950,VIT_208s0040g01440,VIT_218s0041g00900,VIT_201s0010g02750,MXLOC_024063,VIT_218s0041g00800,VIT_201s0011g03500
GO:0005975	carbohydrate metabolic process	1	MXLOC_028665,VIT_218s0041g00800,VIT_208s0058g01480,VIT_218s0041g00950,VIT_211s0016g02200,VIT_208s0040g01440,VIT_215s0046g02640,VIT_216s0039g02020,VIT_218s0041g00900
GO:0006082	organic acid metabolic process	1	MXLOC_024063,VIT_201s0010g02750,VIT_218s0041g00900,VIT_208s0040g01440,VIT_218s0041g00950,VIT_218s0001g03910,VIT_200s0586g00030,VIT_201s0011g03500,VIT_218s0041g00800
GO:0070647	protein modification by small protein conjugation or removal	1	MXLOC_011465,VIT_200s0524g00010,VIT_211s0016g03190
GO:1901360	organic cyclic compound metabolic process	1	VIT_217s0000g07440,VIT_215s0024g01960,VIT_217s0000g06950,VIT_208s0040g01440,VIT_211s0037g00650,VIT_212s0028g02450,VIT_210s0003g05050,VIT_205s0020g01860,VIT_202s0025g01500,VIT_200s0246g00150,VIT_206s0004g08150,VIT_209s0070g00710,VIT_211s0037g00630,VIT_200s0160g00330,MXLOC_029949,VIT_206s0004g07710,MXLOC_005925,VIT_207s0141g00510,MXLOC_010450,VIT_213s0067g01850,VIT_202s0025g03570,MXLOC_012840
GO:2000112	regulation of cellular macromolecule biosynthetic process	1	VIT_214s0108g00980,VIT_216s0100g00380,MXLOC_024137,MXLOC_001419,VIT_207s0129g00210,VIT_205s0094g01460,VIT_205s0020g04690,VIT_215s0046g02640,VIT_202s0025g01280,VIT_201s0026g01910,VIT_201s0026g02580
GO:1901605	alpha-amino acid metabolic process	1	VIT_200s0586g00030,VIT_201s0011g03500
GO:0055114	oxidation-reduction process	1	VIT_218s0001g03910,VIT_211s0016g03200,VIT_201s0010g02750,VIT_210s0405g00040,VIT_218s0001g11320,VIT_200s0246g00150,VIT_212s0028g00530,VIT_200s0207g00270,VIT_211s0016g03930,VIT_206s0004g08150,VIT_219s0014g03160,MXLOC_011257,MXLOC_033143,VIT_207s0031g02270,VIT_216s0039g02040,VIT_218s0001g13200,MXLOC_021101
GO:0006790	sulfur compound metabolic process	1	VIT_201s0011g03500,VIT_200s0207g00270
GO:0008610	lipid biosynthetic process	1	VIT_211s0052g01730,MXLOC_008600,VIT_201s0010g02750
GO:0065007	biological regulation	1	VIT_202s0025g01280,VIT_217s0000g03390,MXLOC_001419,VIT_218s0076g00320,MXLOC_024137,VIT_207s0129g00210,VIT_210s0003g03800,VIT_205s0020g04690,VIT_218s0001g13200,MXLOC_015238,VIT_215s0046g02640,VIT_211s0016g03640,VIT_201s0026g01910,VIT_201s0026g02580,VIT_205s0094g01460,VIT_210s0003g03790,VIT_204s0023g03770,VIT_219s0014g01710,VIT_200s0207g00270,VIT_208s0040g00010,VIT_216s0100g00380,MXLOC_017179,VIT_2…
GO:0042221	response to chemical	1	VIT_218s0076g00320,VIT_215s0046g02110,MXLOC_007126,VIT_205s0020g04690,VIT_200s0207g00270,VIT_208s0040g00010,MXLOC_019981
GO:0009605	response to external stimulus	1	VIT_217s0000g03390,VIT_208s0040g00010
GO:0046394	carboxylic acid biosynthetic process	1	VIT_200s0586g00030,VIT_201s0011g03500,VIT_201s0010g02750
GO:0006820	anion transport	1	VIT_201s0010g02700,MXLOC_000552
GO:0016053	organic acid biosynthetic process	1	VIT_200s0586g00030,VIT_201s0011g03500,VIT_201s0010g02750
GO:0010468	regulation of gene expression	1	VIT_201s0026g01910,VIT_202s0025g01280,VIT_215s0046g02640,VIT_201s0026g02580,MXLOC_001419,MXLOC_024137,VIT_207s0129g00210,VIT_205s0094g01460,VIT_205s0020g04690,VIT_216s0100g00380,VIT_214s0108g00980
GO:0043933	macromolecular complex subunit organization	1	VIT_207s0129g00210,VIT_200s0207g00270,VIT_205s0020g01410,VIT_203s0038g02220
GO:1901700	response to oxygen-containing compound	1	VIT_208s0040g00010,VIT_215s0046g02110
GO:0044712	single-organism catabolic process	1	VIT_208s0040g01440,VIT_200s0567g00060,MXLOC_024063
GO:0007154	cell communication	1	VIT_205s0020g04690,VIT_200s0160g00330,VIT_200s0567g00010,MXLOC_031644,VIT_211s0016g03640,MXLOC_015238
GO:0034641	cellular nitrogen compound metabolic process	1	VIT_200s0586g00030,VIT_206s0004g07710,MXLOC_005925,VIT_207s0141g00510,VIT_214s0108g00970,MXLOC_010450,VIT_217s0000g09390,MXLOC_012840,VIT_202s0025g03570,VIT_213s0067g01850,VIT_217s0000g07440,VIT_218s0001g03910,VIT_217s0000g06950,VIT_208s0040g01440,VIT_215s0024g01960,VIT_212s0028g02450,VIT_211s0037g00650,VIT_205s0020g01860,VIT_210s0003g05050,VIT_200s0246g00150,VIT_202s0025g01500,VIT_209s0070g00710…
GO:0019752	carboxylic acid metabolic process	1	VIT_218s0041g00800,VIT_201s0011g03500,VIT_208s0040g01440,VIT_218s0041g00950,VIT_200s0586g00030,MXLOC_024063,VIT_201s0010g02750,VIT_218s0041g00900
GO:0009058	biosynthetic process	1	VIT_207s0141g00510,VIT_211s0052g01730,VIT_211s0016g00870,VIT_200s0586g00030,VIT_217s0000g09390,VIT_214s0108g00970,VIT_218s0041g00900,VIT_217s0000g03390,VIT_218s0041g00800,VIT_213s0067g01850,VIT_218s0041g00950,VIT_215s0024g01960,VIT_218s0001g03910,VIT_217s0000g07440,VIT_216s0039g02020,VIT_211s0016g00880,VIT_210s0003g05050,VIT_201s0010g02750,VIT_208s0007g07720,VIT_202s0025g01500,MXLOC_008600,VIT_21…
GO:0044281	small molecule metabolic process	1	VIT_218s0041g00800,VIT_200s0207g00270,VIT_202s0025g01500,VIT_200s0246g00150,VIT_200s0160g00330,VIT_201s0011g03500,VIT_200s0586g00030,VIT_218s0001g03910,VIT_218s0041g00950,VIT_208s0040g01440,VIT_218s0041g00900,VIT_201s0010g02750,MXLOC_024063
GO:0018193	peptidyl-amino acid modification	1	VIT_207s0129g00210,VIT_201s0026g01880
GO:1901362	organic cyclic compound biosynthetic process	1	VIT_200s0160g00330,VIT_210s0003g05050,VIT_213s0067g01850,VIT_211s0037g00630,VIT_202s0025g01500,VIT_207s0141g00510,VIT_215s0024g01960
GO:0009628	response to abiotic stimulus	1	VIT_201s0026g02040,VIT_217s0000g06350,VIT_215s0046g02110
GO:0034622	cellular macromolecular complex assembly	1	VIT_205s0020g01410,VIT_200s0207g00270
GO:0006508	proteolysis	1	VIT_201s0011g02000,VIT_217s0000g04200,VIT_208s0007g08050,VIT_219s0085g00490,VIT_212s0059g00710,VIT_211s0016g03190
GO:0035556	intracellular signal transduction	1	VIT_211s0016g03640,VIT_200s0160g00330
GO:0007165	signal transduction	1	VIT_211s0016g03640,MXLOC_015238,VIT_200s0567g00010,VIT_205s0020g04690,VIT_200s0160g00330
GO:0016311	dephosphorylation	1	VIT_206s0004g06840,MXLOC_001095
GO:0044262	cellular carbohydrate metabolic process	1	VIT_216s0039g02020,MXLOC_028665
GO:0023052	signaling	1	VIT_200s0567g00010,VIT_205s0020g04690,VIT_200s0160g00330,MXLOC_015238,VIT_211s0016g03640
GO:0044700	single organism signaling	1	VIT_200s0160g00330,VIT_205s0020g04690,VIT_200s0567g00010,VIT_211s0016g03640,MXLOC_015238
GO:0050789	regulation of biological process	1	VIT_200s0567g00010,VIT_214s0108g00980,VIT_200s0160g00330,VIT_208s0040g00010,VIT_200s0207g00270,VIT_216s0100g00380,VIT_208s0058g01450,VIT_205s0094g01460,VIT_210s0003g03790,VIT_204s0023g03770,MXLOC_015238,VIT_201s0026g01910,VIT_211s0016g03640,VIT_215s0046g02640,VIT_201s0026g02580,VIT_217s0000g03390,VIT_210s0003g03800,MXLOC_001419,MXLOC_024137,VIT_207s0129g00210,VIT_205s0020g04690,VIT_202s0025g01280
GO:0065003	macromolecular complex assembly	1	VIT_205s0020g01410,VIT_200s0207g00270
GO:1901137	carbohydrate derivative biosynthetic process	1	VIT_202s0025g01500,MXLOC_008600
GO:1901135	carbohydrate derivative metabolic process	1	VIT_202s0025g01500,VIT_200s0246g00150,VIT_208s0040g01440,MXLOC_008600
GO:0051603	proteolysis involved in cellular protein catabolic process	1	VIT_201s0011g02000,VIT_211s0016g03190
GO:0044271	cellular nitrogen compound biosynthetic process	1	VIT_202s0025g01500,VIT_200s0160g00330,VIT_211s0037g00630,VIT_213s0067g01850,VIT_218s0001g03910,VIT_200s0586g00030,VIT_207s0141g00510,VIT_215s0024g01960,VIT_210s0003g05050,VIT_214s0108g00970,VIT_217s0000g09390
GO:0022414	reproductive process	1	VIT_206s0004g02580,VIT_208s0040g00010,MXLOC_031644
GO:0044257	cellular protein catabolic process	1	VIT_211s0016g03190,VIT_201s0011g02000
GO:0000003	reproduction	1	VIT_208s0040g00010,VIT_206s0004g02580,MXLOC_031644
GO:0071554	cell wall organization or biogenesis	1	VIT_216s0039g02020,MXLOC_028665
GO:0044085	cellular component biogenesis	1	MXLOC_010450,VIT_202s0025g03570,VIT_205s0020g01860,VIT_205s0020g01410,VIT_200s0207g00270
GO:0044711	single-organism biosynthetic process	1	VIT_206s0004g08150,VIT_201s0011g03500,VIT_200s0160g00330,VIT_208s0007g07720,VIT_202s0025g01500,MXLOC_008600,VIT_201s0010g02750,VIT_200s0586g00030,VIT_216s0039g02020,VIT_211s0052g01730
GO:0044283	small molecule biosynthetic process	1	VIT_200s0586g00030,VIT_201s0010g02750,VIT_201s0011g03500
GO:0006996	organelle organization	1	VIT_205s0020g01410,VIT_203s0038g02220,VIT_208s0007g05560,VIT_205s0094g01460,MXLOC_024137
GO:0051716	cellular response to stimulus	1	VIT_217s0000g07440,VIT_211s0016g03640,MXLOC_015238,VIT_218s0076g00320,VIT_205s0020g04690,VIT_200s0207g00270,VIT_200s0567g00010,VIT_200s0160g00330
GO:0044255	cellular lipid metabolic process	1	MXLOC_008600,VIT_211s0052g01730,VIT_201s0010g02750
GO:1901575	organic substance catabolic process	1	VIT_201s0011g02000,VIT_215s0046g02640,MXLOC_028665,VIT_208s0040g01440,VIT_200s0567g00060,VIT_211s0016g03190,MXLOC_024063
GO:0030163	protein catabolic process	1	VIT_211s0016g03190,VIT_201s0011g02000
GO:0006807	nitrogen compound metabolic process	1	VIT_218s0001g13200,MXLOC_012840,VIT_202s0025g03570,VIT_213s0067g01850,VIT_206s0004g07710,VIT_200s0586g00030,MXLOC_005925,VIT_207s0141g00510,MXLOC_010450,VIT_214s0108g00970,VIT_217s0000g09390,VIT_200s0246g00150,VIT_202s0025g01500,VIT_209s0070g00710,VIT_200s0160g00330,VIT_201s0011g03500,MXLOC_029949,VIT_211s0037g00630,VIT_218s0001g03910,VIT_217s0000g07440,VIT_217s0000g06950,VIT_208s0040g01440,VIT_2…
GO:0009057	macromolecule catabolic process	1	MXLOC_028665,VIT_201s0011g02000,VIT_215s0046g02640,VIT_211s0016g03190
GO:0034645	cellular macromolecule biosynthetic process	1	VIT_217s0000g09390,VIT_214s0108g00970,VIT_210s0003g05050,VIT_215s0024g01960,VIT_207s0141g00510,VIT_217s0000g07440,VIT_216s0039g02020,VIT_211s0037g00630,VIT_213s0067g01850,MXLOC_008600
GO:1902578	single-organism localization	1	VIT_218s0076g00320,VIT_201s0010g02700,VIT_204s0008g04390,MXLOC_007126,MXLOC_019981,VIT_207s0031g02270,MXLOC_000552
GO:0033554	cellular response to stress	1	VIT_217s0000g07440,VIT_200s0207g00270
GO:0006259	DNA metabolic process	1	VIT_211s0037g00650,VIT_217s0000g07440
GO:0009059	macromolecule biosynthetic process	1	VIT_211s0037g00630,VIT_213s0067g01850,MXLOC_008600,VIT_210s0003g05050,VIT_217s0000g09390,VIT_214s0108g00970,VIT_217s0000g07440,VIT_216s0039g02020,VIT_215s0024g01960,VIT_207s0141g00510
GO:0009719	response to endogenous stimulus	1	VIT_208s0040g00010,VIT_205s0020g04690
GO:0009725	response to hormone	1	VIT_205s0020g04690,VIT_208s0040g00010
GO:0032501	multicellular organismal process	1	VIT_208s0040g00010,VIT_206s0004g02580,MXLOC_028665,MXLOC_031644,VIT_208s0058g01480
GO:0044265	cellular macromolecule catabolic process	1	VIT_211s0016g03190,VIT_201s0011g02000
GO:0009056	catabolic process	1	MXLOC_028665,VIT_208s0040g01440,VIT_215s0046g02640,VIT_201s0011g02000,MXLOC_024063,VIT_211s0016g03190,VIT_200s0567g00060
GO:0071702	organic substance transport	1	VIT_207s0031g02270,MXLOC_000552,VIT_201s0010g02700,MXLOC_012840,VIT_209s0054g00520
GO:0022607	cellular component assembly	1	VIT_205s0020g01410,VIT_200s0207g00270
GO:0006520	cellular amino acid metabolic process	1	VIT_200s0586g00030,VIT_201s0011g03500
GO:0044765	single-organism transport	1	MXLOC_007126,VIT_204s0008g04390,VIT_201s0010g02700,MXLOC_000552,VIT_207s0031g02270,MXLOC_019981
GO:1901576	organic substance biosynthetic process	1	VIT_201s0010g02750,VIT_210s0003g05050,VIT_216s0039g02020,VIT_217s0000g07440,VIT_218s0041g00950,VIT_215s0024g01960,VIT_211s0037g00630,VIT_200s0160g00330,VIT_201s0011g03500,VIT_202s0025g01500,MXLOC_008600,VIT_217s0000g03390,VIT_218s0041g00900,VIT_214s0108g00970,VIT_217s0000g09390,VIT_200s0586g00030,VIT_207s0141g00510,VIT_211s0052g01730,VIT_213s0067g01850,VIT_218s0041g00800
GO:0007275	multicellular organism development	1	VIT_208s0040g00010,VIT_206s0004g02580,MXLOC_028665,VIT_208s0058g01480
GO:0010033	response to organic substance	1	VIT_208s0040g00010,VIT_205s0020g04690
GO:0044707	single-multicellular organism process	1	VIT_208s0058g01480,MXLOC_028665,VIT_208s0040g00010,VIT_206s0004g02580
GO:0044249	cellular biosynthetic process	1	VIT_213s0067g01850,VIT_211s0052g01730,VIT_207s0141g00510,VIT_200s0586g00030,VIT_214s0108g00970,VIT_217s0000g09390,MXLOC_008600,VIT_202s0025g01500,VIT_201s0011g03500,VIT_200s0160g00330,VIT_211s0037g00630,VIT_211s0016g03930,VIT_215s0024g01960,VIT_216s0039g02020,VIT_218s0001g03910,VIT_217s0000g07440,VIT_210s0003g05050,VIT_201s0010g02750
GO:0048731	system development	1	VIT_206s0004g02580,VIT_208s0040g00010
GO:0051641	cellular localization	1	VIT_218s0076g00320,MXLOC_012840
GO:0044248	cellular catabolic process	1	VIT_211s0016g03190,MXLOC_024063,MXLOC_028665,VIT_201s0011g02000
GO:0009987	cellular process	1	VIT_207s0129g00960,VIT_206s0004g06840,VIT_218s0001g03910,VIT_205s0020g01860,VIT_207s0129g00970,VIT_218s0001g11240,VIT_212s0028g02450,VIT_208s0058g01450,VIT_202s0025g01500,VIT_205s0020g01410,VIT_207s0031g02130,VIT_211s0016g03930,MXLOC_031644,MXLOC_001095,VIT_200s0586g00030,MXLOC_024137,VIT_218s0041g00900,VIT_203s0038g02220,MXLOC_027393,VIT_202s0025g03570,VIT_217s0000g06950,VIT_201s0026g01910,VIT_2…
GO:0044767	single-organism developmental process	1	VIT_208s0058g01480,VIT_208s0040g00010,VIT_206s0004g02580,MXLOC_028665
GO:0048856	anatomical structure development	1	MXLOC_028665,VIT_208s0040g00010,VIT_206s0004g02580,VIT_208s0058g01480
GO:0071840	cellular component organization or biogenesis	1	VIT_202s0025g03570,VIT_208s0007g05560,VIT_203s0038g02220,VIT_205s0020g01410,VIT_200s0207g00270,VIT_205s0020g01860,MXLOC_010450,VIT_207s0129g00210,MXLOC_024137,VIT_205s0094g01460,VIT_216s0039g02020
GO:0033036	macromolecule localization	1	VIT_209s0054g00520,MXLOC_012840
GO:0032502	developmental process	1	VIT_208s0058g01480,MXLOC_028665,VIT_206s0004g02580,VIT_208s0040g00010
GO:0043604	amide biosynthetic process	1	VIT_217s0000g09390,VIT_214s0108g00970,VIT_200s0586g00030
GO:0044699	single-organism process	1	VIT_200s0567g00060,VIT_206s0004g08150,VIT_200s0567g00010,VIT_201s0011g03500,VIT_200s0160g00330,VIT_208s0040g00010,VIT_200s0207g00270,VIT_208s0007g07720,MXLOC_028665,VIT_200s0246g00150,MXLOC_008600,VIT_201s0010g02750,MXLOC_024063,MXLOC_015238,VIT_201s0026g01910,VIT_216s0039g02020,VIT_218s0041g00950,VIT_208s0040g01440,VIT_205s0077g01730,VIT_218s0001g13200,VIT_207s0031g02270,MXLOC_033143,MXLOC_00141…
GO:0016043	cellular component organization	1	VIT_216s0039g02020,MXLOC_024137,VIT_207s0129g00210,VIT_205s0094g01460,VIT_200s0207g00270,VIT_203s0038g02220,VIT_205s0020g01410,VIT_208s0007g05560
GO:0043603	cellular amide metabolic process	1	VIT_214s0108g00970,VIT_217s0000g09390,VIT_200s0586g00030
GO:0006412	translation	1	VIT_214s0108g00970,VIT_217s0000g09390
GO:0043043	peptide biosynthetic process	1	VIT_217s0000g09390,VIT_214s0108g00970
GO:1901566	organonitrogen compound biosynthetic process	1	VIT_201s0011g03500,VIT_217s0000g09390,VIT_214s0108g00970,VIT_200s0586g00030,VIT_202s0025g01500
GO:0006518	peptide metabolic process	1	VIT_214s0108g00970,VIT_217s0000g09390
GO:1901564	organonitrogen compound metabolic process	1	VIT_200s0246g00150,VIT_202s0025g01500,VIT_218s0001g13200,VIT_201s0011g03500,VIT_200s0586g00030,VIT_208s0040g01440,VIT_214s0108g00970,VIT_217s0000g09390
GO:0044763	single-organism cellular process	1	MXLOC_024063,VIT_201s0010g02750,VIT_208s0040g01440,VIT_218s0041g00950,VIT_216s0039g02020,VIT_218s0001g03910,VIT_201s0026g01910,VIT_211s0016g03640,MXLOC_015238,VIT_201s0011g03500,VIT_200s0160g00330,VIT_200s0567g00010,VIT_206s0004g08150,MXLOC_031644,VIT_200s0246g00150,MXLOC_008600,VIT_202s0025g01500,VIT_200s0207g00270,VIT_205s0020g04690,VIT_211s0016g03960,MXLOC_001419,VIT_218s0076g00320,VIT_218s004…
