# Supplementary material for: Identification and functional prediction of cold-related long non-coding RNA (lncRNA) in grapevine
Source: Sci Rep. 2019 Apr 29;9:6638. doi: 10.1038/s41598-019-43269-5 (PMC6488645; doi:10.1038/s41598-019-43269-5)
Supplement: Supplementary file 8 — Dataset 8 [file 41598_2019_43269_MOESM8_ESM.xls]

## Sheet: Sheet1
The primers for qRT-PCR
VIT_201s0010n00070-F	TTTGGTGGTGAGCGTTGTG
VIT_201s0010n00070-R	TCTGCTTATGAACCGCTTATTT
VIT_209s0002n00020-F	CCTCACCACCATCCACTTCT
VIT_209s0002n00020-R	GTTCATACGACCACGCTCTG
VIT_200s0179n00030-F	CCCTGACAGCCTCACTCCT
VIT_200s0179n00030-R	AACCGTTAGATGGGCAACAC
VIT_207s0141n00070-F	ATGATGAAGCCGATGACAGAG
VIT_207s0141n00070-R	CAGACATGCAGAACGGTGAG
VIT_208s0007n00270-F	CGTGTAGACTCCTGGCTTCTT
VIT_208s0007n00270-R	AGTGACTAACTTGGGCTTTGG
VIT_207s0005n00480-F	GAGTTTGAAGGCTCAACTGCT
VIT_207s0005n00480-R	CCCACTTTGCCATCTACCTAA
VvActinF	CTTGCATCCCTCAGCACCTT
VvActinR	TCCTGTGGACAATGGATGGA
