# Supplementary material for: Identification and functional prediction of cold-related long non-coding RNA (lncRNA) in grapevine
Source: Sci Rep. 2019 Apr 29;9:6638. doi: 10.1038/s41598-019-43269-5 (PMC6488645; doi:10.1038/s41598-019-43269-5)
Supplement: Supplementary file 9 — Dataset 9 [file 41598_2019_43269_MOESM9_ESM.xls]

## Sheet: Sheet1
lncRNAs as targets or target mimics of miRNAs
Related miRNA name	lncRNA transcript name
vvi-miR845e	LTCONS_00034199
vvi-miR845e	LTCONS_00065694
vvi-miR845e	LTCONS_00034199
vvi-miR845e	LTCONS_00071166
vvi-miR845e	VIT_218s0166n00050.1
vvi-miR845e	LTCONS_00040723
vvi-miR845d	LTCONS_00034199
vvi-miR845d	LTCONS_00065694
vvi-miR845d	LTCONS_00040723
vvi-miR845d	VIT_218s0166n00050.1
vvi-miR845d	LTCONS_00071166
vvi-miR845d	LTCONS_00034199
vvi-miR845c	LTCONS_00038066
vvi-miR845c	VIT_218s0166n00050.1
vvi-miR845c	LTCONS_00040723
vvi-miR845c	VIT_218s0166n00050.1
vvi-miR845b	LTCONS_00061153
vvi-miR845b	LTCONS_00069684
vvi-miR845b	LTCONS_00034199
vvi-miR845b	LTCONS_00034199
vvi-miR845a	LTCONS_00069684
vvi-miR845a	LTCONS_00061153
vvi-miR845a	LTCONS_00034199
vvi-miR845a	LTCONS_00034199
vvi-miR535c	LTCONS_00069999
vvi-miR535c	LTCONS_00069997
vvi-miR535c	LTCONS_00069998
vvi-miR535c	LTCONS_00069998
vvi-miR535c	LTCONS_00069999
vvi-miR535c	LTCONS_00069997
vvi-miR535b	LTCONS_00069998
vvi-miR535b	LTCONS_00069997
vvi-miR535b	LTCONS_00069999
vvi-miR535b	LTCONS_00069998
vvi-miR535b	LTCONS_00069997
vvi-miR535b	LTCONS_00069999
vvi-miR535a	LTCONS_00069997
vvi-miR535a	LTCONS_00069998
vvi-miR535a	LTCONS_00069999
vvi-miR535a	LTCONS_00069999
vvi-miR535a	LTCONS_00069997
vvi-miR535a	LTCONS_00069998
vvi-miR482	LTCONS_00065153
vvi-miR482	VIT_209s0002n00790.1
vvi-miR482	LTCONS_00065156
vvi-miR482	VIT_209s0002n00790.2
vvi-miR482	LTCONS_00065153
vvi-miR482	VIT_209s0002n00790.1
vvi-miR477b-5p	LTCONS_00003770
vvi-miR477b-5p	LTCONS_00003769
vvi-miR477a	VIT_201s0010n00110.1
vvi-miR477a	VIT_214s0219n00010.1
vvi-miR403f	LTCONS_00047198
vvi-miR403f	LTCONS_00047198
vvi-miR403e	LTCONS_00047198
vvi-miR403e	LTCONS_00047198
vvi-miR403d	LTCONS_00047198
vvi-miR403d	LTCONS_00047198
vvi-miR403c	LTCONS_00047198
vvi-miR403c	LTCONS_00047198
vvi-miR403b	LTCONS_00047198
vvi-miR403b	LTCONS_00047198
vvi-miR403a	LTCONS_00047198
vvi-miR403a	LTCONS_00047198
vvi-miR399i	VIT_210s0003n00240.1
vvi-miR399i	VIT_210s0003n00240.1
vvi-miR399i	VIT_216s0100n00020.1
vvi-miR399i	VIT_216s0100n00020.1
vvi-miR399h	VIT_210s0003n00240.1
vvi-miR399h	VIT_216s0100n00020.1
vvi-miR399h	VIT_216s0100n00020.1
vvi-miR399h	VIT_210s0003n00240.1
vvi-miR399g	VIT_216s0100n00020.1
vvi-miR399g	LTCONS_00050980
vvi-miR399g	VIT_216s0100n00020.1
vvi-miR399f	VIT_216s0100n00020.1
vvi-miR399f	LTCONS_00001177
vvi-miR399f	LTCONS_00001176
vvi-miR399f	VIT_216s0100n00020.1
vvi-miR399e	VIT_216s0100n00020.1
vvi-miR399e	VIT_216s0100n00020.1
vvi-miR399d	VIT_216s0100n00020.1
vvi-miR399d	LTCONS_00050980
vvi-miR399d	VIT_216s0100n00020.1
vvi-miR399c	VIT_210s0003n00240.1
vvi-miR399c	VIT_210s0003n00240.1
vvi-miR399c	VIT_216s0100n00020.1
vvi-miR399c	VIT_216s0100n00020.1
vvi-miR399b	VIT_210s0003n00240.1
vvi-miR399b	VIT_210s0003n00240.1
vvi-miR399b	VIT_216s0100n00020.1
vvi-miR399b	VIT_216s0100n00020.1
vvi-miR399a	VIT_216s0100n00020.1
vvi-miR399a	VIT_210s0003n00240.1
vvi-miR399a	VIT_210s0003n00240.1
vvi-miR399a	VIT_216s0100n00020.1
vvi-miR396d	VIT_218s0001n00580.1
vvi-miR396d	VIT_201s0011n00130.1
vvi-miR396d	VIT_208s0007n00620.1
vvi-miR396d	VIT_209s0002n00570.1
vvi-miR396d	VIT_211s0016n00340.2
vvi-miR396d	LTCONS_00008569
vvi-miR396d	VIT_208s0007n00620.1
vvi-miR396d	VIT_211s0016n00330.1
vvi-miR396d	VIT_201s0011n00130.1
vvi-miR396d	VIT_209s0002n00570.1
vvi-miR396d	LTCONS_00007051
vvi-miR396d	VIT_211s0016n00340.2
vvi-miR396d	VIT_211s0016n00330.1
vvi-miR396d	LTCONS_00008569
vvi-miR396c	VIT_201s0011n00130.1
vvi-miR396c	VIT_218s0001n00580.1
vvi-miR396c	VIT_209s0002n00570.1
vvi-miR396c	VIT_208s0007n00620.1
vvi-miR396c	VIT_211s0016n00340.2
vvi-miR396c	VIT_211s0016n00330.1
vvi-miR396c	VIT_201s0011n00130.1
vvi-miR396c	VIT_208s0007n00620.1
vvi-miR396c	LTCONS_00007051
vvi-miR396c	VIT_209s0002n00570.1
vvi-miR396c	LTCONS_00007051
vvi-miR396c	VIT_211s0016n00340.2
vvi-miR396c	LTCONS_00008569
vvi-miR396c	VIT_211s0016n00330.1
vvi-miR396b	VIT_218s0001n00580.1
vvi-miR396b	VIT_219s0093n00040.1
vvi-miR396b	VIT_211s0016n00340.2
vvi-miR396b	VIT_201s0011n00130.1
vvi-miR396b	LTCONS_00008569
vvi-miR396b	VIT_209s0002n00570.1
vvi-miR396b	VIT_218s0001n00290.1
vvi-miR396b	VIT_208s0007n00620.1
vvi-miR396b	VIT_208s0007n00620.1
vvi-miR396b	VIT_201s0011n00130.1
vvi-miR396b	VIT_211s0016n00340.2
vvi-miR396b	VIT_211s0016n00330.1
vvi-miR396b	VIT_209s0002n00570.1
vvi-miR396b	LTCONS_00007051
vvi-miR396b	LTCONS_00008569
vvi-miR396b	LTCONS_00007051
vvi-miR396b	VIT_211s0016n00330.1
vvi-miR396a	VIT_201s0011n00130.1
vvi-miR396a	VIT_209s0002n00570.1
vvi-miR396a	VIT_208s0007n00620.1
vvi-miR396a	VIT_208s0007n00620.1
vvi-miR396a	VIT_211s0016n00330.1
vvi-miR396a	VIT_211s0016n00340.2
vvi-miR396a	VIT_201s0011n00130.1
vvi-miR396a	LTCONS_00007051
vvi-miR396a	VIT_211s0016n00330.1
vvi-miR396a	VIT_209s0002n00570.1
vvi-miR396a	LTCONS_00007051
vvi-miR395m	VIT_214s0066n00090.1
vvi-miR395l	VIT_214s0066n00090.1
vvi-miR395k	VIT_214s0066n00090.1
vvi-miR395j	VIT_214s0066n00090.1
vvi-miR395i	VIT_214s0066n00090.1
vvi-miR395h	VIT_214s0066n00090.1
vvi-miR395g	VIT_214s0066n00090.1
vvi-miR395f	VIT_214s0066n00090.1
vvi-miR395e	VIT_214s0066n00090.1
vvi-miR395d	VIT_214s0066n00090.1
vvi-miR395c	VIT_214s0066n00090.1
vvi-miR395b	VIT_214s0066n00090.1
vvi-miR395a	VIT_214s0066n00090.1
vvi-miR394c	VIT_218s0001n00230.1
vvi-miR394c	VIT_218s0001n00230.1
vvi-miR394b	VIT_218s0001n00020.2
vvi-miR394b	VIT_218s0001n00020.1
vvi-miR394b	VIT_218s0001n00230.1
vvi-miR394b	VIT_218s0001n00230.1
vvi-miR394a	VIT_218s0001n00230.1
vvi-miR394a	VIT_218s0001n00230.1
vvi-miR390	VIT_207s0005n00140.1
vvi-miR390	VIT_207s0005n00140.1
vvi-miR3640-3p	VIT_216s0098n00070.1
vvi-miR3636-3p	VIT_216s0013n00110.1
vvi-miR3634-3p	LTCONS_00040402
vvi-miR3634-3p	LTCONS_00036182
vvi-miR3634-3p	VIT_219s0085n00050.1
vvi-miR3634-3p	LTCONS_00036181
vvi-miR3634-3p	LTCONS_00036183
vvi-miR3633b-5p	VIT_218s0072n00030.1
vvi-miR3633b-3p	VIT_204s0008n00310.1
vvi-miR3633a-5p	LTCONS_00009955
vvi-miR3633a-5p	LTCONS_00009953
vvi-miR3633a-5p	LTCONS_00047661
vvi-miR3633a-5p	VIT_208s0056n00130.1
vvi-miR3633a-5p	LTCONS_00023773
vvi-miR3633a-5p	VIT_208s0056n00130.1
vvi-miR3633a-5p	LTCONS_00025955
vvi-miR3633a-5p	LTCONS_00023773
vvi-miR3633a-3p	LTCONS_00025808
vvi-miR3631d	LTCONS_00007206
vvi-miR3631d	LTCONS_00007206
vvi-miR3631c	LTCONS_00007206
vvi-miR3631c	LTCONS_00007206
vvi-miR3631b-5p	LTCONS_00007206
vvi-miR3631b-5p	LTCONS_00007206
vvi-miR3631a-5p	LTCONS_00007206
vvi-miR3631a-5p	LTCONS_00007206
vvi-miR3631a-3p	VIT_207s0005n00170.1
vvi-miR3630-5p	LTCONS_00029027
vvi-miR3630-5p	LTCONS_00029027
vvi-miR3630-3p	LTCONS_00029027
vvi-miR3630-3p	LTCONS_00029027
vvi-miR3629c	LTCONS_00036710
vvi-miR3629c	LTCONS_00036711
vvi-miR3629c	VIT_211s0037n00270.1
vvi-miR3629c	LTCONS_00027395
vvi-miR3629c	LTCONS_00032159
vvi-miR3629c	VIT_211s0037n00270.1
vvi-miR3629c	LTCONS_00038713
vvi-miR3629c	VIT_212s0035n00190.1
vvi-miR3629c	LTCONS_00027395
vvi-miR3629c	LTCONS_00000901
vvi-miR3629c	LTCONS_00007225
vvi-miR3629c	LTCONS_00007222
vvi-miR3629c	LTCONS_00007218
vvi-miR3629c	LTCONS_00007219
vvi-miR3629c	LTCONS_00053261
vvi-miR3629c	LTCONS_00029244
vvi-miR3629c	LTCONS_00038711
vvi-miR3629c	LTCONS_00036711
vvi-miR3629c	LTCONS_00036710
vvi-miR3629c	VIT_214s0036n00010.1
vvi-miR3629c	VIT_212s0035n00190.1
vvi-miR3629c	LTCONS_00001010
vvi-miR3629b	LTCONS_00036711
vvi-miR3629b	VIT_211s0037n00270.1
vvi-miR3629b	VIT_209s0018n00030.1
vvi-miR3629b	LTCONS_00036710
vvi-miR3629b	LTCONS_00027395
vvi-miR3629b	LTCONS_00001010
vvi-miR3629b	LTCONS_00032159
vvi-miR3629b	LTCONS_00007224
vvi-miR3629b	LTCONS_00029244
vvi-miR3629b	VIT_211s0037n00270.1
vvi-miR3629b	LTCONS_00007225
vvi-miR3629b	LTCONS_00036711
vvi-miR3629b	VIT_214s0036n00010.1
vvi-miR3629b	LTCONS_00007223
vvi-miR3629b	LTCONS_00036710
vvi-miR3629b	LTCONS_00027395
vvi-miR3629b	LTCONS_00038711
vvi-miR3629b	VIT_212s0035n00190.1
vvi-miR3629b	LTCONS_00029244
vvi-miR3629b	LTCONS_00053261
vvi-miR3629b	LTCONS_00001010
vvi-miR3629b	VIT_212s0035n00190.1
vvi-miR3629a-5p	VIT_215s0048n00050.1
vvi-miR3629a-5p	LTCONS_00021791
vvi-miR3629a-5p	LTCONS_00021794
vvi-miR3629a-5p	LTCONS_00034650
vvi-miR3629a-5p	LTCONS_00061784
vvi-miR3629a-5p	VIT_215s0048n00080.1
vvi-miR3629a-5p	LTCONS_00016597
vvi-miR3629a-5p	LTCONS_00008783
vvi-miR3629a-5p	LTCONS_00008785
vvi-miR3629a-5p	LTCONS_00071241
vvi-miR3629a-5p	LTCONS_00045472
vvi-miR3629a-5p	VIT_216s0039n00090.1
vvi-miR3629a-5p	VIT_216s0050n00090.1
vvi-miR3629a-5p	VIT_216s0039n00090.1
vvi-miR3629a-5p	LTCONS_00061784
vvi-miR3629a-5p	LTCONS_00016597
vvi-miR3629a-5p	LTCONS_00059137
vvi-miR3629a-5p	VIT_216s0050n00090.1
vvi-miR3629a-5p	LTCONS_00070948
vvi-miR3629a-5p	LTCONS_00008772
vvi-miR3629a-5p	LTCONS_00008784
vvi-miR3629a-5p	LTCONS_00008773
vvi-miR3629a-5p	LTCONS_00071241
vvi-miR3629a-5p	LTCONS_00008785
vvi-miR3629a-5p	LTCONS_00008784
vvi-miR3629a-5p	LTCONS_00008783
vvi-miR3629a-5p	LTCONS_00008772
vvi-miR3629a-5p	LTCONS_00008773
vvi-miR3629a-5p	LTCONS_00070948
vvi-miR3629a-5p	LTCONS_00045472
vvi-miR3629a-3p	LTCONS_00036710
vvi-miR3629a-3p	VIT_209s0018n00030.1
vvi-miR3629a-3p	LTCONS_00036711
vvi-miR3629a-3p	VIT_211s0037n00270.1
vvi-miR3629a-3p	LTCONS_00032159
vvi-miR3629a-3p	LTCONS_00001010
vvi-miR3629a-3p	LTCONS_00027395
vvi-miR3629a-3p	LTCONS_00029244
vvi-miR3629a-3p	LTCONS_00007219
vvi-miR3629a-3p	LTCONS_00036711
vvi-miR3629a-3p	LTCONS_00000901
vvi-miR3629a-3p	LTCONS_00007220
vvi-miR3629a-3p	LTCONS_00053261
vvi-miR3629a-3p	VIT_214s0036n00010.1
vvi-miR3629a-3p	LTCONS_00036710
vvi-miR3629a-3p	LTCONS_00007224
vvi-miR3629a-3p	LTCONS_00038713
vvi-miR3629a-3p	LTCONS_00038711
vvi-miR3629a-3p	VIT_211s0037n00270.1
vvi-miR3629a-3p	LTCONS_00007223
vvi-miR3629a-3p	LTCONS_00007222
vvi-miR3629a-3p	LTCONS_00027395
vvi-miR3629a-3p	VIT_212s0035n00190.1
vvi-miR3629a-3p	LTCONS_00001010
vvi-miR3629a-3p	VIT_212s0035n00190.1
vvi-miR3626-3p	LTCONS_00029417
vvi-miR3626-3p	VIT_213s0073n00080.1
vvi-miR3626-3p	LTCONS_00026382
vvi-miR3626-3p	LTCONS_00015773
vvi-miR3626-3p	LTCONS_00026382
vvi-miR3626-3p	LTCONS_00015773
vvi-miR3626-3p	VIT_213s0073n00080.1
vvi-miR3623-3p	LTCONS_00034390
vvi-miR3623-3p	LTCONS_00031689
vvi-miR319g	LTCONS_00054572
vvi-miR319g	VIT_211s0016n00230.1
vvi-miR319f	LTCONS_00054572
vvi-miR319f	VIT_207s0005n00020.1
vvi-miR319e	LTCONS_00054572
vvi-miR319c	VIT_207s0005n00020.1
vvi-miR319c	LTCONS_00054572
vvi-miR319b	LTCONS_00054572
vvi-miR319b	VIT_207s0005n00020.1
vvi-miR2111-3p	LTCONS_00040744
vvi-miR172a	LTCONS_00071283
vvi-miR172a	LTCONS_00071283
vvi-miR171j	VIT_214s0068n00210.1
vvi-miR171i	VIT_214s0068n00210.1
vvi-miR171i	VIT_214s0068n00210.1
vvi-miR171e	VIT_214s0068n00210.1
vvi-miR171d	VIT_214s0068n00210.1
vvi-miR171d	VIT_214s0068n00210.1
vvi-miR171c	VIT_214s0068n00210.1
vvi-miR171c	VIT_214s0068n00210.1
vvi-miR171a	VIT_214s0068n00210.1
vvi-miR171a	VIT_214s0068n00210.1
vvi-miR169x	LTCONS_00060331
vvi-miR169w	LTCONS_00060331
vvi-miR169w	LTCONS_00060331
vvi-miR169v	VIT_205s0049n00020.1
vvi-miR169u	VIT_211s0103n00060.1
vvi-miR169u	VIT_211s0103n00080.1
vvi-miR169u	VIT_211s0103n00090.1
vvi-miR169u	VIT_211s0103n00060.1
vvi-miR169u	VIT_211s0103n00080.1
vvi-miR169t	VIT_211s0103n00060.1
vvi-miR169t	VIT_211s0103n00060.1
vvi-miR169s	LTCONS_00060331
vvi-miR169s	LTCONS_00060331
vvi-miR169r	VIT_211s0103n00060.1
vvi-miR169r	VIT_211s0103n00080.1
vvi-miR169r	VIT_211s0103n00080.1
vvi-miR169r	VIT_211s0103n00060.1
vvi-miR169r	VIT_211s0103n00090.1
vvi-miR169q	LTCONS_00060331
vvi-miR169q	VIT_211s0103n00080.1
vvi-miR169q	LTCONS_00060331
vvi-miR169q	VIT_211s0103n00080.1
vvi-miR169q	VIT_211s0103n00090.1
vvi-miR169p	VIT_211s0103n00080.1
vvi-miR169p	LTCONS_00060331
vvi-miR169p	LTCONS_00060331
vvi-miR169p	VIT_211s0103n00080.1
vvi-miR169p	VIT_211s0103n00090.1
vvi-miR169o	VIT_211s0103n00080.1
vvi-miR169o	LTCONS_00060331
vvi-miR169o	VIT_211s0103n00090.1
vvi-miR169o	VIT_211s0103n00080.1
vvi-miR169n	VIT_211s0103n00080.1
vvi-miR169n	LTCONS_00060331
vvi-miR169n	VIT_211s0103n00090.1
vvi-miR169n	LTCONS_00060331
vvi-miR169n	VIT_211s0103n00080.1
vvi-miR169m	VIT_211s0103n00080.1
vvi-miR169m	LTCONS_00060331
vvi-miR169m	LTCONS_00060331
vvi-miR169m	VIT_211s0103n00080.1
vvi-miR169m	VIT_211s0103n00090.1
vvi-miR169l	VIT_211s0103n00080.1
vvi-miR169l	VIT_211s0103n00090.1
vvi-miR169l	VIT_211s0103n00080.1
vvi-miR169l	LTCONS_00060331
vvi-miR169l	VIT_211s0103n00090.1
vvi-miR169k	LTCONS_00060331
vvi-miR169k	LTCONS_00060331
vvi-miR169j	LTCONS_00060331
vvi-miR169j	LTCONS_00060331
vvi-miR169i	VIT_211s0103n00090.1
vvi-miR169i	VIT_211s0103n00090.1
vvi-miR169i	VIT_211s0103n00080.1
vvi-miR169i	VIT_211s0103n00080.1
vvi-miR169h	VIT_211s0103n00090.1
vvi-miR169h	VIT_211s0103n00080.1
vvi-miR169h	VIT_211s0103n00090.1
vvi-miR169h	VIT_211s0103n00080.1
vvi-miR169g	LTCONS_00060331
vvi-miR169f	LTCONS_00060331
vvi-miR169e	LTCONS_00060331
vvi-miR169e	LTCONS_00060331
vvi-miR169d	LTCONS_00032649
vvi-miR169c	LTCONS_00060331
vvi-miR169c	LTCONS_00060331
vvi-miR169b	VIT_211s0103n00090.1
vvi-miR169b	VIT_211s0103n00080.1
vvi-miR169b	VIT_211s0103n00090.1
vvi-miR169b	VIT_211s0103n00080.1
vvi-miR169a	LTCONS_00060331
vvi-miR169a	LTCONS_00060331
vvi-miR167e	LTCONS_00019532
vvi-miR167e	LTCONS_00019532
vvi-miR167d	LTCONS_00019532
vvi-miR167d	LTCONS_00019532
vvi-miR167c	VIT_205s0020n00290.1
vvi-miR167c	VIT_217s0000n00090.1
vvi-miR167c	LTCONS_00019532
vvi-miR167c	LTCONS_00019532
vvi-miR167b	LTCONS_00019532
vvi-miR167b	LTCONS_00019532
vvi-miR167a	VIT_200s0189n00010.1
vvi-miR167a	LTCONS_00019532
vvi-miR167a	LTCONS_00019532
vvi-miR166b	LTCONS_00047158
vvi-miR166a	LTCONS_00047158
vvi-miR164d	LTCONS_00044800
vvi-miR164c	LTCONS_00044800
vvi-miR164a	LTCONS_00044800
vvi-miR162	LTCONS_00027312
vvi-miR162	LTCONS_00027309
vvi-miR162	LTCONS_00027312
vvi-miR162	LTCONS_00033160
vvi-miR162	LTCONS_00027309
vvi-miR162	LTCONS_00033161
vvi-miR159c	VIT_212s0059n00090.1
vvi-miR159b	LTCONS_00037805
vvi-miR159b	LTCONS_00037805
vvi-miR159b	LTCONS_00049475
vvi-miR159a	LTCONS_00037805
vvi-miR159a	LTCONS_00049475
vvi-miR159a	LTCONS_00037805
vvi-miR156h	LTCONS_00068732
vvi-miR156h	LTCONS_00014400
vvi-miR156h	LTCONS_00014399
vvi-miR156h	LTCONS_00068733
vvi-miR156h	LTCONS_00065915
vvi-miR156h	LTCONS_00015391
vvi-miR156h	LTCONS_00038051
vvi-miR156h	VIT_207s0104n00060.4
vvi-miR156h	VIT_218s0001n00830.1
vvi-miR156h	VIT_210s0003n00010.1
vvi-miR156h	VIT_205s0102n00020.1
vvi-miR156h	VIT_207s0104n00060.2
vvi-miR156h	VIT_207s0104n00060.1
vvi-miR156h	VIT_207s0104n00060.1
vvi-miR156h	VIT_207s0104n00060.2
vvi-miR156h	VIT_218s0072n00050.1
vvi-miR156h	LTCONS_00059632
vvi-miR156h	LTCONS_00059631
vvi-miR156h	LTCONS_00059629
vvi-miR156h	LTCONS_00041646
vvi-miR156h	VIT_210s0003n00220.1
vvi-miR156h	LTCONS_00021205
vvi-miR156h	LTCONS_00032269
vvi-miR156h	VIT_207s0104n00060.4
vvi-miR156h	VIT_205s0102n00020.1
vvi-miR156h	VIT_210s0003n00010.1
vvi-miR156h	LTCONS_00032269
vvi-miR156h	VIT_218s0001n00830.1
vvi-miR156h	LTCONS_00062768
vvi-miR156e	LTCONS_00032269
vvi-miR156e	VIT_204s0008n00030.1
vvi-miR156e	VIT_205s0029n00190.1
vvi-miR156e	LTCONS_00032269
vvi-miR156d	VIT_207s0104n00060.4
vvi-miR156d	VIT_207s0104n00060.1
vvi-miR156d	LTCONS_00038051
vvi-miR156d	VIT_210s0003n00010.1
vvi-miR156d	LTCONS_00021825
vvi-miR156d	VIT_218s0001n00830.1
vvi-miR156d	VIT_207s0104n00060.2
vvi-miR156d	VIT_205s0029n00190.1
vvi-miR156d	LTCONS_00032269
vvi-miR156d	VIT_205s0029n00190.1
vvi-miR156d	LTCONS_00022736
vvi-miR156d	LTCONS_00032269
vvi-miR156d	VIT_218s0001n00830.1
vvi-miR156d	VIT_204s0008n00030.1
vvi-miR156d	VIT_210s0003n00010.1
vvi-miR156c	VIT_207s0104n00060.2
vvi-miR156c	VIT_207s0104n00060.4
vvi-miR156c	LTCONS_00038051
vvi-miR156c	VIT_207s0104n00060.1
vvi-miR156c	VIT_218s0001n00830.1
vvi-miR156c	LTCONS_00021825
vvi-miR156c	VIT_205s0029n00190.1
vvi-miR156c	LTCONS_00032269
vvi-miR156c	VIT_218s0001n00830.1
vvi-miR156c	VIT_210s0003n00010.1
vvi-miR156c	LTCONS_00022736
vvi-miR156c	LTCONS_00032269
vvi-miR156c	LTCONS_00022735
vvi-miR156c	VIT_205s0029n00190.1
vvi-miR156c	VIT_204s0008n00030.1
vvi-miR156b	LTCONS_00038051
vvi-miR156b	LTCONS_00021825
vvi-miR156b	VIT_207s0104n00060.2
vvi-miR156b	VIT_207s0104n00060.1
vvi-miR156b	VIT_210s0003n00010.1
vvi-miR156b	VIT_218s0001n00830.1
vvi-miR156b	LTCONS_00032269
vvi-miR156b	VIT_205s0029n00190.1
vvi-miR156b	LTCONS_00022735
vvi-miR156b	VIT_205s0029n00190.1
vvi-miR156b	VIT_210s0003n00010.1
vvi-miR156b	LTCONS_00022736
vvi-miR156b	VIT_218s0001n00830.1
vvi-miR156b	LTCONS_00032269
vvi-miR156b	VIT_204s0008n00030.1
vvi-miR156a	LTCONS_00014399
vvi-miR156a	LTCONS_00014400
vvi-miR156a	LTCONS_00003994
vvi-miR156a	VIT_207s0104n00060.2
vvi-miR156a	LTCONS_00070230
vvi-miR156a	VIT_207s0104n00060.4
vvi-miR156a	VIT_210s0003n00010.1
vvi-miR156a	VIT_218s0001n00830.1
vvi-miR156a	VIT_207s0104n00060.1
vvi-miR156a	VIT_200s1276n00010.1
vvi-miR156a	VIT_218s0001n00830.1
vvi-miR156a	VIT_207s0104n00060.1
vvi-miR156a	VIT_210s0003n00010.1
vvi-miR156a	VIT_200s1276n00010.1
vvi-miR156a	VIT_218s0072n00050.1
vvi-miR156a	LTCONS_00069249
vvi-miR156a	LTCONS_00062768
vvi-miR156a	VIT_207s0104n00060.2
vvi-miR156a	LTCONS_00069250
vvi-miR156a	VIT_207s0104n00060.4
vvi-miR156a	LTCONS_00032269
vvi-miR156a	LTCONS_00070230
vvi-miR156a	LTCONS_00069251
vvi-miR156a	LTCONS_00069248
vvi-miR156a	VIT_205s0102n00020.1
vvi-miR156a	LTCONS_00069255
vvi-miR156a	LTCONS_00059629
vvi-miR156a	LTCONS_00032269
novel_mir99	LTCONS_00069999
novel_mir99	LTCONS_00069998
novel_mir99	LTCONS_00069997
novel_mir91	LTCONS_00004785
novel_mir9	VIT_201s0011n00130.1
novel_mir9	LTCONS_00007051
novel_mir9	VIT_211s0016n00330.1
novel_mir9	VIT_209s0002n00570.1
novel_mir87	LTCONS_00028182
novel_mir85	LTCONS_00059996
novel_mir81	VIT_207s0031n00120.1
novel_mir80	VIT_205s0020n00110.1
novel_mir8	LTCONS_00005181
novel_mir78	LTCONS_00007677
novel_mir78	VIT_203s0063n00080.1
novel_mir78	LTCONS_00014157
novel_mir77	LTCONS_00071386
novel_mir77	LTCONS_00058406
novel_mir77	LTCONS_00071185
novel_mir77	LTCONS_00015726
novel_mir70	LTCONS_00061020
novel_mir70	LTCONS_00061019
novel_mir70	LTCONS_00061023
novel_mir70	LTCONS_00061021
novel_mir67	LTCONS_00071386
novel_mir67	LTCONS_00071185
novel_mir66	LTCONS_00013896
novel_mir64	LTCONS_00043369
novel_mir60	LTCONS_00034655
novel_mir60	LTCONS_00029668
novel_mir59	VIT_218s0001n00560.1
novel_mir55	VIT_218s0001n00230.1
novel_mir51	VIT_208s0056n00130.1
novel_mir51	LTCONS_00011190
novel_mir51	LTCONS_00071257
novel_mir51	LTCONS_00021512
novel_mir51	VIT_217s0000n00060.1
novel_mir51	LTCONS_00021514
novel_mir51	LTCONS_00067002
novel_mir51	VIT_215s0045n00010.1
novel_mir51	LTCONS_00007535
novel_mir51	LTCONS_00067003
novel_mir51	LTCONS_00007536
novel_mir51	LTCONS_00033208
novel_mir51	LTCONS_00007534
novel_mir49	LTCONS_00039895
novel_mir49	LTCONS_00061109
novel_mir49	LTCONS_00071220
novel_mir49	VIT_218s0089n00180.1
novel_mir49	VIT_204s0023n00260.1
novel_mir3	LTCONS_00065255
novel_mir29	LTCONS_00019532
novel_mir25	VIT_219s0138n00010.1
novel_mir25	LTCONS_00038059
novel_mir25	VIT_219s0135n00020.1
novel_mir18	VIT_212s0028n00090.1
novel_mir105	LTCONS_00031810
novel_mir105	LTCONS_00031809
novel_mir105	LTCONS_00038330
novel_mir105	LTCONS_00038330
novel_mir103	LTCONS_00005181
novel_mir1	LTCONS_00007051
novel_mir1	VIT_211s0016n00330.1
novel_mir1	VIT_201s0011n00130.1
