# Supplementary material for: Identification and functional prediction of cold-related long non-coding RNA (lncRNA) in grapevine
Source: Sci Rep. 2019 Apr 29;9:6638. doi: 10.1038/s41598-019-43269-5 (PMC6488645; doi:10.1038/s41598-019-43269-5)
Supplement: Supplementary file 10 — Dataset 10 [file 41598_2019_43269_MOESM10_ESM.xls]

## Sheet: Sheet1
The genes predicted were both the target of grapevine miRNAs and lncRNAs
VIT_201s0137g00590
VIT_201s0127g00520
VIT_201s0026g02230
VIT_204s0023g02300
VIT_210s0003g02690
VIT_210s0116g00860
VIT_211s0016g04230
VIT_211s0016g05080
VIT_211s0103g00550
VIT_212s0059g01300
VIT_212s0034g01140
VIT_212s0034g01660
VIT_212s0059g00900
VIT_213s0067g00830
VIT_213s0019g04650
VIT_212s0034g00960
VIT_214s0030g00830
VIT_214s0036g00330
VIT_214s0219g00120
VIT_214s0219g00080
VIT_200s0198g00160
VIT_216s0022g00980
VIT_217s0000g02340
VIT_217s0000g04010
VIT_217s0000g04440
VIT_217s0000g05020
VIT_217s0000g07120
VIT_218s0041g02180
VIT_218s0001g00380
VIT_218s0001g13230
VIT_219s0027g01190
VIT_211s0103g00120
VIT_219s0027g01170
VIT_219s0085g00450
VIT_219s0014g00300
VIT_219s0014g03160
VIT_219s0015g02470
VIT_202s0025g00100
VIT_202s0025g03560
VIT_203s0091g00240
VIT_203s0091g00250
VIT_203s0038g01150
VIT_214s0068g01330
VIT_200s1860g00010
VIT_204s0008g03330
VIT_204s0023g01380
VIT_205s0077g00800
VIT_205s0020g01960
VIT_205s0049g01460
VIT_205s0102g01200
VIT_206s0004g00940
VIT_206s0004g00860
VIT_206s0004g02800
VIT_206s0004g07310
VIT_206s0009g02520
VIT_207s0104g00460
VIT_207s0104g00900
VIT_207s0104g00880
VIT_207s0031g02270
VIT_207s0005g01690
VIT_207s0031g02960
VIT_208s0007g06340
VIT_208s0007g08980
VIT_209s0002g04250
VIT_209s0054g01830
VIT_210s0003g01980
VIT_200s0301g00050
VIT_200s0567g00010
VIT_200s0753g00010
VIT_200s2226g00010
VIT_210s0116g01350
VIT_207s0104g00030
VIT_200s0204g00210
VIT_200s1881g00010
VIT_200s0591g00010
VIT_201s0010g01450
VIT_218s0001g08440
VIT_201s0010g03710
VIT_201s0011g02990
VIT_201s0011g06070
VIT_201s0026g02650
VIT_201s0146g00490
VIT_203s0017g01490
VIT_203s0038g02760
VIT_204s0008g06860
VIT_204s0023g02440
VIT_205s0020g02600
VIT_206s0004g04430
VIT_206s0004g07230
VIT_206s0004g08220
VIT_207s0104g01320
VIT_207s0129g01040
VIT_208s0040g01510
VIT_209s0002g00680
VIT_209s0002g03460
VIT_209s0054g00920
VIT_210s0003g00250
VIT_211s0016g02400
VIT_211s0016g05010
VIT_213s0019g02940
VIT_213s0067g00790
VIT_213s0106g00020
VIT_213s0156g00540
VIT_214s0006g01970
VIT_214s0128g00390
VIT_216s0022g00640
VIT_212s0142g00050
VIT_216s0050g02000
VIT_216s0098g01750
VIT_217s0000g06700
VIT_217s0000g09410
VIT_218s0001g01270
VIT_218s0001g03540
VIT_218s0001g04680
VIT_218s0001g05380
VIT_218s0001g06790
VIT_218s0089g00340
VIT_218s0122g00560
VIT_219s0085g00510
VIT_219s0177g00040
