# Supplementary material for: Identification and functional prediction of cold-related long non-coding RNA (lncRNA) in grapevine
Source: Sci Rep. 2019 Apr 29;9:6638. doi: 10.1038/s41598-019-43269-5 (PMC6488645; doi:10.1038/s41598-019-43269-5)
Supplement: Supplementary file 11 — Dataset 11 [file 41598_2019_43269_MOESM11_ESM.xls]

## Sheet: Sheet1
The clusters of genes with the same expression pattern
Gene ID	cluster name
LXLOC_000392	1
LXLOC_001406	1
LXLOC_001850	1
LXLOC_001854	1
LXLOC_003398	1
LXLOC_004089	1
LXLOC_004145	1
LXLOC_004910	1
LXLOC_004951	1
LXLOC_005211	1
LXLOC_006176	1
LXLOC_006693	1
LXLOC_006788	1
LXLOC_007113	1
LXLOC_007128	1
LXLOC_007923	1
LXLOC_008514	1
LXLOC_009633	1
LXLOC_009827	1
LXLOC_009977	1
LXLOC_010011	1
LXLOC_010797	1
LXLOC_011289	1
LXLOC_011474	1
LXLOC_011544	1
LXLOC_011677	1
LXLOC_012629	1
LXLOC_012630	1
LXLOC_012763	1
LXLOC_012914	1
LXLOC_012925	1
LXLOC_013047	1
LXLOC_015550	1
LXLOC_017880	1
LXLOC_018189	1
LXLOC_018227	1
LXLOC_018268	1
LXLOC_018813	1
LXLOC_020598	1
LXLOC_020845	1
LXLOC_020916	1
LXLOC_020954	1
LXLOC_021055	1
LXLOC_021059	1
LXLOC_021239	1
LXLOC_021242	1
LXLOC_022081	1
LXLOC_024822	1
LXLOC_025863	1
LXLOC_027068	1
LXLOC_027270	1
LXLOC_027281	1
LXLOC_027972	1
LXLOC_028322	1
LXLOC_029334	1
LXLOC_029447	1
LXLOC_029806	1
LXLOC_030729	1
LXLOC_030907	1
LXLOC_030915	1
LXLOC_030990	1
LXLOC_031196	1
LXLOC_031747	1
LXLOC_031986	1
LXLOC_032053	1
LXLOC_032231	1
LXLOC_032999	1
LXLOC_033196	1
LXLOC_033321	1
LXLOC_033729	1
LXLOC_033955	1
LXLOC_034231	1
LXLOC_034309	1
MXLOC_000035	1
MXLOC_000204	1
MXLOC_000346	1
MXLOC_000379	1
MXLOC_000623	1
MXLOC_000846	1
MXLOC_000970	1
MXLOC_000999	1
MXLOC_001058	1
MXLOC_001278	1
MXLOC_001296	1
MXLOC_001308	1
MXLOC_001428	1
MXLOC_001460	1
MXLOC_001463	1
MXLOC_001483	1
MXLOC_001508	1
MXLOC_001540	1
MXLOC_001603	1
MXLOC_001813	1
MXLOC_001814	1
MXLOC_001846	1
MXLOC_001863	1
MXLOC_001878	1
MXLOC_002017	1
MXLOC_002021	1
MXLOC_002408	1
MXLOC_002428	1
MXLOC_002459	1
MXLOC_002608	1
MXLOC_002746	1
MXLOC_002871	1
MXLOC_002875	1
MXLOC_002880	1
MXLOC_002973	1
MXLOC_003018	1
MXLOC_003052	1
MXLOC_003144	1
MXLOC_003148	1
MXLOC_003164	1
MXLOC_003185	1
MXLOC_003280	1
MXLOC_003405	1
MXLOC_003532	1
MXLOC_003591	1
MXLOC_003615	1
MXLOC_003624	1
MXLOC_003722	1
MXLOC_003726	1
MXLOC_003727	1
MXLOC_003765	1
MXLOC_003772	1
MXLOC_003775	1
MXLOC_003792	1
MXLOC_003871	1
MXLOC_004076	1
MXLOC_004091	1
MXLOC_004136	1
MXLOC_004152	1
MXLOC_004283	1
MXLOC_004287	1
MXLOC_004316	1
MXLOC_004323	1
MXLOC_004335	1
MXLOC_004528	1
MXLOC_004579	1
MXLOC_004610	1
MXLOC_004743	1
MXLOC_004823	1
MXLOC_004946	1
MXLOC_005069	1
MXLOC_005106	1
MXLOC_005114	1
MXLOC_005142	1
MXLOC_005151	1
MXLOC_005261	1
MXLOC_005323	1
MXLOC_005340	1
MXLOC_005379	1
MXLOC_005394	1
MXLOC_005411	1
MXLOC_005480	1
MXLOC_005610	1
MXLOC_005941	1
MXLOC_005956	1
MXLOC_006035	1
MXLOC_006066	1
MXLOC_006108	1
MXLOC_006231	1
MXLOC_006340	1
MXLOC_006611	1
MXLOC_006648	1
MXLOC_006725	1
MXLOC_006787	1
MXLOC_006811	1
MXLOC_006875	1
MXLOC_006967	1
MXLOC_006977	1
MXLOC_007104	1
MXLOC_007121	1
MXLOC_007268	1
MXLOC_007274	1
MXLOC_007614	1
MXLOC_007628	1
MXLOC_007751	1
MXLOC_007827	1
MXLOC_007835	1
MXLOC_007897	1
MXLOC_007967	1
MXLOC_007979	1
MXLOC_008081	1
MXLOC_008087	1
MXLOC_008415	1
MXLOC_008461	1
MXLOC_008617	1
MXLOC_008636	1
MXLOC_008972	1
MXLOC_008985	1
MXLOC_008993	1
MXLOC_009110	1
MXLOC_009132	1
MXLOC_009306	1
MXLOC_009486	1
MXLOC_009522	1
MXLOC_009975	1
MXLOC_009976	1
MXLOC_009980	1
MXLOC_010107	1
MXLOC_010193	1
MXLOC_010219	1
MXLOC_010232	1
MXLOC_010260	1
MXLOC_010411	1
MXLOC_010749	1
MXLOC_010771	1
MXLOC_011063	1
MXLOC_011112	1
MXLOC_011311	1
MXLOC_011566	1
MXLOC_011730	1
MXLOC_011850	1
MXLOC_011894	1
MXLOC_011911	1
MXLOC_011978	1
MXLOC_012041	1
MXLOC_012059	1
MXLOC_012168	1
MXLOC_012415	1
MXLOC_012586	1
MXLOC_012721	1
MXLOC_012724	1
MXLOC_012728	1
MXLOC_012808	1
MXLOC_012820	1
MXLOC_012871	1
MXLOC_012951	1
MXLOC_013049	1
MXLOC_013095	1
MXLOC_013187	1
MXLOC_013194	1
MXLOC_013200	1
MXLOC_013266	1
MXLOC_013501	1
MXLOC_013698	1
MXLOC_013789	1
MXLOC_013818	1
MXLOC_014002	1
MXLOC_014035	1
MXLOC_014062	1
MXLOC_014066	1
MXLOC_014167	1
MXLOC_014267	1
MXLOC_014440	1
MXLOC_014493	1
MXLOC_014536	1
MXLOC_014703	1
MXLOC_014839	1
MXLOC_015102	1
MXLOC_015112	1
MXLOC_015336	1
MXLOC_015345	1
MXLOC_015413	1
MXLOC_015491	1
MXLOC_015495	1
MXLOC_015573	1
MXLOC_015603	1
MXLOC_015620	1
MXLOC_015632	1
MXLOC_015708	1
MXLOC_015756	1
MXLOC_015806	1
MXLOC_015835	1
MXLOC_016174	1
MXLOC_016349	1
MXLOC_016478	1
MXLOC_016567	1
MXLOC_016589	1
MXLOC_016678	1
MXLOC_016687	1
MXLOC_016885	1
MXLOC_017008	1
MXLOC_017015	1
MXLOC_017032	1
MXLOC_017186	1
MXLOC_017233	1
MXLOC_017275	1
MXLOC_017283	1
MXLOC_017393	1
MXLOC_017422	1
MXLOC_017423	1
MXLOC_017447	1
MXLOC_017458	1
MXLOC_017527	1
MXLOC_017647	1
MXLOC_017913	1
MXLOC_017957	1
MXLOC_018050	1
MXLOC_018090	1
MXLOC_018140	1
MXLOC_018194	1
MXLOC_018218	1
MXLOC_018240	1
MXLOC_018381	1
MXLOC_018386	1
MXLOC_018433	1
MXLOC_018493	1
MXLOC_018568	1
MXLOC_018576	1
MXLOC_018590	1
MXLOC_018679	1
MXLOC_018707	1
MXLOC_018768	1
MXLOC_018807	1
MXLOC_019095	1
MXLOC_019110	1
MXLOC_019207	1
MXLOC_019273	1
MXLOC_019380	1
MXLOC_019416	1
MXLOC_019490	1
MXLOC_019520	1
MXLOC_019665	1
MXLOC_019695	1
MXLOC_019906	1
MXLOC_019976	1
MXLOC_019983	1
MXLOC_020261	1
MXLOC_020382	1
MXLOC_020396	1
MXLOC_020711	1
MXLOC_021119	1
MXLOC_021227	1
MXLOC_021304	1
MXLOC_021328	1
MXLOC_021349	1
MXLOC_021456	1
MXLOC_021495	1
MXLOC_021507	1
MXLOC_021553	1
MXLOC_021615	1
MXLOC_021703	1
MXLOC_021792	1
MXLOC_021847	1
MXLOC_021851	1
MXLOC_022006	1
MXLOC_022155	1
MXLOC_022180	1
MXLOC_022191	1
MXLOC_022422	1
MXLOC_022545	1
MXLOC_022548	1
MXLOC_022579	1
MXLOC_022605	1
MXLOC_022612	1
MXLOC_022657	1
MXLOC_022710	1
MXLOC_022726	1
MXLOC_022735	1
MXLOC_022886	1
MXLOC_022973	1
MXLOC_023073	1
MXLOC_023124	1
MXLOC_023148	1
MXLOC_023199	1
MXLOC_023388	1
MXLOC_023480	1
MXLOC_023485	1
MXLOC_023491	1
MXLOC_023493	1
MXLOC_023500	1
MXLOC_023631	1
MXLOC_023649	1
MXLOC_023832	1
MXLOC_024203	1
MXLOC_024217	1
MXLOC_024249	1
MXLOC_024255	1
MXLOC_024261	1
MXLOC_024515	1
MXLOC_024517	1
MXLOC_024531	1
MXLOC_024533	1
MXLOC_024670	1
MXLOC_024791	1
MXLOC_024794	1
MXLOC_024822	1
MXLOC_024880	1
MXLOC_024918	1
MXLOC_025033	1
MXLOC_025436	1
MXLOC_025499	1
MXLOC_025549	1
MXLOC_025556	1
MXLOC_025649	1
MXLOC_025818	1
MXLOC_025936	1
MXLOC_025955	1
MXLOC_025967	1
MXLOC_025968	1
MXLOC_026058	1
MXLOC_026096	1
MXLOC_026201	1
MXLOC_026392	1
MXLOC_026473	1
MXLOC_026579	1
MXLOC_026630	1
MXLOC_026667	1
MXLOC_026673	1
MXLOC_026727	1
MXLOC_026981	1
MXLOC_027005	1
MXLOC_027053	1
MXLOC_027188	1
MXLOC_027201	1
MXLOC_027269	1
MXLOC_027333	1
MXLOC_027399	1
MXLOC_027642	1
MXLOC_027718	1
MXLOC_027755	1
MXLOC_027769	1
MXLOC_027808	1
MXLOC_027858	1
MXLOC_027884	1
MXLOC_028012	1
MXLOC_028122	1
MXLOC_028299	1
MXLOC_028334	1
MXLOC_028352	1
MXLOC_028377	1
MXLOC_028424	1
MXLOC_028632	1
MXLOC_028729	1
MXLOC_028918	1
MXLOC_028932	1
MXLOC_028972	1
MXLOC_028998	1
MXLOC_029076	1
MXLOC_029138	1
MXLOC_029160	1
MXLOC_029535	1
MXLOC_029680	1
MXLOC_029719	1
MXLOC_029743	1
MXLOC_029802	1
MXLOC_029993	1
MXLOC_029996	1
MXLOC_030077	1
MXLOC_030240	1
MXLOC_030273	1
MXLOC_030379	1
MXLOC_030401	1
MXLOC_030477	1
MXLOC_030511	1
MXLOC_030871	1
MXLOC_031059	1
MXLOC_031158	1
MXLOC_031211	1
MXLOC_031278	1
MXLOC_031342	1
MXLOC_031354	1
MXLOC_031360	1
MXLOC_031402	1
MXLOC_031585	1
MXLOC_031761	1
MXLOC_031949	1
MXLOC_032025	1
MXLOC_032164	1
MXLOC_032210	1
MXLOC_032323	1
MXLOC_032506	1
MXLOC_032519	1
MXLOC_032538	1
MXLOC_032826	1
MXLOC_032836	1
MXLOC_032853	1
MXLOC_032951	1
MXLOC_033008	1
MXLOC_033252	1
MXLOC_033276	1
MXLOC_033359	1
MXLOC_033485	1
MXLOC_033562	1
MXLOC_033633	1
MXLOC_033653	1
MXLOC_033685	1
MXLOC_033770	1
MXLOC_033813	1
MXLOC_034045	1
MXLOC_034115	1
VIT_200s0125g00170	1
VIT_200s0144g00190	1
VIT_200s0174g00120	1
VIT_200s0174g00130	1
VIT_200s0174g00140	1
VIT_200s0174g00290	1
VIT_200s0174g00320	1
VIT_200s0179g00180	1
VIT_200s0181g00230	1
VIT_200s0181g00240	1
VIT_200s0181g00250	1
VIT_200s0184g00020	1
VIT_200s0186g00080	1
VIT_200s0187g00110	1
VIT_200s0187g00250	1
VIT_200s0187g00320	1
VIT_200s0187g00330	1
VIT_200s0187g00360	1
VIT_200s0189g00010	1
VIT_200s0194g00010	1
VIT_200s0194g00020	1
VIT_200s0194g00110	1
VIT_200s0194g00140	1
VIT_200s0194g00155	1
VIT_200s0194g00260	1
VIT_200s0194n00010	1
VIT_200s0199g00240	1
VIT_200s0199g00260	1
VIT_200s0202g00035	1
VIT_200s0203g00150	1
VIT_200s0203g00200	1
VIT_200s0207g00010	1
VIT_200s0207g00110	1
VIT_200s0211g00170	1
VIT_200s0215g00030	1
VIT_200s0215g00090	1
VIT_200s0216g00040	1
VIT_200s0216g00070	1
VIT_200s0218g00220	1
VIT_200s0225g00110	1
VIT_200s0226g00110	1
VIT_200s0227g00070	1
VIT_200s0227g00110	1
VIT_200s0227g00160	1
VIT_200s0229g00060	1
VIT_200s0229g00100	1
VIT_200s0229g00170	1
VIT_200s0233g00010	1
VIT_200s0233g00020	1
VIT_200s0245g00050	1
VIT_200s0252g00030	1
VIT_200s0264g00030	1
VIT_200s0264g00040	1
VIT_200s0264g00120	1
VIT_200s0265g00020	1
VIT_200s0265g00030	1
VIT_200s0269g00020	1
VIT_200s0269g00050	1
VIT_200s0270g00050	1
VIT_200s0271g00100	1
VIT_200s0274g00070	1
VIT_200s0287g00040	1
VIT_200s0299g00010	1
VIT_200s0299g00030	1
VIT_200s0299g00040	1
VIT_200s0301g00030	1
VIT_200s0302g00050	1
VIT_200s0313g00010	1
VIT_200s0322g00020	1
VIT_200s0322g00030	1
VIT_200s0332g00140	1
VIT_200s0333g00040	1
VIT_200s0333g00070	1
VIT_200s0338g00020	1
VIT_200s0340g00070	1
VIT_200s0341g00010	1
VIT_200s0341g00030	1
VIT_200s0344g00020	1
VIT_200s0366g00015	1
VIT_200s0370g00030	1
VIT_200s0370g00040	1
VIT_200s0370g00060	1
VIT_200s0386g00020	1
VIT_200s0388g00040	1
VIT_200s0391g00050	1
VIT_200s0394g00020	1
VIT_200s0394g00040	1
VIT_200s0396g00020	1
VIT_200s0396g00030	1
VIT_200s0396g00070	1
VIT_200s0396n00030	1
VIT_200s0406n00010	1
VIT_200s0407g00010	1
VIT_200s0407g00060	1
VIT_200s0432n00010	1
VIT_200s0438g00010	1
VIT_200s0445g00030	1
VIT_200s0445g00060	1
VIT_200s0447g00005	1
VIT_200s0454g00010	1
VIT_200s0475n00010	1
VIT_200s0477g00030	1
VIT_200s0480g00080	1
VIT_200s0480g00090	1
VIT_200s0490g00010	1
VIT_200s0505n00030	1
VIT_200s0508g00020	1
VIT_200s0508g00030	1
VIT_200s0531g00030	1
VIT_200s0531g00050	1
VIT_200s0532g00060	1
VIT_200s0558g00020	1
VIT_200s0558g00030	1
VIT_200s0561g00030	1
VIT_200s0581g00010	1
VIT_200s0583g00020	1
VIT_200s0593g00010	1
VIT_200s0601g00030	1
VIT_200s0601g00040	1
VIT_200s0612g00020	1
VIT_200s0625g00020	1
VIT_200s0636g00005	1
VIT_200s0658g00010	1
VIT_200s0674g00010	1
VIT_200s0684g00010	1
VIT_200s0704g00030	1
VIT_200s0710g00020	1
VIT_200s0734g00030	1
VIT_200s0742g00030	1
VIT_200s0780g00020	1
VIT_200s0822g00010	1
VIT_200s0847g00010	1
VIT_200s0854g00040	1
VIT_200s0868g00010	1
VIT_200s0880g00010	1
VIT_200s0897g00010	1
VIT_200s0945g00010	1
VIT_200s0956g00010	1
VIT_200s0981g00010	1
VIT_200s0992g00010	1
VIT_200s1206g00020	1
VIT_200s1227g00010	1
VIT_200s1238g00010	1
VIT_200s1291g00020	1
VIT_200s1308g00010	1
VIT_200s1328g00020	1
VIT_200s1373g00020	1
VIT_200s1429g00010	1
VIT_200s1450g00010	1
VIT_200s1506g00010	1
VIT_200s1542g00025	1
VIT_200s1546g00010	1
VIT_200s1644g00010	1
VIT_200s1667g00010	1
VIT_200s1739g00010	1
VIT_200s2044g00010	1
VIT_200s2085g00010	1
VIT_200s2171g00010	1
VIT_200s2207g00010	1
VIT_200s2300n00010	1
VIT_200s2440g00010	1
VIT_200s2472g00010	1
VIT_200s2558g00010	1
VIT_200s2569g00010	1
VIT_200s2579g00010	1
VIT_200s2582g00010	1
VIT_200s2668g00010	1
VIT_200s2704g00010	1
VIT_200s2705g00010	1
VIT_200s2710g00010	1
VIT_200s2837g00010	1
VIT_200s2871g00010	1
VIT_200s2887g00010	1
VIT_201s0010g00240	1
VIT_201s0010g00380	1
VIT_201s0010g00940	1
VIT_201s0010g01010	1
VIT_201s0010g01100	1
VIT_201s0010g01120	1
VIT_201s0010g01260	1
VIT_201s0010g01390	1
VIT_201s0010g01410	1
VIT_201s0010g01660	1
VIT_201s0010g02140	1
VIT_201s0010g02170	1
VIT_201s0010g02280	1
VIT_201s0010g02420	1
VIT_201s0010g02530	1
VIT_201s0010g02670	1
VIT_201s0010g02690	1
VIT_201s0010g02780	1
VIT_201s0010g03050	1
VIT_201s0010g03360	1
VIT_201s0010g03530	1
VIT_201s0010g03610	1
VIT_201s0010g03650	1
VIT_201s0010g03660	1
VIT_201s0010g03710	1
VIT_201s0010g03830	1
VIT_201s0010g03860	1
VIT_201s0010g03910	1
VIT_201s0011g00080	1
VIT_201s0011g00210	1
VIT_201s0011g00250	1
VIT_201s0011g00440	1
VIT_201s0011g00500	1
VIT_201s0011g00600	1
VIT_201s0011g00610	1
VIT_201s0011g00700	1
VIT_201s0011g01120	1
VIT_201s0011g01180	1
VIT_201s0011g01420	1
VIT_201s0011g01440	1
VIT_201s0011g01590	1
VIT_201s0011g01650	1
VIT_201s0011g01820	1
VIT_201s0011g01850	1
VIT_201s0011g02430	1
VIT_201s0011g02760	1
VIT_201s0011g02810	1
VIT_201s0011g02870	1
VIT_201s0011g03060	1
VIT_201s0011g03130	1
VIT_201s0011g03180	1
VIT_201s0011g03190	1
VIT_201s0011g03200	1
VIT_201s0011g03220	1
VIT_201s0011g03660	1
VIT_201s0011g03920	1
VIT_201s0011g04200	1
VIT_201s0011g04340	1
VIT_201s0011g04480	1
VIT_201s0011g04600	1
VIT_201s0011g04710	1
VIT_201s0011g04750	1
VIT_201s0011g04960	1
VIT_201s0011g04970	1
VIT_201s0011g05230	1
VIT_201s0011g05630	1
VIT_201s0011g05750	1
VIT_201s0011g05920	1
VIT_201s0011g05930	1
VIT_201s0011g06020	1
VIT_201s0011g06050	1
VIT_201s0011g06130	1
VIT_201s0011n00120	1
VIT_201s0011n00260	1
VIT_201s0011n00510	1
VIT_201s0026g00170	1
VIT_201s0026g00360	1
VIT_201s0026g00540	1
VIT_201s0026g00570	1
VIT_201s0026g00680	1
VIT_201s0026g00730	1
VIT_201s0026g00920	1
VIT_201s0026g01070	1
VIT_201s0026g01080	1
VIT_201s0026g01100	1
VIT_201s0026g01480	1
VIT_201s0026g01530	1
VIT_201s0026g01630	1
VIT_201s0026g01640	1
VIT_201s0026g01700	1
VIT_201s0026g01710	1
VIT_201s0026g01790	1
VIT_201s0026g02030	1
VIT_201s0026g02110	1
VIT_201s0026g02200	1
VIT_201s0026g02430	1
VIT_201s0026g02720	1
VIT_201s0026n00090	1
VIT_201s0026n00110	1
VIT_201s0026n00260	1
VIT_201s0113g00500	1
VIT_201s0127g00260	1
VIT_201s0127g00290	1
VIT_201s0127g00350	1
VIT_201s0127g00380	1
VIT_201s0127g00440	1
VIT_201s0127g00450	1
VIT_201s0127g00500	1
VIT_201s0127g00590	1
VIT_201s0127g00710	1
VIT_201s0137g00010	1
VIT_201s0137g00290	1
VIT_201s0137g00340	1
VIT_201s0137g00580	1
VIT_201s0137g00585	1
VIT_201s0146g00215	1
VIT_201s0146g00270	1
VIT_201s0146g00310	1
VIT_201s0146g00480	1
VIT_201s0150g00100	1
VIT_201s0150g00260	1
VIT_201s0150g00350	1
VIT_201s0150g00430	1
VIT_201s0150g00580	1
VIT_201s0150g00600	1
VIT_201s0150g00640	1
VIT_201s0244g00070	1
VIT_201s0244g00160	1
VIT_202s0012g00030	1
VIT_202s0012g00080	1
VIT_202s0012g00410	1
VIT_202s0012g00560	1
VIT_202s0012g00600	1
VIT_202s0012g00620	1
VIT_202s0012g00870	1
VIT_202s0012g00910	1
VIT_202s0012g00930	1
VIT_202s0012g01000	1
VIT_202s0012g01210	1
VIT_202s0012g01300	1
VIT_202s0012g01550	1
VIT_202s0012g01840	1
VIT_202s0012g01860	1
VIT_202s0012g01880	1
VIT_202s0012g01930	1
VIT_202s0012g02070	1
VIT_202s0012g02290	1
VIT_202s0012g02300	1
VIT_202s0012g02670	1
VIT_202s0025g00030	1
VIT_202s0025g00070	1
VIT_202s0025g00090	1
VIT_202s0025g00130	1
VIT_202s0025g00270	1
VIT_202s0025g00330	1
VIT_202s0025g00390	1
VIT_202s0025g00400	1
VIT_202s0025g00650	1
VIT_202s0025g01010	1
VIT_202s0025g01070	1
VIT_202s0025g01080	1
VIT_202s0025g01140	1
VIT_202s0025g01150	1
VIT_202s0025g01160	1
VIT_202s0025g01200	1
VIT_202s0025g01410	1
VIT_202s0025g01485	1
VIT_202s0025g01660	1
VIT_202s0025g01910	1
VIT_202s0025g02010	1
VIT_202s0025g02160	1
VIT_202s0025g02260	1
VIT_202s0025g02360	1
VIT_202s0025g02370	1
VIT_202s0025g02420	1
VIT_202s0025g02550	1
VIT_202s0025g02580	1
VIT_202s0025g02650	1
VIT_202s0025g02730	1
VIT_202s0025g02990	1
VIT_202s0025g03060	1
VIT_202s0025g03210	1
VIT_202s0025g03380	1
VIT_202s0025g03405	1
VIT_202s0025g03420	1
VIT_202s0025g03480	1
VIT_202s0025g03500	1
VIT_202s0025g03760	1
VIT_202s0025g03790	1
VIT_202s0025g03960	1
VIT_202s0025g04040	1
VIT_202s0025g04110	1
VIT_202s0025g04150	1
VIT_202s0025g04210	1
VIT_202s0025g04620	1
VIT_202s0025g04630	1
VIT_202s0025g04650	1
VIT_202s0025g04660	1
VIT_202s0025g04750	1
VIT_202s0025g04760	1
VIT_202s0025g05040	1
VIT_202s0025g05150	1
VIT_202s0025n00330	1
VIT_202s0033g00190	1
VIT_202s0033g00230	1
VIT_202s0033g01190	1
VIT_202s0033g01330	1
VIT_202s0033g01360	1
VIT_202s0087g00140	1
VIT_202s0087g00410	1
VIT_202s0087g00430	1
VIT_202s0087g00460	1
VIT_202s0087g00590	1
VIT_202s0087g00750	1
VIT_202s0154g00070	1
VIT_202s0154g00090	1
VIT_202s0154g00130	1
VIT_202s0154g00200	1
VIT_202s0154g00370	1
VIT_202s0154g00450	1
VIT_202s0234g00120	1
VIT_202s0236g00060	1
VIT_202s0241g00160	1
VIT_203s0017g00460	1
VIT_203s0017g00830	1
VIT_203s0017g01060	1
VIT_203s0017g01120	1
VIT_203s0017g01470	1
VIT_203s0017g01640	1
VIT_203s0017g01670	1
VIT_203s0017g01700	1
VIT_203s0017g01780	1
VIT_203s0017g01970	1
VIT_203s0017g01980	1
VIT_203s0017g02280	1
VIT_203s0017g02350	1
VIT_203s0017n00260	1
VIT_203s0038g00030	1
VIT_203s0038g00290	1
VIT_203s0038g00430	1
VIT_203s0038g00640	1
VIT_203s0038g00720	1
VIT_203s0038g00750	1
VIT_203s0038g00890	1
VIT_203s0038g01100	1
VIT_203s0038g01480	1
VIT_203s0038g01510	1
VIT_203s0038g01550	1
VIT_203s0038g01940	1
VIT_203s0038g02180	1
VIT_203s0038g02200	1
VIT_203s0038g02370	1
VIT_203s0038g02460	1
VIT_203s0038g02480	1
VIT_203s0038g02580	1
VIT_203s0038g02760	1
VIT_203s0038g02810	1
VIT_203s0038g02940	1
VIT_203s0038g03200	1
VIT_203s0038g03610	1
VIT_203s0038g03620	1
VIT_203s0038g03690	1
VIT_203s0038g04130	1
VIT_203s0038g04240	1
VIT_203s0038g04330	1
VIT_203s0038g04420	1
VIT_203s0038g04460	1
VIT_203s0038g04600	1
VIT_203s0038g04620	1
VIT_203s0038g04750	1
VIT_203s0063g00210	1
VIT_203s0063g00290	1
VIT_203s0063g00380	1
VIT_203s0063g00490	1
VIT_203s0063g00610	1
VIT_203s0063g00890	1
VIT_203s0063g00940	1
VIT_203s0063g01020	1
VIT_203s0063g01080	1
VIT_203s0063g01415	1
VIT_203s0063g01800	1
VIT_203s0063g01880	1
VIT_203s0063g01890	1
VIT_203s0063g02100	1
VIT_203s0063g02110	1
VIT_203s0063g02190	1
VIT_203s0063g02280	1
VIT_203s0063g02290	1
VIT_203s0063g02310	1
VIT_203s0063g02340	1
VIT_203s0063g02360	1
VIT_203s0063g02380	1
VIT_203s0063g02420	1
VIT_203s0063g02480	1
VIT_203s0063g02500	1
VIT_203s0063g02550	1
VIT_203s0088g00280	1
VIT_203s0088g00400	1
VIT_203s0088g00960	1
VIT_203s0088g00990	1
VIT_203s0088g01250	1
VIT_203s0088g01260	1
VIT_203s0091g00050	1
VIT_203s0091g00080	1
VIT_203s0091g00380	1
VIT_203s0091g00620	1
VIT_203s0091g00670	1
VIT_203s0091g00860	1
VIT_203s0091g00870	1
VIT_203s0091g01030	1
VIT_203s0091g01100	1
VIT_203s0091g01190	1
VIT_203s0097g00520	1
VIT_203s0110g00110	1
VIT_203s0110g00350	1
VIT_203s0132g00310	1
VIT_203s0180g00020	1
VIT_203s0180g00030	1
VIT_204s0008g00030	1
VIT_204s0008g00170	1
VIT_204s0008g00490	1
VIT_204s0008g00630	1
VIT_204s0008g00650	1
VIT_204s0008g00680	1
VIT_204s0008g00780	1
VIT_204s0008g00860	1
VIT_204s0008g01040	1
VIT_204s0008g01060	1
VIT_204s0008g01180	1
VIT_204s0008g01200	1
VIT_204s0008g01400	1
VIT_204s0008g01670	1
VIT_204s0008g01760	1
VIT_204s0008g01790	1
VIT_204s0008g01910	1
VIT_204s0008g02040	1
VIT_204s0008g02050	1
VIT_204s0008g02150	1
VIT_204s0008g02500	1
VIT_204s0008g02630	1
VIT_204s0008g02820	1
VIT_204s0008g03160	1
VIT_204s0008g03260	1
VIT_204s0008g03270	1
VIT_204s0008g03300	1
VIT_204s0008g03360	1
VIT_204s0008g03410	1
VIT_204s0008g03430	1
VIT_204s0008g03530	1
VIT_204s0008g03660	1
VIT_204s0008g03690	1
VIT_204s0008g03730	1
VIT_204s0008g03830	1
VIT_204s0008g03860	1
VIT_204s0008g03900	1
VIT_204s0008g04150	1
VIT_204s0008g04220	1
VIT_204s0008g04250	1
VIT_204s0008g04300	1
VIT_204s0008g04350	1
VIT_204s0008g04490	1
VIT_204s0008g04500	1
VIT_204s0008g04730	1
VIT_204s0008g04930	1
VIT_204s0008g04990	1
VIT_204s0008g05040	1
VIT_204s0008g05410	1
VIT_204s0008g05530	1
VIT_204s0008g05540	1
VIT_204s0008g05570	1
VIT_204s0008g05610	1
VIT_204s0008g05620	1
VIT_204s0008g05830	1
VIT_204s0008g05920	1
VIT_204s0008g05930	1
VIT_204s0008g06030	1
VIT_204s0008g06320	1
VIT_204s0008g06410	1
VIT_204s0008g06480	1
VIT_204s0008g06490	1
VIT_204s0008g06500	1
VIT_204s0008g06620	1
VIT_204s0008g06700	1
VIT_204s0008g06800	1
VIT_204s0008g06870	1
VIT_204s0008g06880	1
VIT_204s0008g06920	1
VIT_204s0008g06990	1
VIT_204s0008g07000	1
VIT_204s0008g07040	1
VIT_204s0008g07320	1
VIT_204s0008g07370	1
VIT_204s0023g00140	1
VIT_204s0023g00310	1
VIT_204s0023g00350	1
VIT_204s0023g00380	1
VIT_204s0023g00440	1
VIT_204s0023g00600	1
VIT_204s0023g00670	1
VIT_204s0023g00730	1
VIT_204s0023g01170	1
VIT_204s0023g01180	1
VIT_204s0023g01280	1
VIT_204s0023g01320	1
VIT_204s0023g01370	1
VIT_204s0023g01560	1
VIT_204s0023g01610	1
VIT_204s0023g01770	1
VIT_204s0023g01820	1
VIT_204s0023g01990	1
VIT_204s0023g02070	1
VIT_204s0023g02110	1
VIT_204s0023g02340	1
VIT_204s0023g02390	1
VIT_204s0023g02500	1
VIT_204s0023g02600	1
VIT_204s0023g02690	1
VIT_204s0023g02800	1
VIT_204s0023g02840	1
VIT_204s0023g03060	1
VIT_204s0023g03160	1
VIT_204s0023g03190	1
VIT_204s0023g03250	1
VIT_204s0023g03340	1
VIT_204s0023g03440	1
VIT_204s0023g03650	1
VIT_204s0023g03710	1
VIT_204s0023n00280	1
VIT_204s0043g00330	1
VIT_204s0044g00040	1
VIT_204s0044g00070	1
VIT_204s0044g00120	1
VIT_204s0044g00190	1
VIT_204s0044g00280	1
VIT_204s0044g00870	1
VIT_204s0044g00880	1
VIT_204s0044g01000	1
VIT_204s0044g01010	1
VIT_204s0044g01460	1
VIT_204s0044g01490	1
VIT_204s0044g01570	1
VIT_204s0044g01840	1
VIT_204s0044g01940	1
VIT_204s0044g02020	1
VIT_204s0069g00780	1
VIT_204s0069g00800	1
VIT_204s0069g00960	1
VIT_204s0079g00125	1
VIT_204s0079g00280	1
VIT_204s0079g00420	1
VIT_204s0079g00650	1
VIT_204s0079g00760	1
VIT_204s0210g00030	1
VIT_205s0020g00260	1
VIT_205s0020g00290	1
VIT_205s0020g00360	1
VIT_205s0020g00430	1
VIT_205s0020g00450	1
VIT_205s0020g00490	1
VIT_205s0020g00570	1
VIT_205s0020g00640	1
VIT_205s0020g00740	1
VIT_205s0020g00750	1
VIT_205s0020g00760	1
VIT_205s0020g01060	1
VIT_205s0020g01220	1
VIT_205s0020g01320	1
VIT_205s0020g01360	1
VIT_205s0020g01430	1
VIT_205s0020g01480	1
VIT_205s0020g01520	1
VIT_205s0020g01600	1
VIT_205s0020g01730	1
VIT_205s0020g01820	1
VIT_205s0020g01910	1
VIT_205s0020g01980	1
VIT_205s0020g02080	1
VIT_205s0020g02150	1
VIT_205s0020g02300	1
VIT_205s0020g02330	1
VIT_205s0020g02370	1
VIT_205s0020g02390	1
VIT_205s0020g02410	1
VIT_205s0020g02590	1
VIT_205s0020g02620	1
VIT_205s0020g02660	1
VIT_205s0020g02670	1
VIT_205s0020g02800	1
VIT_205s0020g02810	1
VIT_205s0020g02840	1
VIT_205s0020g02860	1
VIT_205s0020g02930	1
VIT_205s0020g02940	1
VIT_205s0020g03000	1
VIT_205s0020g03550	1
VIT_205s0020g03600	1
VIT_205s0020g03610	1
VIT_205s0020g03650	1
VIT_205s0020g03690	1
VIT_205s0020g03710	1
VIT_205s0020g03820	1
VIT_205s0020g03870	1
VIT_205s0020g04010	1
VIT_205s0020g04150	1
VIT_205s0020g04160	1
VIT_205s0020g04250	1
VIT_205s0020g04510	1
VIT_205s0020g04590	1
VIT_205s0020g04600	1
VIT_205s0020g04870	1
VIT_205s0029g00050	1
VIT_205s0029g00060	1
VIT_205s0029g00140	1
VIT_205s0029g00220	1
VIT_205s0029g00410	1
VIT_205s0029g00550	1
VIT_205s0029g00720	1
VIT_205s0029g01100	1
VIT_205s0029g01210	1
VIT_205s0029g01300	1
VIT_205s0029g01310	1
VIT_205s0029n00090	1
VIT_205s0049g00100	1
VIT_205s0049g00180	1
VIT_205s0049g00200	1
VIT_205s0049g00390	1
VIT_205s0049g00410	1
VIT_205s0049g00890	1
VIT_205s0049g01040	1
VIT_205s0049g01180	1
VIT_205s0049g01330	1
VIT_205s0049g01470	1
VIT_205s0049g01810	1
VIT_205s0049g01940	1
VIT_205s0049g01950	1
VIT_205s0051g00070	1
VIT_205s0051g00350	1
VIT_205s0051g00450	1
VIT_205s0051g00490	1
VIT_205s0051g00750	1
VIT_205s0051g00850	1
VIT_205s0062g00630	1
VIT_205s0062g00840	1
VIT_205s0062g01000	1
VIT_205s0062g01040	1
VIT_205s0062g01200	1
VIT_205s0062g01250	1
VIT_205s0062g01360	1
VIT_205s0062g01423	1
VIT_205s0062n00070	1
VIT_205s0077g00010	1
VIT_205s0077g00580	1
VIT_205s0077g00630	1
VIT_205s0077g00650	1
VIT_205s0077g00654	1
VIT_205s0077g00670	1
VIT_205s0077g00690	1
VIT_205s0077g00740	1
VIT_205s0077g00820	1
VIT_205s0077g00860	1
VIT_205s0077g00920	1
VIT_205s0077g01060	1
VIT_205s0077g01070	1
VIT_205s0077g01170	1
VIT_205s0077g01180	1
VIT_205s0077g01230	1
VIT_205s0077g01460	1
VIT_205s0077g01810	1
VIT_205s0077g01860	1
VIT_205s0077g02040	1
VIT_205s0077g02140	1
VIT_205s0077g02210	1
VIT_205s0077g02330	1
VIT_205s0077g02340	1
VIT_205s0094g00120	1
VIT_205s0094g00450	1
VIT_205s0094g00460	1
VIT_205s0094g00490	1
VIT_205s0094g00860	1
VIT_205s0094g00900	1
VIT_205s0094g00910	1
VIT_205s0094g01240	1
VIT_205s0094g01340	1
VIT_205s0094g01520	1
VIT_205s0102g00145	1
VIT_205s0102g00230	1
VIT_205s0102g00290	1
VIT_205s0102g00370	1
VIT_205s0102g00470	1
VIT_205s0102g00560	1
VIT_205s0102g00640	1
VIT_205s0102g00720	1
VIT_205s0102g00760	1
VIT_205s0102g00770	1
VIT_205s0102g01040	1
VIT_205s0102g01220	1
VIT_205s0102n00080	1
VIT_205s0124g00200	1
VIT_205s0124g00270	1
VIT_205s0165g00200	1
VIT_206s0004g00040	1
VIT_206s0004g00065	1
VIT_206s0004g00100	1
VIT_206s0004g00380	1
VIT_206s0004g00390	1
VIT_206s0004g00410	1
VIT_206s0004g00600	1
VIT_206s0004g00840	1
VIT_206s0004g00950	1
VIT_206s0004g01200	1
VIT_206s0004g01210	1
VIT_206s0004g01340	1
VIT_206s0004g01550	1
VIT_206s0004g01730	1
VIT_206s0004g01790	1
VIT_206s0004g01820	1
VIT_206s0004g01840	1
VIT_206s0004g01930	1
VIT_206s0004g02280	1
VIT_206s0004g02360	1
VIT_206s0004g02410	1
VIT_206s0004g02600	1
VIT_206s0004g02640	1
VIT_206s0004g02790	1
VIT_206s0004g02870	1
VIT_206s0004g02880	1
VIT_206s0004g03090	1
VIT_206s0004g03130	1
VIT_206s0004g03140	1
VIT_206s0004g03310	1
VIT_206s0004g03380	1
VIT_206s0004g03970	1
VIT_206s0004g04190	1
VIT_206s0004g04200	1
VIT_206s0004g04230	1
VIT_206s0004g04270	1
VIT_206s0004g04280	1
VIT_206s0004g04320	1
VIT_206s0004g04350	1
VIT_206s0004g04430	1
VIT_206s0004g04500	1
VIT_206s0004g04520	1
VIT_206s0004g04740	1
VIT_206s0004g04780	1
VIT_206s0004g04800	1
VIT_206s0004g04890	1
VIT_206s0004g04930	1
VIT_206s0004g05000	1
VIT_206s0004g05470	1
VIT_206s0004g05490	1
VIT_206s0004g05640	1
VIT_206s0004g05650	1
VIT_206s0004g05680	1
VIT_206s0004g06160	1
VIT_206s0004g06500	1
VIT_206s0004g06590	1
VIT_206s0004g06820	1
VIT_206s0004g06910	1
VIT_206s0004g06920	1
VIT_206s0004g06970	1
VIT_206s0004g06990	1
VIT_206s0004g07070	1
VIT_206s0004g07080	1
VIT_206s0004g07110	1
VIT_206s0004g07230	1
VIT_206s0004g07370	1
VIT_206s0004g07430	1
VIT_206s0004g07640	1
VIT_206s0004g07700	1
VIT_206s0004g07760	1
VIT_206s0004g07850	1
VIT_206s0004g08050	1
VIT_206s0004g08280	1
VIT_206s0004n00280	1
VIT_206s0004n00350	1
VIT_206s0004n00590	1
VIT_206s0009g00210	1
VIT_206s0009g00580	1
VIT_206s0009g00810	1
VIT_206s0009g00850	1
VIT_206s0009g00880	1
VIT_206s0009g00970	1
VIT_206s0009g01000	1
VIT_206s0009g01090	1
VIT_206s0009g01580	1
VIT_206s0009g01630	1
VIT_206s0009g01840	1
VIT_206s0009g01900	1
VIT_206s0009g01910	1
VIT_206s0009g01940	1
VIT_206s0009g02410	1
VIT_206s0009g02520	1
VIT_206s0009g02540	1
VIT_206s0009g02660	1
VIT_206s0009g02710	1
VIT_206s0009g02780	1
VIT_206s0009g02830	1
VIT_206s0009g03190	1
VIT_206s0009g03210	1
VIT_206s0009g03360	1
VIT_206s0009g03590	1
VIT_206s0009g03660	1
VIT_206s0009g03780	1
VIT_206s0061g00240	1
VIT_206s0061g00300	1
VIT_206s0061g00350	1
VIT_206s0061g00490	1
VIT_206s0061g00530	1
VIT_206s0061g00540	1
VIT_206s0061g00850	1
VIT_206s0061g01075	1
VIT_206s0061g01360	1
VIT_206s0061g01410	1
VIT_206s0061g01450	1
VIT_206s0061g01570	1
VIT_206s0080g00160	1
VIT_206s0080g00540	1
VIT_206s0080g00860	1
VIT_206s0080g00870	1
VIT_206s0080g00970	1
VIT_206s0080g01050	1
VIT_206s0080g01230	1
VIT_206s0080g01240	1
VIT_206s0080g01260	1
VIT_207s0005g00040	1
VIT_207s0005g00070	1
VIT_207s0005g00130	1
VIT_207s0005g00160	1
VIT_207s0005g00220	1
VIT_207s0005g00240	1
VIT_207s0005g00330	1
VIT_207s0005g00410	1
VIT_207s0005g00450	1
VIT_207s0005g00460	1
VIT_207s0005g00480	1
VIT_207s0005g00490	1
VIT_207s0005g00880	1
VIT_207s0005g01000	1
VIT_207s0005g01090	1
VIT_207s0005g01125	1
VIT_207s0005g01220	1
VIT_207s0005g01400	1
VIT_207s0005g01590	1
VIT_207s0005g01740	1
VIT_207s0005g01960	1
VIT_207s0005g02000	1
VIT_207s0005g02020	1
VIT_207s0005g02100	1
VIT_207s0005g02140	1
VIT_207s0005g02190	1
VIT_207s0005g02280	1
VIT_207s0005g02440	1
VIT_207s0005g02500	1
VIT_207s0005g02650	1
VIT_207s0005g02730	1
VIT_207s0005g03010	1
VIT_207s0005g03310	1
VIT_207s0005g03570	1
VIT_207s0005g03580	1
VIT_207s0005g03610	1
VIT_207s0005g03620	1
VIT_207s0005g03720	1
VIT_207s0005g04130	1
VIT_207s0005g04190	1
VIT_207s0005g04200	1
VIT_207s0005g04260	1
VIT_207s0005g04395	1
VIT_207s0005g04590	1
VIT_207s0005g04600	1
VIT_207s0005g05510	1
VIT_207s0005g05600	1
VIT_207s0005g05990	1
VIT_207s0005g06090	1
VIT_207s0005g06310	1
VIT_207s0005g06340	1
VIT_207s0005g06440	1
VIT_207s0031g00100	1
VIT_207s0031g00160	1
VIT_207s0031g00240	1
VIT_207s0031g00600	1
VIT_207s0031g00640	1
VIT_207s0031g00840	1
VIT_207s0031g01330	1
VIT_207s0031g01600	1
VIT_207s0031g01740	1
VIT_207s0031g01835	1
VIT_207s0031g01860	1
VIT_207s0031g01960	1
VIT_207s0031g02120	1
VIT_207s0031g02190	1
VIT_207s0031g02220	1
VIT_207s0031g02520	1
VIT_207s0031g02620	1
VIT_207s0031g02800	1
VIT_207s0031g02870	1
VIT_207s0031g02960	1
VIT_207s0031g03100	1
VIT_207s0031g03160	1
VIT_207s0031g03190	1
VIT_207s0095g00040	1
VIT_207s0095g00730	1
VIT_207s0095g00780	1
VIT_207s0104g00260	1
VIT_207s0104g00320	1
VIT_207s0104g00460	1
VIT_207s0104g00470	1
VIT_207s0104g00520	1
VIT_207s0104g00630	1
VIT_207s0104g00670	1
VIT_207s0104g00880	1
VIT_207s0104g00960	1
VIT_207s0104g01330	1
VIT_207s0104g01360	1
VIT_207s0104g01380	1
VIT_207s0104g01460	1
VIT_207s0104g01590	1
VIT_207s0104g01800	1
VIT_207s0129g00030	1
VIT_207s0129g00050	1
VIT_207s0129g00130	1
VIT_207s0129g00410	1
VIT_207s0129g00420	1
VIT_207s0129g00810	1
VIT_207s0130g00150	1
VIT_207s0130g00160	1
VIT_207s0130g00230	1
VIT_207s0130g00290	1
VIT_207s0130g00310	1
VIT_207s0130g00320	1
VIT_207s0130g00470	1
VIT_207s0141g00110	1
VIT_207s0141g00310	1
VIT_207s0141g00320	1
VIT_207s0141g00660	1
VIT_207s0141g00680	1
VIT_207s0151g00480	1
VIT_207s0151g00490	1
VIT_207s0151g00520	1
VIT_207s0151g00530	1
VIT_207s0151g00690	1
VIT_207s0151g00790	1
VIT_207s0151g00910	1
VIT_207s0151g00930	1
VIT_207s0151n00010	1
VIT_207s0191g00140	1
VIT_207s0205g00050	1
VIT_207s0205g00090	1
VIT_208s0007g00110	1
VIT_208s0007g00140	1
VIT_208s0007g00170	1
VIT_208s0007g00340	1
VIT_208s0007g00420	1
VIT_208s0007g00610	1
VIT_208s0007g00760	1
VIT_208s0007g00800	1
VIT_208s0007g00970	1
VIT_208s0007g01140	1
VIT_208s0007g01280	1
VIT_208s0007g01720	1
VIT_208s0007g01730	1
VIT_208s0007g01960	1
VIT_208s0007g01990	1
VIT_208s0007g02100	1
VIT_208s0007g02130	1
VIT_208s0007g02160	1
VIT_208s0007g02240	1
VIT_208s0007g02270	1
VIT_208s0007g02300	1
VIT_208s0007g02330	1
VIT_208s0007g02340	1
VIT_208s0007g02380	1
VIT_208s0007g02510	1
VIT_208s0007g02540	1
VIT_208s0007g02550	1
VIT_208s0007g02580	1
VIT_208s0007g02610	1
VIT_208s0007g02760	1
VIT_208s0007g02790	1
VIT_208s0007g02980	1
VIT_208s0007g02990	1
VIT_208s0007g03130	1
VIT_208s0007g03190	1
VIT_208s0007g03400	1
VIT_208s0007g03430	1
VIT_208s0007g03470	1
VIT_208s0007g03490	1
VIT_208s0007g03620	1
VIT_208s0007g03770	1
VIT_208s0007g03840	1
VIT_208s0007g03930	1
VIT_208s0007g03990	1
VIT_208s0007g04140	1
VIT_208s0007g04390	1
VIT_208s0007g04520	1
VIT_208s0007g04750	1
VIT_208s0007g04980	1
VIT_208s0007g05080	1
VIT_208s0007g05130	1
VIT_208s0007g05170	1
VIT_208s0007g05540	1
VIT_208s0007g05570	1
VIT_208s0007g05610	1
VIT_208s0007g05685	1
VIT_208s0007g06200	1
VIT_208s0007g06240	1
VIT_208s0007g06300	1
VIT_208s0007g06390	1
VIT_208s0007g06540	1
VIT_208s0007g06660	1
VIT_208s0007g06740	1
VIT_208s0007g06820	1
VIT_208s0007g06830	1
VIT_208s0007g07190	1
VIT_208s0007g07210	1
VIT_208s0007g07230	1
VIT_208s0007g07280	1
VIT_208s0007g07340	1
VIT_208s0007g07400	1
VIT_208s0007g07420	1
VIT_208s0007g07680	1
VIT_208s0007g07860	1
VIT_208s0007g07900	1
VIT_208s0007g08060	1
VIT_208s0007g08110	1
VIT_208s0007g08120	1
VIT_208s0007g08140	1
VIT_208s0007g08180	1
VIT_208s0007g08350	1
VIT_208s0007g08680	1
VIT_208s0007g08700	1
VIT_208s0007g08710	1
VIT_208s0007g08930	1
VIT_208s0007g08980	1
VIT_208s0032g00080	1
VIT_208s0032g00110	1
VIT_208s0032g00290	1
VIT_208s0032g00530	1
VIT_208s0032g00780	1
VIT_208s0032g00920	1
VIT_208s0032g01030	1
VIT_208s0032g01110	1
VIT_208s0032g01190	1
VIT_208s0040g00020	1
VIT_208s0040g00030	1
VIT_208s0040g00120	1
VIT_208s0040g00210	1
VIT_208s0040g00360	1
VIT_208s0040g00430	1
VIT_208s0040g00480	1
VIT_208s0040g00770	1
VIT_208s0040g00840	1
VIT_208s0040g00980	1
VIT_208s0040g01260	1
VIT_208s0040g01270	1
VIT_208s0040g01430	1
VIT_208s0040g01700	1
VIT_208s0040g01720	1
VIT_208s0040g01780	1
VIT_208s0040g01800	1
VIT_208s0040g01850	1
VIT_208s0040g01910	1
VIT_208s0040g01920	1
VIT_208s0040g02090	1
VIT_208s0040g02100	1
VIT_208s0040g02130	1
VIT_208s0040g02220	1
VIT_208s0040g02290	1
VIT_208s0040g02370	1
VIT_208s0040g02460	1
VIT_208s0040g02960	1
VIT_208s0040g03140	1
VIT_208s0040g03400	1
VIT_208s0040n00070	1
VIT_208s0056g00070	1
VIT_208s0056g00080	1
VIT_208s0056g00110	1
VIT_208s0056g00230	1
VIT_208s0056g00270	1
VIT_208s0056g00300	1
VIT_208s0056g00710	1
VIT_208s0056g00730	1
VIT_208s0056g01150	1
VIT_208s0056g01310	1
VIT_208s0056g01670	1
VIT_208s0058g00280	1
VIT_208s0058g00460	1
VIT_208s0058g00570	1
VIT_208s0058g00750	1
VIT_208s0058g00820	1
VIT_208s0058g01010	1
VIT_208s0058g01040	1
VIT_208s0058g01120	1
VIT_208s0058g01210	1
VIT_208s0058g01270	1
VIT_208s0058g01360	1
VIT_208s0058g01410	1
VIT_208s0058g01440	1
VIT_208s0058n00080	1
VIT_208s0105g00330	1
VIT_208s0105g00350	1
VIT_208s0105g00360	1
VIT_208s0217g00090	1
VIT_208s0217g00120	1
VIT_209s0002g00390	1
VIT_209s0002g00430	1
VIT_209s0002g00490	1
VIT_209s0002g00630	1
VIT_209s0002g00770	1
VIT_209s0002g00780	1
VIT_209s0002g00930	1
VIT_209s0002g00980	1
VIT_209s0002g01020	1
VIT_209s0002g01390	1
VIT_209s0002g01690	1
VIT_209s0002g02220	1
VIT_209s0002g02400	1
VIT_209s0002g02630	1
VIT_209s0002g02750	1
VIT_209s0002g02840	1
VIT_209s0002g03140	1
VIT_209s0002g03260	1
VIT_209s0002g03350	1
VIT_209s0002g03780	1
VIT_209s0002g04150	1
VIT_209s0002g04180	1
VIT_209s0002g04210	1
VIT_209s0002g04220	1
VIT_209s0002g04240	1
VIT_209s0002g04480	1
VIT_209s0002g05100	1
VIT_209s0002g05150	1
VIT_209s0002g05720	1
VIT_209s0002g05840	1
VIT_209s0002g06040	1
VIT_209s0002g06100	1
VIT_209s0002g06120	1
VIT_209s0002g06370	1
VIT_209s0002g06730	1
VIT_209s0002g06780	1
VIT_209s0002g06830	1
VIT_209s0002g07190	1
VIT_209s0002g07220	1
VIT_209s0002g08410	1
VIT_209s0002g08930	1
VIT_209s0002n00100	1
VIT_209s0002n00140	1
VIT_209s0018g00355	1
VIT_209s0018g00600	1
VIT_209s0018g01070	1
VIT_209s0018g01140	1
VIT_209s0018g01180	1
VIT_209s0018g01290	1
VIT_209s0018g01620	1
VIT_209s0018g01840	1
VIT_209s0018g01870	1
VIT_209s0018g01930	1
VIT_209s0018g01940	1
VIT_209s0018g01950	1
VIT_209s0018n00050	1
VIT_209s0054g00800	1
VIT_209s0054g00970	1
VIT_209s0054g01025	1
VIT_209s0054n00130	1
VIT_209s0070g00030	1
VIT_209s0070g00520	1
VIT_209s0070g00720	1
VIT_209s0070n00150	1
VIT_209s0096g00080	1
VIT_210s0003g00080	1
VIT_210s0003g00190	1
VIT_210s0003g00320	1
VIT_210s0003g00490	1
VIT_210s0003g00510	1
VIT_210s0003g00530	1
VIT_210s0003g00550	1
VIT_210s0003g00640	1
VIT_210s0003g00810	1
VIT_210s0003g00960	1
VIT_210s0003g01150	1
VIT_210s0003g01240	1
VIT_210s0003g01300	1
VIT_210s0003g01570	1
VIT_210s0003g01630	1
VIT_210s0003g01700	1
VIT_210s0003g01710	1
VIT_210s0003g01800	1
VIT_210s0003g01810	1
VIT_210s0003g01960	1
VIT_210s0003g02170	1
VIT_210s0003g02200	1
VIT_210s0003g02250	1
VIT_210s0003g02590	1
VIT_210s0003g02680	1
VIT_210s0003g03110	1
VIT_210s0003g03150	1
VIT_210s0003g03160	1
VIT_210s0003g03260	1
VIT_210s0003g03360	1
VIT_210s0003g03390	1
VIT_210s0003g03410	1
VIT_210s0003g03500	1
VIT_210s0003g03510	1
VIT_210s0003g03880	1
VIT_210s0003g03950	1
VIT_210s0003g03980	1
VIT_210s0003g04070	1
VIT_210s0003g04370	1
VIT_210s0003g04490	1
VIT_210s0003g04560	1
VIT_210s0003g04580	1
VIT_210s0003g04600	1
VIT_210s0003g04680	1
VIT_210s0003g04770	1
VIT_210s0003g05040	1
VIT_210s0003g05126	1
VIT_210s0003n00010	1
VIT_210s0042g00150	1
VIT_210s0042g00240	1
VIT_210s0042g00310	1
VIT_210s0042g01060	1
VIT_210s0071g00290	1
VIT_210s0071g00300	1
VIT_210s0071g00550	1
VIT_210s0071g00670	1
VIT_210s0071g00740	1
VIT_210s0071g00770	1
VIT_210s0071g00950	1
VIT_210s0092g00120	1
VIT_210s0092g00210	1
VIT_210s0092g00270	1
VIT_210s0092g00350	1
VIT_210s0092g00780	1
VIT_210s0116g00450	1
VIT_210s0116g00480	1
VIT_210s0116g00510	1
VIT_210s0116g00840	1
VIT_210s0116g01530	1
VIT_210s0116g01660	1
VIT_210s0116g01680	1
VIT_210s0116g01710	1
VIT_210s0116g01760	1
VIT_210s0116g01800	1
VIT_210s0116g01830	1
VIT_210s0116g01850	1
VIT_210s0405g00030	1
VIT_211s0016g00020	1
VIT_211s0016g00220	1
VIT_211s0016g00290	1
VIT_211s0016g00350	1
VIT_211s0016g00590	1
VIT_211s0016g00610	1
VIT_211s0016g00860	1
VIT_211s0016g00920	1
VIT_211s0016g00970	1
VIT_211s0016g01020	1
VIT_211s0016g01110	1
VIT_211s0016g01150	1
VIT_211s0016g01240	1
VIT_211s0016g01480	1
VIT_211s0016g01490	1
VIT_211s0016g01750	1
VIT_211s0016g01760	1
VIT_211s0016g01770	1
VIT_211s0016g01940	1
VIT_211s0016g02240	1
VIT_211s0016g02260	1
VIT_211s0016g02420	1
VIT_211s0016g02470	1
VIT_211s0016g02490	1
VIT_211s0016g02640	1
VIT_211s0016g02670	1
VIT_211s0016g02830	1
VIT_211s0016g02840	1
VIT_211s0016g03170	1
VIT_211s0016g03180	1
VIT_211s0016g03320	1
VIT_211s0016g03370	1
VIT_211s0016g03520	1
VIT_211s0016g03560	1
VIT_211s0016g03690	1
VIT_211s0016g03710	1
VIT_211s0016g03800	1
VIT_211s0016g04000	1
VIT_211s0016g04390	1
VIT_211s0016g04830	1
VIT_211s0016g05460	1
VIT_211s0016g05500	1
VIT_211s0016g05510	1
VIT_211s0016g05600	1
VIT_211s0037g00030	1
VIT_211s0037g00050	1
VIT_211s0037g00090	1
VIT_211s0037g00390	1
VIT_211s0037g00740	1
VIT_211s0037g01120	1
VIT_211s0052g00430	1
VIT_211s0052g00590	1
VIT_211s0052g00630	1
VIT_211s0052g00660	1
VIT_211s0052g00710	1
VIT_211s0052g00810	1
VIT_211s0052g00850	1
VIT_211s0052g00860	1
VIT_211s0052g01130	1
VIT_211s0052g01640	1
VIT_211s0052g01710	1
VIT_211s0052n00030	1
VIT_211s0065g00170	1
VIT_211s0065g00470	1
VIT_211s0065g01040	1
VIT_211s0065g01090	1
VIT_211s0065n00030	1
VIT_211s0078g00260	1
VIT_211s0103g00270	1
VIT_211s0103g00530	1
VIT_211s0103g00570	1
VIT_211s0103g00595	1
VIT_211s0103g00630	1
VIT_211s0118g00330	1
VIT_211s0118g00410	1
VIT_211s0118g00500	1
VIT_211s0118g00530	1
VIT_211s0118g00580	1
VIT_211s0118g00660	1
VIT_211s0149g00150	1
VIT_211s0206g00130	1
VIT_211s0206n00010	1
VIT_212s0028g00220	1
VIT_212s0028g00590	1
VIT_212s0028g00710	1
VIT_212s0028g00830	1
VIT_212s0028g01000	1
VIT_212s0028g01070	1
VIT_212s0028g01240	1
VIT_212s0028g01320	1
VIT_212s0028g01340	1
VIT_212s0028g01370	1
VIT_212s0028g01420	1
VIT_212s0028g01520	1
VIT_212s0028g01750	1
VIT_212s0028g02020	1
VIT_212s0028g02210	1
VIT_212s0028g02220	1
VIT_212s0028g02380	1
VIT_212s0028g03310	1
VIT_212s0028g03370	1
VIT_212s0028g03440	1
VIT_212s0028g03630	1
VIT_212s0028n00090	1
VIT_212s0034g00080	1
VIT_212s0034g01100	1
VIT_212s0034g01370	1
VIT_212s0034g01440	1
VIT_212s0034g01630	1
VIT_212s0034g01760	1
VIT_212s0034g01770	1
VIT_212s0034g01860	1
VIT_212s0034g02280	1
VIT_212s0034g02310	1
VIT_212s0034n00230	1
VIT_212s0035g00440	1
VIT_212s0035g00640	1
VIT_212s0035g00720	1
VIT_212s0035g01050	1
VIT_212s0035g01110	1
VIT_212s0035g01140	1
VIT_212s0035g01250	1
VIT_212s0035g01280	1
VIT_212s0035g01470	1
VIT_212s0035g01540	1
VIT_212s0035g01860	1
VIT_212s0055g00160	1
VIT_212s0055g00250	1
VIT_212s0055g00310	1
VIT_212s0055g00390	1
VIT_212s0055g00465	1
VIT_212s0055g00510	1
VIT_212s0055g00960	1
VIT_212s0055g01165	1
VIT_212s0055n00050	1
VIT_212s0057g00140	1
VIT_212s0057g00200	1
VIT_212s0057g00800	1
VIT_212s0057g00880	1
VIT_212s0057g01360	1
VIT_212s0059g00180	1
VIT_212s0059g00220	1
VIT_212s0059g00230	1
VIT_212s0059g00640	1
VIT_212s0059g00670	1
VIT_212s0059g00810	1
VIT_212s0059g01100	1
VIT_212s0059g01130	1
VIT_212s0059g01270	1
VIT_212s0059g01290	1
VIT_212s0059g01420	1
VIT_212s0059g01490	1
VIT_212s0059g01650	1
VIT_212s0059g01690	1
VIT_212s0059g01820	1
VIT_212s0059g01830	1
VIT_212s0059g02000	1
VIT_212s0059g02050	1
VIT_212s0059g02140	1
VIT_212s0059g02360	1
VIT_212s0059g02470	1
VIT_212s0059g02650	1
VIT_212s0059g02770	1
VIT_212s0121g00050	1
VIT_212s0121g00155	1
VIT_212s0121g00240	1
VIT_212s0134g00200	1
VIT_212s0134g00410	1
VIT_212s0134g00500	1
VIT_212s0134g00510	1
VIT_212s0134g00550	1
VIT_212s0142g00190	1
VIT_212s0142g00450	1
VIT_212s0142g00580	1
VIT_212s0178g00190	1
VIT_212s0178g00200	1
VIT_213s0019g00090	1
VIT_213s0019g00330	1
VIT_213s0019g00471	1
VIT_213s0019g00490	1
VIT_213s0019g00520	1
VIT_213s0019g00550	1
VIT_213s0019g00630	1
VIT_213s0019g00710	1
VIT_213s0019g00740	1
VIT_213s0019g00860	1
VIT_213s0019g00870	1
VIT_213s0019g01090	1
VIT_213s0019g01140	1
VIT_213s0019g01180	1
VIT_213s0019g01230	1
VIT_213s0019g01310	1
VIT_213s0019g01470	1
VIT_213s0019g01640	1
VIT_213s0019g02010	1
VIT_213s0019g02020	1
VIT_213s0019g02230	1
[truncated: 22,058 more rows]
